# Supplementary material for: Imbalanced unfolded protein response signaling contributes to 1-deoxysphingolipid retinal toxicity
Source: Nat Commun. 2023 Jul 11;14:4119. doi: 10.1038/s41467-023-39775-w (PMC10336013; doi:10.1038/s41467-023-39775-w)
Supplement: Supplementary file 2 — Supplementary Dataset 1 [file 41467_2023_39775_MOESM2_ESM.xlsx]

## Sheet: Day 2 - 1-dSA vs.  control
1-dSA vs. Control
	baseMean	log2FoldChange	lfcSE	stat	pvalue	padj
44621	284.208	-0.11537	0.10562	-1.0923	0.2747	0.999479
44621	5164.35	0.0979486	0.0782455	1.25181	0.210639	0.999479
44622	223.443	0.0170245	0.104157	0.163451	0.870164	0.999479
44622	435.467	-0.029745	0.0843658	-0.352572	0.72441	0.999479
44623	747.875	0.0107975	0.0659467	0.16373	0.869944	0.999479
44624	147.793	-0.400078	0.328612	-1.21748	0.223423	0.999479
44625	1720.32	-0.0460607	0.0497931	-0.925042	0.354944	0.999479
44626	6488.94	-0.053246	0.060156	-0.885133	0.376085	0.999479
44627	3828.69	-0.00297403	0.0512389	-0.0580424	0.953715	0.999479
44628	3599.47	0.107802	0.0702322	1.53493	0.124801	0.999479
44629	2440.56	0.0131159	0.0565535	0.231921	0.8166	0.999479
44630	16.9429	0.394113	0.280891	1.40308	0.160592	0.999479
44631	14.7813	0.303802	0.316976	0.958439	0.337841	0.999479
44805	43.729	0.0750204	0.196354	0.382067	0.702411	0.999479
44806	7623.53	-0.0675427	0.0608028	-1.11085	0.266633	0.999479
44807	3014.93	-0.151958	0.0965461	-1.57395	0.1155	0.999479
44808	19061.9	0.0264585	0.073972	0.357682	0.720581	0.999479
44809	748.782	-0.133959	0.105301	-1.27216	0.203318	0.999479
44810	2474.28	-0.063142	0.0504174	-1.25239	0.210429	0.999479
44811	6850.87	0.0381244	0.0623986	0.610981	0.541212	0.999479
44812	3675.82	-0.0416015	0.0504515	-0.824584	0.409608	0.999479
44813	2017.75	-0.0914354	0.105879	-0.863583	0.387817	0.999479
44814	561.914	-0.0363204	0.0794368	-0.457224	0.64751	0.999479
44815	2922.03	-0.0734139	0.0780564	-0.940524	0.346949	0.999479
44816	52.4825	0.233651	0.190667	1.22544	0.22041	0.999479
44896	0.799121	1.95669	1.80424	1.08449	0.278146	0.999479
A1BG	18.3556	0.24818	0.29048	0.854379	0.392895	0.999479
A1BG-AS1	153.157	-0.0449607	0.101011	-0.445107	0.656242	0.999479
A1CF	1.4474	0.989829	0.989763	1.00007	0.317278	0.999479
A2M	213.941	-0.891455	0.391223	-2.27864	0.0226886	0.999479
A2M-AS1	113.875	-0.0359325	0.197084	-0.182321	0.855331	0.999479
A2ML1	9.59831	0.0732102	0.437856	0.167201	0.867212	0.999479
A3GALT2	2.23425	-0.744009	0.860555	-0.86457	0.387275	0.999479
A4GALT	3.07062	-0.861966	0.796526	-1.08216	0.279183	0.999479
AAAS	1124.14	0.0266206	0.0611819	0.435106	0.663486	0.999479
AACS	1330.62	-0.00289002	0.0570034	-0.050699	0.959565	0.999479
AACSP1	5.84925	-0.691359	0.621473	-1.11245	0.265943	0.999479
AADAT	442.285	0.0572298	0.0855455	0.668998	0.503497	0.999479
AAED1	125.322	-0.0408611	0.117522	-0.347688	0.728074	0.999479
AAGAB	990.156	0.0571219	0.0557258	1.02505	0.305338	0.999479
AAK1	8347.43	0.0921748	0.0823805	1.11889	0.263186	0.999479
AAMDC	173.483	-0.0306607	0.10752	-0.285164	0.775519	0.999479
AAMP	2220.25	-0.00972404	0.0492165	-0.197577	0.843376	0.999479
AANAT	474.329	0.0980255	0.0954358	1.02714	0.304357	0.999479
AAR2	669.538	0.0268105	0.0688154	0.389601	0.696832	0.999479
AARD	2.24891	-0.38501	0.764766	-0.503435	0.614659	0.999479
AARS	9048.67	-0.0536218	0.0515457	-1.04028	0.29821	0.999479
AARS2	954.308	-0.0155824	0.0589329	-0.26441	0.791464	0.999479
AARSD1	54.6515	0.300239	0.222657	1.34843	0.177519	0.999479
AASDH	1174.87	0.11127	0.0565632	1.96718	0.0491622	0.999479
AASDHPPT	2858.93	-0.00670714	0.0615269	-0.109012	0.913193	0.999479
AASS	438.995	0.146685	0.144945	1.012	0.311538	0.999479
AATF	587.441	0.0405349	0.0726474	0.557967	0.576867	0.999479
AATK	507.574	-0.0624651	0.133103	-0.469299	0.638856	0.999479
AB015752.1	1.10188	0.772069	1.28246	0.602023	0.547159	0.999479
ABALON	7.68653	-0.222396	0.436087	-0.50998	0.610065	0.999479
ABAT	1929.27	-0.179106	0.112856	-1.58703	0.112505	0.999479
ABCA1	1654.73	0.245899	0.109755	2.24043	0.0250632	0.999479
ABCA10	111.154	0.238363	0.195841	1.21712	0.223558	0.999479
ABCA11P	72.3164	-0.0158975	0.177409	-0.0896096	0.928597	0.999479
ABCA12	22.6749	0.416034	0.28704	1.4494	0.147227	0.999479
ABCA13	7.59619	0.0776658	0.409363	0.189724	0.849526	0.999479
ABCA17P	49.0378	-0.233835	0.169994	-1.37555	0.168962	0.999479
ABCA2	1607.68	-0.127459	0.0865896	-1.47199	0.141025	0.999479
ABCA3	2031.78	-0.007242	0.0574235	-0.126115	0.899641	0.999479
ABCA4	35850.8	0.072726	0.087685	0.829401	0.406878	0.999479
ABCA5	4104.22	0.156754	0.0918387	1.70684	0.087851	0.999479
ABCA6	26.8855	0.512767	0.265823	1.92898	0.0537338	0.999479
ABCA7	13206.1	0.167076	0.0968716	1.72472	0.0845786	0.999479
ABCA8	87.013	0.371568	0.37995	0.977939	0.328105	0.999479
ABCA9	71.6569	0.396053	0.186962	2.11836	0.0341448	0.999479
ABCB1	20.083	0.261333	0.36996	0.706382	0.47995	0.999479
ABCB10	895.71	-0.0454189	0.0802101	-0.566249	0.571224	0.999479
ABCB11	2.91396	-1.15738	0.73177	-1.58162	0.113737	0.999479
ABCB4	38.6171	0.456546	0.277247	1.64671	0.0996172	0.999479
ABCB5	0.721971	1.45921	1.37868	1.05841	0.289869	0.999479
ABCB6	101.029	0.0288207	0.161264	0.178717	0.85816	0.999479
ABCB7	796.8	-0.123407	0.0626017	-1.9713	0.0486899	0.999479
ABCB8	919.892	0.237379	0.110255	2.15299	0.0313194	0.999479
ABCB9	416.242	-0.10541	0.0803579	-1.31176	0.189601	0.999479
ABCC1	1598.14	0.151512	0.0660088	2.29533	0.0217143	0.999479
ABCC10	513.127	0.149289	0.104751	1.42518	0.154106	0.999479
ABCC11	13.2177	-0.0296511	0.341592	-0.0868025	0.930828	0.999479
ABCC2	107.521	-0.13582	0.16765	-0.810138	0.417861	0.999479
ABCC3	4.08961	0.559666	0.570241	0.981456	0.326368	0.999479
ABCC4	330.325	0.0345625	0.0905722	0.381602	0.702757	0.999479
ABCC5	4044.14	0.114487	0.0880106	1.30083	0.193316	0.999479
ABCC6	30.3768	-0.199537	0.230381	-0.866121	0.386424	0.999479
ABCC6P1	5.2575	-0.287547	0.57095	-0.503628	0.614523	0.999479
ABCC6P2	4.23281	-0.520551	0.631305	-0.824564	0.409619	0.999479
ABCC8	134.059	0.26406	0.17818	1.48199	0.138344	0.999479
ABCC9	48.2764	-0.941261	0.338611	-2.77977	0.00543967	0.999479
ABCD1	154.996	0.0145123	0.109728	0.132257	0.894781	0.999479
ABCD2	304.442	0.0331278	0.109712	0.301952	0.762688	0.999479
ABCD3	2199.84	0.0137773	0.067117	0.205273	0.837358	0.999479
ABCD4	1479	0.172993	0.0915207	1.8902	0.0587306	0.999479
ABCE1	1995.26	0.0296044	0.0646642	0.457817	0.647084	0.999479
ABCF1	2112.47	-0.0628641	0.0487466	-1.28961	0.197187	0.999479
ABCF2	1423.31	-0.00508427	0.0626179	-0.0811952	0.935287	0.999479
ABCF2P1	1.98253	-1.29954	0.936312	-1.38793	0.165158	0.999479
ABCF3	1429.86	0.0517532	0.0546108	0.947673	0.343296	0.999479
ABCG1	1841.69	0.0236996	0.0711059	0.3333	0.738908	0.999479
ABCG2	1.85035	0.671436	1.04626	0.641749	0.521036	0.999479
ABCG4	3863.7	0.0985105	0.081119	1.2144	0.224597	0.999479
ABHD1	33.6025	-0.0711649	0.222332	-0.320084	0.748904	0.999479
ABHD10	1815.9	-0.038618	0.0634741	-0.608407	0.542918	0.999479
ABHD11	288.153	0.0478926	0.101115	0.473645	0.635753	0.999479
ABHD12	1052.26	-0.0772255	0.063846	-1.20956	0.226448	0.999479
ABHD12B	21.2223	-0.222202	0.310116	-0.71651	0.473676	0.999479
ABHD13	1351.03	0.0569563	0.0695864	0.818497	0.413073	0.999479
ABHD14A	710.534	-0.0115508	0.111265	-0.103813	0.917318	0.999479
ABHD14A-ACY1	2.4766	0.242727	0.811997	0.298926	0.764997	0.999479
ABHD14B	775.118	0.0657579	0.118456	0.555125	0.578809	0.999479
ABHD15	329.487	-0.114145	0.109544	-1.042	0.297411	0.999479
ABHD16A	34.1653	0.4184	0.216875	1.92922	0.0537034	0.999479
ABHD16B	1.82704	-1.18286	0.965844	-1.22469	0.220691	0.999479
ABHD17A	631.192	0.113618	0.0599791	1.8943	0.0581853	0.999479
ABHD17AP1	0.882296	-0.242048	1.38619	-0.174613	0.861383	0.999479
ABHD17AP3	0.70101	-0.336443	1.74661	-0.192626	0.847252	0.999479
ABHD17B	1081.17	0.00268474	0.0698061	0.0384599	0.969321	0.999479
ABHD17C	364.368	-0.0849853	0.08201	-1.03628	0.300072	0.999479
ABHD18	607.038	-0.0788902	0.0728721	-1.08258	0.278993	0.999479
ABHD2	2003.91	-0.0738271	0.0948756	-0.778146	0.436483	0.999479
ABHD3	428.5	0.0105593	0.0799269	0.132112	0.894896	0.999479
ABHD4	700.127	-0.0699595	0.0627576	-1.11476	0.264954	0.999479
ABHD5	428.014	-0.00573815	0.074423	-0.0771019	0.938542	0.999479
ABHD6	781.309	-0.0590003	0.0724749	-0.81408	0.415599	0.999479
ABHD8	1338.35	-0.0841055	0.0682137	-1.23297	0.217587	0.999479
ABI1	1223.68	-0.0309939	0.0593731	-0.522019	0.601657	0.999479
ABI1P1	0.990916	1.67813	1.22445	1.37051	0.170527	0.999479
ABI2	3934.72	-0.0618628	0.0693921	-0.891497	0.372663	0.999479
ABI3	15.8662	-0.323271	0.31708	-1.01952	0.307954	0.999479
ABI3BP	253.584	-0.346784	0.380762	-0.910762	0.362421	0.999479
ABL1	2553.23	-0.106654	0.0918196	-1.16156	0.245415	0.999479
ABL2	3121.27	0.00375771	0.0824549	0.0455729	0.963651	0.999479
ABLIM1	5734.03	-0.0151147	0.0646102	-0.233936	0.815035	0.999479
ABLIM2	200.599	0.0245747	0.109965	0.223478	0.823164	0.999479
ABLIM3	4316.27	-0.0257241	0.0822579	-0.312725	0.75449	0.999479
ABR	2275.2	-0.156336	0.0806063	-1.9395	0.0524407	0.999479
ABRACL	113.85	-0.0348868	0.141731	-0.246147	0.805568	0.999479
ABRAXAS1	407.592	-0.0462827	0.085393	-0.541996	0.587821	0.999479
ABRAXAS2	536.171	0.0864808	0.0774487	1.11662	0.264157	0.999479
ABT1	689.904	0.0155106	0.066949	0.231678	0.816788	0.999479
ABTB1	854.684	0.0694393	0.105694	0.656982	0.511192	0.999479
ABTB2	367.33	-0.0822498	0.106732	-0.770616	0.440935	0.999479
AC000035.1	1.35759	1.18213	1.155	1.02349	0.306076	0.999479
AC000068.1	96.0023	0.0479525	0.136593	0.351062	0.725542	0.999479
AC000068.2	15.799	-0.0900574	0.332298	-0.271014	0.78638	0.999479
AC000068.3	27.0747	0.0498666	0.268528	0.185704	0.852677	0.999479
AC000089.1	2.67041	0.323211	0.689685	0.468636	0.63933	0.999479
AC000095.1	14.0735	0.400042	0.34069	1.17421	0.240311	0.999479
AC000095.2	10.5288	0.0291726	0.387313	0.0753204	0.93996	0.999479
AC000120.1	12.1604	0.838884	0.468978	1.78875	0.073655	0.999479
AC000123.2	8.61381	0.719961	0.481912	1.49397	0.135184	0.999479
AC000123.3	84.911	0.127418	0.214895	0.592931	0.553227	0.999479
AC000124.1	228.597	0.251779	0.106977	2.35357	0.0185939	0.999479
AC000403.1	27.0342	-0.0726722	0.235113	-0.309095	0.75725	0.999479
AC001226.1	3.64259	-0.443691	0.651432	-0.681101	0.495808	0.999479
AC001226.2	12.3403	0.433773	0.389056	1.11494	0.264877	0.999479
AC002044.1	1.23466	-1.65105	1.21923	-1.35417	0.175681	0.999479
AC002056.1	3.15484	-0.856287	0.71012	-1.20583	0.227882	0.999479
AC002059.1	8.11326	0.0531102	0.498292	0.106584	0.915119	0.999479
AC002064.1	20.3159	0.108377	0.278955	0.388511	0.697638	0.999479
AC002070.1	1.90356	-0.658737	0.88808	-0.741754	0.458236	0.999479
AC002075.2	1.46605	0.202278	1.02903	0.196572	0.844163	0.999479
AC002076.1	6.11958	0.0677591	0.480794	0.140932	0.887924	0.999479
AC002076.2	5.30632	0.387356	0.575514	0.67306	0.500909	0.999479
AC002094.2	1.3177	-0.256747	1.14094	-0.225032	0.821955	0.999479
AC002094.4	17.207	0.510661	0.352114	1.45027	0.146982	0.999479
AC002115.1	0.853972	0.187437	1.40816	0.133108	0.894108	0.999479
AC002116.2	6.9592	-0.444147	0.455899	-0.974222	0.329947	0.999479
AC002128.1	4.41005	0.34935	0.587749	0.594387	0.552253	0.999479
AC002310.1	64.6432	0.0341295	0.153029	0.223026	0.823515	0.999479
AC002310.2	1.80661	1.17946	0.994424	1.18607	0.235593	0.999479
AC002310.6	24.5519	0.060446	0.241686	0.250102	0.802509	0.999479
AC002347.1	2.5877	0.703936	0.828028	0.850135	0.39525	0.999479
AC002350.2	3.76478	-0.743239	0.603093	-1.23238	0.217808	0.999479
AC002368.1	2.49482	0.83633	0.77592	1.07786	0.281098	0.999479
AC002401.1	1.34326	-1.01754	0.977909	-1.04053	0.298095	0.999479
AC002401.2	1.49023	-0.741322	0.971234	-0.763279	0.445297	0.999479
AC002401.3	1.92203	-1.54019	0.918253	-1.67731	0.0934821	0.999479
AC002429.2	4.96758	-0.839908	0.763026	-1.10076	0.271001	0.999479
AC002451.1	1.6035	-0.591442	0.943732	-0.626705	0.530853	0.999479
AC002456.1	4.2541	-0.0150565	0.601421	-0.0250348	0.980027	0.999479
AC002467.1	51.6959	0.179799	0.165967	1.08335	0.278655	0.999479
AC002470.1	25.6465	0.0659266	0.2428	0.271527	0.785986	0.999479
AC002472.2	20.6186	-0.0914614	0.286773	-0.318933	0.749777	0.999479
AC002472.3	1.62881	-1.03121	1.00074	-1.03045	0.3028	0.999479
AC002480.2	4.15225	-0.421293	0.609446	-0.691272	0.489394	0.999479
AC002511.1	3.00495	-0.083273	0.628437	-0.132508	0.894582	0.999479
AC002511.2	0.89733	0.348595	1.24877	0.27915	0.78013	0.999479
AC002524.1	5.1418	0.990374	0.545262	1.81633	0.0693204	0.999479
AC002546.1	216.397	-0.143036	0.101881	-1.40395	0.160333	0.999479
AC002550.2	9.67291	0.179783	0.447536	0.401717	0.687892	0.999479
AC002553.1	9.09827	0.429002	0.476133	0.901011	0.367582	0.999479
AC002553.4	4.28341	-0.338524	0.571806	-0.592026	0.553833	0.999479
AC002558.1	4.35359	0.229779	0.564364	0.407146	0.683901	0.999479
AC002558.3	2.00271	0.214006	0.904446	0.236615	0.812955	0.999479
AC002985.2	7.3523	0.388335	0.441228	0.880124	0.378792	0.999479
AC003002.2	2.62975	-1.01882	0.807359	-1.26192	0.206979	0.999479
AC003002.3	7.35741	-0.0540416	0.424558	-0.127289	0.898712	0.999479
AC003005.2	1.62678	-0.310874	1.05501	-0.294664	0.76825	0.999479
AC003035.1	20.7588	0.389155	0.345288	1.12705	0.259723	0.999479
AC003035.2	0.901853	-2.7672	1.46767	-1.88544	0.0593699	0.999479
AC003072.1	48.7094	0.0549051	0.18659	0.294256	0.768562	0.999479
AC003075.1	23.4579	0.100001	0.256545	0.389801	0.696684	0.999479
AC003092.2	23.0767	0.256505	0.337831	0.75927	0.447691	0.999479
AC003102.1	59.7389	0.000681423	0.183549	0.00371248	0.997038	0.999777
AC003666.1	0.746183	0.623269	1.5238	0.409022	0.682523	0.999479
AC003681.1	9.21343	-0.401219	0.419059	-0.957429	0.338351	0.999479
AC003682.1	9.18261	0.262268	0.408813	0.641535	0.521175	0.999479
AC003965.1	9.94273	-0.200395	0.400432	-0.500448	0.61676	0.999479
AC003973.3	6.88037	0.184755	0.621408	0.297318	0.766224	0.999479
AC004023.1	3.65501	-0.075412	0.739001	-0.102046	0.91872	0.999479
AC004024.1	3.30888	-0.480558	0.697239	-0.68923	0.490679	0.999479
AC004034.1	1.95503	0.0304577	0.926592	0.0328707	0.973778	0.999479
AC004066.2	1.45819	1.22596	1.08503	1.12989	0.258524	0.999479
AC004067.1	7.89122	-0.177434	0.421762	-0.420698	0.673976	0.999479
AC004069.1	14.3851	-0.196527	0.342761	-0.573364	0.566398	0.999479
AC004076.1	5.38215	-0.302252	0.567021	-0.533052	0.593998	0.999479
AC004076.2	27.6167	-0.0958021	0.222132	-0.431284	0.666262	0.999479
AC004130.1	10.6539	-0.294575	0.356592	-0.826083	0.408757	0.999479
AC004147.1	0.687784	1.309	1.53001	0.855552	0.392245	0.999479
AC004147.2	224.457	0.0518332	0.178172	0.290917	0.771115	0.999479
AC004147.4	0.698129	0.302923	1.5958	0.189825	0.849446	0.999479
AC004147.5	0.904504	1.84684	1.36964	1.34842	0.177524	0.999479
AC004148.2	18.1947	0.0343566	0.300964	0.114155	0.909115	0.999479
AC004149.1	2.51672	0.585048	0.860427	0.679951	0.496536	0.999479
AC004156.1	17.2456	0.142878	0.299352	0.477291	0.633155	0.999479
AC004158.1	13.462	-0.224891	0.468613	-0.479908	0.631293	0.999479
AC004160.1	3.36857	-0.213688	0.632111	-0.338054	0.735322	0.999479
AC004221.1	2.57307	-0.477528	0.79522	-0.600497	0.548175	0.999479
AC004223.4	2.31281	-0.0885016	0.842796	-0.105009	0.916368	0.999479
AC004224.1	3.29811	0.668744	0.663161	1.00842	0.313254	0.999479
AC004231.1	1.43773	0.555177	1.13625	0.488603	0.625123	0.999479
AC004232.3	10.7927	-0.384368	0.37926	-1.01347	0.310836	0.999479
AC004233.1	11.3902	-0.0289721	0.369319	-0.0784473	0.937472	0.999479
AC004233.3	67.4061	0.335785	0.147954	2.26953	0.0232362	0.999479
AC004233.4	16.2721	0.266784	0.319194	0.835803	0.403266	0.999479
AC004241.1	52.56	0.0509077	0.17634	0.288691	0.772818	0.999479
AC004241.2	2.8111	0.54056	0.886693	0.609636	0.542103	0.999479
AC004241.3	12.5297	0.0547675	0.36257	0.151054	0.879933	0.999479
AC004241.4	1.18839	0.515522	1.1228	0.459138	0.646135	0.999479
AC004241.5	1.89788	-0.782942	0.962454	-0.813485	0.41594	0.999479
AC004263.2	1.47077	1.4829	1.15045	1.28897	0.197407	0.999479
AC004264.1	1.50088	-0.790689	1.0942	-0.72262	0.469914	0.999479
AC004264.2	8.13279	0.645674	0.46068	1.40157	0.161045	0.999479
AC004381.1	1.18818	-0.518541	1.11814	-0.463755	0.642823	0.999479
AC004383.1	8.62493	0.506294	0.468765	1.08006	0.280116	0.999479
AC004386.1	1.31688	0.541452	1.0237	0.528916	0.596864	0.999479
AC004408.1	2.21155	0.249215	0.826713	0.301453	0.763069	0.999479
AC004408.2	71.5627	-0.253587	0.159246	-1.59243	0.111288	0.999479
AC004449.1	0.72935	0.374842	1.7357	0.21596	0.829019	0.999479
AC004453.1	8.98115	-0.158161	0.38413	-0.411738	0.680532	0.999479
AC004453.2	7.40109	-0.0314578	0.517465	-0.0607921	0.951525	0.999479
AC004466.1	36.0843	-0.206498	0.215555	-0.95798	0.338073	0.999479
AC004466.2	1.94385	-0.372723	0.940005	-0.396512	0.691728	0.999479
AC004471.1	1.54977	-1.08317	1.03718	-1.04434	0.296327	0.999479
AC004471.2	2.27054	-1.56198	0.912954	-1.71091	0.0870974	0.999479
AC004477.1	60.2053	-0.00774666	0.195917	-0.0395406	0.968459	0.999479
AC004477.2	0.875024	0.473997	1.52298	0.31123	0.755626	0.999479
AC004477.3	3.9151	0.338124	0.654069	0.516954	0.605188	0.999479
AC004490.1	4.58312	-0.00537368	0.59163	-0.00908284	0.992753	0.999479
AC004491.1	1.2379	0.646669	1.1843	0.546033	0.585043	0.999479
AC004492.1	30.2931	0.0460631	0.297586	0.154789	0.876988	0.999479
AC004494.1	20.9007	0.430858	0.285978	1.50661	0.13191	0.999479
AC004520.1	49.8473	0.35334	0.256263	1.37882	0.167951	0.999479
AC004522.2	4.07182	-0.370145	0.703611	-0.526065	0.598843	0.999479
AC004528.2	1.78803	0.0498812	0.933159	0.0534542	0.95737	0.999479
AC004540.1	214.778	0.00590951	0.093935	0.0629106	0.949838	0.999479
AC004540.2	87.4528	0.290271	0.158407	1.83244	0.0668864	0.999479
AC004542.2	0.688713	-2.028	1.45854	-1.39043	0.164398	0.999479
AC004554.2	6.20012	0.054323	0.460552	0.117952	0.906106	0.999479
AC004556.1	35.6426	-0.00636575	0.217064	-0.0293266	0.976604	0.999479
AC004584.3	4.21129	0.341406	0.622109	0.548788	0.583151	0.999479
AC004590.1	1.18141	-0.299823	1.3021	-0.23026	0.81789	0.999479
AC004596.1	0.73033	0.987771	1.69211	0.583753	0.559387	0.999479
AC004623.1	0.934279	0.629357	1.23074	0.511365	0.609095	0.999479
AC004656.1	649.14	-0.0933127	0.143714	-0.649294	0.516149	0.999479
AC004672.1	0.632685	-1.75449	1.7075	-1.02752	0.304176	0.999479
AC004674.1	0.878603	1.57644	1.48444	1.06198	0.288247	0.999479
AC004678.1	3.52592	1.24068	0.709087	1.74969	0.0801724	0.999479
AC004678.2	1.69687	-0.00211136	0.970393	-0.00217578	0.998264	0.999777
AC004690.2	0.815538	1.14628	1.29163	0.887469	0.374827	0.999479
AC004696.1	2.24732	-0.849926	0.870701	-0.976141	0.328995	0.999479
AC004706.1	4.24192	0.182131	0.641833	0.283767	0.776589	0.999479
AC004706.3	14.0128	-0.335697	0.368549	-0.910862	0.362368	0.999479
AC004706.4	101.655	0.118119	0.144233	0.818948	0.412816	0.999479
AC004707.1	1.03685	-1.07209	1.25498	-0.854269	0.392956	0.999479
AC004754.1	17.3269	0.184813	0.316057	0.584745	0.558719	0.999479
AC004771.1	1.36283	0.387222	1.0236	0.378295	0.705211	0.999479
AC004771.2	3.35754	-0.267792	0.672146	-0.398414	0.690325	0.999479
AC004771.3	37.1891	0.196747	0.192923	1.01982	0.307813	0.999479
AC004771.4	15.7901	0.121106	0.299278	0.404659	0.685728	0.999479
AC004771.5	1.27423	1.2709	1.17469	1.0819	0.279296	0.999479
AC004777.1	0.934106	-0.754014	1.46281	-0.515456	0.606234	0.999479
AC004784.1	0.822629	-1.54342	1.44668	-1.06687	0.28603	0.999479
AC004801.2	3.77285	0.682297	0.64257	1.06182	0.288315	0.999479
AC004801.6	5.06506	-0.436966	0.552925	-0.790282	0.429363	0.999479
AC004803.1	190.574	-0.00290304	0.102365	-0.0283596	0.977375	0.999479
AC004812.2	193.923	-0.0272021	0.0917294	-0.296547	0.766812	0.999479
AC004816.1	168.333	0.0354606	0.102921	0.344542	0.730439	0.999479
AC004825.2	6.87911	-0.0939803	0.445538	-0.210937	0.832937	0.999479
AC004828.1	0.587994	1.39122	1.60016	0.869428	0.384613	0.999479
AC004832.1	1.7335	-0.0464052	1.08141	-0.0429118	0.965772	0.999479
AC004832.2	1.30057	-0.253538	1.18091	-0.214697	0.830004	0.999479
AC004832.4	5.29336	-0.0361562	0.531775	-0.0679914	0.945792	0.999479
AC004832.5	20.4399	-0.281209	0.279388	-1.00652	0.314166	0.999479
AC004832.6	5.96506	0.414381	0.488524	0.848231	0.39631	0.999479
AC004834.1	17.3145	-0.132261	0.278133	-0.475532	0.634408	0.999479
AC004835.1	80.1635	0.0633075	0.155363	0.407482	0.683654	0.999479
AC004836.1	4.67217	-0.29912	0.524859	-0.569906	0.568741	0.999479
AC004839.1	5.47663	-0.683724	0.50951	-1.34192	0.17962	0.999479
AC004840.1	0.615601	0.101528	1.51494	0.0670175	0.946568	0.999479
AC004846.2	42.3056	0.246884	0.213706	1.15525	0.247987	0.999479
AC004852.2	0.871916	-0.487471	1.31372	-0.371062	0.710591	0.999479
AC004854.2	14.3386	-0.173616	0.3084	-0.562956	0.573465	0.999479
AC004862.1	19.1754	0.414015	0.302466	1.3688	0.171062	0.999479
AC004865.2	12.3847	0.294118	0.361385	0.813864	0.415723	0.999479
AC004877.1	111.659	-0.0347478	0.128809	-0.269763	0.787343	0.999479
AC004877.2	18.188	0.168309	0.280326	0.600403	0.548237	0.999479
AC004890.1	2.09072	0.782177	0.82049	0.953305	0.340435	0.999479
AC004890.2	105.506	0.418639	0.184439	2.2698	0.0232199	0.999479
AC004893.2	123.206	0.14646	0.134638	1.08781	0.276681	0.999479
AC004895.1	1.19687	0.170548	1.05929	0.161002	0.872092	0.999479
AC004898.1	6.13109	-0.230058	0.542351	-0.424186	0.67143	0.999479
AC004908.2	51.7908	-0.299682	0.170414	-1.75855	0.0786534	0.999479
AC004908.3	31.2197	-0.0711501	0.263179	-0.270349	0.786892	0.999479
AC004918.1	117.577	0.182033	0.178557	1.01947	0.307981	0.999479
AC004918.3	138.01	0.0333171	0.133073	0.250368	0.802303	0.999479
AC004922.1	1.43844	-0.464436	1.00925	-0.460181	0.645386	0.999479
AC004923.1	2.5587	0.493453	0.774928	0.636774	0.524272	0.999479
AC004923.4	4.62484	0.429216	0.591584	0.725537	0.468123	0.999479
AC004925.1	40.025	-0.0852942	0.241115	-0.353749	0.723527	0.999479
AC004943.1	32.3366	0.155782	0.228795	0.680879	0.495948	0.999479
AC004943.2	289.178	-0.0546237	0.0888305	-0.614921	0.538607	0.999479
AC004943.3	1.39247	0.632503	1.16766	0.541682	0.588038	0.999479
AC004947.1	1.70642	0.359282	0.907879	0.395738	0.692298	0.999479
AC004947.2	190.97	0.0709421	0.12235	0.579829	0.56203	0.999479
AC004948.1	1.06424	-0.273104	1.17985	-0.231474	0.816947	0.999479
AC004951.1	13.7144	0.560141	0.381636	1.46774	0.142176	0.999479
AC004951.2	8.78061	0.775433	0.494221	1.569	0.116648	0.999479
AC004951.3	3.75606	-0.44699	0.593318	-0.753373	0.451226	0.999479
AC004951.4	15.765	0.347702	0.296287	1.17353	0.240583	0.999479
AC004967.1	20.2447	0.203531	0.280029	0.726821	0.467336	0.999479
AC004980.1	123.65	0.0822201	0.128359	0.640549	0.521815	0.999479
AC004980.3	2.64437	-0.83112	0.808631	-1.02781	0.304039	0.999479
AC004982.1	196.911	0.0805764	0.164405	0.49011	0.624056	0.999479
AC004982.2	197.177	0.171193	0.165233	1.03607	0.300171	0.999479
AC004987.2	39.2167	-0.0314601	0.208886	-0.150609	0.880284	0.999479
AC004987.3	1.36303	-1.58957	1.20866	-1.31515	0.18846	0.999479
AC004988.1	0.717307	0.481993	1.3084	0.368384	0.712587	0.999479
AC005000.1	6.68589	0.0953958	0.500906	0.190447	0.848959	0.999479
AC005005.3	2.92633	-0.294356	0.741512	-0.396968	0.691391	0.999479
AC005005.4	1.28885	-0.183317	0.964413	-0.190081	0.849245	0.999479
AC005009.1	8.42557	0.435897	0.450296	0.968023	0.333033	0.999479
AC005009.2	17.3399	0.199274	0.363373	0.548401	0.583417	0.999479
AC005014.1	4.41608	-0.298465	0.584942	-0.510247	0.609878	0.999479
AC005014.2	8.10888	0.531421	0.450208	1.18039	0.237846	0.999479
AC005014.3	1.38427	0.183714	1.14977	0.159783	0.873052	0.999479
AC005034.2	3.40296	0.374425	0.663126	0.564636	0.572322	0.999479
AC005034.3	146.354	-0.0299166	0.115154	-0.259796	0.795021	0.999479
AC005034.4	21.5239	0.0257959	0.24927	0.103486	0.917578	0.999479
AC005034.5	31.3056	0.0446042	0.244896	0.182136	0.855476	0.999479
AC005037.1	3.33172	-0.379747	0.736027	-0.515942	0.605895	0.999479
AC005041.1	4.38477	0.242909	0.586326	0.41429	0.678662	0.999479
AC005041.2	1.4363	0.938666	1.25297	0.749155	0.453764	0.999479
AC005041.3	9.10429	0.6012	0.441793	1.36082	0.173571	0.999479
AC005042.1	1.9996	0.0602806	0.890198	0.067716	0.946012	0.999479
AC005046.1	3.21627	-1.01973	0.737121	-1.3834	0.166543	0.999479
AC005052.1	23.4423	-0.217631	0.268834	-0.809537	0.418206	0.999479
AC005070.3	42.8869	-0.070358	0.207572	-0.338957	0.734642	0.999479
AC005072.1	2.09187	1.58773	1.05561	1.50408	0.132561	0.999479
AC005076.1	38.4552	0.237207	0.210584	1.12642	0.259988	0.999479
AC005077.2	0.678618	-1.48458	1.55428	-0.955152	0.339501	0.999479
AC005077.4	2.6279	0.106504	1.04489	0.101929	0.918813	0.999479
AC005083.1	0.873041	-0.29583	1.3397	-0.220819	0.825234	0.999479
AC005089.1	2.71264	-0.0925757	0.769904	-0.120243	0.90429	0.999479
AC005091.1	4.08564	-0.0917024	0.623199	-0.147148	0.883015	0.999479
AC005104.1	0.817436	0.349905	1.23424	0.283498	0.776795	0.999479
AC005104.2	1.58201	1.22673	0.999637	1.22718	0.219756	0.999479
AC005154.1	1461.06	0.0842845	0.140471	0.600015	0.548496	0.999479
AC005154.3	64.44	0.156136	0.186422	0.837539	0.40229	0.999479
AC005156.1	0.881476	-0.83835	1.47627	-0.567884	0.570114	0.999479
AC005162.3	0.94312	1.65902	1.35501	1.22436	0.220817	0.999479
AC005165.1	44.5813	0.0295754	0.194108	0.152366	0.878899	0.999479
AC005189.1	0.918516	0.632559	1.18167	0.535307	0.592438	0.999479
AC005220.1	1.0387	-0.0294635	1.36192	-0.0216338	0.98274	0.999479
AC005224.1	33.4028	0.219489	0.234123	0.937495	0.348504	0.999479
AC005224.3	7.5612	0.433695	0.525559	0.825207	0.409254	0.999479
AC005224.4	820.268	-0.241694	0.117873	-2.05046	0.04032	0.999479
AC005225.2	0.683619	-0.32168	1.66894	-0.192745	0.847158	0.999479
AC005225.3	6.17917	-0.105191	0.473727	-0.222051	0.824274	0.999479
AC005225.5	14.0916	-0.138239	0.325444	-0.424772	0.671003	0.999479
AC005229.4	212.759	-0.0372946	0.099664	-0.374203	0.708253	0.999479
AC005237.1	2.24066	0.181049	0.957835	0.189019	0.850078	0.999479
AC005244.1	1.55259	0.406233	0.894057	0.45437	0.649562	0.999479
AC005253.1	2.45381	-0.96301	0.829711	-1.16066	0.245782	0.999479
AC005253.2	0.703357	0.535436	1.74316	0.307164	0.758718	0.999479
AC005255.1	0.705784	-0.990509	1.42907	-0.693116	0.488237	0.999479
AC005261.1	32.2348	-0.0174687	0.262813	-0.066468	0.947005	0.999479
AC005261.2	282.263	0.0366108	0.11505	0.318216	0.750321	0.999479
AC005261.3	5.57859	0.762251	0.543871	1.40153	0.161056	0.999479
AC005261.4	50.8117	0.105384	0.174832	0.602774	0.546659	0.999479
AC005277.1	9.27462	-0.594354	0.411276	-1.44515	0.148416	0.999479
AC005277.2	1.26047	-1.3223	1.25218	-1.056	0.290969	0.999479
AC005280.1	1.14715	0.9123	1.09247	0.835082	0.403671	0.999479
AC005288.1	36.5397	0.0380889	0.19366	0.19668	0.844078	0.999479
AC005304.3	0.899365	1.34491	1.57984	0.851297	0.394604	0.999479
AC005306.1	78.2878	0.420543	0.207688	2.02488	0.0428802	0.999479
AC005329.1	486.921	0.139616	0.100562	1.38836	0.165029	0.999479
AC005329.2	0.703743	0.742771	1.51429	0.490507	0.623775	0.999479
AC005329.3	2.09206	-0.477215	0.935446	-0.510147	0.609948	0.999479
AC005332.1	6.73209	0.553758	0.485729	1.14006	0.254263	0.999479
AC005332.10	22.275	0.138003	0.295944	0.466314	0.640991	0.999479
AC005332.3	2.34735	0.411889	0.829513	0.496544	0.619511	0.999479
AC005332.5	77.5852	-0.0921965	0.184662	-0.499271	0.617588	0.999479
AC005332.6	90.5526	0.214989	0.131177	1.63892	0.101229	0.999479
AC005332.7	333.414	-0.183948	0.124228	-1.48072	0.13868	0.999479
AC005332.8	208.482	0.188078	0.137362	1.36922	0.17093	0.999479
AC005332.9	1593.81	0.00192668	0.0611421	0.0315115	0.974862	0.999479
AC005339.1	2.97675	-0.52459	0.714187	-0.734527	0.462627	0.999479
AC005342.1	1.85487	0.67786	0.905213	0.74884	0.453954	0.999479
AC005342.2	1.81249	1.47171	1.01439	1.45083	0.146827	0.999479
AC005355.1	51.3634	0.374415	0.196529	1.90514	0.0567624	0.999479
AC005355.2	1.47183	0.720168	1.02872	0.70006	0.48389	0.999479
AC005363.2	3.25709	-0.336788	0.707852	-0.475788	0.634225	0.999479
AC005383.1	4.78792	0.591941	0.584713	1.01236	0.311365	0.999479
AC005391.1	0.892801	1.57365	1.67282	0.940717	0.34685	0.999479
AC005393.1	32.8264	0.37579	0.217115	1.73083	0.0834812	0.999479
AC005410.2	2.68557	-0.0239228	0.677239	-0.035324	0.971821	0.999479
AC005476.1	0.822862	-1.69164	1.26846	-1.33362	0.182328	0.999479
AC005476.2	27.6288	0.13015	0.226741	0.574006	0.565964	0.999479
AC005479.2	17.3146	-0.282601	0.282435	-1.00059	0.317025	0.999479
AC005479.3	13.5165	-0.0237792	0.362028	-0.0656835	0.94763	0.999479
AC005480.1	27.1842	0.105996	0.302281	0.350654	0.725848	0.999479
AC005487.1	2.0812	1.48895	0.984185	1.51288	0.130311	0.999479
AC005495.1	0.685415	-1.23222	1.60608	-0.767222	0.44295	0.999479
AC005498.1	1.37827	-0.961981	1.01081	-0.951689	0.341255	0.999479
AC005498.2	11.2394	0.222546	0.370807	0.600167	0.548395	0.999479
AC005498.3	136.415	0.0205918	0.130104	0.158272	0.874243	0.999479
AC005519.2	87.3227	0.119237	0.194579	0.612796	0.540011	0.999479
AC005520.2	108.421	-0.134089	0.131908	-1.01653	0.309375	0.999479
AC005520.3	1.27473	0.200007	1.16566	0.171584	0.863765	0.999479
AC005520.5	22.2126	-0.273357	0.24828	-1.101	0.270896	0.999479
AC005523.1	8.54366	-0.965742	0.426539	-2.26413	0.0235658	0.999479
AC005523.2	2.50398	1.00521	0.864881	1.16225	0.245134	0.999479
AC005529.1	0.69244	-0.315127	1.4248	-0.221172	0.824959	0.999479
AC005532.1	8.5207	0.420609	0.446045	0.942975	0.345694	0.999479
AC005534.1	3.14757	-0.381227	0.675441	-0.564412	0.572473	0.999479
AC005537.1	20.1587	-0.070859	0.309068	-0.229266	0.818662	0.999479
AC005539.1	1.17854	0.949593	1.12402	0.844818	0.398213	0.999479
AC005540.1	14.1127	-0.133035	0.333512	-0.398892	0.689973	0.999479
AC005546.1	1.12303	0.0970033	1.2677	0.0765189	0.939006	0.999479
AC005550.3	24.7073	0.0744719	0.253199	0.294124	0.768663	0.999479
AC005551.1	2.39376	-0.209256	0.842074	-0.248501	0.803747	0.999479
AC005562.1	73.1027	0.0316769	0.159238	0.198928	0.842319	0.999479
AC005578.1	2.5911	0.615924	0.827879	0.743978	0.45689	0.999479
AC005586.1	3.79323	-0.0457035	0.683465	-0.0668703	0.946685	0.999479
AC005586.2	8.93972	0.176073	0.506664	0.347514	0.728205	0.999479
AC005592.1	37.9201	0.201112	0.285694	0.703942	0.481469	0.999479
AC005593.1	4.58845	0.0227528	0.61005	0.0372967	0.970248	0.999479
AC005597.1	1.13546	0.224385	1.09135	0.205603	0.837101	0.999479
AC005606.2	10.3384	-0.172871	0.390593	-0.442586	0.658065	0.999479
AC005609.2	2.25968	-0.637078	0.849568	-0.749885	0.453324	0.999479
AC005609.3	12.6483	0.0596838	0.370158	0.161239	0.871905	0.999479
AC005609.4	11.8215	-0.0938836	0.382993	-0.245132	0.806355	0.999479
AC005609.5	30.0989	0.211145	0.234654	0.899814	0.368219	0.999479
AC005614.1	3.18205	0.426217	0.657602	0.648138	0.516896	0.999479
AC005618.1	34.7164	-0.012456	0.221033	-0.0563538	0.95506	0.999479
AC005632.2	15.384	-0.237601	0.32245	-0.736863	0.461206	0.999479
AC005670.1	2.70621	-0.846544	0.756577	-1.11891	0.263177	0.999479
AC005674.1	0.667549	0.306592	1.9131	0.160259	0.872677	0.999479
AC005674.2	112.797	0.150912	0.161783	0.932804	0.350921	0.999479
AC005695.1	12.4559	-0.755804	0.376952	-2.00504	0.0449587	0.999479
AC005695.3	1.2627	-0.507382	1.0521	-0.482255	0.629625	0.999479
AC005696.1	27.7398	-0.121139	0.243225	-0.498051	0.618448	0.999479
AC005696.3	3.38161	0.977419	0.735451	1.32901	0.183846	0.999479
AC005696.4	388.47	0.0815911	0.0983776	0.829367	0.406897	0.999479
AC005697.1	0.908456	0.579003	1.31111	0.441613	0.65877	0.999479
AC005702.1	0.657816	1.48386	1.575	0.942132	0.346125	0.999479
AC005702.3	1.24749	1.28584	1.28557	1.00021	0.317208	0.999479
AC005703.4	1.64433	-0.691217	0.996373	-0.693734	0.487849	0.999479
AC005722.2	5.47936	0.030014	0.539668	0.0556157	0.955648	0.999479
AC005726.2	41.3356	0.247857	0.229962	1.07782	0.281115	0.999479
AC005726.3	0.640083	1.82058	1.51555	1.20127	0.229648	0.999479
AC005726.4	21.9175	0.339601	0.29538	1.14971	0.250263	0.999479
AC005726.5	5.94486	0.637481	0.562645	1.13301	0.257211	0.999479
AC005726.6	19.8831	0.250105	0.354411	0.705691	0.48038	0.999479
AC005730.2	7.1379	0.0889442	0.538935	0.165037	0.868915	0.999479
AC005730.3	1.0416	-0.307866	1.24869	-0.246551	0.805256	0.999479
AC005736.1	1.57774	0.48241	0.986586	0.488969	0.624864	0.999479
AC005740.4	8.2885	0.468249	0.44027	1.06355	0.287532	0.999479
AC005746.1	4.42612	0.522041	0.593863	0.87906	0.379369	0.999479
AC005746.2	4.46136	-0.673896	0.588994	-1.14415	0.252562	0.999479
AC005746.3	0.690352	1.33578	1.58434	0.843112	0.399166	0.999479
AC005753.1	0.759864	0.14642	1.59091	0.0920354	0.92667	0.999479
AC005759.1	11.2147	0.509771	0.383085	1.3307	0.183288	0.999479
AC005772.1	1.50538	0.724359	0.978773	0.740068	0.459259	0.999479
AC005775.1	7.22964	-0.100455	0.431775	-0.232657	0.816028	0.999479
AC005776.1	8.86429	0.572662	0.464486	1.23289	0.217615	0.999479
AC005777.1	6.22201	-0.00843554	0.485309	-0.0173818	0.986132	0.999479
AC005779.1	0.740203	-1.3258	1.56358	-0.84793	0.396477	0.999479
AC005785.1	4.92849	-0.468924	0.553076	-0.847846	0.396523	0.999479
AC005785.2	17.112	0.0136241	0.370079	0.0368142	0.970633	0.999479
AC005786.1	0.783534	0.214083	1.35065	0.158503	0.87406	0.999479
AC005786.3	65.5798	0.334864	0.252009	1.32878	0.183921	0.999479
AC005789.1	0.793538	0.97612	1.38926	0.702621	0.482292	0.999479
AC005790.1	1.3425	0.927807	1.07326	0.864472	0.387328	0.999479
AC005822.1	2.59226	-0.405477	0.690754	-0.587006	0.5572	0.999479
AC005828.4	0.703035	-0.751203	1.56554	-0.479835	0.631345	0.999479
AC005828.6	0.759197	-1.25492	1.51545	-0.828085	0.407622	0.999479
AC005829.1	10.1894	-0.199782	0.387292	-0.515842	0.605965	0.999479
AC005829.2	1.78109	0.246418	0.858071	0.287177	0.773977	0.999479
AC005831.1	3.79113	1.41234	0.827381	1.707	0.0878227	0.999479
AC005837.1	53.5252	-0.112336	0.182639	-0.615069	0.538509	0.999479
AC005837.3	1.61802	-0.479298	0.90921	-0.527159	0.598083	0.999479
AC005838.2	15.5242	0.627722	0.342246	1.83412	0.0666359	0.999479
AC005839.1	75.3963	0.204335	0.193435	1.05635	0.290809	0.999479
AC005840.1	1.06388	0.205485	1.2632	0.16267	0.870778	0.999479
AC005840.2	0.747327	-0.873181	1.42941	-0.610867	0.541288	0.999479
AC005841.1	2.82106	0.338585	0.740006	0.457543	0.647281	0.999479
AC005863.1	195.201	-0.0667638	0.11318	-0.589889	0.555265	0.999479
AC005865.1	10.3247	0.354834	0.411513	0.862267	0.38854	0.999479
AC005865.2	6.10373	-0.793255	0.510881	-1.55272	0.12049	0.999479
AC005884.1	0.700238	-0.645954	1.38218	-0.467346	0.640253	0.999479
AC005899.1	5.24051	-0.00474775	0.588754	-0.00806406	0.993566	0.999479
AC005899.5	10.2827	0.260656	0.4087	0.637769	0.523624	0.999479
AC005899.6	18.7253	0.439206	0.385055	1.14063	0.254023	0.999479
AC005899.7	9.19275	0.618283	0.408407	1.51389	0.130053	0.999479
AC005906.2	5.14701	-0.413449	0.718535	-0.575406	0.565017	0.999479
AC005911.1	15.4185	0.133153	0.32336	0.411779	0.680502	0.999479
AC005912.1	1.78422	-1.76114	0.980818	-1.79558	0.0725617	0.999479
AC005912.2	1.07845	2.39976	1.34232	1.78777	0.0738132	0.999479
AC005920.1	2.26863	0.270131	0.799068	0.338058	0.735319	0.999479
AC005921.2	0.997619	-1.51722	1.38982	-1.09167	0.27498	0.999479
AC005921.3	9.41509	0.333282	0.425184	0.783854	0.433126	0.999479
AC005943.2	0.748352	-0.248275	1.67227	-0.148466	0.881975	0.999479
AC005944.1	7.33432	0.140848	0.483756	0.291155	0.770932	0.999479
AC005954.1	7.27211	0.176662	0.453134	0.389868	0.696634	0.999479
AC005962.2	33.3571	0.00894852	0.217127	0.0412132	0.967126	0.999479
AC005972.1	2.08337	-0.0137712	1.00371	-0.0137203	0.989053	0.999479
AC005972.4	1.08456	-1.48815	1.17766	-1.26365	0.206355	0.999479
AC006001.1	0.616067	0.463284	1.53198	0.302408	0.762341	0.999479
AC006001.2	108.421	0.199267	0.144749	1.37663	0.168626	0.999479
AC006001.3	669.898	0.266685	0.104532	2.55123	0.0107342	0.999479
AC006011.2	1.06124	0.667158	1.37036	0.486849	0.626366	0.999479
AC006012.1	14.5228	-0.342285	0.321318	-1.06526	0.28676	0.999479
AC006017.1	3.34203	0.0520967	0.695664	0.0748877	0.940304	0.999479
AC006020.1	3.44608	0.275385	0.642945	0.428319	0.668419	0.999479
AC006026.1	0.74828	0.325517	1.50776	0.215895	0.829069	0.999479
AC006026.3	2.84067	0.0502876	0.742896	0.0676913	0.946031	0.999479
AC006027.1	1.58525	1.99262	1.10257	1.80725	0.0707227	0.999479
AC006030.1	32.0573	0.262912	0.223114	1.17838	0.238647	0.999479
AC006033.2	0.742732	-1.41643	1.78818	-0.792105	0.428299	0.999479
AC006042.2	1.40512	0.44634	1.14232	0.39073	0.695997	0.999479
AC006042.3	54.4832	-0.233167	0.427825	-0.545006	0.585749	0.999479
AC006042.4	12.9904	0.234104	0.332832	0.70337	0.481825	0.999479
AC006058.1	53.2652	0.444828	0.181788	2.44697	0.0144064	0.999479
AC006058.3	5.29293	-0.429417	0.501265	-0.856666	0.391629	0.999479
AC006059.1	10.8322	0.522366	0.36309	1.43867	0.150245	0.999479
AC006063.1	1.39674	0.181465	1.03934	0.174596	0.861397	0.999479
AC006064.2	15.153	-0.19901	0.319902	-0.622095	0.533879	0.999479
AC006064.3	23.3097	-0.255342	0.274347	-0.930728	0.351994	0.999479
AC006064.4	16.3066	-0.140778	0.320261	-0.439574	0.660246	0.999479
AC006077.2	20.3642	0.82348	0.280187	2.93904	0.00329234	0.999479
AC006111.1	1.49486	1.3594	1.10928	1.22548	0.220394	0.999479
AC006111.2	14.7219	0.0714457	0.321168	0.222456	0.823959	0.999479
AC006111.3	4.94361	-0.330878	0.590337	-0.560489	0.575146	0.999479
AC006115.1	1.6957	-1.23385	1.03276	-1.19471	0.232202	0.999479
AC006116.1	11.8115	0.176831	0.357655	0.494417	0.621011	0.999479
AC006116.10	10.7459	-0.5736	0.389194	-1.47381	0.140532	0.999479
AC006116.2	2.63109	-0.312567	0.773963	-0.403853	0.686321	0.999479
AC006116.3	0.914547	-1.0545	1.38055	-0.76383	0.444969	0.999479
AC006116.4	1.0686	-0.599705	1.25144	-0.479212	0.631788	0.999479
AC006116.5	3.97181	0.792207	0.629039	1.25939	0.207888	0.999479
AC006116.6	4.86776	0.17879	0.560871	0.318772	0.7499	0.999479
AC006116.7	12.3676	0.0133229	0.343908	0.0387398	0.969098	0.999479
AC006116.8	37.1719	-0.136678	0.199621	-0.684687	0.493541	0.999479
AC006116.9	3.63434	-0.295313	0.632877	-0.46662	0.640772	0.999479
AC006122.2	3.68672	0.0115073	0.639096	0.0180056	0.985634	0.999479
AC006128.1	3.5118	0.294602	0.658799	0.447181	0.654744	0.999479
AC006141.1	6.59675	0.327345	0.524024	0.624675	0.532184	0.999479
AC006146.1	0.970099	-0.957372	1.32942	-0.720142	0.471438	0.999479
AC006160.1	13.9597	-0.121481	0.367391	-0.330658	0.740903	0.999479
AC006195.1	1.80515	0.544724	0.971807	0.560527	0.57512	0.999479
AC006206.1	0.540105	1.74747	2.08654	0.837496	0.402314	0.999479
AC006206.2	9.62507	-0.434444	0.486321	-0.893327	0.371682	0.999479
AC006210.2	2.08885	0.107133	0.860307	0.124529	0.900896	0.999479
AC006213.1	44.7505	-0.0324639	0.207234	-0.156654	0.875518	0.999479
AC006213.2	96.6154	0.015738	0.133757	0.117661	0.906337	0.999479
AC006213.3	29.9829	0.106675	0.236055	0.451909	0.651334	0.999479
AC006213.4	54.0047	-0.136757	0.192174	-0.711631	0.476693	0.999479
AC006213.5	15.8901	-0.233675	0.306822	-0.761598	0.4463	0.999479
AC006213.6	29.4137	0.353461	0.326393	1.08293	0.278839	0.999479
AC006237.1	9.83195	0.445088	0.408981	1.08829	0.276468	0.999479
AC006249.1	11.2393	-0.444638	0.40818	-1.08932	0.276013	0.999479
AC006252.1	23.1039	0.268112	0.285073	0.940504	0.346959	0.999479
AC006254.1	32.3223	0.434123	0.282226	1.53821	0.123998	0.999479
AC006262.1	17.7296	0.393163	0.419648	0.936888	0.348816	0.999479
AC006299.1	1.7746	0.0269482	0.94701	0.0284561	0.977298	0.999479
AC006329.1	8.50398	0.0829254	0.434105	0.191026	0.848505	0.999479
AC006329.2	0.769985	-1.07372	1.55437	-0.690775	0.489707	0.999479
AC006330.1	15.2783	-0.00751296	0.344857	-0.0217857	0.982619	0.999479
AC006333.2	371.359	-0.0282964	0.0816594	-0.346517	0.728954	0.999479
AC006372.3	0.947762	1.81234	1.30806	1.38552	0.165892	0.999479
AC006378.2	20.9035	0.383562	0.293689	1.30602	0.191547	0.999479
AC006435.1	1.25846	1.13775	1.16178	0.979322	0.327421	0.999479
AC006435.2	8.11653	-0.110609	0.459962	-0.240474	0.809963	0.999479
AC006435.3	0.804434	-0.0405134	1.32702	-0.0305297	0.975645	0.999479
AC006449.2	7.60403	0.330953	0.423717	0.78107	0.434761	0.999479
AC006449.3	0.96338	1.38351	1.28243	1.07882	0.280669	0.999479
AC006449.5	117.951	-0.201456	0.122383	-1.64612	0.0997399	0.999479
AC006449.6	158.581	0.0835742	0.139781	0.597896	0.549909	0.999479
AC006449.7	1.63614	0.0765536	0.850191	0.0900429	0.928253	0.999479
AC006450.1	4.11221	0.234402	0.663039	0.353526	0.723694	0.999479
AC006450.3	29.0245	-0.0605497	0.236904	-0.255587	0.79827	0.999479
AC006453.2	18.3992	0.352269	0.278226	1.26612	0.205469	0.999479
AC006460.2	125.146	0.105469	0.134595	0.783602	0.433274	0.999479
AC006480.2	39.4147	0.220079	0.230795	0.953571	0.340301	0.999479
AC006486.2	4.32337	0.346763	0.614074	0.564693	0.572283	0.999479
AC006487.1	1.1749	-0.118793	1.17501	-0.1011	0.919471	0.999479
AC006504.1	50.1231	0.0783666	0.203695	0.384725	0.700441	0.999479
AC006504.3	9.34979	-0.587898	0.416042	-1.41308	0.157633	0.999479
AC006504.5	185.377	-0.03959	0.099635	-0.39735	0.691109	0.999479
AC006504.8	34.9586	0.195127	0.210513	0.926911	0.353973	0.999479
AC006509.2	0.571228	0.73191	1.79537	0.407666	0.683519	0.999479
AC006511.2	2.40129	-0.697479	0.858288	-0.81264	0.416425	0.999479
AC006511.3	56.0642	0.00287635	0.17431	0.0165013	0.986834	0.999479
AC006511.4	0.785036	-0.333119	1.44116	-0.231146	0.817201	0.999479
AC006511.5	5.67432	-0.0555754	0.49875	-0.111429	0.911276	0.999479
AC006512.1	0.783027	2.19601	1.39629	1.57275	0.115777	0.999479
AC006518.1	12.6001	0.713427	0.40855	1.74624	0.0807689	0.999479
AC006518.2	9.02842	0.318191	0.433646	0.733758	0.463096	0.999479
AC006538.1	77.8719	-0.0682046	0.145517	-0.468704	0.639281	0.999479
AC006538.3	0.634075	2.20503	1.48094	1.48894	0.136504	0.999479
AC006547.2	3.95727	0.0221319	0.601895	0.0367704	0.970668	0.999479
AC006548.3	0.657383	-0.872664	1.57438	-0.554291	0.57938	0.999479
AC006942.1	42.2684	-0.120243	0.214179	-0.561416	0.574514	0.999479
AC006946.2	2.03357	0.605028	0.909505	0.665227	0.505905	0.999479
AC006960.1	2.96593	-0.700859	0.725286	-0.966321	0.333884	0.999479
AC006960.3	8.81104	0.00882997	0.425127	0.0207702	0.983429	0.999479
AC006963.1	1.62967	-1.19028	0.975944	-1.21962	0.222611	0.999479
AC006970.2	0.918261	-0.231675	1.53952	-0.150485	0.880382	0.999479
AC006971.1	2.281	0.0703374	0.9338	0.0753238	0.939957	0.999479
AC006974.1	8.7843	0.381705	0.428364	0.891075	0.372889	0.999479
AC006974.2	34.3712	0.209516	0.217345	0.963981	0.335055	0.999479
AC006978.1	440.014	0.0892157	0.0761143	1.17213	0.241146	0.999479
AC006994.1	0.839818	-0.790228	1.47967	-0.534055	0.593303	0.999479
AC006994.2	64.5354	-0.0633385	0.159349	-0.397483	0.691011	0.999479
AC007000.1	19.842	-0.159337	0.27912	-0.570855	0.568098	0.999479
AC007000.2	3.62825	0.403749	0.677396	0.596031	0.551155	0.999479
AC007000.3	0.868304	1.4159	1.34562	1.05223	0.292694	0.999479
AC007001.1	1.34549	0.0477613	1.15333	0.0414118	0.966968	0.999479
AC007014.2	1.97294	0.965646	0.956567	1.00949	0.312739	0.999479
AC007029.1	0.769864	-0.283679	1.37585	-0.206184	0.836647	0.999479
AC007032.1	26.1983	0.140676	0.236229	0.595506	0.551505	0.999479
AC007036.2	4.61558	-0.523585	0.653601	-0.801077	0.423087	0.999479
AC007038.1	61.3997	0.254506	0.216129	1.17757	0.238969	0.999479
AC007038.2	46.9131	0.35003	0.198166	1.76635	0.0773376	0.999479
AC007040.2	19.525	0.339357	0.318322	1.06608	0.286387	0.999479
AC007041.1	3.96439	0.479343	0.636315	0.753311	0.451263	0.999479
AC007066.1	1.23066	-1.0707	1.05109	-1.01866	0.308365	0.999479
AC007066.2	175.947	0.111662	0.12373	0.902465	0.36681	0.999479
AC007100.1	0.641591	1.8062	1.55479	1.1617	0.245358	0.999479
AC007114.1	50.7785	0.192524	0.188167	1.02315	0.306236	0.999479
AC007128.1	0.856882	1.02306	1.37495	0.744066	0.456836	0.999479
AC007191.1	103.098	0.155816	0.127121	1.22573	0.220301	0.999479
AC007192.1	0.592739	0.907035	1.57296	0.576644	0.56418	0.999479
AC007192.2	0.634482	-0.723813	1.77742	-0.407226	0.683842	0.999479
AC007193.3	2.67133	0.295935	0.710458	0.416541	0.677014	0.999479
AC007216.1	0.612582	0.133812	1.44559	0.0925654	0.926249	0.999479
AC007216.3	10.5935	0.491976	0.445719	1.10378	0.269688	0.999479
AC007216.4	4.78793	0.174444	0.536175	0.32535	0.744916	0.999479
AC007218.2	2.50614	-0.463367	0.828698	-0.559151	0.576059	0.999479
AC007220.1	23.0506	0.274083	0.281435	0.973876	0.330118	0.999479
AC007221.1	2.86856	-0.22647	0.682727	-0.331714	0.740105	0.999479
AC007221.2	3.55518	-0.912924	0.649917	-1.40468	0.160117	0.999479
AC007224.2	2.31159	-0.30576	0.792031	-0.386045	0.699463	0.999479
AC007225.1	2.39226	0.502049	0.7963	0.630478	0.528382	0.999479
AC007228.2	90.5528	-0.00164148	0.125378	-0.0130922	0.989554	0.999479
AC007229.1	1.01627	-0.320813	1.1521	-0.278458	0.78066	0.999479
AC007238.1	13.4869	0.150431	0.349905	0.42992	0.667254	0.999479
AC007249.1	5.91824	-0.39049	0.514819	-0.758499	0.448152	0.999479
AC007249.2	37.2433	-0.0999395	0.202379	-0.493824	0.62143	0.999479
AC007250.1	1.42925	-0.195013	1.11864	-0.174331	0.861606	0.999479
AC007255.1	37.6758	-0.0029844	0.195184	-0.0152902	0.987801	0.999479
AC007256.1	8.67747	0.0301937	0.449203	0.0672162	0.94641	0.999479
AC007277.1	1.302	-0.582134	0.908067	-0.641069	0.521478	0.999479
AC007285.1	24.5765	-0.0656879	0.252581	-0.260066	0.794813	0.999479
AC007292.1	41.3717	0.153524	0.216761	0.708265	0.478781	0.999479
AC007292.2	10.663	0.576429	0.406508	1.418	0.156191	0.999479
AC007292.3	2.29024	-0.407818	0.77722	-0.524714	0.599782	0.999479
AC007298.2	0.702212	2.59397	1.50296	1.72591	0.0843644	0.999479
AC007318.1	20.9534	-0.203745	0.266621	-0.764175	0.444763	0.999479
AC007318.2	7.72677	-0.267726	0.420532	-0.636638	0.524361	0.999479
AC007325.2	8.62259	0.13733	0.386405	0.355404	0.722287	0.999479
AC007325.4	16.6951	-0.120127	0.300134	-0.400243	0.688977	0.999479
AC007336.1	45.4962	-0.122916	0.225045	-0.546183	0.58494	0.999479
AC007336.2	57.2635	0.0806949	0.167444	0.481922	0.629861	0.999479
AC007336.3	5.53491	-0.872212	0.496935	-1.75519	0.0792276	0.999479
AC007342.1	1.5466	-0.396206	1.04072	-0.380704	0.703423	0.999479
AC007342.4	4.74373	-0.0197824	0.609211	-0.0324722	0.974095	0.999479
AC007342.5	7.91519	-0.629237	0.431081	-1.45967	0.14438	0.999479
AC007342.6	4.46838	0.891405	0.581435	1.53311	0.125248	0.999479
AC007342.7	170.127	0.115246	0.112163	1.02749	0.304189	0.999479
AC007342.8	2.35686	-0.591978	0.856872	-0.690859	0.489654	0.999479
AC007342.9	4.90437	-0.148814	0.581552	-0.255892	0.798034	0.999479
AC007349.2	324.761	0.214396	0.0934275	2.29478	0.0217457	0.999479
AC007364.1	3.13982	-0.0981041	0.687352	-0.142728	0.886505	0.999479
AC007365.1	0.959918	-0.0577987	1.26154	-0.0458161	0.963457	0.999479
AC007370.2	3.72751	-0.936219	0.731826	-1.27929	0.200794	0.999479
AC007375.3	34.6921	-0.0822054	0.223091	-0.368483	0.712513	0.999479
AC007376.2	16.7269	0.514744	0.307592	1.67347	0.0942358	0.999479
AC007378.1	0.958316	0.798504	1.43419	0.556764	0.577689	0.999479
AC007382.1	130.538	0.107516	0.11374	0.945276	0.344518	0.999479
AC007383.2	135.655	-0.0554124	0.110808	-0.500074	0.617023	0.999479
AC007383.3	0.761058	1.21804	1.38876	0.87707	0.380449	0.999479
AC007386.1	5.97868	-0.0240531	0.492123	-0.0488761	0.961018	0.999479
AC007388.1	882.612	-0.0258966	0.067109	-0.385888	0.699579	0.999479
AC007389.1	6.06638	-0.37734	0.474193	-0.795752	0.426176	0.999479
AC007389.5	2.05344	0.577614	1.02641	0.56275	0.573605	0.999479
AC007390.2	49.6649	0.0669524	0.199552	0.335513	0.737238	0.999479
AC007391.1	1.14347	0.371177	1.10774	0.335075	0.737568	0.999479
AC007395.1	1.81338	0.311042	0.928524	0.334985	0.737636	0.999479
AC007403.1	1.2935	0.614908	1.30998	0.469404	0.638781	0.999479
AC007405.1	27.0089	-0.176741	0.246108	-0.718146	0.472667	0.999479
AC007405.2	17.7655	-0.372962	0.335948	-1.11018	0.266922	0.999479
AC007405.3	138.615	0.0157446	0.118531	0.132831	0.894327	0.999479
AC007406.2	2.20746	-0.252052	1.07378	-0.234734	0.814416	0.999479
AC007406.4	1.50728	-0.15094	0.938079	-0.160903	0.87217	0.999479
AC007406.5	346.66	-0.0285246	0.0939629	-0.303573	0.761453	0.999479
AC007423.1	16.4339	0.0516788	0.312955	0.165132	0.86884	0.999479
AC007431.3	1.54352	0.556415	1.01773	0.54672	0.584571	0.999479
AC007448.3	11.9111	-0.237022	0.363704	-0.651688	0.514602	0.999479
AC007450.4	0.974498	0.253775	1.24623	0.203633	0.83864	0.999479
AC007485.1	2.07429	-0.141247	0.854468	-0.165304	0.868705	0.999479
AC007485.2	586.788	0.0911731	0.0820561	1.11111	0.266522	0.999479
AC007490.1	39.409	-0.237444	0.197634	-1.20143	0.229583	0.999479
AC007495.1	7.21382	-0.336995	0.483486	-0.69701	0.485796	0.999479
AC007496.3	5.0492	0.521673	0.679802	0.76739	0.44285	0.999479
AC007497.1	2.76669	-0.37007	0.743201	-0.497941	0.618526	0.999479
AC007537.1	14.8336	-0.442415	0.310684	-1.424	0.154445	0.999479
AC007537.2	0.714555	1.59923	1.4872	1.07533	0.282225	0.999479
AC007541.1	185.771	-0.0219321	0.100517	-0.218192	0.827279	0.999479
AC007546.1	3.52272	0.916513	0.671506	1.36486	0.172296	0.999479
AC007551.1	1.48421	-0.247459	1.05588	-0.234362	0.814704	0.999479
AC007562.1	0.817982	-0.0544522	1.24559	-0.0437158	0.965131	0.999479
AC007563.2	4.1229	-0.639026	0.670634	-0.952869	0.340656	0.999479
AC007566.1	80.3768	0.0560315	0.166795	0.335929	0.736924	0.999479
AC007570.1	1.6494	-0.256194	1.04867	-0.244304	0.806995	0.999479
AC007598.1	0.650894	0.224048	1.53163	0.146281	0.8837	0.999479
AC007598.3	2.12841	-0.507856	0.920139	-0.551934	0.580993	0.999479
AC007608.1	2.21142	-0.118746	0.841651	-0.141087	0.887801	0.999479
AC007608.3	7.47892	0.110502	0.449866	0.245633	0.805967	0.999479
AC007608.4	0.798143	0.841873	1.51612	0.555283	0.578701	0.999479
AC007610.1	3.00451	-0.135534	0.759327	-0.178492	0.858336	0.999479
AC007610.4	15.2572	0.324574	0.314922	1.03065	0.302706	0.999479
AC007611.1	3.48515	-0.445474	0.661558	-0.673371	0.500711	0.999479
AC007613.1	5.62933	-0.320104	0.556228	-0.57549	0.56496	0.999479
AC007614.2	2.77703	0.710132	0.90511	0.784581	0.4327	0.999479
AC007614.3	64.9541	0.0769565	0.177512	0.433528	0.664631	0.999479
AC007614.4	2.89677	0.477375	0.677891	0.704206	0.481304	0.999479
AC007614.6	0.766092	1.66715	1.51872	1.09773	0.272322	0.999479
AC007619.1	6.68598	0.37019	0.449216	0.824079	0.409895	0.999479
AC007620.2	15.6995	0.366666	0.346015	1.05968	0.28929	0.999479
AC007620.3	5.36589	0.345818	0.51296	0.674161	0.500209	0.999479
AC007622.1	3.64496	-0.1641	0.721578	-0.227418	0.820099	0.999479
AC007622.2	0.946693	1.53762	1.36245	1.12857	0.25908	0.999479
AC007637.1	2.21051	-0.140593	0.848093	-0.165776	0.868333	0.999479
AC007655.1	2.32483	0.00922642	0.87945	0.0104911	0.991629	0.999479
AC007656.1	0.681407	-0.166163	1.42986	-0.116209	0.907487	0.999479
AC007663.2	3.70022	0.516828	0.624674	0.827357	0.408035	0.999479
AC007663.3	13.0075	0.148128	0.346029	0.428079	0.668594	0.999479
AC007663.4	23.7238	-0.0587189	0.254636	-0.2306	0.817626	0.999479
AC007666.1	3.49655	-0.381895	0.730153	-0.523034	0.600951	0.999479
AC007671.1	2.06312	0.171846	0.988334	0.173875	0.861964	0.999479
AC007681.1	13.1442	0.0497447	0.344574	0.144366	0.885212	0.999479
AC007683.1	4.44841	0.904727	0.580727	1.55792	0.119252	0.999479
AC007684.1	11.7765	0.459457	0.358277	1.28241	0.1997	0.999479
AC007686.3	183.348	0.0732098	0.145211	0.504163	0.614147	0.999479
AC007687.1	1.09424	-0.249767	1.01922	-0.245056	0.806413	0.999479
AC007688.1	1.88636	-0.0833325	0.877208	-0.0949975	0.924317	0.999479
AC007728.1	15.2153	-0.290843	0.319926	-0.909094	0.3633	0.999479
AC007728.2	0.894899	0.870003	1.28886	0.675016	0.499666	0.999479
AC007731.2	1.09042	0.275688	1.18272	0.233096	0.815687	0.999479
AC007743.1	4.77091	-0.176227	0.55399	-0.318105	0.750406	0.999479
AC007750.1	40.4371	0.390687	0.457945	0.853131	0.393587	0.999479
AC007773.1	9.69728	0.414493	0.379748	1.0915	0.275054	0.999479
AC007780.1	22.6305	0.380551	0.256059	1.48619	0.13723	0.999479
AC007785.1	1.5957	0.99619	1.10932	0.898016	0.369177	0.999479
AC007785.3	5.65037	0.0568251	0.53588	0.106041	0.91555	0.999479
AC007786.1	43.2109	-0.109254	0.183769	-0.594519	0.552165	0.999479
AC007786.2	6.77615	-0.267999	0.473454	-0.566051	0.571359	0.999479
AC007786.3	1.13203	1.45244	1.17944	1.23146	0.218149	0.999479
AC007787.2	1.87518	0.755248	0.907098	0.832599	0.405071	0.999479
AC007792.1	1.61519	1.09038	0.949414	1.14848	0.250771	0.999479
AC007823.1	18.2075	-0.138453	0.290484	-0.476629	0.633627	0.999479
AC007834.2	1.00159	-0.498112	1.44934	-0.343683	0.731085	0.999479
AC007842.1	186.608	0.175356	0.174614	1.00425	0.31526	0.999479
AC007848.1	5.33095	0.157168	0.703778	0.223321	0.823286	0.999479
AC007878.1	22.3598	0.897573	0.357293	2.51215	0.0119999	0.999479
AC007879.2	1.35836	-0.911511	1.11318	-0.818832	0.412883	0.999479
AC007879.3	1.30746	-0.530293	1.1028	-0.480862	0.630615	0.999479
AC007881.3	13.0836	-0.450561	0.316954	-1.42154	0.155161	0.999479
AC007906.1	2.09915	0.708699	0.911938	0.777135	0.437079	0.999479
AC007906.2	4.86009	0.729697	0.660639	1.10453	0.269362	0.999479
AC007920.2	1.28909	-1.5178	1.12095	-1.35402	0.175729	0.999479
AC007922.2	0.705888	2.15322	1.59122	1.35319	0.175995	0.999479
AC007938.1	10.2121	-0.104627	0.392506	-0.266562	0.789806	0.999479
AC007938.2	7.50071	0.364758	0.450579	0.809531	0.41821	0.999479
AC007938.3	47.4068	0.250468	0.238028	1.05226	0.292678	0.999479
AC007950.2	5.19834	0.312915	0.496627	0.630081	0.528642	0.999479
AC007952.4	1.86822	0.606377	1.11342	0.54461	0.586022	0.999479
AC007953.2	3.17934	0.452869	0.761268	0.594887	0.551919	0.999479
AC007966.1	14.5517	0.667666	0.361793	1.84544	0.0649742	0.999479
AC007969.1	34.2246	-0.151459	0.204115	-0.742027	0.458071	0.999479
AC007996.1	140.048	0.0580755	0.127491	0.455524	0.648732	0.999479
AC007998.5	2.47892	0.206193	0.857244	0.24053	0.809919	0.999479
AC008013.1	17.0879	0.42551	0.321212	1.3247	0.18527	0.999479
AC008014.1	27.6408	-0.144502	0.234934	-0.615073	0.538507	0.999479
AC008026.1	4.00471	-0.686554	0.614229	-1.11775	0.263674	0.999479
AC008026.2	0.59821	0.914543	1.45787	0.627316	0.530452	0.999479
AC008026.3	1.06213	1.58797	1.26084	1.25945	0.207866	0.999479
AC008035.1	3.89143	0.822189	0.603228	1.36298	0.172888	0.999479
AC008038.1	57.372	0.180049	0.162574	1.10749	0.268081	0.999479
AC008040.1	111.895	0.0762936	0.140399	0.543405	0.586851	0.999479
AC008040.2	2.50972	0.602091	0.887268	0.67859	0.497398	0.999479
AC008040.3	367.474	-0.266102	0.104719	-2.54111	0.0110501	0.999479
AC008040.5	779.506	0.110361	0.0833612	1.32389	0.185541	0.999479
AC008050.1	11.5536	0.276004	0.363525	0.759245	0.447706	0.999479
AC008060.1	3.97771	-0.403548	0.555663	-0.726247	0.467688	0.999479
AC008060.4	4.49092	-0.151522	0.600888	-0.252163	0.800915	0.999479
AC008063.1	42.5098	0.122545	0.198832	0.616327	0.537679	0.999479
AC008063.2	20.2215	0.363907	0.278366	1.3073	0.191111	0.999479
AC008066.1	1.53328	-0.0156871	0.981264	-0.0159866	0.987245	0.999479
AC008073.3	4.95309	0.375592	0.54689	0.686779	0.492222	0.999479
AC008074.1	20.6135	0.305527	0.274818	1.11174	0.26625	0.999479
AC008074.3	38.6066	-0.0144612	0.200747	-0.0720369	0.942573	0.999479
AC008079.2	1.78096	-0.157859	1.01628	-0.15533	0.876561	0.999479
AC008080.1	2.78531	1.34124	0.773284	1.73448	0.0828335	0.999479
AC008083.2	0.674238	0.72612	1.75339	0.414124	0.678784	0.999479
AC008105.1	45.9792	0.256862	0.226568	1.13371	0.256916	0.999479
AC008105.2	15.6239	0.0283444	0.326437	0.0868297	0.930807	0.999479
AC008105.3	18.2717	-0.0654923	0.335484	-0.195217	0.845223	0.999479
AC008115.3	25.4935	0.125073	0.254944	0.49059	0.623716	0.999479
AC008115.4	8.8972	-0.392081	0.404759	-0.968678	0.332706	0.999479
AC008121.1	1.08801	1.2863	1.36595	0.941686	0.346353	0.999479
AC008121.2	2.28912	1.62566	0.911761	1.78299	0.0745886	0.999479
AC008124.1	2560.42	-0.0190112	0.0481823	-0.394567	0.693162	0.999479
AC008147.2	30.3135	0.28509	0.295564	0.964562	0.334764	0.999479
AC008147.3	1.18494	-0.202088	1.33132	-0.151795	0.879348	0.999479
AC008147.4	4.17746	-0.0848988	0.548579	-0.154761	0.877009	0.999479
AC008154.2	0.967468	1.46726	1.30716	1.12248	0.261658	0.999479
AC008155.1	0.996482	0.321602	1.23434	0.260546	0.794442	0.999479
AC008264.2	99.6536	-0.165047	0.191267	-0.86291	0.388187	0.999479
AC008267.1	1.52976	-0.120475	0.948077	-0.127073	0.898882	0.999479
AC008267.2	0.6211	2.17117	1.485	1.46207	0.143723	0.999479
AC008277.1	3.3437	-0.632551	0.670318	-0.943658	0.345345	0.999479
AC008278.2	3.90559	0.165015	0.665245	0.248052	0.804094	0.999479
AC008280.3	23.5405	0.055687	0.265932	0.209403	0.834133	0.999479
AC008392.1	0.852126	0.078678	1.33397	0.0589802	0.952968	0.999479
AC008393.1	157.311	-0.00122644	0.119602	-0.0102543	0.991818	0.999479
AC008403.3	9.10517	0.401569	0.395967	1.01415	0.310513	0.999479
AC008427.1	5.91326	0.376488	0.497652	0.756529	0.449332	0.999479
AC008429.1	68.2212	-0.193502	0.168449	-1.14873	0.250668	0.999479
AC008429.2	9.24937	-0.0190993	0.40037	-0.047704	0.961952	0.999479
AC008429.3	1.90558	1.92378	0.975874	1.97134	0.0486852	0.999479
AC008429.4	0.840448	0.917319	1.33013	0.689644	0.490418	0.999479
AC008434.1	2.73123	-0.213367	0.817269	-0.261074	0.794036	0.999479
AC008438.1	57.8415	-0.119777	0.158972	-0.75345	0.451179	0.999479
AC008438.2	6.46623	0.266336	0.502718	0.529793	0.596255	0.999479
AC008440.1	2.01895	1.04683	0.876831	1.19388	0.232526	0.999479
AC008443.1	264.2	-0.0508514	0.116305	-0.437225	0.661948	0.999479
AC008443.3	56.1324	0.199066	0.212757	0.935648	0.349454	0.999479
AC008443.4	8.67275	0.221488	0.422906	0.523729	0.600467	0.999479
AC008443.5	80.1998	0.0684933	0.162098	0.422543	0.672629	0.999479
AC008443.6	5.66083	0.492389	0.487309	1.01042	0.312292	0.999479
AC008443.7	31.3975	0.290807	0.239384	1.21481	0.224438	0.999479
AC008453.1	0.906722	0.85737	1.2784	0.670658	0.502439	0.999479
AC008467.1	5.12185	0.749867	0.614472	1.22034	0.222334	0.999479
AC008481.2	2.6679	-0.923629	0.842908	-1.09576	0.273182	0.999479
AC008494.1	1.19346	-0.863321	1.08946	-0.792426	0.428112	0.999479
AC008494.3	2.15214	-0.0779719	0.895432	-0.0870774	0.93061	0.999479
AC008498.1	0.721311	0.611932	1.47135	0.415898	0.677485	0.999479
AC008507.1	6.36257	0.0369331	0.482881	0.0764849	0.939033	0.999479
AC008514.2	1.62747	0.311621	1.06714	0.292016	0.770274	0.999479
AC008522.1	2.02184	0.632485	0.803636	0.78703	0.431264	0.999479
AC008525.2	0.632813	0.30491	1.58438	0.192448	0.847391	0.999479
AC008536.1	76.6734	0.130195	0.145084	0.897378	0.369517	0.999479
AC008536.2	11.7541	0.186025	0.36405	0.510987	0.60936	0.999479
AC008536.3	71.456	0.0066654	0.150442	0.0443053	0.964661	0.999479
AC008537.3	32.9881	0.115091	0.234909	0.489938	0.624178	0.999479
AC008543.1	8.8614	-0.259052	0.39702	-0.652491	0.514085	0.999479
AC008543.3	1.5608	1.34958	1.02479	1.31692	0.187864	0.999479
AC008555.1	645.499	-0.118261	0.090387	-1.30839	0.190742	0.999479
AC008555.2	5.6401	0.296143	0.485963	0.609393	0.542264	0.999479
AC008555.3	3.06323	-0.38018	0.768395	-0.494772	0.620761	0.999479
AC008555.4	14.1339	0.494923	0.313401	1.5792	0.114289	0.999479
AC008555.5	88.5098	0.185164	0.156109	1.18612	0.235577	0.999479
AC008555.6	1.40259	1.73229	1.14743	1.50972	0.131115	0.999479
AC008555.8	36.6191	-0.0143801	0.20548	-0.0699828	0.944207	0.999479
AC008556.1	2.52685	-0.0535461	0.740977	-0.0722642	0.942392	0.999479
AC008560.1	128.437	0.0407638	0.124461	0.327524	0.743272	0.999479
AC008567.3	102.472	-0.00780187	0.139894	-0.0557699	0.955525	0.999479
AC008569.2	7.48255	0.131215	0.474773	0.276375	0.78226	0.999479
AC008581.1	2.35366	-0.780717	0.863681	-0.903941	0.366026	0.999479
AC008591.1	2.56925	0.607206	0.822237	0.73848	0.460223	0.999479
AC008592.5	0.707657	-0.823948	1.89519	-0.434757	0.663739	0.999479
AC008608.2	52.0936	0.124405	0.192853	0.645075	0.518878	0.999479
AC008610.1	40.9278	0.211093	0.202189	1.04404	0.296466	0.999479
AC008622.2	7.24809	0.204244	0.431648	0.473173	0.63609	0.999479
AC008629.1	5.48685	0.148734	0.501201	0.296756	0.766653	0.999479
AC008635.1	0.96875	-0.318773	1.13801	-0.280115	0.779389	0.999479
AC008649.1	4.06092	0.424678	0.687587	0.617635	0.536816	0.999479
AC008655.2	1.03224	0.672031	1.21765	0.551908	0.581011	0.999479
AC008659.1	1.20998	0.767574	1.17356	0.654054	0.513077	0.999479
AC008663.1	0.904451	0.882086	1.33474	0.660869	0.508696	0.999479
AC008667.1	4.52664	0.565285	0.55849	1.01217	0.311458	0.999479
AC008669.1	183.096	-0.0418572	0.104703	-0.39977	0.689326	0.999479
AC008676.1	4.69579	0.430649	0.553896	0.777489	0.43687	0.999479
AC008676.2	8.17486	0.277458	0.45959	0.603707	0.546038	0.999479
AC008677.1	1.09113	-0.786122	1.12839	-0.696679	0.486004	0.999479
AC008677.2	0.712248	-2.70478	1.46519	-1.84603	0.0648876	0.999479
AC008687.2	1.26326	-0.868641	1.20164	-0.72288	0.469754	0.999479
AC008691.1	1.63301	0.5741	0.986194	0.582137	0.560475	0.999479
AC008696.1	0.770732	0.229151	1.78012	0.128728	0.897573	0.999479
AC008708.1	2.0608	1.89794	0.964427	1.96795	0.0490744	0.999479
AC008725.1	1.31485	-0.248924	1.04958	-0.237165	0.812529	0.999479
AC008735.1	5.27564	1.19205	0.545154	2.18662	0.0287701	0.999479
AC008735.4	2.46636	-0.132969	0.789016	-0.168525	0.866171	0.999479
AC008736.1	7.4982	0.706878	0.462497	1.5284	0.126414	0.999479
AC008737.1	3.75717	-0.69935	0.629476	-1.111	0.266567	0.999479
AC008737.2	0.663276	1.28103	1.64125	0.780519	0.435086	0.999479
AC008738.1	6.01988	-0.769206	0.511117	-1.50495	0.132337	0.999479
AC008738.2	2.14155	0.437671	0.843012	0.519175	0.603639	0.999479
AC008738.4	0.944277	2.25348	1.59069	1.41667	0.15658	0.999479
AC008741.2	129.647	-0.15811	0.151438	-1.04406	0.296458	0.999479
AC008743.1	3.20669	-0.0659747	0.660818	-0.099838	0.920473	0.999479
AC008745.1	10.0499	0.437952	0.405194	1.08085	0.279766	0.999479
AC008747.1	1.29082	0.116953	0.949635	0.123156	0.901984	0.999479
AC008750.1	1.29454	-0.72698	1.04534	-0.695449	0.486774	0.999479
AC008750.2	2.07854	-0.451013	0.863018	-0.5226	0.601253	0.999479
AC008750.3	3.46068	-0.540145	0.644583	-0.837977	0.402044	0.999479
AC008750.4	1.58422	-0.388748	1.06512	-0.36498	0.715126	0.999479
AC008750.5	4.75012	0.0845513	0.571001	0.148075	0.882283	0.999479
AC008750.7	0.796902	-0.097305	1.33789	-0.0727301	0.942021	0.999479
AC008752.1	0.58871	1.83518	1.81901	1.00889	0.313029	0.999479
AC008752.2	27.2328	0.0109655	0.249628	0.0439272	0.964962	0.999479
AC008752.3	35.1746	-0.0733398	0.315045	-0.232791	0.815924	0.999479
AC008758.2	1.32723	0.323703	1.47483	0.219486	0.826272	0.999479
AC008758.4	1.60065	0.0668859	1.00185	0.0667622	0.946771	0.999479
AC008758.6	4.2556	-0.884126	0.595174	-1.48549	0.137414	0.999479
AC008763.1	7.32257	-0.0584166	0.450094	-0.129788	0.896735	0.999479
AC008763.2	1.63422	1.18292	1.0829	1.09236	0.274675	0.999479
AC008764.10	1.13396	0.91892	1.23604	0.743436	0.457218	0.999479
AC008764.6	43.9217	-0.209947	0.230425	-0.91113	0.362227	0.999479
AC008764.8	54.2	-0.280385	0.174037	-1.61106	0.107166	0.999479
AC008764.9	20.8339	0.575109	0.285511	2.01432	0.0439763	0.999479
AC008770.1	205.265	0.0888154	0.103887	0.854922	0.392594	0.999479
AC008770.3	1.26553	0.242612	1.09415	0.221736	0.82452	0.999479
AC008770.4	7.41604	0.609987	0.487337	1.25167	0.210689	0.999479
AC008771.1	196.654	0.127011	0.101071	1.25666	0.208878	0.999479
AC008781.3	0.906642	0.53926	1.34271	0.401619	0.687964	0.999479
AC008802.1	0.881078	0.371334	1.19736	0.310128	0.756464	0.999479
AC008806.1	2.84515	-0.0040577	0.700151	-0.00579546	0.995376	0.999768
AC008808.1	1.95798	-1.61562	0.946621	-1.70672	0.087874	0.999479
AC008808.2	13.3418	-0.271145	0.398596	-0.680251	0.496346	0.999479
AC008840.1	2.72486	0.783219	0.802664	0.975774	0.329176	0.999479
AC008850.1	1.80939	0.413662	0.97589	0.423881	0.671652	0.999479
AC008870.2	17.2573	0.357113	0.310534	1.15	0.250145	0.999479
AC008870.4	5.63438	0.546079	0.590653	0.924533	0.355209	0.999479
AC008875.1	1.64197	0.684476	0.97849	0.699523	0.484225	0.999479
AC008878.1	11.7484	0.110655	0.37878	0.292136	0.770182	0.999479
AC008878.4	2.05237	0.0722625	0.828775	0.0871919	0.930519	0.999479
AC008894.3	45.264	0.35102	0.209781	1.67327	0.0942741	0.999479
AC008895.1	4.71414	-0.319665	0.652966	-0.489558	0.624447	0.999479
AC008897.3	3.47549	-0.407662	0.649802	-0.627363	0.530421	0.999479
AC008906.1	3.76515	0.401724	0.634696	0.632939	0.526773	0.999479
AC008914.1	1.03189	-1.75755	1.38692	-1.26723	0.205074	0.999479
AC008915.1	2.11471	0.915378	0.97628	0.937619	0.34844	0.999479
AC008915.2	17.8058	0.327871	0.292565	1.12068	0.262425	0.999479
AC008937.3	7.62469	0.178838	0.499314	0.358168	0.720218	0.999479
AC008938.1	7.8089	-0.135616	0.454549	-0.298353	0.765434	0.999479
AC008945.1	1.75598	-0.116533	0.917325	-0.127036	0.898912	0.999479
AC008946.1	36.7463	0.41828	0.245477	1.70395	0.0883906	0.999479
AC008957.3	46.144	0.218624	0.312896	0.698713	0.484731	0.999479
AC008966.1	150.58	0.24717	0.105556	2.34161	0.0192009	0.999479
AC008966.2	14.0657	0.4793	0.322021	1.48841	0.136642	0.999479
AC008969.1	1589.16	0.0135965	0.0882114	0.154136	0.877503	0.999479
AC008972.1	1.52395	-0.919392	1.18603	-0.775187	0.438229	0.999479
AC008972.2	2.10901	-0.404923	0.891975	-0.453963	0.649856	0.999479
AC008982.2	16.9356	0.421472	0.352336	1.19622	0.23161	0.999479
AC009005.1	39.9879	-0.141132	0.207988	-0.678562	0.497416	0.999479
AC009021.2	2.58577	-0.271017	0.712611	-0.380316	0.703711	0.999479
AC009032.1	8.37633	0.807988	0.551816	1.46423	0.14313	0.999479
AC009034.1	7.51266	-0.140429	0.443469	-0.316661	0.751501	0.999479
AC009041.2	651.071	0.0854354	0.118174	0.722966	0.469701	0.999479
AC009041.4	10.3345	0.0308886	0.353552	0.0873665	0.93038	0.999479
AC009053.1	106.738	0.334289	0.150082	2.22737	0.0259223	0.999479
AC009053.2	2.29444	0.441555	0.827169	0.533814	0.59347	0.999479
AC009054.2	7.15481	0.176969	0.514223	0.344149	0.730734	0.999479
AC009060.1	1.11086	0.815198	1.2047	0.676681	0.498608	0.999479
AC009061.2	91.4733	-0.000417595	0.144053	-0.0028989	0.997687	0.999777
AC009065.1	84.3655	0.366476	0.170957	2.14367	0.032059	0.999479
AC009065.2	2.19375	0.626661	0.842367	0.743928	0.45692	0.999479
AC009065.4	21.3199	-0.0808143	0.258372	-0.312783	0.754446	0.999479
AC009065.5	13.1349	0.764563	0.356367	2.14544	0.0319181	0.999479
AC009065.7	1.03042	0.518796	1.27849	0.405788	0.684898	0.999479
AC009065.8	5.80581	0.480952	0.548442	0.876942	0.380518	0.999479
AC009075.1	2.97237	0.08755	0.680231	0.128706	0.89759	0.999479
AC009078.3	18.889	0.0769753	0.28245	0.272527	0.785216	0.999479
AC009084.2	0.951106	-0.301416	1.42395	-0.211676	0.83236	0.999479
AC009086.3	3.759	0.288176	0.631303	0.456478	0.648046	0.999479
AC009088.1	4.82995	-0.0694	0.560922	-0.123725	0.901533	0.999479
AC009088.3	0.81814	0.609174	1.33598	0.455977	0.648407	0.999479
AC009090.1	15.1184	-0.147198	0.322187	-0.456872	0.647763	0.999479
AC009090.4	2.85056	-0.518769	0.728173	-0.712425	0.476202	0.999479
AC009090.5	2.89209	-0.386765	0.77998	-0.495865	0.619989	0.999479
AC009093.6	1.09639	-0.0569203	1.14115	-0.0498796	0.960218	0.999479
AC009097.2	1.05871	-1.15424	1.43208	-0.805986	0.420251	0.999479
AC009097.4	1.62182	0.00989052	0.880389	0.0112343	0.991037	0.999479
AC009107.2	6.42751	0.301565	0.469906	0.641757	0.521031	0.999479
AC009108.3	7.62702	-0.0964061	0.43736	-0.220427	0.825539	0.999479
AC009113.1	300.484	0.142529	0.0888494	1.60416	0.108679	0.999479
AC009117.3	1.60084	0.580406	0.950319	0.610749	0.541366	0.999479
AC009118.2	7.65117	0.549152	0.465225	1.1804	0.23784	0.999479
AC009118.3	66.4942	-0.0298988	0.171476	-0.174361	0.861582	0.999479
AC009119.2	13.5245	0.74161	0.35454	2.09175	0.0364607	0.999479
AC009120.1	37.144	0.353507	0.254136	1.39102	0.16422	0.999479
AC009120.2	177.945	0.20953	0.150225	1.39477	0.163084	0.999479
AC009120.5	5.73351	0.594513	0.533418	1.11454	0.265049	0.999479
AC009121.2	1.1486	0.365219	1.07609	0.339396	0.734312	0.999479
AC009126.1	68.5505	-0.0402079	0.161825	-0.248465	0.803775	0.999479
AC009127.2	0.789041	0.545153	1.39592	0.390533	0.696143	0.999479
AC009133.1	81.9171	0.219697	0.189043	1.16216	0.245172	0.999479
AC009133.2	6.71983	0.312325	0.547615	0.570337	0.568449	0.999479
AC009133.4	10.5077	-0.566099	0.359823	-1.57327	0.115656	0.999479
AC009139.1	59.0105	0.0493371	0.189192	0.260778	0.794264	0.999479
AC009139.2	1.83921	0.869508	0.997694	0.871517	0.383472	0.999479
AC009148.1	26.7288	-0.23201	0.233549	-0.99341	0.32051	0.999479
AC009152.1	1.30045	1.45891	1.32416	1.10176	0.270566	0.999479
AC009159.2	2.76505	0.243049	0.768422	0.316297	0.751777	0.999479
AC009159.3	15.3748	-0.657457	0.301008	-2.18419	0.0289485	0.999479
AC009159.4	0.783802	0.668233	1.52845	0.437196	0.661969	0.999479
AC009163.3	5.29556	0.142543	0.543684	0.262181	0.793182	0.999479
AC009163.5	10.3655	0.000309153	0.370672	0.000834034	0.999335	0.999777
AC009163.6	1.20911	-0.293225	1.23485	-0.237458	0.812301	0.999479
AC009163.7	149.251	0.0122602	0.132174	0.0927576	0.926096	0.999479
AC009166.1	1.04775	2.41959	1.37437	1.76051	0.0783211	0.999479
AC009166.2	22.5186	0.126186	0.285384	0.442161	0.658373	0.999479
AC009185.1	3.52272	-0.190752	0.638043	-0.298965	0.764967	0.999479
AC009220.1	2.30331	0.421068	0.833916	0.504928	0.613609	0.999479
AC009226.1	3.17554	-0.273634	0.732578	-0.373522	0.70876	0.999479
AC009228.1	5.8626	0.228045	0.491607	0.463876	0.642737	0.999479
AC009229.4	0.799751	-1.33776	1.2963	-1.03198	0.302081	0.999479
AC009237.14	1.10762	-2.02358	1.40404	-1.44126	0.149511	0.999479
AC009242.1	8.9193	-0.27794	0.457409	-0.60764	0.543426	0.999479
AC009244.1	1.82372	1.68436	0.993957	1.6946	0.0901509	0.999479
AC009245.1	1.69276	-0.50133	0.943957	-0.531095	0.595353	0.999479
AC009264.1	0.718799	-0.990136	1.77533	-0.557719	0.577036	0.999479
AC009268.2	1.32839	1.79812	1.11942	1.6063	0.108207	0.999479
AC009269.5	2.63117	-0.675788	0.815431	-0.828749	0.407246	0.999479
AC009269.6	0.745211	-1.85222	1.38625	-1.33614	0.181503	0.999479
AC009271.1	2.00036	-0.913784	1.0101	-0.904644	0.365654	0.999479
AC009275.1	16.086	-0.141227	0.32787	-0.430742	0.666656	0.999479
AC009283.1	59.6637	-0.160031	0.203424	-0.786686	0.431466	0.999479
AC009292.1	0.788084	2.12304	1.43066	1.48396	0.13782	0.999479
AC009299.2	8.04387	0.162278	0.442944	0.366361	0.714096	0.999479
AC009299.3	1.41674	-0.447041	0.99797	-0.44795	0.654189	0.999479
AC009302.1	2.22914	-1.4547	0.800127	-1.81808	0.0690514	0.999479
AC009303.1	1.75532	0.963467	0.999516	0.963934	0.335079	0.999479
AC009303.4	36.1337	0.10663	0.218444	0.488134	0.625455	0.999479
AC009309.1	23.2825	-0.0354648	0.275314	-0.128816	0.897504	0.999479
AC009312.1	3.9969	-0.226207	0.623975	-0.362525	0.716959	0.999479
AC009318.1	137.575	0.222954	0.153123	1.45605	0.14538	0.999479
AC009318.2	20.8022	-0.411954	0.281217	-1.4649	0.142949	0.999479
AC009318.3	13.2739	-0.0603651	0.356632	-0.169264	0.865589	0.999479
AC009318.4	25.9907	0.0422574	0.257758	0.163942	0.869777	0.999479
AC009362.1	0.874232	-1.78744	1.32994	-1.344	0.178948	0.999479
AC009403.1	63.8111	0.201456	0.159946	1.25952	0.207841	0.999479
AC009403.2	15.5531	0.140849	0.339423	0.414967	0.678166	0.999479
AC009404.1	81.0661	0.283152	0.169292	1.67257	0.0944125	0.999479
AC009407.1	6.00269	-0.45485	0.52919	-0.859521	0.390053	0.999479
AC009414.2	72.0983	0.181521	0.168557	1.07691	0.281519	0.999479
AC009464.1	0.798234	-0.239531	1.52037	-0.157549	0.874813	0.999479
AC009486.1	2.48024	-0.0704041	0.74179	-0.0949111	0.924385	0.999479
AC009487.2	16.0657	-0.288166	0.30005	-0.960394	0.336857	0.999479
AC009495.1	1.40141	-0.543979	1.15044	-0.472844	0.636324	0.999479
AC009495.2	2.32467	0.128724	0.765053	0.168255	0.866383	0.999479
AC009495.3	0.618469	0.0359013	1.51051	0.0237677	0.981038	0.999479
AC009501.1	3.66927	-0.758472	0.717592	-1.05697	0.290526	0.999479
AC009501.2	0.838168	0.0330548	1.26698	0.0260895	0.979186	0.999479
AC009506.1	857.567	-0.0079761	0.0912281	-0.0874302	0.93033	0.999479
AC009509.4	1.09708	0.445412	1.35747	0.32812	0.742821	0.999479
AC009511.2	1.82	0.0542088	1.07437	0.0504563	0.959759	0.999479
AC009533.1	86.3699	0.206571	0.212702	0.971176	0.331461	0.999479
AC009542.2	2.11547	0.595044	0.854836	0.696092	0.486371	0.999479
AC009549.1	18.1715	0.02916	0.316684	0.0920794	0.926635	0.999479
AC009558.1	0.912973	0.160347	1.31682	0.121768	0.903083	0.999479
AC009560.1	11.635	-0.197806	0.349238	-0.566393	0.571127	0.999479
AC009570.1	17.7816	0.134441	0.281028	0.47839	0.632373	0.999479
AC009630.1	2.36253	0.813116	0.781232	1.04081	0.297963	0.999479
AC009630.2	0.623383	0.638904	1.62408	0.393394	0.694028	0.999479
AC009630.3	0.885835	1.28596	1.35108	0.951806	0.341196	0.999479
AC009646.2	3.74544	0.88659	0.637107	1.39159	0.164047	0.999479
AC009654.1	0.635664	-0.22666	1.55117	-0.146122	0.883825	0.999479
AC009686.2	92.1806	0.147156	0.146569	1.00401	0.315376	0.999479
AC009690.1	27.6148	0.232944	0.262983	0.885777	0.375738	0.999479
AC009690.2	941.048	0.116292	0.0838319	1.3872	0.16538	0.999479
AC009704.2	1.09484	-0.0314385	1.30482	-0.0240941	0.980778	0.999479
AC009716.2	1.47305	0.852046	0.99063	0.860105	0.389731	0.999479
AC009754.1	1.21147	-0.105812	1.14064	-0.0927658	0.92609	0.999479
AC009779.1	2.68698	-0.74556	0.724048	-1.02971	0.303146	0.999479
AC009779.2	415.17	0.0288198	0.0705475	0.408516	0.682895	0.999479
AC009779.3	77.254	0.286644	0.194915	1.47061	0.141397	0.999479
AC009802.1	36.0251	0.050909	0.208039	0.244709	0.806681	0.999479
AC009812.1	131.237	-0.0963491	0.113017	-0.852516	0.393928	0.999479
AC009812.4	11.637	0.40402	0.393015	1.028	0.303949	0.999479
AC009831.1	17.7322	-0.119898	0.280943	-0.426769	0.669547	0.999479
AC009878.1	15.0736	-0.174042	0.29664	-0.58671	0.557399	0.999479
AC009902.2	14.5902	0.0432473	0.332553	0.130046	0.89653	0.999479
AC009902.3	26.7426	-0.29781	0.244518	-1.21795	0.223243	0.999479
AC009948.1	367.216	-0.00891029	0.0954381	-0.093362	0.925616	0.999479
AC009948.2	6.94108	-0.624481	0.452814	-1.37911	0.16786	0.999479
AC009948.3	5.8619	-0.310988	0.558167	-0.557161	0.577418	0.999479
AC009948.4	4.01817	0.193375	0.65604	0.294762	0.768176	0.999479
AC009948.5	4.80437	-0.103205	0.591654	-0.174436	0.861523	0.999479
AC009950.1	7.08152	-0.140587	0.48314	-0.290986	0.771062	0.999479
AC009951.1	1.8726	-0.298678	0.9417	-0.317169	0.751116	0.999479
AC009955.1	2.66712	0.216404	0.753149	0.287332	0.773858	0.999479
AC009955.2	2.04659	0.242709	0.902909	0.268808	0.788077	0.999479
AC009955.3	6.11496	-0.383769	0.540823	-0.709603	0.47795	0.999479
AC009955.4	16.6731	-0.264246	0.320586	-0.824258	0.409793	0.999479
AC009961.1	22.6264	0.126264	0.261822	0.482252	0.629627	0.999479
AC009961.3	4.35108	-0.41073	0.606024	-0.677746	0.497933	0.999479
AC009962.1	15.1047	0.259657	0.331632	0.782967	0.433646	0.999479
AC009967.1	2.80775	0.117613	0.714879	0.164522	0.869321	0.999479
AC009974.1	7.48777	-0.302688	0.516945	-0.585532	0.55819	0.999479
AC009975.2	7.12777	0.470145	0.478376	0.982794	0.325709	0.999479
AC009996.1	5.28102	-0.378176	0.492875	-0.767286	0.442911	0.999479
AC009997.1	1.22414	-0.306445	1.08212	-0.283188	0.777033	0.999479
AC010099.4	14.4629	0.157474	0.322146	0.48883	0.624962	0.999479
AC010132.4	11.2368	0.147148	0.363747	0.404533	0.685821	0.999479
AC010136.1	1.43353	-0.716049	1.0479	-0.683319	0.494405	0.999479
AC010163.1	6.93128	0.207873	0.464775	0.447256	0.65469	0.999479
AC010168.2	463.817	-0.00585858	0.102501	-0.0571561	0.954421	0.999479
AC010173.1	0.981026	0.670805	1.21535	0.551946	0.580985	0.999479
AC010175.1	6.40962	0.158385	0.494895	0.320038	0.748939	0.999479
AC010186.2	20.312	0.153549	0.279052	0.55025	0.582148	0.999479
AC010186.3	37.6689	0.126426	0.21792	0.580148	0.561815	0.999479
AC010198.1	2.25548	0.312699	0.809942	0.386076	0.69944	0.999479
AC010200.1	0.596719	-0.319892	1.63599	-0.195535	0.844974	0.999479
AC010201.1	6.97812	0.152396	0.44454	0.342817	0.731736	0.999479
AC010201.2	30.7212	0.130989	0.243843	0.537186	0.591139	0.999479
AC010203.1	24.6768	0.198313	0.284651	0.696688	0.485998	0.999479
AC010203.2	1.29811	-1.40625	1.06101	-1.32538	0.185046	0.999479
AC010205.1	1.92298	-0.150361	0.904351	-0.166264	0.867949	0.999479
AC010207.1	39.8417	0.0123313	0.21032	0.0586311	0.953246	0.999479
AC010210.1	18.45	0.0637387	0.346628	0.183882	0.854106	0.999479
AC010226.1	15.6896	0.165857	0.304655	0.544408	0.586161	0.999479
AC010240.3	0.916751	-1.49994	1.55567	-0.964178	0.334957	0.999479
AC010245.2	16.1949	0.136941	0.343698	0.398433	0.690311	0.999479
AC010247.2	10.466	-0.0219407	0.401294	-0.0546748	0.956398	0.999479
AC010266.2	3.40593	-0.273741	0.702963	-0.38941	0.696973	0.999479
AC010271.2	2.19816	0.881932	0.987027	0.893524	0.371577	0.999479
AC010273.1	20.6844	-0.480729	0.26337	-1.82529	0.0679567	0.999479
AC010285.3	1.70301	0.697033	0.981371	0.710265	0.47754	0.999479
AC010300.1	0.741165	1.67845	1.81787	0.923307	0.355847	0.999479
AC010306.1	3.11374	-0.96158	0.671205	-1.43262	0.151967	0.999479
AC010319.1	1.04089	0.638596	1.2764	0.500311	0.616856	0.999479
AC010319.3	1.10185	0.923784	1.2807	0.721314	0.470717	0.999479
AC010319.5	2019.13	0.0245456	0.0772838	0.317603	0.750786	0.999479
AC010320.3	3.75291	-0.35943	0.730326	-0.492151	0.622613	0.999479
AC010323.1	1.96142	0.585256	0.81884	0.714738	0.474771	0.999479
AC010325.1	3.85158	-0.267978	0.62501	-0.428758	0.6681	0.999479
AC010325.2	1.03309	0.054805	1.15936	0.0472716	0.962297	0.999479
AC010326.1	6.2987	0.0631089	0.493847	0.12779	0.898315	0.999479
AC010326.3	3.41923	0.887802	0.716011	1.23993	0.215002	0.999479
AC010326.4	97.7326	0.177634	0.149236	1.19029	0.233931	0.999479
AC010327.4	25.1797	0.393783	0.248974	1.58162	0.113736	0.999479
AC010327.5	18.8922	0.260662	0.333695	0.781139	0.434721	0.999479
AC010328.1	0.706901	-1.55862	1.4829	-1.05106	0.293229	0.999479
AC010329.1	0.673726	-1.11366	1.43867	-0.774089	0.438878	0.999479
AC010329.5	0.953623	-0.157498	1.22887	-0.128165	0.898019	0.999479
AC010331.1	26.3571	0.0383198	0.24713	0.155059	0.876775	0.999479
AC010332.1	9.03793	0.0554168	0.444113	0.124781	0.900697	0.999479
AC010333.3	3.55251	0.90799	0.682587	1.33022	0.183446	0.999479
AC010336.1	18.8465	0.278932	0.301998	0.923624	0.355682	0.999479
AC010336.2	2.59072	0.411674	0.754982	0.545277	0.585563	0.999479
AC010336.4	1.65885	-0.0434822	0.927021	-0.0469053	0.962589	0.999479
AC010336.5	2.92561	1.15365	0.769069	1.50007	0.133597	0.999479
AC010336.6	0.701774	1.69395	1.59633	1.06116	0.288618	0.999479
AC010342.1	6.63306	-0.247452	0.47754	-0.518181	0.604332	0.999479
AC010343.1	6.73554	-0.275633	0.452105	-0.609666	0.542083	0.999479
AC010359.1	15.0156	-0.099171	0.299871	-0.330712	0.740862	0.999479
AC010374.2	0.937293	0.257333	1.32482	0.19424	0.845988	0.999479
AC010406.1	173.196	0.194312	0.135239	1.43681	0.150773	0.999479
AC010422.1	7.0515	0.216558	0.474232	0.45665	0.647923	0.999479
AC010422.2	7.92189	0.426915	0.468902	0.910456	0.362582	0.999479
AC010422.4	0.654219	1.38624	1.52178	0.910929	0.362333	0.999479
AC010422.6	20.8077	0.00327308	0.264003	0.0123979	0.990108	0.999479
AC010424.1	7.5421	0.637197	0.462016	1.37917	0.167844	0.999479
AC010424.2	1.08277	-0.103837	1.41711	-0.0732742	0.941588	0.999479
AC010435.1	2.77276	0.627232	0.804298	0.77985	0.435479	0.999479
AC010460.3	0.832621	-0.0217993	1.27822	-0.0170544	0.986393	0.999479
AC010463.3	20.8756	-0.0665305	0.283709	-0.234503	0.814595	0.999479
AC010468.1	1.05361	0.188203	1.19365	0.15767	0.874717	0.999479
AC010478.1	410.657	-0.136897	0.157996	-0.866458	0.386239	0.999479
AC010487.1	47.3763	0.208337	0.192017	1.08499	0.277925	0.999479
AC010487.2	0.757703	1.20025	1.40798	0.852463	0.393957	0.999479
AC010491.1	45.3227	-0.164354	0.183074	-0.897744	0.369322	0.999479
AC010501.1	62.4786	0.099534	0.173301	0.574343	0.565736	0.999479
AC010503.4	14.3447	-0.293991	0.341414	-0.861099	0.389183	0.999479
AC010504.1	14.2465	0.019477	0.386152	0.0504386	0.959773	0.999479
AC010530.1	6.34308	0.252301	0.452672	0.55736	0.577281	0.999479
AC010531.4	1.00039	0.413802	1.36722	0.30266	0.762149	0.999479
AC010531.6	16.4921	0.0552586	0.314437	0.175738	0.8605	0.999479
AC010533.1	3.58723	-0.0827001	0.685659	-0.120614	0.903997	0.999479
AC010536.1	25.5328	0.0616948	0.241799	0.255149	0.798608	0.999479
AC010536.2	4.21406	0.671883	0.66007	1.0179	0.308727	0.999479
AC010536.3	6.10088	0.756726	0.518233	1.46021	0.144234	0.999479
AC010538.1	4.88994	0.474046	0.599198	0.791135	0.428865	0.999479
AC010542.1	2.12754	0.996669	0.880096	1.13245	0.257443	0.999479
AC010542.4	1.89121	0.466535	0.895663	0.520882	0.602449	0.999479
AC010542.5	23.7996	-0.184876	0.242158	-0.763451	0.445195	0.999479
AC010547.1	22.1065	0.213521	0.274596	0.777582	0.436816	0.999479
AC010547.4	6.43776	-0.0330003	0.499628	-0.0660496	0.947338	0.999479
AC010598.1	0.674759	-0.236	1.6553	-0.142572	0.886628	0.999479
AC010608.2	1.24011	-0.540507	1.19968	-0.450544	0.652318	0.999479
AC010615.1	72.4168	0.220405	0.161872	1.3616	0.173324	0.999479
AC010615.2	25.704	-0.0691804	0.26943	-0.256765	0.79736	0.999479
AC010616.1	26.2002	-0.100262	0.303886	-0.329932	0.741451	0.999479
AC010618.3	47.3438	0.0694922	0.189746	0.366238	0.714188	0.999479
AC010624.1	34.8713	0.137083	0.203014	0.675238	0.499525	0.999479
AC010624.2	3.73044	0.253386	0.592567	0.427608	0.668936	0.999479
AC010624.3	9.9746	0.436052	0.420984	1.03579	0.300299	0.999479
AC010632.1	4.91188	0.400714	0.541588	0.739888	0.459368	0.999479
AC010632.2	5.06235	-0.240385	0.567308	-0.423729	0.671764	0.999479
AC010642.2	163.057	-0.141349	0.115524	-1.22354	0.221125	0.999479
AC010643.1	25.2496	0.0210376	0.233427	0.0901251	0.928188	0.999479
AC010653.1	6.1804	1.31515	0.610966	2.15257	0.0313521	0.999479
AC010653.2	2.92582	-0.00391101	0.770951	-0.00507297	0.995952	0.999777
AC010653.3	1.41227	-0.134091	0.983242	-0.136376	0.891524	0.999479
AC010654.1	41.7422	0.180065	0.22094	0.814996	0.415075	0.999479
AC010677.1	0.782213	-1.52832	1.5772	-0.969007	0.332541	0.999479
AC010680.1	12.6837	0.583674	0.326642	1.78689	0.0739548	0.999479
AC010680.2	26.1536	-0.022209	0.26301	-0.0844414	0.932706	0.999479
AC010680.3	6.82314	0.518534	0.542897	0.955124	0.339515	0.999479
AC010680.4	7.58206	0.66405	0.51421	1.2914	0.196566	0.999479
AC010680.5	2.60376	-0.292171	0.815716	-0.358178	0.72021	0.999479
AC010719.1	5.92514	-0.239851	0.464629	-0.516222	0.605699	0.999479
AC010729.1	21.5927	-0.355927	0.258538	-1.37669	0.168608	0.999479
AC010733.1	3.58705	0.311757	0.682972	0.456472	0.648051	0.999479
AC010735.1	1.05986	-1.00007	1.05294	-0.949791	0.342219	0.999479
AC010735.2	3.17552	0.120291	0.704844	0.170664	0.864488	0.999479
AC010761.1	0.742679	0.204865	1.4829	0.138152	0.89012	0.999479
AC010761.2	1.78629	-0.280449	0.885919	-0.316563	0.751575	0.999479
AC010761.4	0.642682	-0.483879	1.65119	-0.293048	0.769485	0.999479
AC010776.2	0.700923	0.367156	1.43104	0.256565	0.797515	0.999479
AC010809.1	6.34476	-0.0191247	0.509595	-0.0375293	0.970063	0.999479
AC010809.2	9.64053	-0.291557	0.387035	-0.753309	0.451264	0.999479
AC010809.3	1.58246	0.511566	1.17935	0.433769	0.664456	0.999479
AC010834.3	7.09409	-0.0937971	0.426814	-0.219761	0.826057	0.999479
AC010857.1	0.823597	-0.926046	1.29085	-0.717392	0.473132	0.999479
AC010864.1	53.6014	-0.153833	0.179509	-0.856964	0.391465	0.999479
AC010878.1	2.63397	1.19356	0.856861	1.39294	0.163637	0.999479
AC010883.1	6.27948	-0.601355	0.502284	-1.19724	0.231213	0.999479
AC010884.1	0.951495	-0.0158241	1.08108	-0.0146373	0.988322	0.999479
AC010890.1	15.4703	0.415083	0.288334	1.43959	0.149982	0.999479
AC010894.2	47.2133	-0.0853176	0.180203	-0.473453	0.63589	0.999479
AC010894.3	1.07407	0.350345	1.19021	0.294356	0.768486	0.999479
AC010900.1	4.53786	-0.243527	0.534898	-0.455277	0.64891	0.999479
AC010904.2	8.58368	0.264764	0.416989	0.634942	0.525466	0.999479
AC010913.1	9.43298	0.00882584	0.390543	0.0225989	0.98197	0.999479
AC010928.1	5.33876	-0.0309382	0.532489	-0.0581011	0.953668	0.999479
AC010931.2	37.9316	0.196165	0.272303	0.720393	0.471283	0.999479
AC010969.2	157.99	0.0871424	0.104396	0.834728	0.403871	0.999479
AC010973.2	74.0175	0.154618	0.160964	0.960577	0.336765	0.999479
AC010975.1	1.2297	-0.105668	1.20177	-0.0879267	0.929935	0.999479
AC010980.1	1.51474	-0.359716	0.93721	-0.383816	0.701115	0.999479
AC010980.2	4.8605	0.2525	0.551168	0.458118	0.646867	0.999479
AC010997.3	2.86973	-0.574478	0.745866	-0.770216	0.441172	0.999479
AC010997.4	34.692	0.149897	0.246889	0.607142	0.543756	0.999479
AC010997.5	5.70355	-0.0841959	0.482214	-0.174603	0.861392	0.999479
AC010999.1	2.52193	-0.126089	0.74352	-0.169584	0.865337	0.999479
AC010999.2	7.59707	-0.131069	0.476358	-0.275148	0.783203	0.999479
AC011005.1	4.71944	-0.389849	0.554272	-0.703353	0.481836	0.999479
AC011008.1	3.67326	0.460332	0.671914	0.685106	0.493277	0.999479
AC011008.2	77.3088	0.0471762	0.21721	0.217191	0.828059	0.999479
AC011043.1	27.4261	-0.5447	0.229916	-2.36913	0.0178301	0.999479
AC011199.1	9.28936	-0.167324	0.418851	-0.399483	0.689537	0.999479
AC011239.2	0.963854	-0.302308	1.15426	-0.261906	0.793394	0.999479
AC011270.2	24.6403	-0.0960596	0.265842	-0.361341	0.717845	0.999479
AC011290.1	2.08343	0.322323	0.836263	0.385433	0.699917	0.999479
AC011298.1	0.991372	-0.873153	1.21743	-0.71721	0.473245	0.999479
AC011306.1	1.81873	-0.147891	0.947092	-0.156152	0.875913	0.999479
AC011330.1	16.4411	-0.14855	0.339767	-0.437212	0.661958	0.999479
AC011330.2	7.00025	-0.0440219	0.532573	-0.082659	0.934123	0.999479
AC011337.1	5.56026	-0.0973514	0.687207	-0.141663	0.887347	0.999479
AC011352.1	1.97175	-0.342459	0.895376	-0.382475	0.702109	0.999479
AC011365.1	1.12852	0.198773	1.12729	0.176328	0.860037	0.999479
AC011365.2	0.924522	0.49184	1.2662	0.388438	0.697692	0.999479
AC011369.2	1.00355	1.67181	1.36362	1.226	0.220197	0.999479
AC011374.2	11.023	-0.340968	0.380566	-0.895949	0.37028	0.999479
AC011379.2	2.5782	0.287257	0.799304	0.359385	0.719307	0.999479
AC011405.1	1.00826	-1.17681	1.36998	-0.859002	0.39034	0.999479
AC011411.1	11.9561	0.535333	0.402892	1.32872	0.183939	0.999479
AC011416.3	0.679299	2.62999	1.50304	1.74978	0.0801567	0.999479
AC011444.1	2.82031	0.306225	0.70547	0.434073	0.664236	0.999479
AC011445.1	11.2858	0.196868	0.383496	0.51335	0.607707	0.999479
AC011445.2	2.32848	0.121096	0.812444	0.149051	0.881513	0.999479
AC011446.2	2.82461	-0.412443	0.752025	-0.548443	0.583388	0.999479
AC011447.3	12.9147	0.0130319	0.356397	0.0365657	0.970831	0.999479
AC011447.6	2.96704	-0.256422	0.727003	-0.35271	0.724306	0.999479
AC011447.7	19.9631	-0.383896	0.298932	-1.28423	0.199063	0.999479
AC011448.1	14.4215	0.557581	0.401219	1.38972	0.164615	0.999479
AC011450.1	18.136	-0.0401029	0.297249	-0.134913	0.89268	0.999479
AC011451.3	5.35147	0.128115	0.589918	0.217175	0.828072	0.999479
AC011458.2	1.97691	-0.109389	0.964596	-0.113404	0.90971	0.999479
AC011460.1	0.929522	3.22044	1.32044	2.43892	0.0147313	0.999479
AC011461.1	2.34324	0.345793	0.866488	0.399074	0.689838	0.999479
AC011462.2	4.47666	0.979778	0.687757	1.4246	0.154273	0.999479
AC011462.3	0.906276	0.50006	1.39924	0.35738	0.720808	0.999479
AC011462.4	27.2233	0.116662	0.278609	0.418732	0.675412	0.999479
AC011466.1	8.30193	-0.390658	0.424587	-0.920091	0.357525	0.999479
AC011466.2	8.17823	0.21453	0.4069	0.52723	0.598034	0.999479
AC011466.4	7.77086	-0.353652	0.491351	-0.719754	0.471677	0.999479
AC011468.1	36.4708	0.133458	0.205195	0.650394	0.515438	0.999479
AC011468.4	4.19633	-0.136589	0.52748	-0.258946	0.795677	0.999479
AC011468.5	115.298	0.123449	0.120082	1.02804	0.303933	0.999479
AC011472.1	23.3867	-0.0171461	0.249154	-0.0688174	0.945135	0.999479
AC011472.2	1.40537	-0.875673	1.14237	-0.766543	0.443353	0.999479
AC011472.4	34.9569	0.351473	0.2304	1.52549	0.127137	0.999479
AC011472.5	10.8099	0.160321	0.403932	0.396902	0.69144	0.999479
AC011474.1	8.65543	-0.293994	0.409391	-0.718127	0.472679	0.999479
AC011474.2	1.55116	-1.51493	0.977162	-1.55034	0.12106	0.999479
AC011474.4	1.44393	0.180161	1.0089	0.178571	0.858274	0.999479
AC011476.2	0.955009	0.241606	1.25839	0.191996	0.847745	0.999479
AC011476.3	5.01354	-0.290267	0.533223	-0.544363	0.586192	0.999479
AC011477.1	38.5123	0.390376	0.224607	1.73804	0.0822031	0.999479
AC011477.2	73.4735	0.0471235	0.162667	0.289693	0.772051	0.999479
AC011477.4	4.28009	0.192993	0.583331	0.330847	0.74076	0.999479
AC011479.2	2.16825	-0.568489	0.886419	-0.641333	0.521307	0.999479
AC011479.3	2.59186	0.335683	0.868095	0.38669	0.698986	0.999479
AC011481.1	15.5199	-0.164508	0.302816	-0.543258	0.586952	0.999479
AC011481.2	1.03244	-0.255642	1.69032	-0.151239	0.879787	0.999479
AC011481.3	3.13451	1.15829	0.779371	1.48619	0.137229	0.999479
AC011487.1	2.49366	-0.414297	0.747421	-0.554303	0.579372	0.999479
AC011489.1	59.3299	-0.0488424	0.172383	-0.283337	0.776918	0.999479
AC011491.1	0.783959	2.12637	1.59054	1.33688	0.181261	0.999479
AC011491.2	2.24715	0.728512	0.86401	0.843175	0.39913	0.999479
AC011492.1	0.822976	0.386594	1.4125	0.273695	0.784319	0.999479
AC011495.1	3.31921	0.20503	0.724218	0.283105	0.777096	0.999479
AC011495.3	0.78083	-1.03053	1.52795	-0.674453	0.500023	0.999479
AC011497.2	65.2074	-0.235429	0.161484	-1.45791	0.144865	0.999479
AC011498.1	7.91519	0.651964	0.445394	1.46379	0.143251	0.999479
AC011498.2	3.30012	0.786458	0.651815	1.20657	0.227599	0.999479
AC011498.6	7.72266	0.411828	0.443014	0.929607	0.352575	0.999479
AC011498.7	12.4322	0.204694	0.323385	0.632971	0.526753	0.999479
AC011500.3	1.96389	-0.918695	1.03852	-0.884617	0.376363	0.999479
AC011503.2	9.87342	-0.618567	0.398465	-1.55238	0.120572	0.999479
AC011504.1	106.233	-0.129995	0.126747	-1.02562	0.305069	0.999479
AC011511.1	2.7021	1.73225	0.856545	2.02236	0.0431388	0.999479
AC011511.2	0.897926	-0.548643	1.26056	-0.435238	0.663389	0.999479
AC011511.5	0.738338	-0.367593	1.53725	-0.239124	0.811009	0.999479
AC011525.1	12.0521	-0.166464	0.392472	-0.424143	0.671461	0.999479
AC011603.2	34.482	-0.0148048	0.233391	-0.0634333	0.949421	0.999479
AC011611.3	6.24859	0.265199	0.561565	0.472251	0.636748	0.999479
AC011611.4	11.3334	0.0690897	0.355705	0.194233	0.845994	0.999479
AC011611.5	1.12125	-2.93304	1.28861	-2.27613	0.0228384	0.999479
AC011625.1	2.20613	-0.813469	0.766041	-1.06191	0.288275	0.999479
AC011632.1	0.617836	0.465947	1.56183	0.298335	0.765448	0.999479
AC011676.1	3.06162	-0.45908	0.745955	-0.615426	0.538273	0.999479
AC011676.5	2.83158	0.781695	0.874196	0.894187	0.371222	0.999479
AC011700.1	47.6383	-0.0151853	0.234845	-0.0646607	0.948444	0.999479
AC011726.2	1.14762	-0.291019	1.18072	-0.246476	0.805314	0.999479
AC011726.3	1.55731	0.323662	1.08811	0.297452	0.766121	0.999479
AC011731.1	0.636002	1.83149	1.55526	1.17761	0.238953	0.999479
AC011773.1	0.975459	0.727213	1.18781	0.612227	0.540387	0.999479
AC011773.4	4.98621	0.149281	0.56251	0.265383	0.790714	0.999479
AC011815.1	74.6743	-0.15461	0.141413	-1.09332	0.274254	0.999479
AC011815.2	37.2469	0.00913324	0.267095	0.0341947	0.972722	0.999479
AC011815.3	7.11811	0.318242	0.500586	0.635738	0.524947	0.999479
AC011816.2	3.77608	0.681222	0.674028	1.01067	0.312173	0.999479
AC011824.1	8.96186	-0.115037	0.452817	-0.254047	0.79946	0.999479
AC011825.2	1.91254	-0.495321	0.883684	-0.560518	0.575126	0.999479
AC011825.4	14.4987	-0.0237341	0.314966	-0.0753545	0.939933	0.999479
AC011840.4	1.51639	-0.642564	1.06809	-0.601599	0.547441	0.999479
AC011912.1	59.0976	0.164804	0.166066	0.9924	0.321002	0.999479
AC011921.1	9.90622	-0.223328	0.386007	-0.578559	0.562887	0.999479
AC011921.3	0.643275	-1.4989	1.43386	-1.04536	0.295856	0.999479
AC011933.2	1.82294	1.31125	1.07434	1.22051	0.22227	0.999479
AC011933.3	4.8209	0.196179	0.603933	0.324836	0.745305	0.999479
AC011939.1	5.30788	0.801034	0.536256	1.49375	0.13524	0.999479
AC011939.2	1.24308	0.238283	1.34322	0.177397	0.859196	0.999479
AC011939.3	11.471	0.914622	0.372143	2.45772	0.0139823	0.999479
AC011944.1	0.835329	-0.0314428	1.19604	-0.0262891	0.979027	0.999479
AC011944.2	3.81395	-0.852936	0.648489	-1.31527	0.18842	0.999479
AC011978.2	8.20627	0.967963	0.435732	2.22146	0.0263196	0.999479
AC011979.1	1.01481	-0.139489	1.35514	-0.102933	0.918016	0.999479
AC011999.1	1.72767	0.260882	0.995902	0.261956	0.793356	0.999479
AC012020.1	21.0754	0.0838509	0.305361	0.274596	0.783627	0.999479
AC012065.2	3.63967	0.153119	0.57383	0.266837	0.789595	0.999479
AC012065.3	4.31997	0.319425	0.595897	0.536041	0.59193	0.999479
AC012065.4	6.95728	-0.179503	0.487759	-0.368016	0.712862	0.999479
AC012065.5	0.905543	-1.0528	1.57007	-0.670544	0.502511	0.999479
AC012066.1	1.09626	-0.245135	1.22369	-0.200324	0.841227	0.999479
AC012073.1	8.39558	-0.0888531	0.463457	-0.191718	0.847963	0.999479
AC012074.1	33.9069	0.000375996	0.222045	0.00169333	0.998649	0.999777
AC012085.2	2.2236	-1.11271	1.20074	-0.926684	0.35409	0.999479
AC012123.1	12.7883	-0.0399497	0.331414	-0.120543	0.904053	0.999479
AC012123.2	0.717344	-1.27518	1.47507	-0.864485	0.387321	0.999479
AC012146.1	146.252	0.191878	0.11933	1.60796	0.107843	0.999479
AC012146.3	2.23484	0.866492	0.821902	1.05425	0.291767	0.999479
AC012158.2	1.53873	0.354667	1.00285	0.353661	0.723593	0.999479
AC012170.1	1.03016	1.61068	1.42092	1.13355	0.256985	0.999479
AC012173.1	3.67068	-0.717399	0.672138	-1.06734	0.285818	0.999479
AC012181.2	8.46913	-0.188999	0.414672	-0.45578	0.648548	0.999479
AC012181.3	7.98847	-0.0475484	0.539921	-0.0880655	0.929825	0.999479
AC012183.1	1.1888	-0.985147	1.15733	-0.851226	0.394644	0.999479
AC012184.1	8.82026	0.172222	0.452323	0.38075	0.703388	0.999479
AC012184.3	30.6422	0.0716627	0.232683	0.307984	0.758095	0.999479
AC012186.2	3.54445	0.121218	0.647739	0.187141	0.85155	0.999479
AC012186.3	1.07103	-0.423444	1.25244	-0.338094	0.735292	0.999479
AC012213.1	81.9729	0.135312	0.144425	0.936897	0.348812	0.999479
AC012213.2	2.84397	0.0589556	0.693554	0.0850052	0.932257	0.999479
AC012213.3	1.93878	0.210474	1.0654	0.197553	0.843394	0.999479
AC012213.4	36.4536	-0.0763251	0.218576	-0.349193	0.726944	0.999479
AC012254.1	11.9765	0.0638268	0.365073	0.174833	0.861211	0.999479
AC012254.3	5.12373	-0.519518	0.525702	-0.988237	0.323036	0.999479
AC012291.1	0.656665	-0.334232	1.55634	-0.214756	0.829958	0.999479
AC012306.2	42.4996	-0.0523717	0.187859	-0.278783	0.780412	0.999479
AC012309.1	0.997863	1.70678	1.29139	1.32166	0.186282	0.999479
AC012309.2	1.68267	0.804544	0.968311	0.830873	0.406045	0.999479
AC012313.1	238.966	0.0159759	0.112095	0.142521	0.886668	0.999479
AC012313.10	14.6474	0.0818897	0.38781	0.211159	0.832763	0.999479
AC012313.2	85.4735	0.12948	0.138309	0.936164	0.349189	0.999479
AC012313.3	12.4473	0.225249	0.399122	0.564362	0.572508	0.999479
AC012313.4	14.7514	-0.120784	0.316316	-0.381845	0.702576	0.999479
AC012313.5	111.974	0.059156	0.123104	0.480535	0.630847	0.999479
AC012313.6	67.4883	0.132339	0.176811	0.748477	0.454172	0.999479
AC012313.7	7.07113	0.486918	0.454862	1.07048	0.284405	0.999479
AC012313.8	99.2754	-0.163766	0.137417	-1.19175	0.23336	0.999479
AC012313.9	53.8573	0.166906	0.215678	0.773865	0.439011	0.999479
AC012354.1	223.17	-0.20455	0.129222	-1.58294	0.113436	0.999479
AC012354.2	0.788336	0.113201	1.27795	0.0885799	0.929416	0.999479
AC012354.3	10.4068	0.367764	0.400199	0.918954	0.35812	0.999479
AC012358.1	33.0451	-0.0332123	0.259922	-0.127778	0.898325	0.999479
AC012358.3	20.3489	0.0278206	0.354268	0.0785299	0.937407	0.999479
AC012360.1	8.28188	0.241213	0.456682	0.528187	0.59737	0.999479
AC012360.3	250.438	0.0272741	0.102087	0.267166	0.789341	0.999479
AC012363.1	1.9133	-0.311022	0.904759	-0.343763	0.731025	0.999479
AC012366.1	1.29603	0.588148	1.13781	0.516911	0.605218	0.999479
AC012368.1	27.4321	0.105926	0.26267	0.403267	0.686752	0.999479
AC012368.2	0.699443	1.28614	1.47639	0.871138	0.383679	0.999479
AC012377.1	2.08924	-0.665338	0.84534	-0.787065	0.431244	0.999479
AC012400.1	2.84027	-0.822326	0.761182	-1.08033	0.279996	0.999479
AC012409.3	2.26558	0.706319	0.806129	0.876186	0.380929	0.999479
AC012414.5	55.1199	0.0575306	0.202514	0.284083	0.776347	0.999479
AC012417.1	0.572972	1.23227	1.71625	0.717999	0.472758	0.999479
AC012435.1	3.02334	-0.335551	0.706827	-0.474729	0.63498	0.999479
AC012435.2	3.09185	0.825429	0.744145	1.10923	0.26733	0.999479
AC012442.1	12.2704	0.0724012	0.333037	0.217397	0.827899	0.999479
AC012442.2	17.4151	-0.212049	0.320765	-0.661074	0.508565	0.999479
AC012445.1	2.35853	0.6432	0.86344	0.744927	0.456316	0.999479
AC012447.1	7.40493	-0.0353917	0.450868	-0.0784969	0.937433	0.999479
AC012456.2	5.15053	0.19562	0.533953	0.366362	0.714095	0.999479
AC012464.2	0.848153	-0.847218	1.5017	-0.564173	0.572636	0.999479
AC012464.3	6.62191	0.409759	0.63789	0.642367	0.520635	0.999479
AC012467.2	195.739	-0.0208542	0.120483	-0.173089	0.862581	0.999479
AC012485.1	3.06749	-0.0323802	0.753079	-0.0429971	0.965704	0.999479
AC012485.3	1.77168	-0.504114	0.97093	-0.519207	0.603616	0.999479
AC012499.1	1.42276	0.940378	0.981455	0.958148	0.337988	0.999479
AC012506.4	0.829071	-0.659333	1.39648	-0.47214	0.636827	0.999479
AC012507.2	3.59574	0.463338	0.664161	0.697629	0.485409	0.999479
AC012508.1	21.2023	-0.193488	0.263732	-0.733655	0.463159	0.999479
AC012508.2	66.7881	0.00297224	0.159142	0.0186767	0.985099	0.999479
AC012510.1	10.9902	0.0986092	0.356848	0.276334	0.782292	0.999479
AC012511.1	2.4061	0.0633908	0.752204	0.0842734	0.932839	0.999479
AC012513.3	384.683	0.0509023	0.104187	0.488567	0.625148	0.999479
AC012555.1	2.83931	-0.462703	0.70507	-0.656251	0.511663	0.999479
AC012557.1	18.7634	0.066637	0.298674	0.223109	0.82345	0.999479
AC012557.2	8.40856	0.167861	0.455068	0.368871	0.712224	0.999479
AC012558.1	2.19098	-0.298518	0.782038	-0.381718	0.70267	0.999479
AC012569.1	1.81594	0.0188093	0.980942	0.0191748	0.984702	0.999479
AC012574.1	3.72045	-0.191603	0.630949	-0.303675	0.761376	0.999479
AC012588.1	2.83645	-0.18966	0.720613	-0.263193	0.792402	0.999479
AC012613.1	3.57796	0.115449	0.664858	0.173644	0.862145	0.999479
AC012613.2	2.99758	-0.645435	0.774854	-0.832975	0.404859	0.999479
AC012615.1	132.55	0.00986612	0.114344	0.0862847	0.93124	0.999479
AC012615.2	1.36172	0.452501	1.06201	0.42608	0.670049	0.999479
AC012615.6	1.98	-0.476172	0.904977	-0.526171	0.59877	0.999479
AC012617.1	0.941331	0.320933	1.16133	0.27635	0.782279	0.999479
AC012618.1	1.9835	-0.0921477	0.814496	-0.113135	0.909924	0.999479
AC012618.3	158.72	0.155143	0.126069	1.23062	0.218465	0.999479
AC012629.1	1.43998	0.840447	1.23626	0.679832	0.496611	0.999479
AC012629.2	1.8363	0.657188	0.880634	0.746267	0.455506	0.999479
AC012640.2	51.6419	0.000859085	0.184386	0.00465917	0.996283	0.999777
AC012640.4	2.24809	-0.257391	0.783121	-0.328673	0.742403	0.999479
AC012645.1	89.5173	-0.00558795	0.129342	-0.0432029	0.96554	0.999479
AC012645.2	0.981765	1.4176	1.39356	1.01726	0.309032	0.999479
AC012645.4	1.11422	1.09934	1.17751	0.933619	0.3505	0.999479
AC012651.1	20.8741	0.127452	0.319048	0.399475	0.689543	0.999479
AC012676.1	12.6972	0.0435235	0.356888	0.121953	0.902936	0.999479
AC012676.3	4.18823	0.44959	0.572171	0.785762	0.432007	0.999479
AC012676.4	2.89076	-0.237746	0.85689	-0.277452	0.781433	0.999479
AC012676.5	29.6962	0.395203	0.318603	1.24042	0.214819	0.999479
AC013248.1	0.750238	0.539851	1.33577	0.404149	0.686103	0.999479
AC013267.1	0.759962	0.214855	1.43086	0.150158	0.88064	0.999479
AC013270.1	2.90819	1.21442	0.802387	1.51351	0.130149	0.999479
AC013275.1	16.7729	-0.483719	0.297522	-1.62583	0.103987	0.999479
AC013355.1	1.55729	2.30199	1.2181	1.88981	0.058783	0.999479
AC013391.3	12.3159	-0.106294	0.373576	-0.284532	0.776003	0.999479
AC013394.1	14.5757	0.153191	0.364055	0.420791	0.673908	0.999479
AC013400.1	5.95984	-0.510344	0.470414	-1.08488	0.277974	0.999479
AC013403.2	15.9354	0.00962921	0.329143	0.0292554	0.976661	0.999479
AC013437.1	2.60032	0.220493	0.864365	0.255093	0.798651	0.999479
AC013460.1	13.5066	-0.0590329	0.381549	-0.154719	0.877043	0.999479
AC013468.1	36.0457	0.250381	0.219712	1.13959	0.254458	0.999479
AC013470.2	0.7869	-2.0642	1.39429	-1.48047	0.138748	0.999479
AC013470.3	1.00063	-0.564008	1.26678	-0.445228	0.656155	0.999479
AC013472.1	0.787422	-0.201363	1.51638	-0.132792	0.894358	0.999479
AC013472.3	7.0925	-0.542745	0.45239	-1.19973	0.230245	0.999479
AC013489.3	0.893177	0.392303	1.38292	0.283678	0.776657	0.999479
AC013553.4	101.935	0.25442	0.143729	1.77014	0.0767033	0.999479
AC013562.1	5.51247	-0.113936	0.538222	-0.211689	0.83235	0.999479
AC013565.3	3.29729	0.680246	0.637114	1.0677	0.285656	0.999479
AC013643.2	3.05452	0.404482	0.699875	0.577934	0.563308	0.999479
AC013643.3	13.8012	0.198805	0.343964	0.57798	0.563277	0.999479
AC013714.1	2.30792	0.475606	0.818449	0.581107	0.561168	0.999479
AC013726.1	102.579	0.0338665	0.128862	0.262812	0.792695	0.999479
AC013727.1	1.02055	-2.64632	1.60665	-1.6471	0.0995371	0.999479
AC013731.1	30.7275	-0.0211924	0.233805	-0.0906412	0.927778	0.999479
AC013733.2	181.413	-0.00376008	0.136717	-0.0275026	0.978059	0.999479
AC015540.1	17.7777	-0.177634	0.274854	-0.646287	0.518094	0.999479
AC015656.1	3.46389	-0.0344756	0.75749	-0.045513	0.963698	0.999479
AC015660.4	2.03969	1.9589	1.04182	1.88026	0.0600728	0.999479
AC015674.1	0.719986	1.74792	1.56953	1.11365	0.265428	0.999479
AC015689.1	1.24537	0.0406145	1.09246	0.0371771	0.970344	0.999479
AC015689.2	0.796181	-1.03755	1.38039	-0.751641	0.452267	0.999479
AC015712.2	4.05421	0.226533	0.569956	0.397457	0.691031	0.999479
AC015712.4	29.151	-0.209064	0.43162	-0.484371	0.628123	0.999479
AC015712.6	30.4794	-0.362391	0.338664	-1.07006	0.284592	0.999479
AC015720.1	2.4121	0.749579	0.906958	0.826476	0.408534	0.999479
AC015722.2	1.36234	0.327426	0.985383	0.332283	0.739676	0.999479
AC015726.1	18.5457	0.287319	0.329735	0.871363	0.383556	0.999479
AC015726.2	0.809444	0.895595	1.78638	0.501346	0.616128	0.999479
AC015727.1	4.55481	0.87318	0.63718	1.37038	0.170568	0.999479
AC015743.1	0.782775	-0.632774	1.43195	-0.441898	0.658563	0.999479
AC015795.2	0.916521	-0.76199	1.39702	-0.545439	0.585451	0.999479
AC015799.1	7.35179	0.681934	0.469985	1.45097	0.146788	0.999479
AC015802.1	0.969276	0.435094	1.31085	0.331917	0.739952	0.999479
AC015802.3	499.852	0.0940675	0.110572	0.850732	0.394918	0.999479
AC015802.4	3.34555	0.604433	0.637486	0.94815	0.343053	0.999479
AC015802.5	290.484	-0.00162134	0.130675	-0.0124074	0.990101	0.999479
AC015802.6	283.369	0.148156	0.136153	1.08816	0.276526	0.999479
AC015804.1	0.963418	3.08623	1.78792	1.72616	0.0843187	0.999479
AC015813.1	790.594	0.196257	0.230109	0.852886	0.393722	0.999479
AC015813.4	4.93282	0.151825	0.606029	0.250524	0.802182	0.999479
AC015813.5	32.7047	-0.23862	0.215278	-1.10842	0.267679	0.999479
AC015813.6	153.285	-0.0223544	0.13036	-0.171482	0.863845	0.999479
AC015813.7	3.98642	-0.311995	0.60191	-0.518342	0.60422	0.999479
AC015818.2	1.10364	0.922345	1.22287	0.754247	0.450701	0.999479
AC015845.2	6.44366	-0.39042	0.520646	-0.749876	0.453329	0.999479
AC015849.4	5.7911	0.266804	0.51708	0.515982	0.605867	0.999479
AC015849.5	2.99905	0.424687	0.684836	0.62013	0.535172	0.999479
AC015871.3	448.599	0.0251132	0.0730731	0.343672	0.731093	0.999479
AC015871.4	0.717151	1.43882	1.59595	0.90154	0.367301	0.999479
AC015883.1	6.91208	1.30775	0.585151	2.2349	0.0254239	0.999479
AC015908.2	1.99467	-0.141841	0.858499	-0.16522	0.868771	0.999479
AC015909.2	6.53606	0.265143	0.465269	0.569869	0.568766	0.999479
AC015909.3	1.017	-2.98895	1.58048	-1.89117	0.0586018	0.999479
AC015909.5	75.5989	0.0309092	0.147538	0.2095	0.834058	0.999479
AC015912.3	6.74422	0.383956	0.49286	0.779036	0.435958	0.999479
AC015917.2	9.97952	-0.234007	0.397968	-0.588006	0.556528	0.999479
AC015920.1	2.02577	0.711016	0.949048	0.749189	0.453743	0.999479
AC015921.1	0.851225	0.305027	1.27077	0.240034	0.810304	0.999479
AC015922.4	48.6046	0.125744	0.17936	0.701067	0.483261	0.999479
AC015959.1	1.08607	0.936015	1.25874	0.743613	0.457111	0.999479
AC015961.1	5.19173	1.17885	0.595031	1.98116	0.0475733	0.999479
AC015961.2	24.3649	0.439854	0.270452	1.62637	0.103872	0.999479
AC015967.1	3.10721	-0.709846	0.691096	-1.02713	0.304358	0.999479
AC015971.1	2.18807	0.706453	0.889553	0.794166	0.427099	0.999479
AC015982.1	49.9574	0.0540516	0.18224	0.296595	0.766775	0.999479
AC015983.2	4.33664	0.231354	0.56226	0.411471	0.680727	0.999479
AC015987.1	0.872549	-1.56159	1.43425	-1.08879	0.276249	0.999479
AC016026.1	4.88043	0.20698	0.543866	0.380571	0.703522	0.999479
AC016027.1	10.3149	-0.743219	0.359333	-2.06833	0.0386089	0.999479
AC016027.2	0.63048	-0.576021	1.48473	-0.387963	0.698044	0.999479
AC016044.1	60.2879	-0.0570138	0.162322	-0.351238	0.72541	0.999479
AC016065.1	180.782	-0.119202	0.11765	-1.01319	0.310971	0.999479
AC016144.1	2.54385	0.520513	0.855285	0.608585	0.5428	0.999479
AC016168.1	4.37202	-0.0589575	0.545836	-0.108013	0.913985	0.999479
AC016168.2	8.37466	0.0499833	0.412318	0.121225	0.903513	0.999479
AC016168.3	10.8181	0.626222	0.420605	1.48886	0.136524	0.999479
AC016229.1	19.3949	0.213313	0.332458	0.641623	0.521118	0.999479
AC016229.2	4.71846	0.102517	0.545794	0.18783	0.85101	0.999479
AC016252.1	4.57571	-0.273768	0.597869	-0.457906	0.64702	0.999479
AC016257.1	4.37074	-0.293089	0.56021	-0.523177	0.600851	0.999479
AC016355.1	60.0216	-0.0415898	0.184818	-0.225031	0.821955	0.999479
AC016383.1	1.17931	-0.536154	1.26943	-0.422358	0.672764	0.999479
AC016394.1	25.8997	0.139131	0.237368	0.586139	0.557782	0.999479
AC016395.1	1.01658	0.65078	1.23817	0.525598	0.599168	0.999479
AC016396.1	2.44499	-0.431184	0.800629	-0.538557	0.590192	0.999479
AC016405.1	3.35877	0.267695	0.700305	0.382255	0.702272	0.999479
AC016405.2	1.23114	-0.53206	1.3296	-0.400166	0.689035	0.999479
AC016405.3	32.6684	-0.255863	0.241248	-1.06058	0.288879	0.999479
AC016526.2	3.33987	1.38282	0.741615	1.8646	0.0622373	0.999479
AC016526.3	9.45328	0.913355	0.406961	2.24433	0.0248112	0.999479
AC016542.1	3.49211	-0.117479	0.630077	-0.186452	0.85209	0.999479
AC016556.1	2.06418	0.447735	0.851575	0.525773	0.599046	0.999479
AC016575.1	1.31433	0.323317	1.05015	0.307877	0.758176	0.999479
AC016582.1	0.882178	0.046768	1.27125	0.0367891	0.970653	0.999479
AC016582.2	15.7314	-0.24113	0.314698	-0.766228	0.443541	0.999479
AC016582.3	951.013	0.06332	0.0626791	1.01023	0.312387	0.999479
AC016583.1	4.03798	0.120204	0.624133	0.192594	0.847277	0.999479
AC016586.1	16.6016	-0.0230158	0.309594	-0.0743418	0.940738	0.999479
AC016588.2	10.649	0.0733134	0.342902	0.213803	0.830701	0.999479
AC016590.1	1.70077	1.47072	1.09879	1.33848	0.180739	0.999479
AC016590.2	19.5954	0.27692	0.31729	0.872767	0.38279	0.999479
AC016590.3	67.7395	-0.000595251	0.166708	-0.00357061	0.997151	0.999777
AC016597.1	3.27028	0.453913	0.676946	0.670531	0.502519	0.999479
AC016700.3	1.21121	0.676194	1.13657	0.59494	0.551883	0.999479
AC016705.2	185.388	0.0120123	0.1114	0.107831	0.91413	0.999479
AC016708.1	16.9097	0.197739	0.29472	0.670939	0.50226	0.999479
AC016717.1	9.45412	-0.121581	0.407056	-0.298684	0.765181	0.999479
AC016717.2	391.322	-0.0329597	0.153644	-0.21452	0.830142	0.999479
AC016722.3	5.50792	0.606877	0.565759	1.07268	0.283416	0.999479
AC016723.1	33.1474	-0.0236914	0.211397	-0.112071	0.910767	0.999479
AC016727.1	99.0729	0.106446	0.129058	0.824794	0.409488	0.999479
AC016734.1	1.50658	0.232528	1.03783	0.224052	0.822717	0.999479
AC016737.1	16.2059	0.0160826	0.308721	0.0520942	0.958454	0.999479
AC016738.1	3.01643	0.784138	0.755836	1.03744	0.299529	0.999479
AC016739.1	21.7858	-0.0955489	0.254998	-0.374705	0.70788	0.999479
AC016745.1	1.80891	-0.605925	0.900994	-0.672507	0.501261	0.999479
AC016745.2	1.02689	1.25004	1.46784	0.851618	0.394426	0.999479
AC016747.1	349.629	0.0400503	0.0852158	0.469987	0.638364	0.999479
AC016747.3	3.1038	0.122505	0.71001	0.17254	0.863013	0.999479
AC016747.4	7.37184	-0.144967	0.468151	-0.309657	0.756821	0.999479
AC016757.1	78.3979	0.194593	0.138139	1.40867	0.158933	0.999479
AC016766.1	0.539477	2.28931	1.65063	1.38693	0.165463	0.999479
AC016769.1	1.37962	-1.88745	1.21778	-1.54991	0.121164	0.999479
AC016773.1	9.02367	0.410286	0.411517	0.997009	0.31876	0.999479
AC016831.1	18.9519	0.38631	0.287136	1.34539	0.178499	0.999479
AC016831.5	1.20947	-0.0627115	1.24991	-0.050173	0.959985	0.999479
AC016876.1	122.159	-0.168516	0.115329	-1.46117	0.143968	0.999479
AC016876.2	1.34462	0.334019	1.12884	0.295895	0.76731	0.999479
AC016876.3	4.78458	-0.113562	0.554098	-0.204949	0.837612	0.999479
AC016888.1	0.983735	-1.49969	1.26422	-1.18626	0.235522	0.999479
AC016907.2	20.0009	-0.0906221	0.264276	-0.342907	0.731668	0.999479
AC016910.1	2.08459	-0.226582	0.857671	-0.264183	0.791639	0.999479
AC016924.1	3.21177	0.822215	0.687046	1.19674	0.231408	0.999479
AC016949.1	31.5565	0.356872	0.29337	1.21645	0.223812	0.999479
AC016957.2	8.77717	0.279778	0.424322	0.659352	0.50967	0.999479
AC017007.2	3.91559	0.916852	0.613838	1.49364	0.13527	0.999479
AC017007.5	1.12972	0.389411	1.14523	0.340029	0.733835	0.999479
AC017071.1	6.59325	0.429689	0.469304	0.915588	0.359883	0.999479
AC017074.1	4.63973	0.0156195	0.640217	0.0243972	0.980536	0.999479
AC017083.1	22.8325	-0.688326	0.281597	-2.44436	0.0145108	0.999479
AC017083.2	56.2232	-0.0761886	0.16062	-0.47434	0.635258	0.999479
AC017083.3	1.58378	0.727087	1.03125	0.705053	0.480778	0.999479
AC017100.1	54.425	-0.0285174	0.191135	-0.1492	0.881396	0.999479
AC017101.1	10.5311	0.0972785	0.372225	0.261343	0.793828	0.999479
AC017104.1	108.735	-0.0473312	0.130643	-0.362293	0.717133	0.999479
AC017104.4	70.4281	0.00253337	0.173492	0.0146023	0.988349	0.999479
AC017104.5	34.569	-0.0998115	0.249199	-0.400529	0.688767	0.999479
AC018362.1	6.52894	0.791949	0.614477	1.28882	0.197461	0.999479
AC018413.1	5.80434	0.244378	0.463684	0.527035	0.59817	0.999479
AC018445.1	1.27626	-0.332398	1.16651	-0.284952	0.775681	0.999479
AC018450.1	1.81259	1.39516	1.03992	1.34161	0.179724	0.999479
AC018462.2	0.863693	2.31254	1.39247	1.66075	0.0967633	0.999479
AC018521.2	1.1422	2.58996	1.23312	2.10033	0.0356997	0.999479
AC018521.5	106.68	0.287023	0.157055	1.82753	0.0676202	0.999479
AC018521.7	2.05599	1.21461	0.889111	1.36609	0.171909	0.999479
AC018541.1	0.694909	-0.945763	1.45284	-0.650977	0.515061	0.999479
AC018553.1	1.8782	0.310639	0.975342	0.318493	0.750111	0.999479
AC018557.1	2.99373	-0.305252	0.810288	-0.376721	0.706381	0.999479
AC018563.1	1.42354	-0.886438	0.928955	-0.954231	0.339967	0.999479
AC018620.1	1.58945	-2.7079	1.217	-2.22506	0.0260774	0.999479
AC018628.1	44.0222	0.120145	0.200038	0.60061	0.5481	0.999479
AC018635.2	4.09305	0.371262	0.608659	0.609967	0.541884	0.999479
AC018638.2	82.0018	0.201187	0.174862	1.15054	0.24992	0.999479
AC018638.4	161.111	0.256983	0.170993	1.50289	0.132867	0.999479
AC018638.5	163.245	-0.0798344	0.1639	-0.487092	0.626193	0.999479
AC018638.6	19.6281	0.440596	0.29083	1.51496	0.129782	0.999479
AC018638.7	24.9345	0.232632	0.25536	0.910994	0.362299	0.999479
AC018638.8	61.534	0.194445	0.196155	0.991283	0.321547	0.999479
AC018645.2	76.9853	-0.121066	0.158251	-0.765028	0.444255	0.999479
AC018647.1	6.57788	-0.156488	0.567927	-0.275542	0.7829	0.999479
AC018647.2	494.502	0.081066	0.0685772	1.18211	0.237161	0.999479
AC018648.1	8.58362	-0.267081	0.415674	-0.642525	0.520532	0.999479
AC018653.1	0.874806	1.51039	1.44361	1.04626	0.295443	0.999479
AC018653.3	34.3787	0.295042	0.203255	1.45159	0.146616	0.999479
AC018688.1	1.59525	1.78128	1.20431	1.47908	0.139118	0.999479
AC018690.1	18.0627	0.267573	0.330811	0.808839	0.418608	0.999479
AC018695.6	29.3358	0.0511341	0.257998	0.198196	0.842892	0.999479
AC018697.1	1.56938	1.12089	1.10408	1.01522	0.310002	0.999479
AC018730.2	1.4437	-1.21113	1.07685	-1.1247	0.260716	0.999479
AC018735.1	1.23584	-0.0357758	1.06219	-0.0336813	0.973131	0.999479
AC018737.2	6.34148	-0.520771	0.497292	-1.04721	0.295001	0.999479
AC018738.1	0.762679	1.48623	1.36501	1.08881	0.276238	0.999479
AC018742.1	1.32578	1.43049	1.23035	1.16267	0.244965	0.999479
AC018754.1	37.733	-0.183818	0.269283	-0.68262	0.494847	0.999479
AC018755.1	1.71131	-0.0598934	0.949538	-0.0630764	0.949706	0.999479
AC018755.3	60.4969	-0.105919	0.170937	-0.619639	0.535496	0.999479
AC018761.2	2.29307	0.536858	0.838102	0.640563	0.521806	0.999479
AC018761.3	0.78381	-0.496759	1.45803	-0.340706	0.733325	0.999479
AC018766.1	2.97925	1.16283	0.912825	1.27388	0.202705	0.999479
AC018797.2	144.982	0.151747	0.11004	1.37902	0.16789	0.999479
AC018809.1	12.065	0.191819	0.355064	0.540238	0.589033	0.999479
AC018809.2	16.3802	-0.129803	0.362111	-0.358461	0.719999	0.999479
AC018816.1	0.921084	1.91072	1.43625	1.33035	0.183402	0.999479
AC018845.3	11.129	0.221292	0.352718	0.627391	0.530403	0.999479
AC018868.2	1.64317	-2.37409	1.16259	-2.04206	0.0411451	0.999479
AC018892.3	8.82492	-0.342214	0.404383	-0.846262	0.397407	0.999479
AC018926.1	7.82034	-0.0675773	0.4424	-0.152752	0.878594	0.999479
AC018926.2	4.0767	-0.154027	0.666521	-0.231091	0.817244	0.999479
AC018926.3	8.09572	-0.339982	0.476023	-0.714213	0.475096	0.999479
AC018992.1	27.3533	0.129616	0.247725	0.523224	0.600818	0.999479
AC019069.1	20.9611	0.512458	0.267746	1.91397	0.0556241	0.999479
AC019077.1	10.5746	-0.0935171	0.422278	-0.221459	0.824735	0.999479
AC019080.1	110.774	0.131491	0.122729	1.07139	0.283993	0.999479
AC019080.5	41.3958	-0.186527	0.210368	-0.88667	0.375257	0.999479
AC019097.1	2.31686	0.341258	0.783621	0.435489	0.663208	0.999479
AC019118.2	2.11627	0.733415	0.970557	0.755665	0.44985	0.999479
AC019129.2	6.68331	0.193466	0.459247	0.421267	0.67356	0.999479
AC019131.2	16.7528	0.0767186	0.312882	0.245199	0.806302	0.999479
AC019163.1	4.99874	-0.315097	0.629423	-0.500613	0.616644	0.999479
AC019181.1	14.3623	-0.250937	0.361398	-0.694351	0.487462	0.999479
AC019185.2	6.16039	-0.682245	0.594611	-1.14738	0.251224	0.999479
AC019186.1	3.82581	0.00380463	0.642668	0.00592006	0.995277	0.999768
AC019193.2	2.30085	0.986556	0.793673	1.24303	0.213858	0.999479
AC019197.1	49.5569	0.0359061	0.195117	0.184024	0.853995	0.999479
AC019205.2	209.012	0.0773013	0.0908408	0.850953	0.394795	0.999479
AC019226.1	1.80073	2.0794	1.25802	1.65292	0.098348	0.999479
AC019226.2	0.681496	0.136388	1.72452	0.0790876	0.936963	0.999479
AC019227.1	0.863632	1.61604	1.5005	1.07701	0.281478	0.999479
AC019257.1	72.2123	0.0224441	0.194182	0.115583	0.907983	0.999479
AC019257.2	22.2912	0.0455737	0.282159	0.161518	0.871685	0.999479
AC019278.1	0.76956	1.3489	1.49546	0.901998	0.367058	0.999479
AC019294.2	2.86604	-0.268428	0.754375	-0.355828	0.721969	0.999479
AC020558.1	1.28051	0.651538	1.05445	0.617897	0.536643	0.999479
AC020559.1	2.36593	-0.910894	0.912791	-0.997922	0.318317	0.999479
AC020594.1	2.75251	-0.253825	0.800597	-0.317045	0.751209	0.999479
AC020604.1	51.1488	0.0818559	0.178922	0.457495	0.647315	0.999479
AC020612.1	7.75521	-0.246277	0.424004	-0.580838	0.56135	0.999479
AC020612.3	1.49208	0.811612	0.960002	0.845427	0.397872	0.999479
AC020629.1	1.2375	1.08551	1.10536	0.982048	0.326076	0.999479
AC020633.1	3.58046	-0.0735028	0.663426	-0.110793	0.911781	0.999479
AC020634.1	5.93678	-0.118957	0.485353	-0.245094	0.806384	0.999479
AC020636.2	4.47092	-0.283964	0.571322	-0.497029	0.619168	0.999479
AC020637.1	2.36389	-0.137859	0.767981	-0.179508	0.857539	0.999479
AC020656.1	1.05887	0.378679	1.1492	0.329515	0.741767	0.999479
AC020656.2	5.58664	0.46562	0.490479	0.949317	0.342459	0.999479
AC020658.5	0.645336	-0.730095	1.56615	-0.466172	0.641093	0.999479
AC020659.1	1.03313	0.293517	1.43395	0.204691	0.837814	0.999479
AC020659.2	0.982579	0.300132	1.54532	0.194219	0.846004	0.999479
AC020661.1	11.6192	-0.311461	0.362112	-0.860125	0.38972	0.999479
AC020661.5	0.788856	0.848176	1.34849	0.62898	0.529362	0.999479
AC020663.1	4.60389	0.028725	0.577406	0.0497484	0.960323	0.999479
AC020663.2	56.0532	0.221522	0.184932	1.19786	0.230973	0.999479
AC020663.3	7.31481	-0.0685236	0.489089	-0.140105	0.888577	0.999479
AC020688.1	1.67877	0.826125	0.962501	0.858311	0.39072	0.999479
AC020741.1	1.13769	1.05154	1.24499	0.844619	0.398324	0.999479
AC020763.2	1.42407	0.121182	1.22982	0.0985363	0.921506	0.999479
AC020763.4	12.2665	-0.226257	0.368613	-0.613808	0.539342	0.999479
AC020765.2	14.4947	0.691111	0.354091	1.95179	0.0509635	0.999479
AC020779.1	1.14726	1.42825	1.29036	1.10687	0.268352	0.999479
AC020893.2	1.48756	-0.284617	1.17903	-0.241399	0.809246	0.999479
AC020898.1	3.22769	-0.213658	0.728632	-0.293232	0.769345	0.999479
AC020904.2	20.9542	-0.0697587	0.279256	-0.249802	0.802741	0.999479
AC020907.1	0.802644	2.87439	1.33051	2.16037	0.0307437	0.999479
AC020907.5	22.8235	-0.10702	0.294273	-0.363676	0.7161	0.999479
AC020909.2	3.28927	0.0118153	0.71723	0.0164736	0.986857	0.999479
AC020910.1	1.71658	-0.023951	0.934055	-0.025642	0.979543	0.999479
AC020910.2	5.83786	0.74958	0.496582	1.50948	0.131176	0.999479
AC020910.4	44.3541	0.26562	0.197911	1.34212	0.179558	0.999479
AC020910.5	93.3318	0.093894	0.127613	0.735771	0.46187	0.999479
AC020915.2	47.1084	0.0702602	0.218508	0.321546	0.747797	0.999479
AC020915.3	41.1326	0.18273	0.192958	0.946995	0.343641	0.999479
AC020915.4	99.1963	0.0550265	0.118996	0.462424	0.643777	0.999479
AC020916.1	17.0731	-0.0249248	0.307963	-0.0809344	0.935494	0.999479
AC020917.3	2.28611	0.778079	0.943687	0.82451	0.40965	0.999479
AC020917.4	65.7075	0.0132989	0.196514	0.067674	0.946045	0.999479
AC020922.3	2.79947	0.580065	0.74952	0.773916	0.438981	0.999479
AC020922.4	0.820667	0.452999	1.38875	0.326192	0.744279	0.999479
AC020928.1	82.3154	-0.0867848	0.150077	-0.57827	0.563082	0.999479
AC020931.1	1.26095	-0.102938	1.02665	-0.100266	0.920133	0.999479
AC020934.1	48.1948	0.39658	0.202392	1.95946	0.0500585	0.999479
AC020934.2	0.754367	-2.32058	1.46129	-1.58803	0.112279	0.999479
AC020951.1	84.4072	0.0929365	0.221029	0.420472	0.674141	0.999479
AC020978.10	35.8359	0.246606	0.272161	0.906106	0.36488	0.999479
AC020978.2	6.0028	0.268838	0.529735	0.507496	0.611807	0.999479
AC020978.6	1.08509	-0.313652	1.25202	-0.250518	0.802187	0.999479
AC020978.7	2.14786	0.122124	0.817278	0.149428	0.881216	0.999479
AC020978.8	8.7106	0.299006	0.473211	0.631866	0.527474	0.999479
AC021016.2	60.0863	-0.0560133	0.173531	-0.322785	0.746858	0.999479
AC021016.3	6.1233	0.660729	0.483306	1.3671	0.171592	0.999479
AC021054.1	74.6736	0.170787	0.155806	1.09615	0.273013	0.999479
AC021072.1	309.711	0.136176	0.0858296	1.58658	0.112607	0.999479
AC021074.1	4.60585	-1.10241	0.576123	-1.91349	0.0556848	0.999479
AC021074.3	2.61906	0.400804	0.820201	0.488665	0.625079	0.999479
AC021078.1	596.486	-0.220742	0.117311	-1.88168	0.0598795	0.999479
AC021086.1	10.0982	0.454227	0.404569	1.12274	0.261546	0.999479
AC021087.1	40.5116	0.0938683	0.220438	0.425826	0.670234	0.999479
AC021087.3	13.1097	0.300098	0.363766	0.824975	0.409386	0.999479
AC021092.1	459.539	0.00522777	0.0973341	0.0537095	0.957167	0.999479
AC021097.1	36.6258	0.503046	0.247803	2.03003	0.0423538	0.999479
AC021106.1	16.7727	0.442267	0.288635	1.53227	0.125456	0.999479
AC021127.1	14.243	0.0907879	0.309847	0.293009	0.769515	0.999479
AC021148.1	25.2777	0.246265	0.241474	1.01984	0.307803	0.999479
AC021188.1	13.8546	-0.131798	0.336584	-0.391575	0.695372	0.999479
AC021205.3	28.5507	0.00197367	0.233572	0.00844997	0.993258	0.999479
AC021231.1	0.988664	2.71972	1.32526	2.05222	0.0401483	0.999479
AC021231.2	2.11231	-0.623605	0.890774	-0.70007	0.483883	0.999479
AC021237.1	4.58873	0.753861	0.565988	1.33194	0.182881	0.999479
AC021242.3	6.96049	0.116462	0.456172	0.255303	0.798489	0.999479
AC021321.1	112.254	0.169312	0.137893	1.22785	0.219502	0.999479
AC021483.1	4.0957	0.631336	0.577951	1.09237	0.27467	0.999479
AC021483.2	6.63585	0.45269	0.591398	0.765457	0.444	0.999479
AC021491.2	3.02049	-0.157942	0.665388	-0.237369	0.812371	0.999479
AC021491.4	0.743658	1.50207	1.58085	0.950167	0.342028	0.999479
AC021549.1	0.782813	1.04769	1.44043	0.727345	0.467014	0.999479
AC021594.2	14.3107	0.554286	0.336876	1.64537	0.0998932	0.999479
AC021678.1	1.16842	-1.0265	1.40612	-0.730024	0.465375	0.999479
AC021683.2	764.785	0.159552	0.132232	1.20661	0.227581	0.999479
AC021683.3	67.8724	0.275237	0.173951	1.58227	0.113587	0.999479
AC021683.4	4.0816	0.787483	0.611176	1.28847	0.197582	0.999479
AC021739.2	8.70613	0.252993	0.453681	0.557645	0.577087	0.999479
AC021739.3	3.10089	0.706811	0.687445	1.02817	0.30387	0.999479
AC021739.4	0.626143	2.25438	1.48539	1.5177	0.12909	0.999479
AC021739.5	2.70235	-0.746246	0.915099	-0.815481	0.414797	0.999479
AC021752.1	5.87225	0.233685	0.484078	0.482743	0.629278	0.999479
AC021755.2	1.14994	0.960891	1.14227	0.841214	0.400228	0.999479
AC021755.3	30.4931	0.0612079	0.265184	0.230813	0.81746	0.999479
AC021851.1	15.2809	-0.294393	0.338336	-0.87012	0.384235	0.999479
AC021860.1	1.36774	-1.00973	1.04103	-0.969932	0.332081	0.999479
AC021979.2	0.931257	-0.531953	1.252	-0.424883	0.670922	0.999479
AC022001.2	0.845614	0.215599	1.29209	0.166861	0.867479	0.999479
AC022001.3	219.185	0.0315102	0.123482	0.25518	0.798584	0.999479
AC022007.1	46.2995	0.0924422	0.174982	0.528297	0.597294	0.999479
AC022021.1	1.90361	-1.1345	0.934048	-1.21461	0.224516	0.999479
AC022031.2	1.24903	-0.176831	1.15304	-0.153361	0.878113	0.999479
AC022034.2	5.27263	-0.237027	0.52266	-0.453502	0.650188	0.999479
AC022075.1	2.83414	0.431632	0.737381	0.585358	0.558307	0.999479
AC022079.1	2.24704	-1.03205	0.781817	-1.32007	0.186812	0.999479
AC022079.2	4.52675	-0.276365	0.589007	-0.469205	0.638923	0.999479
AC022098.1	86.0989	0.0067031	0.147247	0.0455228	0.963691	0.999479
AC022098.3	1.63273	0.235053	0.958615	0.245201	0.806301	0.999479
AC022098.4	0.692815	0.627042	1.55813	0.402431	0.687367	0.999479
AC022107.1	482.935	0.110533	0.0870852	1.26925	0.204352	0.999479
AC022113.2	1.30252	0.978863	1.08105	0.905478	0.365212	0.999479
AC022121.1	2.00142	0.0884234	0.903002	0.0979216	0.921995	0.999479
AC022144.1	25.9229	0.361698	0.344956	1.04853	0.294392	0.999479
AC022148.1	186.032	-0.116495	0.153977	-0.756575	0.449304	0.999479
AC022148.2	6.62722	0.155516	0.446493	0.348306	0.72761	0.999479
AC022150.2	1.95282	-0.000798036	0.874366	-0.000912702	0.999272	0.999777
AC022150.4	280.13	0.162874	0.130305	1.24994	0.211322	0.999479
AC022154.1	27.5565	0.0283847	0.237213	0.119659	0.904753	0.999479
AC022164.1	11.4104	0.22605	0.392641	0.575716	0.564807	0.999479
AC022167.1	8.92816	0.428755	0.437118	0.980867	0.326658	0.999479
AC022167.2	54.3713	0.118538	0.193859	0.611465	0.540892	0.999479
AC022173.1	4.40583	-0.254356	0.597975	-0.425363	0.670572	0.999479
AC022182.1	1.48465	-0.527279	1.0688	-0.493336	0.621775	0.999479
AC022182.3	0.948949	1.10743	1.43179	0.773459	0.439251	0.999479
AC022201.2	3.30107	0.185944	0.640422	0.290346	0.771552	0.999479
AC022210.1	0.99656	1.03221	1.28298	0.804547	0.421081	0.999479
AC022211.1	13.0667	0.193742	0.384007	0.504529	0.61389	0.999479
AC022211.2	97.7837	-0.0404885	0.157998	-0.25626	0.79775	0.999479
AC022211.3	4.22007	0.626937	0.702365	0.892609	0.372067	0.999479
AC022211.4	5.67537	0.0950002	0.533869	0.177947	0.858765	0.999479
AC022217.1	2.00712	0.37145	0.840986	0.441684	0.658718	0.999479
AC022294.1	1.28091	-0.0378052	1.15681	-0.0326807	0.973929	0.999479
AC022296.2	0.722167	0.599651	1.55262	0.386219	0.699334	0.999479
AC022296.3	3.97157	-0.825341	0.682951	-1.20849	0.226858	0.999479
AC022306.1	3.27092	0.539477	0.714464	0.755078	0.450202	0.999479
AC022306.2	16.5955	0.388178	0.334353	1.16098	0.24565	0.999479
AC022306.3	2.78296	0.169357	0.673885	0.251315	0.801571	0.999479
AC022336.3	2.68786	0.0816697	0.74783	0.109209	0.913037	0.999479
AC022364.1	106.323	0.0665247	0.129198	0.514906	0.606619	0.999479
AC022382.1	24.146	0.0163928	0.26778	0.0612173	0.951186	0.999479
AC022390.1	2.34597	-1.25143	0.841864	-1.4865	0.137148	0.999479
AC022400.4	1.18902	-0.583971	1.18641	-0.492217	0.622566	0.999479
AC022400.5	21.3656	0.100749	0.271573	0.370982	0.710651	0.999479
AC022400.6	14.8906	-0.188866	0.394027	-0.479321	0.63171	0.999479
AC022400.7	201.846	0.0413239	0.125487	0.329308	0.741923	0.999479
AC022400.8	198.012	0.0430039	0.26914	0.159782	0.873052	0.999479
AC022413.1	27.5895	-0.26916	0.266423	-1.01028	0.312363	0.999479
AC022415.1	27.863	0.175611	0.234707	0.748217	0.454329	0.999479
AC022417.1	7.04197	-0.0434617	0.455928	-0.0953258	0.924056	0.999479
AC022424.1	2.68106	0.0374173	0.711228	0.0526094	0.958043	0.999479
AC022432.1	2.13754	-0.305325	0.977175	-0.312457	0.754693	0.999479
AC022497.1	15.2094	0.351556	0.389513	0.902552	0.366764	0.999479
AC022509.2	4.38019	0.31138	0.628528	0.495411	0.62031	0.999479
AC022509.3	77.0996	-0.0525632	0.188317	-0.279122	0.780151	0.999479
AC022532.1	10.7705	-0.35415	0.407344	-0.869412	0.384622	0.999479
AC022558.1	3.4719	-0.0318891	0.639061	-0.0499	0.960202	0.999479
AC022558.3	7.27989	-0.295878	0.487489	-0.606943	0.543889	0.999479
AC022613.1	3.55578	-0.647019	0.645745	-1.00197	0.316357	0.999479
AC022613.2	4.34778	0.226994	0.618017	0.367294	0.7134	0.999479
AC022613.3	6.54756	0.109522	0.451513	0.242568	0.80834	0.999479
AC022639.1	5.6421	-0.0459914	0.515045	-0.089296	0.928847	0.999479
AC022710.1	3.30622	0.0167084	0.694108	0.0240718	0.980795	0.999479
AC022730.4	1.55321	0.739469	1.08852	0.679337	0.496925	0.999479
AC022748.2	8.99984	0.0568905	0.43607	0.130462	0.896201	0.999479
AC022762.1	1.60742	-0.81427	0.957738	-0.850201	0.395213	0.999479
AC022762.2	45.3676	0.0566424	0.20045	0.282576	0.777502	0.999479
AC022784.1	17.7742	-0.0814781	0.301003	-0.270688	0.786631	0.999479
AC022784.3	23.5312	0.0624001	0.267615	0.233172	0.815628	0.999479
AC022784.6	0.748895	-0.208652	1.54801	-0.134787	0.89278	0.999479
AC022784.7	27.1644	0.106752	0.228917	0.466336	0.640975	0.999479
AC022784.8	10.7275	0.576702	0.415411	1.38827	0.165055	0.999479
AC022816.1	9.10055	-0.0657408	0.411153	-0.159894	0.872965	0.999479
AC022819.1	1.43343	-0.444521	1.08996	-0.407834	0.683396	0.999479
AC022868.1	0.799372	-1.5237	1.58097	-0.963776	0.335158	0.999479
AC022884.1	1.1363	-2.79483	1.39006	-2.01058	0.0443703	0.999479
AC022893.1	95.4825	0.239237	0.210671	1.13559	0.256127	0.999479
AC022893.2	1529.88	0.0632686	0.0972986	0.650253	0.515529	0.999479
AC022898.2	3.10735	-0.260454	0.678596	-0.383813	0.701117	0.999479
AC022905.1	5.6825	-0.193222	0.583091	-0.331376	0.740361	0.999479
AC022916.1	148.178	0.0141218	0.111119	0.127087	0.898872	0.999479
AC022919.1	1.02693	0.319989	1.65325	0.193552	0.846527	0.999479
AC022960.2	37.7506	-0.0581229	0.198882	-0.292249	0.770097	0.999479
AC022968.1	5.65925	0.361315	0.542184	0.666406	0.505151	0.999479
AC023024.1	52.9846	0.13191	0.211763	0.622913	0.533342	0.999479
AC023024.2	28.7443	-0.186146	0.231274	-0.80487	0.420895	0.999479
AC023034.2	21.7991	-0.0210122	0.265396	-0.079173	0.936895	0.999479
AC023043.1	8.47723	-0.123998	0.481274	-0.257646	0.79668	0.999479
AC023043.2	0.782354	1.21126	1.55527	0.778814	0.436089	0.999479
AC023043.4	1.9243	-0.892954	1.04299	-0.856152	0.391914	0.999479
AC023055.1	1.44093	0.790814	1.14344	0.691611	0.489181	0.999479
AC023090.2	4.16672	1.05036	0.62264	1.68695	0.0916124	0.999479
AC023154.1	6.68384	-0.0316177	0.477883	-0.0661621	0.947249	0.999479
AC023157.3	180.765	0.0764137	0.121353	0.629683	0.528902	0.999479
AC023194.1	4.29951	0.543229	0.647174	0.839386	0.401253	0.999479
AC023194.2	2.17804	-0.180327	0.868945	-0.207524	0.8356	0.999479
AC023283.1	159.907	0.106786	0.118827	0.898673	0.368827	0.999479
AC023300.2	4.066	0.620652	0.717636	0.864857	0.387117	0.999479
AC023300.3	3.56352	-0.762951	0.638331	-1.19523	0.231998	0.999479
AC023301.1	331.902	0.0587754	0.141262	0.416074	0.677356	0.999479
AC023302.1	2.55107	0.651574	0.780549	0.834764	0.403851	0.999479
AC023310.4	3.93688	0.57284	0.604074	0.948295	0.342979	0.999479
AC023355.1	55.501	0.0408132	0.197753	0.206385	0.836491	0.999479
AC023389.2	4.45062	0.480268	0.633256	0.75841	0.448206	0.999479
AC023394.2	1.12278	0.27103	1.4348	0.188898	0.850173	0.999479
AC023421.1	1.88456	1.65284	0.998329	1.65561	0.0978011	0.999479
AC023481.1	1.05564	-0.10802	1.30492	-0.0827788	0.934027	0.999479
AC023509.3	5.82689	-0.654666	0.543291	-1.205	0.228203	0.999479
AC023509.4	36.5539	-0.044	0.205484	-0.214128	0.830447	0.999479
AC023510.2	32.8296	0.154044	0.231797	0.664563	0.50633	0.999479
AC023512.1	1.24234	-1.25414	0.987608	-1.26988	0.204129	0.999479
AC023632.1	7.84342	0.483775	0.459991	1.05171	0.292935	0.999479
AC023632.2	61.8664	0.284938	0.165575	1.7209	0.0852695	0.999479
AC023632.6	816.59	-0.0537231	0.0734082	-0.731841	0.464266	0.999479
AC023644.1	1.56077	-2.15798	1.12338	-1.92097	0.0547353	0.999479
AC023762.1	1.23126	-0.251533	1.20062	-0.209503	0.834056	0.999479
AC023790.2	0.855106	0.483096	1.33576	0.361663	0.717604	0.999479
AC023794.4	1.86876	0.782753	1.05107	0.744724	0.456439	0.999479
AC023794.5	5.5417	-0.281635	0.629771	-0.447201	0.65473	0.999479
AC023818.2	6.92816	0.290733	0.481718	0.603535	0.546153	0.999479
AC023830.3	11.7963	0.251611	0.392272	0.641419	0.52125	0.999479
AC023855.1	0.809674	-0.259485	1.2764	-0.203295	0.838904	0.999479
AC023886.1	8.11127	-0.296745	0.410421	-0.723026	0.469664	0.999479
AC023886.2	6.63351	0.0540108	0.462956	0.116665	0.907125	0.999479
AC023905.1	1795.34	0.00561447	0.0804036	0.0698286	0.94433	0.999479
AC023906.1	2.00416	-0.45891	0.982762	-0.46696	0.640528	0.999479
AC023906.3	3.47458	-0.888562	0.666368	-1.33344	0.182388	0.999479
AC023906.5	0.784876	0.180987	1.29589	0.139662	0.888927	0.999479
AC023908.3	30.9563	-0.276507	0.2268	-1.21916	0.222782	0.999479
AC023983.2	8.80196	-0.0198841	0.409525	-0.048554	0.961275	0.999479
AC024022.1	2.16319	0.247732	0.783089	0.316352	0.751735	0.999479
AC024060.1	51.6646	0.212759	0.167841	1.26762	0.204934	0.999479
AC024075.1	75.6573	0.120726	0.150104	0.804283	0.421233	0.999479
AC024075.2	167.212	0.246754	0.110969	2.22364	0.0261725	0.999479
AC024243.1	5.82289	-0.131114	0.515	-0.254589	0.79904	0.999479
AC024257.3	29.3307	-0.0666604	0.283262	-0.235331	0.813952	0.999479
AC024257.4	14.6112	0.0447098	0.317852	0.140662	0.888137	0.999479
AC024267.6	0.74533	0.713046	1.52397	0.467887	0.639865	0.999479
AC024270.1	0.80447	0.932373	1.51229	0.616531	0.537544	0.999479
AC024270.4	9.19033	-0.184926	0.404787	-0.456848	0.64778	0.999479
AC024293.1	35.2939	-0.321035	0.211912	-1.51495	0.129786	0.999479
AC024337.2	2.87815	-0.551478	0.76891	-0.71722	0.473238	0.999479
AC024361.1	17.7755	0.22418	0.308667	0.726284	0.467664	0.999479
AC024361.2	8.88871	0.330704	0.522286	0.633186	0.526612	0.999479
AC024451.2	1.06993	-1.61378	1.13034	-1.42769	0.153381	0.999479
AC024451.4	1.33192	-0.0712235	1.11785	-0.0637145	0.949198	0.999479
AC024475.4	1.69561	0.137607	0.923015	0.149084	0.881487	0.999479
AC024560.1	3.30065	0.793142	0.66644	1.19012	0.234	0.999479
AC024560.2	0.70145	-2.20878	1.48501	-1.48738	0.136915	0.999479
AC024560.3	0.862187	-1.4923	1.30831	-1.14063	0.254022	0.999479
AC024568.1	1.25648	0.71461	1.11948	0.638343	0.52325	0.999479
AC024575.1	24.616	0.0821929	0.289276	0.284134	0.776308	0.999479
AC024580.1	18.6611	0.293147	0.338026	0.867232	0.385815	0.999479
AC024580.2	2.06538	-0.442796	0.913011	-0.484984	0.627687	0.999479
AC024581.1	2.81978	-0.463158	0.718108	-0.64497	0.518947	0.999479
AC024587.1	1.04733	2.7808	1.30429	2.13205	0.033003	0.999479
AC024601.1	1.97267	0.653981	0.876622	0.746024	0.455653	0.999479
[truncated: 24,836 more rows]

## Sheet: Day 2 - 1-dSA vs. SA
	baseMean	log2FoldChange	lfcSE	stat	pvalue	padj
44621	5164.35	0.0111948	0.0781488	0.143249	0.886093	0.999862
44621	284.208	-0.0209996	0.105226	-0.199566	0.84182	0.999862
44622	435.467	0.0356444	0.0839199	0.424743	0.671024	0.999862
44622	223.443	-0.00501188	0.102876	-0.0487177	0.961144	0.999862
44623	747.875	-0.0301484	0.0652921	-0.461747	0.644263	0.999862
44624	147.793	0.060969	0.329488	0.185042	0.853196	0.999862
44625	1720.32	-0.111324	0.049382	-2.25435	0.0241741	0.999862
44626	6488.94	-0.0272343	0.0601012	-0.453141	0.650448	0.999862
44627	3828.69	-0.0620182	0.0510641	-1.21452	0.22455	0.999862
44628	3599.47	-0.0650729	0.0700267	-0.929259	0.352755	0.999862
44629	2440.56	-0.00770103	0.0563446	-0.136678	0.891286	0.999862
44630	16.9429	0.433645	0.27588	1.57186	0.115982	0.999862
44631	14.7813	-0.00375531	0.300091	-0.0125139	0.990016	0.999862
44805	43.729	0.12477	0.194045	0.642997	0.520226	0.999862
44806	7623.53	-0.0469302	0.0607552	-0.772448	0.439849	0.999862
44807	3014.93	-0.0836936	0.0964953	-0.867333	0.385759	0.999862
44808	19061.9	-0.012008	0.0739498	-0.162381	0.871006	0.999862
44809	748.782	0.0470336	0.10532	0.446577	0.655181	0.999862
44810	2474.28	-0.0391606	0.0502418	-0.779444	0.435718	0.999862
44811	6850.87	0.0132376	0.0623299	0.21238	0.83181	0.999862
44812	3675.82	-0.0566626	0.0503027	-1.12643	0.259982	0.999862
44813	2017.75	-0.00135362	0.105824	-0.0127912	0.989794	0.999862
44814	561.914	-0.0663475	0.0787571	-0.842432	0.399546	0.999862
44815	2922.03	0.0276279	0.0780115	0.354151	0.723225	0.999862
44816	52.4825	0.163916	0.186761	0.877677	0.380119	0.999862
44896	0.799121	-0.999149	1.63778	-0.610062	0.541821	0.999862
A1BG	18.3556	0.106215	0.28096	0.378042	0.7054	0.999862
A1BG-AS1	153.157	0.0907605	0.100572	0.902446	0.36682	0.999862
A1CF	1.4474	0.865709	0.947676	0.913508	0.360975	0.999862
A2M	213.941	-1.10117	0.390651	-2.81881	0.00482021	0.999862
A2M-AS1	113.875	0.0412544	0.196443	0.210007	0.833662	0.999862
A2ML1	9.59831	-0.0348717	0.427398	-0.0815907	0.934972	0.999862
A3GALT2	2.23425	-0.580118	0.859413	-0.675016	0.499666	0.999862
A4GALT	3.07062	-0.611708	0.800318	-0.764332	0.44467	0.999862
AAAS	1124.14	-0.0430288	0.0606523	-0.709435	0.478054	0.999862
AACS	1330.62	-0.0348764	0.0565995	-0.616196	0.537765	0.999862
AACSP1	5.84925	0.769768	0.677944	1.13544	0.256189	0.999862
AADAT	442.285	-0.124587	0.0841323	-1.48084	0.138649	0.999862
AAED1	125.322	0.140245	0.117533	1.19324	0.232776	0.999862
AAGAB	990.156	0.0140913	0.0551272	0.255614	0.798249	0.999862
AAK1	8347.43	0.0433262	0.082332	0.526238	0.598723	0.999862
AAMDC	173.483	-0.0636828	0.105837	-0.601706	0.54737	0.999862
AAMP	2220.25	0.0139339	0.0490124	0.284292	0.776186	0.999862
AANAT	474.329	0.0591099	0.0947195	0.624052	0.532594	0.999862
AAR2	669.538	0.0246006	0.0682356	0.360524	0.718455	0.999862
AARD	2.24891	0.371574	0.814003	0.456477	0.648047	0.999862
AARS	9048.67	-0.0837931	0.0514823	-1.62761	0.103608	0.999862
AARS2	954.308	0.0307227	0.0585915	0.524354	0.600032	0.999862
AARSD1	54.6515	0.254719	0.219728	1.15924	0.246357	0.999862
AASDH	1174.87	-0.00971026	0.0558865	-0.17375	0.862062	0.999862
AASDHPPT	2858.93	-0.0675646	0.0613307	-1.10164	0.270616	0.999862
AASS	438.995	0.0255548	0.14424	0.177169	0.859376	0.999862
AATF	587.441	0.000660475	0.0718882	0.00918753	0.99267	0.999862
AATK	507.574	0.0295074	0.132929	0.221978	0.824331	0.999862
AB015752.1	1.10188	-0.533077	1.08862	-0.489683	0.624358	0.999862
ABALON	7.68653	0.460582	0.458983	1.00348	0.315627	0.999862
ABAT	1929.27	-0.0570768	0.112824	-0.505893	0.612932	0.999862
ABCA1	1654.73	-0.0469481	0.10936	-0.429299	0.667706	0.999862
ABCA10	111.154	-0.0397643	0.192617	-0.206442	0.836446	0.999862
ABCA11P	72.3164	0.00429517	0.175573	0.0244638	0.980483	0.999862
ABCA12	22.6749	-0.315167	0.264168	-1.19305	0.232849	0.999862
ABCA13	7.59619	0.35995	0.414287	0.868842	0.384934	0.999862
ABCA17P	49.0378	-0.203633	0.167406	-1.2164	0.223833	0.999862
ABCA2	1607.68	-0.0980144	0.0864416	-1.13388	0.256845	0.999862
ABCA3	2031.78	-0.0132218	0.0571957	-0.231167	0.817185	0.999862
ABCA4	35850.8	-0.0137592	0.0876727	-0.156939	0.875293	0.999862
ABCA5	4104.22	-0.0484911	0.0916866	-0.528879	0.596889	0.999862
ABCA6	26.8855	0.172557	0.253648	0.680301	0.496314	0.999862
ABCA7	13206.1	-0.0187483	0.096829	-0.193623	0.846471	0.999862
ABCA8	87.013	0.076098	0.377692	0.201482	0.840322	0.999862
ABCA9	71.6569	0.0785443	0.180985	0.433981	0.664302	0.999862
ABCB1	20.083	0.19434	0.364709	0.532864	0.594128	0.999862
ABCB10	895.71	0.0242889	0.0799971	0.303622	0.761416	0.999862
ABCB11	2.91396	-1.0748	0.726083	-1.48027	0.138802	0.999862
ABCB4	38.6171	0.083721	0.268785	0.31148	0.755436	0.999862
ABCB5	0.721971	1.13933	1.3318	0.855484	0.392283	0.999862
ABCB6	101.029	-0.180138	0.157771	-1.14177	0.25355	0.999862
ABCB7	796.8	-0.105216	0.062143	-1.69312	0.0904326	0.999862
ABCB8	919.892	0.0322352	0.109678	0.293908	0.768828	0.999862
ABCB9	416.242	0.0558072	0.080293	0.695044	0.487028	0.999862
ABCC1	1598.14	0.0112332	0.0655551	0.171355	0.863945	0.999862
ABCC10	513.127	0.000846364	0.103837	0.00815087	0.993497	0.999862
ABCC11	13.2177	0.159556	0.341852	0.46674	0.640686	0.999862
ABCC2	107.521	-0.126312	0.166318	-0.759458	0.447579	0.999862
ABCC3	4.08961	1.21339	0.608003	1.9957	0.0459662	0.999862
ABCC4	330.325	-0.0262506	0.089383	-0.293687	0.768997	0.999862
ABCC5	4044.14	-0.0473867	0.0878691	-0.539287	0.589689	0.999862
ABCC6	30.3768	0.0850834	0.232545	0.36588	0.714455	0.999862
ABCC6P1	5.2575	-0.11694	0.570501	-0.204978	0.837589	0.999862
ABCC6P2	4.23281	-0.634068	0.616259	-1.0289	0.303528	0.999862
ABCC8	134.059	0.223759	0.176757	1.26591	0.205544	0.999862
ABCC9	48.2764	-1.18901	0.335401	-3.54502	0.00039258	0.913687
ABCD1	154.996	-0.0379796	0.107695	-0.352658	0.724345	0.999862
ABCD2	304.442	0.0855251	0.109159	0.783491	0.433339	0.999862
ABCD3	2199.84	-0.0418119	0.0668872	-0.62511	0.531899	0.999862
ABCD4	1479	-0.00223309	0.0911277	-0.0245051	0.98045	0.999862
ABCE1	1995.26	0.00965455	0.0644406	0.149821	0.880906	0.999862
ABCF1	2112.47	-0.00326881	0.0485837	-0.067282	0.946357	0.999862
ABCF2	1423.31	0.0174146	0.0623656	0.279234	0.780066	0.999862
ABCF2P1	1.98253	-0.325484	0.992481	-0.32795	0.742949	0.999862
ABCF3	1429.86	-0.0261333	0.0541261	-0.482822	0.629222	0.999862
ABCG1	1841.69	-0.0127626	0.0708678	-0.18009	0.857082	0.999862
ABCG2	1.85035	-0.545904	0.914458	-0.596971	0.550527	0.999862
ABCG4	3863.7	0.0921356	0.0810327	1.13702	0.255531	0.999862
ABHD1	33.6025	-0.0872921	0.218488	-0.399529	0.689504	0.999862
ABHD10	1815.9	-0.0644944	0.0632199	-1.02016	0.307653	0.999862
ABHD11	288.153	0.197847	0.100981	1.95924	0.0500841	0.999862
ABHD12	1052.26	-0.0273599	0.0635745	-0.430359	0.666934	0.999862
ABHD12B	21.2223	-0.25801	0.305487	-0.844586	0.398342	0.999862
ABHD13	1351.03	-0.0100914	0.0692022	-0.145825	0.884059	0.999862
ABHD14A	710.534	0.00965291	0.110981	0.086978	0.930689	0.999862
ABHD14A-ACY1	2.4766	-0.00045962	0.778791	-0.000590171	0.999529	0.999862
ABHD14B	775.118	-0.084815	0.11793	-0.719197	0.472019	0.999862
ABHD15	329.487	-0.0599823	0.109059	-0.549999	0.58232	0.999862
ABHD16A	34.1653	-0.149733	0.200435	-0.747042	0.455038	0.999862
ABHD16B	1.82704	-0.412755	1.00843	-0.409303	0.682317	0.999862
ABHD17A	631.192	0.0934479	0.0591779	1.5791	0.114313	0.999862
ABHD17AP1	0.882296	-0.479799	1.33737	-0.358762	0.719773	0.999862
ABHD17AP3	0.70101	-0.502686	1.70665	-0.294545	0.768341	0.999862
ABHD17B	1081.17	-0.0227348	0.0694132	-0.327528	0.743268	0.999862
ABHD17C	364.368	0.00602887	0.0815857	0.0738961	0.941093	0.999862
ABHD18	607.038	0.0387582	0.0726806	0.533267	0.593848	0.999862
ABHD2	2003.91	-0.03849	0.0947708	-0.406137	0.684642	0.999862
ABHD3	428.5	-0.0693457	0.0788102	-0.879908	0.378909	0.999862
ABHD4	700.127	-0.0713336	0.0621638	-1.14751	0.251171	0.999862
ABHD5	428.014	-0.0448683	0.0734098	-0.611203	0.541065	0.999862
ABHD6	781.309	0.0246633	0.0722386	0.341415	0.732792	0.999862
ABHD8	1338.35	0.0341728	0.0681266	0.501607	0.615944	0.999862
ABI1	1223.68	-0.011213	0.0590577	-0.189865	0.849415	0.999862
ABI1P1	0.990916	3.00787	1.28431	2.34201	0.0191804	0.999862
ABI2	3934.72	0.0095906	0.0693384	0.138316	0.889991	0.999862
ABI3	15.8662	-0.453265	0.308554	-1.469	0.141833	0.999862
ABI3BP	253.584	-0.136973	0.380823	-0.359677	0.719089	0.999862
ABL1	2553.23	0.0290061	0.0917982	0.315977	0.75202	0.999862
ABL2	3121.27	0.0447535	0.0823794	0.543261	0.58695	0.999862
ABLIM1	5734.03	0.0212117	0.0645562	0.328577	0.742475	0.999862
ABLIM2	200.599	0.10621	0.109311	0.971638	0.331231	0.999862
ABLIM3	4316.27	-0.0129906	0.0821919	-0.158052	0.874416	0.999862
ABR	2275.2	-0.0341876	0.0805682	-0.424332	0.671324	0.999862
ABRACL	113.85	-0.0894492	0.139594	-0.640781	0.521665	0.999862
ABRAXAS1	407.592	-0.0542895	0.0846122	-0.641628	0.521115	0.999862
ABRAXAS2	536.171	-0.0127284	0.0764451	-0.166504	0.86776	0.999862
ABT1	689.904	0.0654214	0.0665397	0.983194	0.325512	0.999862
ABTB1	854.684	-0.0560903	0.1052	-0.533179	0.59391	0.999862
ABTB2	367.33	-0.0718253	0.106121	-0.676823	0.498518	0.999862
AC000035.1	1.35759	-0.38963	0.91636	-0.425193	0.670696	0.999862
AC000068.1	96.0023	-0.00500267	0.133917	-0.0373565	0.970201	0.999862
AC000068.2	15.799	0.0905113	0.332319	0.272363	0.785343	0.999862
AC000068.3	27.0747	0.0912283	0.265679	0.343378	0.731314	0.999862
AC000089.1	2.67041	0.636231	0.701341	0.907163	0.36432	0.999862
AC000095.1	14.0735	0.462677	0.336615	1.3745	0.169287	0.999862
AC000095.2	10.5288	-0.0611369	0.377237	-0.162065	0.871255	0.999862
AC000120.1	12.1604	0.305958	0.446638	0.685025	0.493328	0.999862
AC000123.2	8.61381	0.79909	0.477504	1.67347	0.0942341	0.999862
AC000123.3	84.911	0.149695	0.213611	0.700783	0.483438	0.999862
AC000124.1	228.597	0.176707	0.10535	1.67734	0.0934769	0.999862
AC000403.1	27.0342	0.282688	0.239221	1.1817	0.237325	0.999862
AC001226.1	3.64259	0.0945215	0.672483	0.140556	0.888221	0.999862
AC001226.2	12.3403	-0.175181	0.361949	-0.483993	0.628391	0.999862
AC002044.1	1.23466	-1.24823	1.23684	-1.00921	0.312876	0.999862
AC002056.1	3.15484	-0.743493	0.706295	-1.05267	0.292494	0.999862
AC002059.1	8.11326	0.261152	0.499408	0.522924	0.601027	0.999862
AC002064.1	20.3159	-0.106654	0.268362	-0.397425	0.691054	0.999862
AC002070.1	1.90356	-1.08837	0.841625	-1.29318	0.195949	0.999862
AC002075.2	1.46605	-0.128239	0.975782	-0.131422	0.895441	0.999862
AC002076.1	6.11958	0.0654506	0.471108	0.138929	0.889506	0.999862
AC002076.2	5.30632	0.245082	0.557951	0.439253	0.660478	0.999862
AC002094.2	1.3177	-0.873919	1.06319	-0.821979	0.411089	0.999862
AC002094.4	17.207	0.297803	0.341299	0.872557	0.382905	0.999862
AC002115.1	0.853972	1.57538	1.53959	1.02324	0.306193	0.999862
AC002116.2	6.9592	0.033222	0.469014	0.0708336	0.94353	0.999862
AC002128.1	4.41005	-0.0725585	0.551166	-0.131645	0.895265	0.999862
AC002310.1	64.6432	0.0681647	0.150765	0.452124	0.65118	0.999862
AC002310.2	1.80661	-0.408431	0.788016	-0.518303	0.604247	0.999862
AC002310.6	24.5519	0.132404	0.238845	0.554354	0.579337	0.999862
AC002347.1	2.5877	-0.501909	0.710976	-0.705943	0.480224	0.999862
AC002350.2	3.76478	-0.238866	0.621582	-0.384288	0.700765	0.999862
AC002368.1	2.49482	1.17957	0.791765	1.48979	0.136279	0.999862
AC002401.1	1.34326	0.449013	1.12119	0.400477	0.688805	0.999862
AC002401.2	1.49023	0.1549	1.03941	0.149026	0.881533	0.999862
AC002401.3	1.92203	-0.857284	0.951743	-0.900752	0.36772	0.999862
AC002429.2	4.96758	-1.01452	0.751127	-1.35066	0.176804	0.999862
AC002451.1	1.6035	0.722612	1.05801	0.682993	0.494612	0.999862
AC002456.1	4.2541	-0.0778026	0.587194	-0.132499	0.89459	0.999862
AC002467.1	51.6959	0.00431081	0.159472	0.0270317	0.978434	0.999862
AC002470.1	25.6465	-0.0289314	0.236139	-0.122518	0.902488	0.999862
AC002472.2	20.6186	-0.147246	0.280968	-0.524068	0.600231	0.999862
AC002472.3	1.62881	-0.727506	1.01011	-0.720226	0.471386	0.999862
AC002480.2	4.15225	0.129297	0.630339	0.205122	0.837477	0.999862
AC002511.1	3.00495	0.854622	0.692748	1.23367	0.217326	0.999862
AC002511.2	0.89733	0.537982	1.24971	0.430486	0.666842	0.999862
AC002524.1	5.1418	0.429446	0.494494	0.868456	0.385145	0.999862
AC002546.1	216.397	-0.0560362	0.101281	-0.553272	0.580077	0.999862
AC002550.2	9.67291	-0.359389	0.421991	-0.851649	0.394409	0.999862
AC002553.1	9.09827	0.288289	0.463898	0.621448	0.534305	0.999862
AC002553.4	4.28341	-0.267478	0.565555	-0.472948	0.63625	0.999862
AC002558.1	4.35359	0.250006	0.553947	0.451317	0.651761	0.999862
AC002558.3	2.00271	0.793343	0.940287	0.843725	0.398823	0.999862
AC002985.2	7.3523	0.337615	0.429262	0.7865	0.431575	0.999862
AC003002.2	2.62975	-0.854004	0.80644	-1.05898	0.289609	0.999862
AC003002.3	7.35741	0.027994	0.419677	0.0667037	0.946818	0.999862
AC003005.2	1.62678	0.757133	1.13864	0.664943	0.506087	0.999862
AC003035.1	20.7588	-0.066961	0.331047	-0.20227	0.839705	0.999862
AC003035.2	0.901853	-1.67382	1.54506	-1.08334	0.278659	0.999862
AC003072.1	48.7094	0.12498	0.184746	0.676495	0.498726	0.999862
AC003075.1	23.4579	0.637618	0.266114	2.39604	0.0165734	0.999862
AC003092.2	23.0767	-0.218431	0.324812	-0.672484	0.501276	0.999862
AC003102.1	59.7389	0.0860698	0.182279	0.472188	0.636793	0.999862
AC003666.1	0.746183	-0.700911	1.35961	-0.515524	0.606187	0.999862
AC003681.1	9.21343	-0.664477	0.403328	-1.64748	0.0994586	0.999862
AC003682.1	9.18261	0.541539	0.413045	1.31109	0.189827	0.999862
AC003965.1	9.94273	-0.142441	0.396066	-0.35964	0.719116	0.999862
AC003973.3	6.88037	0.679759	0.633717	1.07265	0.283426	0.999862
AC004023.1	3.65501	0.119477	0.739906	0.161476	0.871719	0.999862
AC004024.1	3.30888	-0.667181	0.675909	-0.987087	0.3236	0.999862
AC004034.1	1.95503	-0.520109	0.868414	-0.598918	0.549227	0.999862
AC004066.2	1.45819	1.7352	1.13295	1.53157	0.125629	0.999862
AC004067.1	7.89122	-0.349641	0.406517	-0.86009	0.389739	0.999862
AC004069.1	14.3851	-0.0647854	0.341346	-0.189794	0.84947	0.999862
AC004076.1	5.38215	-0.325436	0.557684	-0.583549	0.559524	0.999862
AC004076.2	27.6167	0.117935	0.222878	0.529144	0.596705	0.999862
AC004130.1	10.6539	0.166609	0.367235	0.453685	0.650055	0.999862
AC004147.1	0.687784	0.99997	1.4899	0.671165	0.502116	0.999862
AC004147.2	224.457	-0.0977118	0.176971	-0.552135	0.580856	0.999862
AC004147.4	0.698129	-0.852557	1.45522	-0.58586	0.55797	0.999862
AC004147.5	0.904504	1.18857	1.26909	0.936554	0.348988	0.999862
AC004148.2	18.1947	-0.32263	0.286145	-1.12751	0.259528	0.999862
AC004149.1	2.51672	-0.111899	0.790631	-0.141531	0.887451	0.999862
AC004156.1	17.2456	0.141025	0.29383	0.479953	0.631261	0.999862
AC004158.1	13.462	-0.249786	0.46413	-0.538182	0.590451	0.999862
AC004160.1	3.36857	-0.0427882	0.631295	-0.0677784	0.945962	0.999862
AC004221.1	2.57307	-0.0759931	0.809941	-0.0938254	0.925248	0.999862
AC004223.4	2.31281	-0.0660359	0.831017	-0.079464	0.936664	0.999862
AC004224.1	3.29811	0.535022	0.636801	0.840171	0.400812	0.999862
AC004231.1	1.43773	-0.089632	1.0525	-0.0851609	0.932133	0.999862
AC004232.3	10.7927	0.00564943	0.386439	0.0146192	0.988336	0.999862
AC004233.1	11.3902	0.16919	0.36992	0.45737	0.647405	0.999862
AC004233.3	67.4061	0.219896	0.143128	1.53635	0.124452	0.999862
AC004233.4	16.2721	0.213602	0.312057	0.684496	0.493662	0.999862
AC004241.1	52.56	0.18077	0.175495	1.03006	0.302983	0.999862
AC004241.2	2.8111	-0.0810047	0.833605	-0.097174	0.922588	0.999862
AC004241.3	12.5297	-0.0463378	0.353203	-0.131193	0.895623	0.999862
AC004241.4	1.18839	0.63398	1.11463	0.568781	0.569504	0.999862
AC004241.5	1.89788	-0.264111	0.987472	-0.267462	0.789113	0.999862
AC004263.2	1.47077	-0.0508714	0.917267	-0.0554597	0.955772	0.999862
AC004264.1	1.50088	0.026095	1.14984	0.0226944	0.981894	0.999862
AC004264.2	8.13279	-0.328354	0.407373	-0.806028	0.420227	0.999862
AC004381.1	1.18818	-0.568266	1.09465	-0.519132	0.603669	0.999862
AC004383.1	8.62493	0.414146	0.45751	0.905219	0.36535	0.999862
AC004386.1	1.31688	1.37391	1.11452	1.23273	0.217676	0.999862
AC004408.1	2.21155	0.0238475	0.791632	0.0301245	0.975968	0.999862
AC004408.2	71.5627	-0.347285	0.155854	-2.22828	0.0258621	0.999862
AC004449.1	0.72935	0.645113	1.74513	0.369665	0.711632	0.999862
AC004453.1	8.98115	0.122283	0.388214	0.314989	0.75277	0.999862
AC004453.2	7.40109	0.492686	0.531504	0.926965	0.353945	0.999862
AC004466.1	36.0843	-0.128502	0.213655	-0.601444	0.547544	0.999862
AC004466.2	1.94385	-0.552769	0.91308	-0.60539	0.54492	0.999862
AC004471.1	1.54977	-0.342755	1.08199	-0.316783	0.751409	0.999862
AC004471.2	2.27054	-1.22706	0.921861	-1.33107	0.183165	0.999862
AC004477.1	60.2053	0.266377	0.197181	1.35092	0.17672	0.999862
AC004477.2	0.875024	0.659124	1.52378	0.432558	0.665336	0.999862
AC004477.3	3.9151	1.5687	0.735823	2.1319	0.0330153	0.999862
AC004490.1	4.58312	-0.284453	0.566257	-0.502339	0.615429	0.999862
AC004491.1	1.2379	-0.101972	1.07128	-0.0951867	0.924167	0.999862
AC004492.1	30.2931	-0.0675532	0.292746	-0.230757	0.817503	0.999862
AC004494.1	20.9007	0.325094	0.27806	1.16915	0.242344	0.999862
AC004520.1	49.8473	0.122063	0.251192	0.485936	0.627012	0.999862
AC004522.2	4.07182	0.578335	0.744702	0.776599	0.437395	0.999862
AC004528.2	1.78803	0.0125347	0.91317	0.0137266	0.989048	0.999862
AC004540.1	214.778	0.0397736	0.0928554	0.428339	0.668404	0.999862
AC004540.2	87.4528	0.178419	0.15506	1.15064	0.249878	0.999862
AC004542.2	0.688713	0.520923	1.63268	0.31906	0.749681	0.999862
AC004554.2	6.20012	0.43256	0.471198	0.918	0.358619	0.999862
AC004556.1	35.6426	0.0591581	0.214828	0.275374	0.783029	0.999862
AC004584.3	4.21129	0.66394	0.631077	1.05208	0.292765	0.999862
AC004590.1	1.18141	0.721474	1.39103	0.518664	0.603995	0.999862
AC004596.1	0.73033	0.150127	1.59201	0.0943002	0.924871	0.999862
AC004623.1	0.934279	0.834883	1.23412	0.676501	0.498723	0.999862
AC004656.1	649.14	-0.0643194	0.143491	-0.448246	0.653976	0.999862
AC004672.1	0.632685	-1.84984	1.68046	-1.10079	0.270986	0.999862
AC004674.1	0.878603	-0.784592	1.27778	-0.614029	0.539196	0.999862
AC004678.1	3.52592	0.0984047	0.602743	0.163261	0.870313	0.999862
AC004678.2	1.69687	0.19654	0.972022	0.202197	0.839763	0.999862
AC004690.2	0.815538	1.85462	1.33901	1.38507	0.166032	0.999862
AC004696.1	2.24732	-0.615915	0.8742	-0.704547	0.481092	0.999862
AC004706.1	4.24192	-0.0137281	0.620448	-0.0221262	0.982347	0.999862
AC004706.3	14.0128	-0.143532	0.368916	-0.389064	0.697229	0.999862
AC004706.4	101.655	0.00585895	0.141215	0.0414895	0.966906	0.999862
AC004707.1	1.03685	-0.0772286	1.34097	-0.0575917	0.954074	0.999862
AC004754.1	17.3269	0.249558	0.312732	0.797995	0.424874	0.999862
AC004771.1	1.36283	0.821579	1.05544	0.77842	0.436321	0.999862
AC004771.2	3.35754	-0.566756	0.642147	-0.882595	0.377455	0.999862
AC004771.3	37.1891	0.152323	0.187984	0.810298	0.417769	0.999862
AC004771.4	15.7901	0.465068	0.304667	1.52648	0.126891	0.999862
AC004771.5	1.27423	-0.0670958	0.964138	-0.0695915	0.944519	0.999862
AC004777.1	0.934106	-1.41135	1.38342	-1.02019	0.307638	0.999862
AC004784.1	0.822629	-1.54755	1.42944	-1.08263	0.278974	0.999862
AC004801.2	3.77285	0.670933	0.627863	1.0686	0.285251	0.999862
AC004801.6	5.06506	-0.819074	0.525475	-1.55873	0.11906	0.999862
AC004803.1	190.574	0.0256677	0.101216	0.253594	0.799809	0.999862
AC004812.2	193.923	0.0446269	0.090813	0.491416	0.623132	0.999862
AC004816.1	168.333	-0.0791908	0.100369	-0.788994	0.430115	0.999862
AC004825.2	6.87911	-0.2539	0.429379	-0.59132	0.554306	0.999862
AC004828.1	0.587994	2.14868	1.60016	1.34279	0.17934	0.999862
AC004832.1	1.7335	-1.52389	0.941627	-1.61836	0.105584	0.999862
AC004832.2	1.30057	0.2569	1.21209	0.211947	0.832148	0.999862
AC004832.4	5.29336	0.180025	0.533625	0.337363	0.735843	0.999862
AC004832.5	20.4399	0.171889	0.286313	0.600354	0.54827	0.999862
AC004832.6	5.96506	0.719909	0.495724	1.45224	0.146435	0.999862
AC004834.1	17.3145	-0.0191798	0.276003	-0.0694913	0.944599	0.999862
AC004835.1	80.1635	-0.163564	0.150455	-1.08713	0.276978	0.999862
AC004836.1	4.67217	-0.104754	0.525469	-0.199353	0.841987	0.999862
AC004839.1	5.47663	0.165318	0.543976	0.303907	0.761199	0.999862
AC004840.1	0.615601	0.201528	1.50062	0.134297	0.893168	0.999862
AC004846.2	42.3056	0.163569	0.209132	0.782133	0.434137	0.999862
AC004852.2	0.871916	0.0202335	1.35403	0.0149432	0.988077	0.999862
AC004854.2	14.3386	0.101644	0.311459	0.326347	0.744162	0.999862
AC004862.1	19.1754	-0.0197197	0.284964	-0.0692009	0.94483	0.999862
AC004865.2	12.3847	-0.0527937	0.342847	-0.153986	0.87762	0.999862
AC004877.1	111.659	-0.0281301	0.127036	-0.221433	0.824755	0.999862
AC004877.2	18.188	0.274439	0.277988	0.987237	0.323527	0.999862
AC004890.1	2.09072	0.769506	0.799445	0.962551	0.335773	0.999862
AC004890.2	105.506	0.00144269	0.179549	0.00803509	0.993589	0.999862
AC004893.2	123.206	0.00426032	0.131692	0.0323508	0.974192	0.999862
AC004895.1	1.19687	0.577936	1.08735	0.531509	0.595066	0.999862
AC004898.1	6.13109	-0.195702	0.536246	-0.364947	0.715151	0.999862
AC004908.2	51.7908	0.274501	0.176957	1.55123	0.120847	0.999862
AC004908.3	31.2197	0.211155	0.265103	0.796502	0.42574	0.999862
AC004918.1	117.577	0.145551	0.176998	0.822335	0.410887	0.999862
AC004918.3	138.01	-0.0355698	0.131074	-0.271373	0.786105	0.999862
AC004922.1	1.43844	0.543444	1.09484	0.496369	0.619634	0.999862
AC004923.1	2.5587	0.155994	0.72926	0.213907	0.83062	0.999862
AC004923.4	4.62484	0.419278	0.579887	0.723033	0.46966	0.999862
AC004925.1	40.025	-0.301944	0.235181	-1.28388	0.199183	0.999862
AC004943.1	32.3366	0.202053	0.225955	0.894217	0.371206	0.999862
AC004943.2	289.178	-0.00703084	0.0880819	-0.0798217	0.936379	0.999862
AC004943.3	1.39247	-0.453377	1.0331	-0.438852	0.660769	0.999862
AC004947.1	1.70642	0.926815	0.951233	0.97433	0.329893	0.999862
AC004947.2	190.97	0.0450144	0.121043	0.371888	0.709976	0.999862
AC004948.1	1.06424	-0.287955	1.15753	-0.248765	0.803542	0.999862
AC004951.1	13.7144	0.453816	0.372314	1.21891	0.22288	0.999862
AC004951.2	8.78061	-0.138954	0.449906	-0.308852	0.757434	0.999862
AC004951.3	3.75606	0.660891	0.656148	1.00723	0.313825	0.999862
AC004951.4	15.765	0.194843	0.284734	0.684301	0.493785	0.999862
AC004967.1	20.2447	0.169076	0.274055	0.616942	0.537273	0.999862
AC004980.1	123.65	0.0763309	0.126594	0.602958	0.546537	0.999862
AC004980.3	2.64437	-1.40651	0.763024	-1.84333	0.0652804	0.999862
AC004982.1	196.911	-0.0486544	0.162996	-0.2985	0.765322	0.999862
AC004982.2	197.177	0.0820541	0.16399	0.500361	0.616821	0.999862
AC004987.2	39.2167	-0.0519165	0.205278	-0.252908	0.800339	0.999862
AC004987.3	1.36303	-1.09051	1.23098	-0.885888	0.375678	0.999862
AC004988.1	0.717307	0.711217	1.31286	0.541732	0.588003	0.999862
AC005000.1	6.68589	-0.189174	0.479923	-0.394176	0.693451	0.999862
AC005005.3	2.92633	-0.443747	0.720394	-0.615978	0.537909	0.999862
AC005005.4	1.28885	2.1027	1.23334	1.70489	0.0882155	0.999862
AC005009.1	8.42557	-0.231696	0.413631	-0.560151	0.575376	0.999862
AC005009.2	17.3399	0.113727	0.356867	0.318683	0.749967	0.999862
AC005014.1	4.41608	-0.325541	0.573492	-0.567648	0.570274	0.999862
AC005014.2	8.10888	-0.281098	0.403705	-0.696295	0.486244	0.999862
AC005014.3	1.38427	0.302366	1.14353	0.264415	0.79146	0.999862
AC005034.2	3.40296	0.777925	0.679995	1.14402	0.252617	0.999862
AC005034.3	146.354	0.0564241	0.114333	0.493506	0.621655	0.999862
AC005034.4	21.5239	0.0304145	0.244264	0.124515	0.900908	0.999862
AC005034.5	31.3056	0.201583	0.24445	0.824638	0.409577	0.999862
AC005037.1	3.33172	-0.797251	0.702857	-1.1343	0.256668	0.999862
AC005041.1	4.38477	0.11777	0.567232	0.207622	0.835525	0.999862
AC005041.2	1.4363	-0.174213	1.11814	-0.155807	0.876185	0.999862
AC005041.3	9.10429	-0.0449733	0.40719	-0.110448	0.912054	0.999862
AC005042.1	1.9996	-0.257397	0.846802	-0.303963	0.761156	0.999862
AC005046.1	3.21627	-1.02802	0.7275	-1.41308	0.157632	0.999862
AC005052.1	23.4423	-0.356672	0.261722	-1.36279	0.172948	0.999862
AC005070.3	42.8869	0.0939275	0.207322	0.453052	0.650512	0.999862
AC005072.1	2.09187	0.738452	0.948349	0.778671	0.436173	0.999862
AC005076.1	38.4552	-0.00192143	0.202448	-0.00949097	0.992427	0.999862
AC005077.2	0.678618	-0.600529	1.63625	-0.367016	0.713607	0.999862
AC005077.4	2.6279	0.434051	1.05395	0.411831	0.680463	0.999862
AC005083.1	0.873041	0.100533	1.36577	0.0736088	0.941322	0.999862
AC005089.1	2.71264	-0.63068	0.71939	-0.876688	0.380656	0.999862
AC005091.1	4.08564	0.834815	0.672197	1.24192	0.214266	0.999862
AC005104.1	0.817436	1.51704	1.35606	1.11871	0.263263	0.999862
AC005104.2	1.58201	1.77744	1.056	1.68318	0.0923397	0.999862
AC005154.1	1461.06	0.0216904	0.140298	0.154602	0.877135	0.999862
AC005154.3	64.44	0.337401	0.18647	1.80941	0.0703868	0.999862
AC005156.1	0.881476	-1.31072	1.41401	-0.926954	0.353951	0.999862
AC005162.3	0.94312	0.528948	1.18878	0.444949	0.656357	0.999862
AC005165.1	44.5813	0.0825876	0.191865	0.430445	0.666872	0.999862
AC005189.1	0.918516	1.29825	1.26087	1.02965	0.303174	0.999862
AC005220.1	1.0387	-0.82619	1.26289	-0.654203	0.512981	0.999862
AC005224.1	33.4028	0.121754	0.228584	0.532643	0.594281	0.999862
AC005224.3	7.5612	0.513441	0.521371	0.984789	0.324728	0.999862
AC005224.4	820.268	-0.358995	0.117454	-3.05649	0.00223948	0.999862
AC005225.2	0.683619	-0.736817	1.59651	-0.461519	0.644427	0.999862
AC005225.3	6.17917	0.106908	0.475214	0.224968	0.822004	0.999862
AC005225.5	14.0916	0.127538	0.328149	0.38866	0.697528	0.999862
AC005229.4	212.759	-0.109772	0.0979213	-1.12102	0.262279	0.999862
AC005237.1	2.24066	-0.951173	0.861743	-1.10378	0.269689	0.999862
AC005244.1	1.55259	1.05661	0.955047	1.10635	0.268577	0.999862
AC005253.1	2.45381	-0.916365	0.821174	-1.11592	0.264456	0.999862
AC005253.2	0.703357	2.0957	1.81306	1.15589	0.247727	0.999862
AC005255.1	0.705784	0.472552	1.56591	0.301774	0.762825	0.999862
AC005261.1	32.2348	0.133397	0.262338	0.508492	0.611109	0.999862
AC005261.2	282.263	0.00447547	0.114092	0.0392268	0.96871	0.999862
AC005261.3	5.57859	0.104023	0.494728	0.210262	0.833463	0.999862
AC005261.4	50.8117	-0.342907	0.164137	-2.08916	0.0366934	0.999862
AC005277.1	9.27462	-0.485223	0.408787	-1.18698	0.235235	0.999862
AC005277.2	1.26047	-1.83988	1.19906	-1.53444	0.124923	0.999862
AC005280.1	1.14715	1.11172	1.09479	1.01546	0.309885	0.999862
AC005288.1	36.5397	-0.144466	0.185878	-0.777208	0.437036	0.999862
AC005304.3	0.899365	0.0831958	1.42798	0.0582611	0.953541	0.999862
AC005306.1	78.2878	0.00623883	0.201862	0.0309064	0.975344	0.999862
AC005329.1	486.921	0.118865	0.0999515	1.18923	0.23435	0.999862
AC005329.2	0.703743	-0.258379	1.3817	-0.187001	0.85166	0.999862
AC005329.3	2.09206	-0.59328	0.916016	-0.647674	0.517196	0.999862
AC005332.1	6.73209	-0.421503	0.425687	-0.990172	0.32209	0.999862
AC005332.10	22.275	-0.37306	0.280178	-1.33151	0.183022	0.999862
AC005332.3	2.34735	0.182504	0.794678	0.229658	0.818357	0.999862
AC005332.5	77.5852	-0.00758596	0.183719	-0.0412912	0.967064	0.999862
AC005332.6	90.5526	-0.130746	0.124278	-1.05205	0.292777	0.999862
AC005332.7	333.414	-0.00509438	0.124252	-0.0410004	0.967296	0.999862
AC005332.8	208.482	0.136819	0.136135	1.00502	0.314886	0.999862
AC005332.9	1593.81	0.0302869	0.0609203	0.497156	0.619079	0.999862
AC005339.1	2.97675	-0.511476	0.703503	-0.727041	0.467201	0.999862
AC005342.1	1.85487	0.363495	0.854357	0.42546	0.670501	0.999862
AC005342.2	1.81249	-0.01736	0.81353	-0.0213391	0.982975	0.999862
AC005355.1	51.3634	0.150672	0.190086	0.79265	0.427982	0.999862
AC005355.2	1.47183	0.190228	0.945665	0.201158	0.840575	0.999862
AC005363.2	3.25709	-0.59342	0.681633	-0.870585	0.383981	0.999862
AC005383.1	4.78792	-0.0977787	0.532169	-0.183736	0.85422	0.999862
AC005391.1	0.892801	0.67502	1.56495	0.431337	0.666223	0.999862
AC005393.1	32.8264	0.260185	0.210316	1.23711	0.216045	0.999862
AC005410.2	2.68557	1.24144	0.782377	1.58675	0.11257	0.999862
AC005476.1	0.822862	1.02918	1.47667	0.696958	0.485829	0.999862
AC005476.2	27.6288	0.054075	0.220441	0.245304	0.806221	0.999862
AC005479.2	17.3146	0.16487	0.290196	0.568132	0.569945	0.999862
AC005479.3	13.5165	-0.0767049	0.354976	-0.216085	0.828922	0.999862
AC005480.1	27.1842	-0.0783511	0.295635	-0.265026	0.790989	0.999862
AC005487.1	2.0812	0.639135	0.868832	0.735625	0.461959	0.999862
AC005495.1	0.685415	-1.04583	1.60688	-0.650844	0.515147	0.999862
AC005498.1	1.37827	-0.588633	1.02858	-0.572276	0.567135	0.999862
AC005498.2	11.2394	0.325587	0.367789	0.885253	0.37602	0.999862
AC005498.3	136.415	0.0511162	0.128863	0.396671	0.69161	0.999862
AC005519.2	87.3227	-0.179808	0.190388	-0.944427	0.344952	0.999862
AC005520.2	108.421	-0.0386451	0.131059	-0.294869	0.768094	0.999862
AC005520.3	1.27473	-0.535427	1.07356	-0.498739	0.617964	0.999862
AC005520.5	22.2126	-0.126526	0.247351	-0.511525	0.608983	0.999862
AC005523.1	8.54366	-0.559361	0.434404	-1.28765	0.197868	0.999862
AC005523.2	2.50398	-0.0969748	0.753813	-0.128646	0.897638	0.999862
AC005529.1	0.69244	0.882622	1.5344	0.575222	0.565141	0.999862
AC005532.1	8.5207	0.27324	0.431718	0.632913	0.526791	0.999862
AC005534.1	3.14757	0.0823035	0.694735	0.118468	0.905697	0.999862
AC005537.1	20.1587	-0.30586	0.29934	-1.02178	0.306885	0.999862
AC005539.1	1.17854	0.86687	1.08444	0.799371	0.424075	0.999862
AC005540.1	14.1127	-0.0458146	0.330601	-0.13858	0.889782	0.999862
AC005546.1	1.12303	-0.603395	1.17052	-0.515493	0.606208	0.999862
AC005550.3	24.7073	-0.094764	0.244788	-0.387127	0.698662	0.999862
AC005551.1	2.39376	-0.369994	0.817855	-0.452396	0.650984	0.999862
AC005562.1	73.1027	0.0389911	0.157018	0.248323	0.803885	0.999862
AC005578.1	2.5911	0.243685	0.782749	0.311319	0.755558	0.999862
AC005586.1	3.79323	-1.05549	0.614129	-1.71868	0.085672	0.999862
AC005586.2	8.93972	0.349992	0.506536	0.690951	0.489597	0.999862
AC005592.1	37.9201	0.0987879	0.281689	0.350698	0.725815	0.999862
AC005593.1	4.58845	0.0705667	0.603039	0.117019	0.906845	0.999862
AC005597.1	1.13546	0.198	1.06513	0.185892	0.85253	0.999862
AC005606.2	10.3384	0.0618679	0.392551	0.157605	0.874768	0.999862
AC005609.2	2.25968	-1.12353	0.803442	-1.39839	0.161995	0.999862
AC005609.3	12.6483	0.198027	0.368791	0.536962	0.591294	0.999862
AC005609.4	11.8215	-0.155732	0.375124	-0.415147	0.678034	0.999862
AC005609.5	30.0989	-0.0061547	0.225931	-0.0272415	0.978267	0.999862
AC005614.1	3.18205	0.0526333	0.614235	0.0856893	0.931713	0.999862
AC005618.1	34.7164	-0.0851429	0.216154	-0.393899	0.693655	0.999862
AC005632.2	15.384	-0.33887	0.314511	-1.07745	0.28128	0.999862
AC005670.1	2.70621	0.455469	0.837009	0.544163	0.586329	0.999862
AC005674.1	0.667549	-0.859577	1.79722	-0.478281	0.63245	0.999862
AC005674.2	112.797	0.000246412	0.159045	0.00154932	0.998764	0.999862
AC005695.1	12.4559	0.0623663	0.395889	0.157535	0.874823	0.999862
AC005695.3	1.2627	-0.0406093	1.08199	-0.0375319	0.970061	0.999862
AC005696.1	27.7398	0.144158	0.2451	0.588159	0.556425	0.999862
AC005696.3	3.38161	0.603882	0.692494	0.872041	0.383186	0.999862
AC005696.4	388.47	-0.023813	0.0972726	-0.244807	0.806606	0.999862
AC005697.1	0.908456	1.35404	1.39785	0.968661	0.332714	0.999862
AC005702.1	0.657816	-0.177952	1.43953	-0.123618	0.901617	0.999862
AC005702.3	1.24749	-0.946712	1.00568	-0.941363	0.346519	0.999862
AC005703.4	1.64433	-0.502654	0.997018	-0.504157	0.614151	0.999862
AC005722.2	5.47936	-0.190499	0.519094	-0.366983	0.713632	0.999862
AC005726.2	41.3356	0.193925	0.226109	0.857661	0.39108	0.999862
AC005726.3	0.640083	-0.730452	1.34384	-0.543556	0.586747	0.999862
AC005726.4	21.9175	0.324914	0.290529	1.11835	0.263417	0.999862
AC005726.5	5.94486	-0.331282	0.502744	-0.658947	0.50993	0.999862
AC005726.6	19.8831	0.0743173	0.346634	0.214397	0.830237	0.999862
AC005730.2	7.1379	-0.37741	0.513938	-0.73435	0.462736	0.999862
AC005730.3	1.0416	-1.14993	1.13761	-1.01083	0.312098	0.999862
AC005736.1	1.57774	0.018319	0.918524	0.0199439	0.984088	0.999862
AC005740.4	8.2885	-0.349606	0.395448	-0.884077	0.376655	0.999862
AC005746.1	4.42612	0.802397	0.600445	1.33634	0.181439	0.999862
AC005746.2	4.46136	0.963799	0.680634	1.41603	0.156766	0.999862
AC005746.3	0.690352	-0.48527	1.43446	-0.338294	0.735142	0.999862
AC005753.1	0.759864	0.806687	1.65056	0.488735	0.625029	0.999862
AC005759.1	11.2147	-0.140263	0.350675	-0.399979	0.689172	0.999862
AC005772.1	1.50538	0.0894675	0.881391	0.101507	0.919148	0.999862
AC005775.1	7.22964	0.345706	0.444567	0.777624	0.436791	0.999862
AC005776.1	8.86429	-0.00431274	0.433914	-0.00993916	0.99207	0.999862
AC005777.1	6.22201	0.281141	0.490678	0.572964	0.566669	0.999862
AC005779.1	0.740203	-0.13364	1.67245	-0.0799068	0.936311	0.999862
AC005785.1	4.92849	-0.695539	0.533154	-1.30457	0.192038	0.999862
AC005785.2	17.112	0.331602	0.37351	0.887801	0.374648	0.999862
AC005786.1	0.783534	1.38684	1.46337	0.947703	0.343281	0.999862
AC005786.3	65.5798	0.137038	0.248421	0.551637	0.581197	0.999862
AC005789.1	0.793538	1.14288	1.38284	0.826475	0.408535	0.999862
AC005790.1	1.3425	0.111978	0.942986	0.118748	0.905475	0.999862
AC005822.1	2.59226	0.596809	0.759478	0.785814	0.431976	0.999862
AC005828.4	0.703035	-1.60414	1.44513	-1.11003	0.266986	0.999862
AC005828.6	0.759197	-1.35764	1.48583	-0.913725	0.360861	0.999862
AC005829.1	10.1894	-0.445798	0.371969	-1.19848	0.230729	0.999862
AC005829.2	1.78109	1.02975	0.925267	1.11292	0.265741	0.999862
AC005831.1	3.79113	-0.931565	0.626877	-1.48604	0.137268	0.999862
AC005837.1	53.5252	-0.167465	0.179139	-0.934831	0.349875	0.999862
AC005837.3	1.61802	1.60789	1.15497	1.39214	0.163879	0.999862
AC005838.2	15.5242	0.343943	0.327218	1.05111	0.293207	0.999862
AC005839.1	75.3963	0.0633541	0.190059	0.333339	0.738878	0.999862
AC005840.1	1.06388	-0.25589	1.18567	-0.21582	0.829128	0.999862
AC005840.2	0.747327	0.76675	1.58144	0.484842	0.627789	0.999862
AC005841.1	2.82106	0.12211	0.708251	0.17241	0.863115	0.999862
AC005863.1	195.201	-0.0696176	0.111985	-0.62167	0.534159	0.999862
AC005865.1	10.3247	-0.0769746	0.388918	-0.19792	0.843108	0.999862
AC005865.2	6.10373	-0.739164	0.505702	-1.46166	0.143835	0.999862
AC005884.1	0.700238	0.811539	1.52235	0.533084	0.593976	0.999862
AC005899.1	5.24051	-0.183749	0.57127	-0.321651	0.747717	0.999862
AC005899.5	10.2827	0.438441	0.408598	1.07304	0.283254	0.999862
AC005899.6	18.7253	0.420619	0.380503	1.10543	0.268973	0.999862
AC005899.7	9.19275	0.485436	0.393854	1.23253	0.217752	0.999862
AC005906.2	5.14701	-0.721323	0.701031	-1.02895	0.303505	0.999862
AC005911.1	15.4185	0.275148	0.322141	0.854122	0.393037	0.999862
AC005912.1	1.78422	-0.297295	1.07977	-0.275332	0.783061	0.999862
AC005912.2	1.07845	0.210934	1.124	0.187664	0.85114	0.999862
AC005920.1	2.26863	0.0341952	0.761905	0.0448811	0.964202	0.999862
AC005921.2	0.997619	-2.07585	1.32762	-1.56359	0.117914	0.999862
AC005921.3	9.41509	-0.017468	0.404353	-0.0431999	0.965542	0.999862
AC005943.2	0.748352	1.03608	1.77454	0.583862	0.559313	0.999862
AC005944.1	7.33432	-0.509164	0.44765	-1.13742	0.255364	0.999862
AC005954.1	7.27211	-0.312532	0.421542	-0.741402	0.45845	0.999862
AC005962.2	33.3571	-0.0392619	0.212405	-0.184845	0.853351	0.999862
AC005972.1	2.08337	-0.412528	0.962474	-0.428612	0.668206	0.999862
AC005972.4	1.08456	-1.10363	1.19651	-0.922379	0.356331	0.999862
AC006001.1	0.616067	1.13628	1.56564	0.725763	0.467984	0.999862
AC006001.2	108.421	0.226443	0.143244	1.58081	0.113921	0.999862
AC006001.3	669.898	0.0820784	0.103731	0.791259	0.428793	0.999862
AC006011.2	1.06124	-0.354054	1.22406	-0.289245	0.772394	0.999862
AC006012.1	14.5228	-0.0106774	0.325889	-0.032764	0.973863	0.999862
AC006017.1	3.34203	-0.547289	0.645622	-0.847691	0.39661	0.999862
AC006020.1	3.44608	0.408875	0.639337	0.639529	0.522479	0.999862
AC006026.1	0.74828	-1.04239	1.33746	-0.779384	0.435753	0.999862
AC006026.3	2.84067	0.632339	0.77385	0.817134	0.413852	0.999862
AC006027.1	1.58525	0.955206	0.90942	1.05035	0.293558	0.999862
AC006030.1	32.0573	0.333054	0.220623	1.50961	0.131144	0.999862
AC006033.2	0.742732	-2.3831	1.68207	-1.41677	0.15655	0.999862
AC006042.2	1.40512	-0.334998	1.04849	-0.319504	0.749345	0.999862
AC006042.3	54.4832	-0.354785	0.426056	-0.832721	0.405002	0.999862
AC006042.4	12.9904	0.364356	0.3309	1.10111	0.27085	0.999862
AC006058.1	53.2652	0.306227	0.176332	1.73665	0.0824496	0.999862
AC006058.3	5.29293	0.0530153	0.517365	0.102472	0.918382	0.999862
AC006059.1	10.8322	0.379699	0.349064	1.08776	0.2767	0.999862
AC006063.1	1.39674	0.865412	1.0969	0.78896	0.430136	0.999862
AC006064.2	15.153	-0.339603	0.310524	-1.09364	0.274111	0.999862
AC006064.3	23.3097	-0.181955	0.271983	-0.668994	0.503499	0.999862
AC006064.4	16.3066	-0.176605	0.31434	-0.561828	0.574233	0.999862
AC006077.2	20.3642	0.184721	0.253792	0.727842	0.46671	0.999862
AC006111.1	1.49486	1.94723	1.16871	1.66614	0.0956853	0.999862
AC006111.2	14.7219	0.129083	0.317145	0.407014	0.683998	0.999862
AC006111.3	4.94361	-0.124322	0.591626	-0.210136	0.833561	0.999862
AC006115.1	1.6957	-1.12421	1.02795	-1.09365	0.274108	0.999862
AC006116.1	11.8115	0.204409	0.351956	0.580778	0.56139	0.999862
AC006116.10	10.7459	-0.0866194	0.399352	-0.2169	0.828287	0.999862
AC006116.2	2.63109	-0.365	0.758182	-0.481415	0.630222	0.999862
AC006116.3	0.914547	-0.805302	1.38758	-0.580364	0.561669	0.999862
AC006116.4	1.0686	-0.0497252	1.28994	-0.0385483	0.96925	0.999862
AC006116.5	3.97181	0.213701	0.574047	0.372271	0.709691	0.999862
AC006116.6	4.86776	0.654849	0.578613	1.13176	0.257737	0.999862
AC006116.7	12.3676	0.0503557	0.338722	0.148664	0.881819	0.999862
AC006116.8	37.1719	0.108294	0.200874	0.539113	0.589809	0.999862
AC006116.9	3.63434	-0.285699	0.622429	-0.459006	0.64623	0.999862
AC006122.2	3.68672	0.629023	0.668374	0.941124	0.346641	0.999862
AC006128.1	3.5118	-0.402835	0.599589	-0.671851	0.501678	0.999862
AC006141.1	6.59675	-0.311682	0.486716	-0.640377	0.521928	0.999862
AC006146.1	0.970099	-1.25571	1.28351	-0.978342	0.327905	0.999862
AC006160.1	13.9597	0.0485845	0.367144	0.132331	0.894722	0.999862
AC006195.1	1.80515	-0.256221	0.877393	-0.292025	0.770267	0.999862
AC006206.1	0.540105	-0.563179	1.98169	-0.284192	0.776263	0.999862
AC006206.2	9.62507	-0.158642	0.489243	-0.32426	0.745741	0.999862
AC006210.2	2.08885	0.101946	0.843742	0.120826	0.903829	0.999862
AC006213.1	44.7505	-0.0374069	0.20428	-0.183116	0.854707	0.999862
AC006213.2	96.6154	-0.0158927	0.131309	-0.121033	0.903665	0.999862
AC006213.3	29.9829	-0.0993002	0.227789	-0.435931	0.662887	0.999862
AC006213.4	54.0047	-0.121897	0.189889	-0.641939	0.520913	0.999862
AC006213.5	15.8901	0.208257	0.314738	0.661684	0.508174	0.999862
AC006213.6	29.4137	0.276499	0.322131	0.858344	0.390703	0.999862
AC006237.1	9.83195	0.146355	0.389066	0.376171	0.70679	0.999862
AC006249.1	11.2393	0.16	0.42154	0.379561	0.704271	0.999862
AC006252.1	23.1039	0.0604512	0.275766	0.219212	0.826485	0.999862
AC006254.1	32.3223	0.221962	0.275238	0.806439	0.41999	0.999862
AC006262.1	17.7296	0.46872	0.417405	1.12294	0.261464	0.999862
AC006299.1	1.7746	0.528597	0.977271	0.540891	0.588583	0.999862
AC006329.1	8.50398	-0.202818	0.414798	-0.488955	0.624873	0.999862
AC006329.2	0.769985	-0.263397	1.62496	-0.162095	0.871231	0.999862
AC006330.1	15.2783	0.206968	0.345864	0.598407	0.549568	0.999862
AC006333.2	371.359	-0.0504856	0.0806847	-0.625714	0.531502	0.999862
AC006372.3	0.947762	0.7866	1.14813	0.685115	0.493271	0.999862
AC006378.2	20.9035	-0.205386	0.27342	-0.751175	0.452547	0.999862
AC006435.1	1.25846	-0.256782	0.941029	-0.272874	0.78495	0.999862
AC006435.2	8.11653	-0.28528	0.446315	-0.639189	0.5227	0.999862
AC006435.3	0.804434	2.0218	1.47705	1.36881	0.17106	0.999862
AC006449.2	7.60403	0.0848108	0.402218	0.210858	0.832998	0.999862
AC006449.3	0.96338	1.18703	1.21691	0.975446	0.329339	0.999862
AC006449.5	117.951	0.0405648	0.123012	0.329762	0.74158	0.999862
AC006449.6	158.581	-0.0249279	0.137842	-0.180844	0.85649	0.999862
AC006449.7	1.63614	0.87548	0.920066	0.951541	0.34133	0.999862
AC006450.1	4.11221	-0.141094	0.631232	-0.223522	0.823129	0.999862
AC006450.3	29.0245	-0.107664	0.232006	-0.464056	0.642607	0.999862
AC006453.2	18.3992	0.377145	0.273164	1.38066	0.167385	0.999862
AC006460.2	125.146	0.217669	0.133994	1.62447	0.104276	0.999862
AC006480.2	39.4147	0.135131	0.226252	0.597258	0.550335	0.999862
AC006486.2	4.32337	-0.0518065	0.579706	-0.0893669	0.92879	0.999862
AC006487.1	1.1749	0.138248	1.18321	0.116842	0.906985	0.999862
AC006504.1	50.1231	0.052566	0.200656	0.26197	0.793344	0.999862
AC006504.3	9.34979	-0.179589	0.424072	-0.423486	0.67194	0.999862
AC006504.5	185.377	0.0362175	0.098799	0.366578	0.713934	0.999862
AC006504.8	34.9586	0.072273	0.204069	0.35416	0.723219	0.999862
AC006509.2	0.571228	1.92607	1.8193	1.05868	0.289744	0.999862
AC006511.2	2.40129	0.428311	0.927175	0.461953	0.644115	0.999862
AC006511.3	56.0642	-0.0345428	0.170973	-0.202036	0.839889	0.999862
AC006511.4	0.785036	0.201067	1.48865	0.135067	0.892559	0.999862
AC006511.5	5.67432	0.196113	0.502384	0.390365	0.696267	0.999862
AC006512.1	0.783027	-0.559963	1.18875	-0.471052	0.637604	0.999862
AC006518.1	12.6001	0.479507	0.394307	1.21608	0.223956	0.999862
AC006518.2	9.02842	-0.231718	0.404307	-0.573124	0.566561	0.999862
AC006538.1	77.8719	0.154331	0.146073	1.05653	0.290725	0.999862
AC006538.3	0.634075	-0.0205557	1.33716	-0.0153727	0.987735	0.999862
AC006547.2	3.95727	-0.260423	0.573119	-0.454396	0.649544	0.999862
AC006548.3	0.657383	-1.32514	1.49808	-0.884562	0.376393	0.999862
AC006942.1	42.2684	0.0683814	0.214341	0.319031	0.749703	0.999862
AC006946.2	2.03357	-0.463828	0.792467	-0.585296	0.558349	0.999862
AC006960.1	2.96593	-0.270367	0.740777	-0.364978	0.715128	0.999862
AC006960.3	8.81104	-0.425301	0.400845	-1.06101	0.288685	0.999862
AC006963.1	1.62967	0.0204792	1.06517	0.0192262	0.984661	0.999862
AC006970.2	0.918261	-1.23298	1.41368	-0.872178	0.383111	0.999862
AC006971.1	2.281	-0.577967	0.877205	-0.658873	0.509977	0.999862
AC006974.1	8.7843	-0.0684236	0.401462	-0.170436	0.864667	0.999862
AC006974.2	34.3712	0.402417	0.217598	1.84936	0.0644058	0.999862
AC006978.1	440.014	-0.0255907	0.0747964	-0.342138	0.732247	0.999862
AC006994.1	0.839818	-1.96412	1.32994	-1.47685	0.139715	0.999862
AC006994.2	64.5354	-0.0275772	0.157278	-0.175341	0.860812	0.999862
AC007000.1	19.842	-0.296688	0.270815	-1.09554	0.273281	0.999862
AC007000.2	3.62825	-0.459866	0.607699	-0.756733	0.44921	0.999862
AC007000.3	0.868304	2.0967	1.38537	1.51345	0.130164	0.999862
AC007001.1	1.34549	-1.24714	0.999097	-1.24827	0.211932	0.999862
AC007014.2	1.97294	0.160038	0.860739	0.185931	0.852499	0.999862
AC007029.1	0.769864	0.257918	1.42749	0.18068	0.856619	0.999862
AC007032.1	26.1983	0.223208	0.233725	0.955002	0.339577	0.999862
AC007036.2	4.61558	-0.27862	0.656637	-0.424314	0.671337	0.999862
AC007038.1	61.3997	0.225821	0.213687	1.05679	0.290609	0.999862
AC007038.2	46.9131	0.157709	0.191714	0.822628	0.41072	0.999862
AC007040.2	19.525	0.247855	0.311304	0.796182	0.425926	0.999862
AC007041.1	3.96439	-0.321542	0.569933	-0.564175	0.572635	0.999862
AC007066.1	1.23066	1.4281	1.31456	1.08637	0.277316	0.999862
AC007066.2	175.947	0.242365	0.123405	1.96397	0.049533	0.999862
AC007100.1	0.641591	0.798326	1.50005	0.532201	0.594587	0.999862
AC007114.1	50.7785	0.233749	0.185874	1.25757	0.208548	0.999862
AC007128.1	0.856882	-0.356738	1.18432	-0.301216	0.763249	0.999862
AC007191.1	103.098	0.171125	0.125162	1.36723	0.171552	0.999862
AC007192.1	0.592739	0.600063	1.53427	0.391107	0.695718	0.999862
AC007192.2	0.634482	-1.32714	1.69055	-0.785033	0.432434	0.999862
AC007193.3	2.67133	0.668738	0.727083	0.919754	0.357701	0.999862
AC007216.1	0.612582	0.327976	1.44377	0.227167	0.820294	0.999862
AC007216.3	10.5935	0.161606	0.427902	0.377671	0.705675	0.999862
AC007216.4	4.78793	-0.244834	0.500033	-0.489636	0.624391	0.999862
AC007218.2	2.50614	-0.834114	0.791557	-1.05376	0.291991	0.999862
AC007220.1	23.0506	0.302842	0.277722	1.09045	0.275515	0.999862
AC007221.1	2.86856	0.886907	0.759939	1.16708	0.243179	0.999862
AC007221.2	3.55518	-0.984265	0.636103	-1.54733	0.121783	0.999862
AC007224.2	2.31159	-0.112004	0.792936	-0.141252	0.887671	0.999862
AC007225.1	2.39226	0.165979	0.750784	0.221074	0.825035	0.999862
AC007228.2	90.5528	0.0180161	0.123223	0.146207	0.883758	0.999862
AC007229.1	1.01627	-0.339349	1.12853	-0.3007	0.763643	0.999862
AC007238.1	13.4869	0.0747023	0.341496	0.21875	0.826845	0.999862
AC007249.1	5.91824	0.0115797	0.525059	0.0220541	0.982405	0.999862
AC007249.2	37.2433	-0.295151	0.195137	-1.51253	0.130399	0.999862
AC007250.1	1.42925	-0.589858	1.06791	-0.552346	0.580711	0.999862
AC007255.1	37.6758	0.0279324	0.192103	0.145403	0.884393	0.999862
AC007256.1	8.67747	-0.361204	0.427225	-0.845465	0.397851	0.999862
AC007277.1	1.302	1.86693	1.20042	1.55522	0.119893	0.999862
AC007285.1	24.5765	0.188079	0.254334	0.739497	0.459605	0.999862
AC007292.1	41.3717	0.0977092	0.212722	0.459328	0.645998	0.999862
AC007292.2	10.663	0.0538435	0.379112	0.142025	0.88706	0.999862
AC007292.3	2.29024	-0.177177	0.780952	-0.226873	0.820523	0.999862
AC007298.2	0.702212	0.389984	1.36404	0.285904	0.774952	0.999862
AC007318.1	20.9534	-0.2341	0.26115	-0.896422	0.370028	0.999862
AC007318.2	7.72677	-0.207245	0.415194	-0.499152	0.617672	0.999862
AC007325.2	8.62259	0.392003	0.389768	1.00573	0.314544	0.999862
AC007325.4	16.6951	-0.137043	0.294393	-0.465511	0.641565	0.999862
AC007336.1	45.4962	0.0651423	0.225204	0.28926	0.772383	0.999862
AC007336.2	57.2635	0.0896813	0.164702	0.544505	0.586094	0.999862
AC007336.3	5.53491	-0.237772	0.519022	-0.458116	0.646869	0.999862
AC007342.1	1.5466	-0.688152	1.00105	-0.687433	0.49181	0.999862
AC007342.4	4.74373	-0.0399179	0.598716	-0.0666726	0.946842	0.999862
AC007342.5	7.91519	-0.286247	0.437457	-0.654343	0.512891	0.999862
AC007342.6	4.46838	0.549073	0.544035	1.00926	0.31285	0.999862
AC007342.7	170.127	0.0893694	0.110519	0.808636	0.418724	0.999862
AC007342.8	2.35686	0.720978	0.944483	0.763357	0.44525	0.999862
AC007342.9	4.90437	0.131445	0.586647	0.224061	0.82271	0.999862
AC007349.2	324.761	0.0305529	0.0915864	0.333596	0.738684	0.999862
AC007364.1	3.13982	0.0770428	0.686874	0.112164	0.910693	0.999862
AC007365.1	0.959918	1.62242	1.43509	1.13054	0.25825	0.999862
AC007370.2	3.72751	-0.234708	0.757736	-0.309749	0.756752	0.999862
AC007375.3	34.6921	-0.150011	0.218419	-0.686805	0.492206	0.999862
AC007376.2	16.7269	0.362688	0.296785	1.22206	0.221686	0.999862
AC007378.1	0.958316	-0.110028	1.29651	-0.084865	0.932369	0.999862
AC007382.1	130.538	0.0708356	0.111498	0.635307	0.525228	0.999862
AC007383.2	135.655	-0.134005	0.108266	-1.23774	0.215811	0.999862
AC007383.3	0.761058	0.16383	1.23602	0.132547	0.894552	0.999862
AC007386.1	5.97868	-0.159636	0.475942	-0.335411	0.737315	0.999862
AC007388.1	882.612	0.00492642	0.0667485	0.0738057	0.941165	0.999862
AC007389.1	6.06638	0.0269508	0.485269	0.055538	0.95571	0.999862
AC007389.5	2.05344	-0.39399	0.931128	-0.423132	0.672199	0.999862
AC007390.2	49.6649	0.0987851	0.197291	0.500706	0.616578	0.999862
AC007391.1	1.14347	0.469728	1.09679	0.428277	0.66845	0.999862
AC007395.1	1.81338	0.876317	0.966958	0.906261	0.364798	0.999862
AC007403.1	1.2935	-0.189115	1.21062	-0.156214	0.875865	0.999862
AC007405.1	27.0089	-0.0241952	0.245495	-0.0985568	0.92149	0.999862
AC007405.2	17.7655	-0.301012	0.333501	-0.902583	0.366747	0.999862
AC007405.3	138.615	-0.0107156	0.116656	-0.0918568	0.926812	0.999862
AC007406.2	2.20746	-0.236753	1.06407	-0.222497	0.823927	0.999862
AC007406.4	1.50728	0.235012	0.958952	0.245072	0.806401	0.999862
AC007406.5	346.66	0.12104	0.0938448	1.28979	0.197123	0.999862
AC007423.1	16.4339	-0.279809	0.298075	-0.93872	0.347874	0.999862
AC007431.3	1.54352	-0.271214	0.908632	-0.298486	0.765332	0.999862
AC007448.3	11.9111	0.0286715	0.366492	0.0782324	0.937643	0.999862
AC007450.4	0.974498	0.0807276	1.20002	0.0672722	0.946365	0.999862
AC007485.1	2.07429	0.449545	0.890185	0.505001	0.613558	0.999862
AC007485.2	586.788	0.0379943	0.0813386	0.467113	0.640419	0.999862
AC007490.1	39.409	-0.0342398	0.198038	-0.172896	0.862734	0.999862
AC007495.1	7.21382	-0.208749	0.481379	-0.433648	0.664544	0.999862
AC007496.3	5.0492	0.354751	0.662799	0.535232	0.59249	0.999862
AC007497.1	2.76669	-0.904451	0.695493	-1.30045	0.193448	0.999862
AC007537.1	14.8336	-0.0986824	0.31554	-0.312741	0.754477	0.999862
AC007537.2	0.714555	-0.119591	1.33657	-0.089476	0.928704	0.999862
AC007541.1	185.771	-0.0197329	0.0991038	-0.199114	0.842174	0.999862
AC007546.1	3.52272	0.650521	0.635436	1.02374	0.305959	0.999862
AC007551.1	1.48421	-0.34135	1.03083	-0.331139	0.740539	0.999862
AC007562.1	0.817982	1.40848	1.40054	1.00567	0.314575	0.999862
AC007563.2	4.1229	-0.222096	0.682431	-0.325447	0.744842	0.999862
AC007566.1	80.3768	0.0815156	0.165079	0.493797	0.621449	0.999862
AC007570.1	1.6494	-0.550424	1.00917	-0.545425	0.585461	0.999862
AC007598.1	0.650894	-1.0929	1.36891	-0.798375	0.424653	0.999862
AC007598.3	2.12841	-0.499878	0.90866	-0.550126	0.582233	0.999862
AC007608.1	2.21142	1.46914	0.982687	1.49502	0.134908	0.999862
AC007608.3	7.47892	0.0913751	0.440795	0.207296	0.835779	0.999862
AC007608.4	0.798143	1.02717	1.51505	0.677975	0.497788	0.999862
AC007610.1	3.00451	-0.440186	0.729772	-0.603183	0.546387	0.999862
AC007610.4	15.2572	0.369056	0.310271	1.18946	0.234258	0.999862
AC007611.1	3.48515	-0.184913	0.666316	-0.277515	0.781385	0.999862
AC007613.1	5.62933	-0.330605	0.547842	-0.603468	0.546197	0.999862
AC007614.2	2.77703	-0.170188	0.8305	-0.204922	0.837633	0.999862
AC007614.3	64.9541	0.0721336	0.175094	0.411971	0.680361	0.999862
AC007614.4	2.89677	0.638543	0.675851	0.944799	0.344762	0.999862
AC007614.6	0.766092	1.851	1.51717	1.22004	0.22245	0.999862
AC007619.1	6.68598	0.73495	0.459421	1.59973	0.109658	0.999862
AC007620.2	15.6995	0.256385	0.337329	0.760044	0.447228	0.999862
AC007620.3	5.36589	0.358776	0.502651	0.713768	0.475371	0.999862
AC007622.1	3.64496	0.260225	0.735427	0.353842	0.723457	0.999862
AC007622.2	0.946693	0.27493	1.18223	0.232552	0.816109	0.999862
AC007637.1	2.21051	-1.01978	0.76497	-1.3331	0.182499	0.999862
AC007655.1	2.32483	-1.0703	0.787161	-1.35969	0.173927	0.999862
AC007656.1	0.681407	0.959356	1.53069	0.626747	0.530825	0.999862
AC007663.2	3.70022	0.503461	0.61022	0.825048	0.409345	0.999862
AC007663.3	13.0075	0.102211	0.33821	0.302211	0.762491	0.999862
AC007663.4	23.7238	0.200446	0.256573	0.781245	0.434659	0.999862
AC007666.1	3.49655	-0.9357	0.691635	-1.35288	0.176094	0.999862
AC007671.1	2.06312	-0.432099	0.930716	-0.464265	0.642458	0.999862
AC007681.1	13.1442	0.140513	0.341564	0.411381	0.680793	0.999862
AC007683.1	4.44841	0.0380149	0.504646	0.0753298	0.939952	0.999862
AC007684.1	11.7765	-0.272696	0.322307	-0.846074	0.397511	0.999862
AC007686.3	183.348	-0.0441732	0.14356	-0.307698	0.758312	0.999862
AC007687.1	1.09424	1.71327	1.25329	1.36703	0.171617	0.999862
AC007688.1	1.88636	-0.406715	0.831866	-0.488919	0.624899	0.999862
AC007728.1	15.2153	0.0688917	0.325165	0.211867	0.832211	0.999862
AC007728.2	0.894899	0.617777	1.21528	0.508341	0.611214	0.999862
AC007731.2	1.09042	-0.322556	1.08792	-0.296489	0.766857	0.999862
AC007743.1	4.77091	0.375819	0.574936	0.653671	0.513324	0.999862
AC007750.1	40.4371	0.153875	0.454388	0.338643	0.734878	0.999862
AC007773.1	9.69728	0.377468	0.369732	1.02092	0.307291	0.999862
AC007780.1	22.6305	0.241036	0.247003	0.975843	0.329142	0.999862
AC007785.1	1.5957	1.07823	1.09869	0.981375	0.326408	0.999862
AC007785.3	5.65037	-0.331208	0.507615	-0.652478	0.514093	0.999862
AC007786.1	43.2109	0.0334076	0.183036	0.182519	0.855175	0.999862
AC007786.2	6.77615	0.170772	0.485072	0.352055	0.724797	0.999862
AC007786.3	1.13203	0.942384	1.06188	0.887467	0.374828	0.999862
AC007787.2	1.87518	0.719456	0.88381	0.814039	0.415622	0.999862
AC007792.1	1.61519	0.815806	0.888484	0.918201	0.358514	0.999862
AC007823.1	18.2075	-0.203804	0.283716	-0.71834	0.472548	0.999862
AC007834.2	1.00159	-1.23455	1.36548	-0.90411	0.365937	0.999862
AC007842.1	186.608	0.117498	0.173517	0.677156	0.498307	0.999862
AC007848.1	5.33095	1.07922	0.738726	1.46092	0.144037	0.999862
AC007878.1	22.3598	0.151331	0.336278	0.450017	0.652698	0.999862
AC007879.2	1.35836	-0.660117	1.11913	-0.589847	0.555293	0.999862
AC007879.3	1.30746	-0.27792	1.10953	-0.250485	0.802212	0.999862
AC007881.3	13.0836	-0.0981112	0.3226	-0.304127	0.761031	0.999862
AC007906.1	2.09915	0.188417	0.847723	0.222262	0.82411	0.999862
AC007906.2	4.86009	1.28166	0.684141	1.87339	0.0610149	0.999862
AC007920.2	1.28909	0.0315874	1.25729	0.0251233	0.979957	0.999862
AC007922.2	0.705888	1.75204	1.58945	1.1023	0.270333	0.999862
AC007938.1	10.2121	-0.107013	0.385803	-0.277378	0.78149	0.999862
AC007938.2	7.50071	-0.0146534	0.423223	-0.0346234	0.97238	0.999862
AC007938.3	47.4068	0.225577	0.2352	0.959083	0.337517	0.999862
AC007950.2	5.19834	0.96561	0.52786	1.82929	0.0673562	0.999862
AC007952.4	1.86822	-1.34495	0.916858	-1.46691	0.142401	0.999862
AC007953.2	3.17934	0.941367	0.784219	1.20039	0.229989	0.999862
AC007966.1	14.5517	0.26592	0.3424	0.776637	0.437373	0.999862
AC007969.1	34.2246	-0.197449	0.199371	-0.990357	0.321999	0.999862
AC007996.1	140.048	-0.0186892	0.125335	-0.149114	0.881463	0.999862
AC007998.5	2.47892	-0.822476	0.766801	-1.07261	0.283448	0.999862
AC008013.1	17.0879	0.311391	0.312425	0.996692	0.318914	0.999862
AC008014.1	27.6408	-0.251593	0.228525	-1.10094	0.270921	0.999862
AC008026.1	4.00471	-0.579163	0.610333	-0.94893	0.342656	0.999862
AC008026.2	0.59821	2.76009	1.49831	1.84214	0.0654548	0.999862
AC008026.3	1.06213	1.76506	1.25698	1.4042	0.160258	0.999862
AC008035.1	3.89143	0.669215	0.576894	1.16003	0.246037	0.999862
AC008038.1	57.372	0.0761861	0.157804	0.482791	0.629244	0.999862
AC008040.1	111.895	0.110194	0.138999	0.792768	0.427913	0.999862
AC008040.2	2.50972	0.077879	0.835125	0.0932542	0.925702	0.999862
AC008040.3	367.474	0.317248	0.106333	2.98353	0.00284941	0.999862
AC008040.5	779.506	0.156129	0.0830595	1.87973	0.0601447	0.999862
AC008050.1	11.5536	0.538835	0.366677	1.46951	0.141695	0.999862
AC008060.1	3.97771	0.626474	0.613063	1.02188	0.30684	0.999862
AC008060.4	4.49092	0.0214977	0.600474	0.0358012	0.971441	0.999862
AC008063.1	42.5098	-0.241906	0.189082	-1.27937	0.200766	0.999862
AC008063.2	20.2215	-0.0390238	0.261612	-0.149167	0.881422	0.999862
AC008066.1	1.53328	0.824709	1.05511	0.781636	0.434428	0.999862
AC008073.3	4.95309	0.0158914	0.514605	0.0308807	0.975365	0.999862
AC008074.1	20.6135	0.201524	0.266846	0.755206	0.450125	0.999862
AC008074.3	38.6066	-0.0820343	0.195925	-0.418703	0.675433	0.999862
AC008079.2	1.78096	-0.184445	0.99951	-0.184535	0.853594	0.999862
AC008080.1	2.78531	0.416625	0.661752	0.629579	0.52897	0.999862
AC008083.2	0.674238	-0.143779	1.65374	-0.0869418	0.930718	0.999862
AC008105.1	45.9792	0.022216	0.220414	0.100792	0.919716	0.999862
AC008105.2	15.6239	0.346612	0.330627	1.04835	0.294479	0.999862
AC008105.3	18.2717	-0.208602	0.327766	-0.636437	0.524492	0.999862
AC008115.3	25.4935	0.0412045	0.248703	0.165677	0.868411	0.999862
AC008115.4	8.8972	0.0982642	0.417044	0.235621	0.813727	0.999862
AC008121.1	1.08801	0.791438	1.26967	0.623342	0.53306	0.999862
AC008121.2	2.28912	0.435944	0.758255	0.574931	0.565338	0.999862
AC008124.1	2560.42	-0.0139491	0.0479801	-0.290727	0.77126	0.999862
AC008147.2	30.3135	0.179843	0.290594	0.618879	0.535996	0.999862
AC008147.3	1.18494	-1.49446	1.19377	-1.25188	0.210612	0.999862
AC008147.4	4.17746	0.600035	0.582946	1.02931	0.303332	0.999862
AC008154.2	0.967468	0.0523716	1.10103	0.0475658	0.962062	0.999862
AC008155.1	0.996482	0.111097	1.18243	0.0939562	0.925144	0.999862
AC008264.2	99.6536	0.153186	0.192398	0.796194	0.425919	0.999862
AC008267.1	1.52976	0.726452	1.02336	0.70987	0.477785	0.999862
AC008267.2	0.6211	1.77777	1.4834	1.19844	0.230744	0.999862
AC008277.1	3.3437	-0.05252	0.694664	-0.075605	0.939733	0.999862
AC008278.2	3.90559	0.00385372	0.645156	0.00597331	0.995234	0.999862
AC008280.3	23.5405	0.267978	0.266712	1.00475	0.315019	0.999862
AC008392.1	0.852126	0.775308	1.4081	0.550604	0.581905	0.999862
AC008393.1	157.311	0.0260014	0.118405	0.219596	0.826185	0.999862
AC008403.3	9.10517	0.155396	0.376668	0.412553	0.679934	0.999862
AC008427.1	5.91326	0.440373	0.490997	0.896895	0.369775	0.999862
AC008429.1	68.2212	-0.0567391	0.167923	-0.337889	0.735447	0.999862
AC008429.2	9.24937	-0.323338	0.381075	-0.848489	0.396166	0.999862
AC008429.3	1.90558	0.94183	0.811366	1.16079	0.245726	0.999862
AC008429.4	0.840448	1.08564	1.32589	0.818796	0.412903	0.999862
AC008434.1	2.73123	-0.682201	0.776919	-0.878084	0.379898	0.999862
AC008438.1	57.8415	-0.27032	0.15375	-1.75818	0.0787169	0.999862
AC008438.2	6.46623	-0.196796	0.471801	-0.417116	0.676594	0.999862
AC008440.1	2.01895	0.457338	0.790365	0.578642	0.562831	0.999862
AC008443.1	264.2	0.128106	0.116329	1.10124	0.270793	0.999862
AC008443.3	56.1324	0.220726	0.210727	1.04745	0.294891	0.999862
AC008443.4	8.67275	0.154277	0.412201	0.374276	0.708199	0.999862
AC008443.5	80.1998	0.054536	0.159859	0.34115	0.732991	0.999862
AC008443.6	5.66083	1.10741	0.515395	2.14867	0.0316609	0.999862
AC008443.7	31.3975	0.0489567	0.230568	0.212331	0.831849	0.999862
AC008453.1	0.906722	0.292774	1.16309	0.25172	0.801257	0.999862
AC008467.1	5.12185	-0.60306	0.526335	-1.14577	0.251889	0.999862
AC008481.2	2.6679	-0.915001	0.833498	-1.09778	0.272299	0.999862
AC008494.1	1.19346	0.339618	1.20562	0.281695	0.778177	0.999862
AC008494.3	2.15214	-0.55708	0.845758	-0.658675	0.510104	0.999862
AC008498.1	0.721311	-0.689311	1.30256	-0.529197	0.596669	0.999862
AC008507.1	6.36257	-0.578347	0.444498	-1.30113	0.193215	0.999862
AC008514.2	1.62747	-0.8529	0.942726	-0.904716	0.365616	0.999862
AC008522.1	2.02184	0.829728	0.805034	1.03067	0.302693	0.999862
AC008525.2	0.632813	0.465563	1.57807	0.29502	0.767978	0.999862
AC008536.1	76.6734	0.131571	0.142585	0.922758	0.356133	0.999862
AC008536.2	11.7541	0.19841	0.357925	0.554333	0.579351	0.999862
AC008536.3	71.456	0.0304136	0.148248	0.205154	0.837452	0.999862
AC008537.3	32.9881	0.410093	0.237252	1.72851	0.0838967	0.999862
AC008543.1	8.8614	-0.23695	0.390545	-0.606716	0.54404	0.999862
AC008543.3	1.5608	0.493382	0.882955	0.558785	0.576309	0.999862
AC008555.1	645.499	-0.131424	0.0899229	-1.46152	0.143873	0.999862
AC008555.2	5.6401	0.0900121	0.463243	0.194308	0.845934	0.999862
AC008555.3	3.06323	-1.24573	0.706387	-1.76353	0.0778112	0.999862
AC008555.4	14.1339	0.279194	0.298407	0.935617	0.34947	0.999862
AC008555.5	88.5098	-0.103574	0.150932	-0.686225	0.492571	0.999862
AC008555.6	1.40259	0.850577	0.977802	0.869887	0.384362	0.999862
AC008555.8	36.6191	0.0579201	0.203299	0.284901	0.77572	0.999862
AC008556.1	2.52685	0.495747	0.771654	0.642447	0.520583	0.999862
AC008560.1	128.437	-0.197308	0.120558	-1.63662	0.10171	0.999862
AC008567.3	102.472	-0.0978979	0.137101	-0.714059	0.475191	0.999862
AC008569.2	7.48255	0.710261	0.493201	1.44011	0.149837	0.999862
AC008581.1	2.35366	-1.33276	0.815433	-1.63442	0.102171	0.999862
AC008591.1	2.56925	0.594219	0.806066	0.737184	0.46101	0.999862
AC008592.5	0.707657	-2.53487	1.74229	-1.45491	0.145695	0.999862
AC008608.2	52.0936	0.184251	0.191011	0.964605	0.334743	0.999862
AC008610.1	40.9278	0.335915	0.201122	1.6702	0.0948799	0.999862
AC008622.2	7.24809	0.141006	0.419295	0.336294	0.736649	0.999862
AC008629.1	5.48685	0.043816	0.485108	0.0903221	0.928031	0.999862
AC008635.1	0.96875	0.915184	1.28558	0.711883	0.476537	0.999862
AC008649.1	4.06092	-0.611168	0.61647	-0.9914	0.32149	0.999862
AC008655.2	1.03224	0.91735	1.22684	0.747734	0.454621	0.999862
AC008659.1	1.20998	0.355463	1.09669	0.324125	0.745844	0.999862
AC008663.1	0.904451	0.575899	1.25827	0.457692	0.647174	0.999862
AC008667.1	4.52664	1.00999	0.577006	1.75039	0.0800505	0.999862
AC008669.1	183.096	0.00640305	0.103688	0.0617531	0.950759	0.999862
AC008676.1	4.69579	0.349452	0.537078	0.650654	0.51527	0.999862
AC008676.2	8.17486	-0.165146	0.433359	-0.381083	0.703142	0.999862
AC008677.1	1.09113	0.171929	1.21799	0.141158	0.887745	0.999862
AC008677.2	0.712248	-0.640352	1.64254	-0.389856	0.696643	0.999862
AC008687.2	1.26326	-1.39559	1.1434	-1.22056	0.222253	0.999862
AC008691.1	1.63301	1.31199	1.05343	1.24545	0.212966	0.999862
AC008696.1	0.770732	-1.27765	1.62916	-0.784242	0.432898	0.999862
AC008708.1	2.0608	0.80806	0.795507	1.01578	0.309734	0.999862
AC008725.1	1.31485	0.425962	1.10494	0.385507	0.699861	0.999862
AC008735.1	5.27564	0.575378	0.488033	1.17898	0.238408	0.999862
AC008735.4	2.46636	-0.22925	0.768429	-0.298336	0.765447	0.999862
AC008736.1	7.4982	-0.0875789	0.413156	-0.211975	0.832126	0.999862
AC008737.1	3.75717	-0.504121	0.630219	-0.799913	0.423761	0.999862
AC008737.2	0.663276	1.45674	1.63953	0.888513	0.374265	0.999862
AC008738.1	6.01988	-0.266139	0.524966	-0.506964	0.61218	0.999862
AC008738.2	2.14155	0.473423	0.829572	0.570683	0.568214	0.999862
AC008738.4	0.944277	0.359542	1.43517	0.250522	0.802184	0.999862
AC008741.2	129.647	0.188473	0.152746	1.2339	0.217241	0.999862
AC008743.1	3.20669	0.199061	0.666606	0.298618	0.765231	0.999862
AC008745.1	10.0499	0.651572	0.406548	1.60269	0.109002	0.999862
AC008747.1	1.29082	1.10476	1.06118	1.04106	0.297847	0.999862
AC008750.1	1.29454	-0.162692	1.08291	-0.150237	0.880578	0.999862
AC008750.2	2.07854	-0.669698	0.833085	-0.803877	0.421468	0.999862
AC008750.3	3.46068	-0.0455987	0.664299	-0.0686418	0.945275	0.999862
AC008750.4	1.58422	-0.52951	1.04008	-0.509105	0.610678	0.999862
AC008750.5	4.75012	0.290764	0.5724	0.507974	0.611472	0.999862
AC008750.7	0.796902	0.134909	1.34467	0.100329	0.920083	0.999862
AC008752.1	0.58871	0.974278	1.78887	0.544635	0.586005	0.999862
AC008752.2	27.2328	0.0106197	0.245615	0.0432372	0.965512	0.999862
AC008752.3	35.1746	-0.0981508	0.312416	-0.314167	0.753394	0.999862
AC008758.2	1.32723	-3.16664	1.20928	-2.61862	0.00882855	0.999862
AC008758.4	1.60065	0.545128	1.03105	0.528709	0.597007	0.999862
AC008758.6	4.2556	-0.513577	0.604729	-0.849269	0.395732	0.999862
AC008763.1	7.32257	-0.100004	0.44015	-0.227205	0.820265	0.999862
AC008763.2	1.63422	-0.0217871	0.92426	-0.0235725	0.981194	0.999862
AC008764.10	1.13396	-0.181575	1.05859	-0.171526	0.863811	0.999862
AC008764.6	43.9217	0.171992	0.23341	0.736868	0.461203	0.999862
AC008764.8	54.2	0.354224	0.181221	1.95465	0.0506245	0.999862
AC008764.9	20.8339	0.108355	0.267129	0.405628	0.685016	0.999862
AC008770.1	205.265	0.151857	0.10306	1.47347	0.140623	0.999862
AC008770.3	1.26553	0.611479	1.1161	0.54787	0.583781	0.999862
AC008770.4	7.41604	0.387188	0.467847	0.827597	0.407899	0.999862
AC008771.1	196.654	0.0617094	0.0991876	0.622149	0.533844	0.999862
AC008781.3	0.906642	1.10672	1.39949	0.7908	0.42906	0.999862
AC008802.1	0.881078	1.00055	1.26963	0.788062	0.43066	0.999862
AC008806.1	2.84515	0.281046	0.707956	0.396981	0.691381	0.999862
AC008808.1	1.95798	-0.0421603	1.05437	-0.039986	0.968104	0.999862
AC008808.2	13.3418	-0.644347	0.384105	-1.67753	0.0934389	0.999862
AC008840.1	2.72486	-0.165665	0.707914	-0.234019	0.81497	0.999862
AC008850.1	1.80939	0.349192	0.953655	0.366162	0.714244	0.999862
AC008870.2	17.2573	-0.338377	0.284439	-1.18963	0.234192	0.999862
AC008870.4	5.63438	-0.00508887	0.553681	-0.00919099	0.992667	0.999862
AC008875.1	1.64197	0.639715	0.952312	0.671749	0.501743	0.999862
AC008878.1	11.7484	0.184893	0.375105	0.492909	0.622077	0.999862
AC008878.4	2.05237	-0.0821227	0.799547	-0.102712	0.918192	0.999862
AC008894.3	45.264	0.0800352	0.20218	0.395862	0.692207	0.999862
AC008895.1	4.71414	-0.388925	0.641988	-0.605814	0.544638	0.999862
AC008897.3	3.47549	-0.0269987	0.662076	-0.0407788	0.967472	0.999862
AC008906.1	3.76515	0.145856	0.604753	0.241183	0.809413	0.999862
AC008914.1	1.03189	-1.93792	1.35853	-1.42648	0.153729	0.999862
AC008915.1	2.11471	0.00349493	0.879199	0.00397513	0.996828	0.999862
AC008915.2	17.8058	0.209626	0.283281	0.739995	0.459303	0.999862
AC008937.3	7.62469	-0.108748	0.480451	-0.226346	0.820932	0.999862
AC008938.1	7.8089	-0.515595	0.431705	-1.19432	0.232352	0.999862
AC008945.1	1.75598	0.264003	0.935794	0.282117	0.777854	0.999862
AC008946.1	36.7463	0.248154	0.239119	1.03779	0.29937	0.999862
AC008957.3	46.144	0.19327	0.310725	0.621996	0.533944	0.999862
AC008966.1	150.58	0.0393538	0.101718	0.38689	0.698838	0.999862
AC008966.2	14.0657	0.153423	0.303369	0.505732	0.613045	0.999862
AC008969.1	1589.16	0.14949	0.0881741	1.6954	0.0899996	0.999862
AC008972.1	1.52395	-0.839185	1.17906	-0.711741	0.476625	0.999862
AC008972.2	2.10901	-0.448929	0.875281	-0.512898	0.608023	0.999862
AC008982.2	16.9356	-0.219379	0.3302	-0.664383	0.506445	0.999862
AC009005.1	39.9879	0.309876	0.212887	1.45559	0.145506	0.999862
AC009021.2	2.58577	-0.0875359	0.712599	-0.12284	0.902233	0.999862
AC009032.1	8.37633	-0.0562744	0.511808	-0.109952	0.912447	0.999862
AC009034.1	7.51266	0.333537	0.456576	0.730518	0.465074	0.999862
AC009041.2	651.071	-0.0225535	0.117624	-0.191742	0.847944	0.999862
AC009041.4	10.3345	0.192753	0.352618	0.546634	0.584631	0.999862
AC009053.1	106.738	0.0405739	0.14542	0.279012	0.780236	0.999862
AC009053.2	2.29444	-0.0451944	0.767757	-0.0588655	0.953059	0.999862
AC009054.2	7.15481	-0.0164538	0.4984	-0.0330133	0.973664	0.999862
AC009060.1	1.11086	2.26759	1.36316	1.66349	0.0962153	0.999862
AC009061.2	91.4733	-0.0421972	0.14156	-0.298088	0.765636	0.999862
AC009065.1	84.3655	0.138831	0.166456	0.83404	0.404258	0.999862
AC009065.2	2.19375	0.249406	0.791462	0.315121	0.75267	0.999862
AC009065.4	21.3199	0.284881	0.263402	1.08154	0.279455	0.999862
AC009065.5	13.1349	0.375363	0.334638	1.1217	0.261991	0.999862
AC009065.7	1.03042	0.941494	1.31041	0.718473	0.472466	0.999862
AC009065.8	5.80581	0.034078	0.516022	0.0660398	0.947346	0.999862
AC009075.1	2.97237	0.555503	0.702794	0.790421	0.429282	0.999862
AC009078.3	18.889	0.255503	0.282358	0.90489	0.365524	0.999862
AC009084.2	0.951106	-0.74611	1.36059	-0.548373	0.583436	0.999862
AC009086.3	3.759	0.320574	0.621131	0.516113	0.605776	0.999862
AC009088.1	4.82995	-0.162792	0.546039	-0.298133	0.765602	0.999862
AC009088.3	0.81814	0.492903	1.28851	0.382537	0.702063	0.999862
AC009090.1	15.1184	-0.0187067	0.320625	-0.0583444	0.953474	0.999862
AC009090.4	2.85056	-0.488041	0.718339	-0.679403	0.496883	0.999862
AC009090.5	2.89209	-0.909661	0.736832	-1.23456	0.216995	0.999862
AC009093.6	1.09639	-0.0787716	1.11719	-0.0705088	0.943789	0.999862
AC009097.2	1.05871	-1.5278	1.38788	-1.10081	0.270978	0.999862
AC009097.4	1.62182	0.364034	0.898687	0.405073	0.685424	0.999862
AC009107.2	6.42751	0.220827	0.455965	0.484307	0.628168	0.999862
AC009108.3	7.62702	-0.0305299	0.432241	-0.0706316	0.943691	0.999862
AC009113.1	300.484	0.0722516	0.0874223	0.826466	0.40854	0.999862
AC009117.3	1.60084	0.226945	0.891535	0.254555	0.799066	0.999862
AC009118.2	7.65117	0.245705	0.442202	0.55564	0.578457	0.999862
AC009118.3	66.4942	0.051379	0.170197	0.301879	0.762744	0.999862
AC009119.2	13.5245	-0.126933	0.315443	-0.402397	0.687392	0.999862
AC009120.1	37.144	0.105569	0.246908	0.427562	0.66897	0.999862
AC009120.2	177.945	0.112895	0.148645	0.759495	0.447557	0.999862
AC009120.5	5.73351	0.553329	0.520736	1.06259	0.287968	0.999862
AC009121.2	1.1486	0.926048	1.13048	0.819163	0.412694	0.999862
AC009126.1	68.5505	0.108706	0.161411	0.673477	0.500644	0.999862
AC009127.2	0.789041	0.239613	1.32013	0.181507	0.85597	0.999862
AC009133.1	81.9171	0.0379262	0.185457	0.204501	0.837962	0.999862
AC009133.2	6.71983	-0.044159	0.524506	-0.0841917	0.932904	0.999862
AC009133.4	10.5077	0.151564	0.380099	0.398749	0.690078	0.999862
AC009139.1	59.0105	-0.137632	0.184291	-0.746819	0.455173	0.999862
AC009139.2	1.83921	-0.308839	0.858033	-0.359939	0.718893	0.999862
AC009148.1	26.7288	0.131439	0.237765	0.552811	0.580393	0.999862
AC009152.1	1.30045	0.453287	1.17356	0.386248	0.699313	0.999862
AC009159.2	2.76505	-0.0328843	0.73483	-0.0447508	0.964306	0.999862
AC009159.3	15.3748	-0.352488	0.304533	-1.15747	0.24708	0.999862
AC009159.4	0.783802	0.866726	1.52976	0.566576	0.571002	0.999862
AC009163.3	5.29556	-0.284767	0.511059	-0.557211	0.577383	0.999862
AC009163.5	10.3655	0.100037	0.367443	0.272252	0.785428	0.999862
AC009163.6	1.20911	-1.57072	1.09111	-1.43956	0.149991	0.999862
AC009163.7	149.251	0.0188725	0.130884	0.144192	0.885349	0.999862
AC009166.1	1.04775	0.332898	1.17137	0.284195	0.776261	0.999862
AC009166.2	22.5186	0.193945	0.282683	0.686088	0.492657	0.999862
AC009185.1	3.52272	0.216547	0.652686	0.331778	0.740057	0.999862
AC009220.1	2.30331	0.470926	0.822554	0.572517	0.566972	0.999862
AC009226.1	3.17554	-0.250982	0.722761	-0.347255	0.7284	0.999862
AC009228.1	5.8626	0.59642	0.502159	1.18771	0.234947	0.999862
AC009229.4	0.799751	-0.127173	1.42398	-0.0893078	0.928837	0.999862
AC009237.14	1.10762	-1.94326	1.39718	-1.39085	0.164272	0.999862
AC009242.1	8.9193	-0.0827645	0.457972	-0.18072	0.856588	0.999862
AC009244.1	1.82372	0.765734	0.846468	0.904622	0.365665	0.999862
AC009245.1	1.69276	-0.651854	0.915498	-0.712022	0.476451	0.999862
AC009264.1	0.718799	0.635782	1.89819	0.334941	0.73767	0.999862
AC009268.2	1.32839	1.0198	0.956902	1.06573	0.286547	0.999862
AC009269.5	2.63117	-1.36224	0.761373	-1.78919	0.0735845	0.999862
AC009269.6	0.745211	-0.574543	1.51364	-0.379578	0.704259	0.999862
AC009271.1	2.00036	-1.78888	0.941103	-1.90083	0.0573245	0.999862
AC009275.1	16.086	-0.0635001	0.325071	-0.195342	0.845125	0.999862
AC009283.1	59.6637	-0.0317104	0.202847	-0.156327	0.875776	0.999862
AC009292.1	0.788084	0.76389	1.31744	0.579831	0.562029	0.999862
AC009299.2	8.04387	-0.016426	0.427442	-0.0384286	0.969346	0.999862
AC009299.3	1.41674	0.0868558	1.03367	0.0840264	0.933035	0.999862
AC009302.1	2.22914	0.288766	0.929465	0.31068	0.756044	0.999862
AC009303.1	1.75532	0.0314865	0.880627	0.0357546	0.971478	0.999862
AC009303.4	36.1337	-0.184974	0.209354	-0.883546	0.376941	0.999862
AC009309.1	23.2825	-0.0235024	0.271433	-0.0865866	0.931	0.999862
AC009312.1	3.9969	-0.0595871	0.623135	-0.0956247	0.923819	0.999862
AC009318.1	137.575	0.216684	0.151766	1.42776	0.153362	0.999862
AC009318.2	20.8022	-0.25414	0.280682	-0.905435	0.365235	0.999862
AC009318.3	13.2739	0.21024	0.359541	0.584746	0.558719	0.999862
AC009318.4	25.9907	0.0632198	0.254169	0.248732	0.803568	0.999862
AC009362.1	0.874232	-1.29774	1.36051	-0.95386	0.340154	0.999862
AC009403.1	63.8111	0.261128	0.158071	1.65196	0.0985424	0.999862
AC009403.2	15.5531	-0.120006	0.326646	-0.367389	0.713329	0.999862
AC009404.1	81.0661	0.264872	0.167014	1.58593	0.112756	0.999862
AC009407.1	6.00269	-1.05652	0.495681	-2.13145	0.0330518	0.999862
AC009414.2	72.0983	0.234591	0.16693	1.40532	0.159925	0.999862
AC009464.1	0.798234	-2.04358	1.31774	-1.55082	0.120945	0.999862
AC009486.1	2.48024	-0.305203	0.709107	-0.430405	0.666901	0.999862
AC009487.2	16.0657	-0.0673907	0.301188	-0.22375	0.822952	0.999862
AC009495.1	1.40141	-0.731279	1.12076	-0.652487	0.514087	0.999862
AC009495.2	2.32467	0.374731	0.770519	0.486335	0.626729	0.999862
AC009495.3	0.618469	0.190373	1.50451	0.126535	0.899308	0.999862
AC009501.1	3.66927	-1.03885	0.694902	-1.49496	0.134925	0.999862
AC009501.2	0.838168	0.29327	1.27806	0.229466	0.818507	0.999862
AC009506.1	857.567	0.0166731	0.0909464	0.183329	0.85454	0.999862
AC009509.4	1.09708	-0.783679	1.19328	-0.656742	0.511347	0.999862
AC009511.2	1.82	0.617887	1.10571	0.558813	0.576289	0.999862
AC009533.1	86.3699	0.0311552	0.209757	0.14853	0.881924	0.999862
AC009542.2	2.11547	-0.0868209	0.77325	-0.11228	0.910601	0.999862
AC009549.1	18.1715	0.474411	0.323943	1.46449	0.143061	0.999862
AC009558.1	0.912973	0.371191	1.32072	0.281051	0.778671	0.999862
AC009560.1	11.635	-0.037753	0.348448	-0.108346	0.913721	0.999862
AC009570.1	17.7816	-0.0424092	0.270043	-0.157046	0.875208	0.999862
AC009630.1	2.36253	0.971795	0.778611	1.24811	0.21199	0.999862
AC009630.2	0.623383	-0.147414	1.52518	-0.0966537	0.923001	0.999862
AC009630.3	0.885835	-0.0575613	1.16028	-0.0496096	0.960433	0.999862
AC009646.2	3.74544	0.0451478	0.55725	0.081019	0.935427	0.999862
AC009654.1	0.635664	-0.493593	1.48803	-0.33171	0.740109	0.999862
AC009686.2	92.1806	0.131128	0.144333	0.908506	0.363611	0.999862
AC009690.1	27.6148	-0.0182817	0.253743	-0.072048	0.942564	0.999862
AC009690.2	941.048	-0.010481	0.0832556	-0.125889	0.89982	0.999862
AC009704.2	1.09484	-0.913936	1.19736	-0.763291	0.44529	0.999862
AC009716.2	1.47305	0.603407	0.935274	0.645166	0.51882	0.999862
AC009754.1	1.21147	0.132921	1.14678	0.115908	0.907725	0.999862
AC009779.1	2.68698	0.332147	0.78971	0.420594	0.674052	0.999862
AC009779.2	415.17	0.0866806	0.0699262	1.2396	0.215123	0.999862
AC009779.3	77.254	0.0841199	0.190956	0.440519	0.659561	0.999862
AC009802.1	36.0251	-0.1178	0.201015	-0.586028	0.557857	0.999862
AC009812.1	131.237	-0.0641322	0.111552	-0.574909	0.565353	0.999862
AC009812.4	11.637	0.418127	0.386889	1.08074	0.279812	0.999862
AC009831.1	17.7322	-0.237514	0.272168	-0.872674	0.382841	0.999862
AC009878.1	15.0736	0.364051	0.308552	1.17987	0.238052	0.999862
AC009902.2	14.5902	-0.177172	0.320278	-0.553183	0.580138	0.999862
AC009902.3	26.7426	-0.252287	0.241594	-1.04426	0.296366	0.999862
AC009948.1	367.216	-0.1152	0.0942499	-1.22228	0.221601	0.999862
AC009948.2	6.94108	0.0684869	0.475692	0.143973	0.885522	0.999862
AC009948.3	5.8619	0.0716608	0.567102	0.126363	0.899444	0.999862
AC009948.4	4.01817	-0.171632	0.624127	-0.274995	0.78332	0.999862
AC009948.5	4.80437	-0.0441591	0.585215	-0.0754578	0.93985	0.999862
AC009950.1	7.08152	-0.478094	0.461667	-1.03558	0.300397	0.999862
AC009951.1	1.8726	0.0352448	0.954119	0.0369396	0.970533	0.999862
AC009955.1	2.66712	-0.154107	0.711009	-0.216744	0.828408	0.999862
AC009955.2	2.04659	0.00440318	0.866408	0.00508211	0.995945	0.999862
AC009955.3	6.11496	0.157262	0.556488	0.282597	0.777485	0.999862
AC009955.4	16.6731	-0.00378147	0.322725	-0.0117173	0.990651	0.999862
AC009961.1	22.6264	0.191475	0.258753	0.739992	0.459305	0.999862
AC009961.3	4.35108	0.109567	0.624622	0.175414	0.860755	0.999862
AC009962.1	15.1047	0.0359405	0.31903	0.112655	0.910304	0.999862
AC009967.1	2.80775	0.253782	0.71129	0.356791	0.721248	0.999862
AC009974.1	7.48777	-0.621372	0.499153	-1.24485	0.213186	0.999862
AC009975.2	7.12777	0.863487	0.489467	1.76414	0.0777088	0.999862
AC009996.1	5.28102	-0.137265	0.495927	-0.276785	0.781945	0.999862
AC009997.1	1.22414	-0.371714	1.05631	-0.351899	0.724914	0.999862
AC010099.4	14.4629	0.19236	0.317181	0.606469	0.544203	0.999862
AC010132.4	11.2368	0.206638	0.359131	0.575382	0.565033	0.999862
AC010136.1	1.43353	-0.356988	1.0639	-0.335547	0.737212	0.999862
AC010163.1	6.93128	0.369397	0.463744	0.796555	0.425709	0.999862
AC010168.2	463.817	0.224562	0.102688	2.18683	0.0287547	0.999862
AC010173.1	0.981026	0.889894	1.22075	0.728972	0.466019	0.999862
AC010175.1	6.40962	-0.131943	0.472001	-0.27954	0.77983	0.999862
AC010186.2	20.312	0.438916	0.281978	1.55656	0.119575	0.999862
AC010186.3	37.6689	-0.190245	0.208714	-0.911511	0.362026	0.999862
AC010198.1	2.25548	-0.327762	0.736885	-0.444793	0.656469	0.999862
AC010200.1	0.596719	-0.544744	1.58169	-0.344406	0.730541	0.999862
AC010201.1	6.97812	0.379223	0.446779	0.848792	0.395997	0.999862
AC010201.2	30.7212	-0.1048	0.235409	-0.445181	0.656189	0.999862
AC010203.1	24.6768	0.163636	0.279912	0.584597	0.558819	0.999862
AC010203.2	1.29811	0.261932	1.2134	0.215866	0.829092	0.999862
AC010205.1	1.92298	0.25237	0.923247	0.273351	0.784584	0.999862
AC010207.1	39.8417	-0.167656	0.203998	-0.821851	0.411161	0.999862
AC010210.1	18.45	0.343061	0.349113	0.982665	0.325772	0.999862
AC010226.1	15.6896	-0.0617108	0.291283	-0.211859	0.832217	0.999862
AC010240.3	0.916751	-1.69411	1.52456	-1.11121	0.266478	0.999862
AC010245.2	16.1949	0.0472091	0.336273	0.140389	0.888352	0.999862
AC010247.2	10.466	-0.121337	0.391526	-0.309909	0.75663	0.999862
AC010266.2	3.40593	0.305758	0.727342	0.420378	0.674209	0.999862
AC010271.2	2.19816	0.277201	0.921912	0.300681	0.763658	0.999862
AC010273.1	20.6844	-0.110075	0.268143	-0.410508	0.681433	0.999862
AC010285.3	1.70301	0.463952	0.936748	0.49528	0.620403	0.999862
AC010300.1	0.741165	-1.3437	1.64926	-0.814728	0.415228	0.999862
AC010306.1	3.11374	-0.305926	0.700303	-0.436848	0.662221	0.999862
AC010319.1	1.04089	-0.527075	1.10164	-0.478446	0.632333	0.999862
AC010319.3	1.10185	0.0178049	1.13475	0.0156906	0.987481	0.999862
AC010319.5	2019.13	0.0982377	0.0771897	1.27268	0.203132	0.999862
AC010320.3	3.75291	0.136019	0.747203	0.182037	0.855553	0.999862
AC010323.1	1.96142	1.6455	0.929097	1.77107	0.0765482	0.999862
AC010325.1	3.85158	0.160614	0.640206	0.250879	0.801908	0.999862
AC010325.2	1.03309	1.76492	1.3487	1.3086	0.190668	0.999862
AC010326.1	6.2987	0.229885	0.493119	0.466186	0.641083	0.999862
AC010326.3	3.41923	0.787548	0.694378	1.13418	0.25672	0.999862
AC010326.4	97.7326	0.0700878	0.146199	0.4794	0.631654	0.999862
AC010327.4	25.1797	0.158891	0.238175	0.66712	0.504696	0.999862
AC010327.5	18.8922	-0.14676	0.319386	-0.459507	0.64587	0.999862
AC010328.1	0.706901	-1.01707	1.52212	-0.66819	0.504012	0.999862
AC010329.1	0.673726	0.401391	1.57935	0.25415	0.79938	0.999862
AC010329.5	0.953623	0.0134944	1.22753	0.0109931	0.991229	0.999862
AC010331.1	26.3571	-0.0561003	0.240823	-0.232953	0.815798	0.999862
AC010332.1	9.03793	-0.19467	0.428157	-0.454669	0.649347	0.999862
AC010333.3	3.55251	0.256735	0.618805	0.414889	0.678223	0.999862
AC010336.1	18.8465	0.227561	0.295536	0.769993	0.441304	0.999862
AC010336.2	2.59072	0.853417	0.777539	1.09759	0.272384	0.999862
AC010336.4	1.65885	0.219018	0.934805	0.234293	0.814758	0.999862
AC010336.5	2.92561	0.274772	0.675465	0.40679	0.684162	0.999862
AC010336.6	0.701774	0.26158	1.48755	0.175847	0.860414	0.999862
AC010342.1	6.63306	-0.749449	0.447197	-1.67588	0.0937613	0.999862
AC010343.1	6.73554	-0.231066	0.445657	-0.518483	0.604121	0.999862
AC010359.1	15.0156	-0.162037	0.291867	-0.555174	0.578775	0.999862
AC010374.2	0.937293	0.361198	1.31462	0.274755	0.783505	0.999862
AC010406.1	173.196	0.080317	0.133317	0.602453	0.546872	0.999862
AC010422.1	7.0515	0.24823	0.46714	0.531382	0.595154	0.999862
AC010422.2	7.92189	-0.0406254	0.440369	-0.092253	0.926497	0.999862
AC010422.4	0.654219	1.57002	1.52023	1.03275	0.30172	0.999862
AC010422.6	20.8077	0.135309	0.262618	0.51523	0.606392	0.999862
AC010424.1	7.5421	0.414222	0.441644	0.937909	0.348291	0.999862
AC010424.2	1.08277	-1.05896	1.30708	-0.810171	0.417842	0.999862
AC010435.1	2.77276	0.640609	0.790894	0.809981	0.417951	0.999862
AC010460.3	0.832621	0.559643	1.33902	0.417949	0.675985	0.999862
AC010463.3	20.8756	0.167404	0.285061	0.587257	0.557031	0.999862
AC010468.1	1.05361	0.369238	1.19357	0.309355	0.757052	0.999862
AC010478.1	410.657	0.0392758	0.15801	0.248566	0.803697	0.999862
AC010487.1	47.3763	0.192625	0.188642	1.02111	0.3072	0.999862
AC010487.2	0.757703	0.429749	1.29414	0.332073	0.739834	0.999862
AC010491.1	45.3227	0.273389	0.187708	1.45646	0.145265	0.999862
AC010501.1	62.4786	-0.00411345	0.169308	-0.0242956	0.980617	0.999862
AC010503.4	14.3447	-0.231226	0.338018	-0.684065	0.493934	0.999862
AC010504.1	14.2465	0.000847771	0.380867	0.0022259	0.998224	0.999862
AC010530.1	6.34308	1.05873	0.490122	2.16013	0.0307624	0.999862
AC010531.4	1.00039	-0.79679	1.19959	-0.664217	0.506551	0.999862
AC010531.6	16.4921	0.260491	0.31516	0.826535	0.408501	0.999862
AC010533.1	3.58723	-0.116319	0.673243	-0.172774	0.862829	0.999862
AC010536.1	25.5328	-0.0400144	0.234878	-0.170363	0.864725	0.999862
AC010536.2	4.21406	0.927657	0.66499	1.39499	0.163018	0.999862
AC010536.3	6.10088	-0.252198	0.450758	-0.559496	0.575823	0.999862
AC010538.1	4.88994	0.0122419	0.563117	0.0217395	0.982656	0.999862
AC010542.1	2.12754	0.00161723	0.762321	0.00212145	0.998307	0.999862
AC010542.4	1.89121	0.0862546	0.839265	0.102774	0.918142	0.999862
AC010542.5	23.7996	-0.181492	0.23769	-0.763566	0.445126	0.999862
AC010547.1	22.1065	0.460347	0.276352	1.6658	0.0957528	0.999862
AC010547.4	6.43776	0.0636805	0.495748	0.128453	0.89779	0.999862
AC010598.1	0.674759	-1.74135	1.49159	-1.16745	0.243029	0.999862
AC010608.2	1.24011	0.240188	1.25901	0.190775	0.848702	0.999862
AC010615.1	72.4168	-0.0034728	0.156527	-0.0221866	0.982299	0.999862
AC010615.2	25.704	0.151474	0.270328	0.560336	0.575251	0.999862
AC010616.1	26.2002	0.173448	0.305703	0.567374	0.57046	0.999862
AC010618.3	47.3438	0.161298	0.188239	0.856879	0.391512	0.999862
AC010624.1	34.8713	0.023786	0.196612	0.120979	0.903707	0.999862
AC010624.2	3.73044	0.634608	0.607469	1.04467	0.296174	0.999862
AC010624.3	9.9746	0.345918	0.4103	0.843086	0.39918	0.999862
AC010632.1	4.91188	0.645788	0.545489	1.18387	0.236465	0.999862
AC010632.2	5.06235	0.11493	0.57624	0.199449	0.841912	0.999862
AC010642.2	163.057	-0.0864126	0.114576	-0.754194	0.450733	0.999862
AC010643.1	25.2496	-0.20663	0.223031	-0.926464	0.354205	0.999862
AC010653.1	6.1804	0.785441	0.571257	1.37493	0.169152	0.999862
AC010653.2	2.92582	0.30665	0.779998	0.393142	0.694215	0.999862
AC010653.3	1.41227	0.0220423	0.980454	0.0224817	0.982064	0.999862
AC010654.1	41.7422	0.110651	0.216743	0.510515	0.609691	0.999862
AC010677.1	0.782213	-1.13644	1.59827	-0.711046	0.477056	0.999862
AC010680.1	12.6837	0.476038	0.314535	1.51347	0.130161	0.999862
AC010680.2	26.1536	0.114817	0.262084	0.438094	0.661318	0.999862
AC010680.3	6.82314	0.40102	0.529515	0.757334	0.44885	0.999862
AC010680.4	7.58206	0.621341	0.504078	1.23263	0.217714	0.999862
AC010680.5	2.60376	-0.509615	0.789701	-0.645327	0.518716	0.999862
AC010719.1	5.92514	0.327808	0.485369	0.67538	0.499434	0.999862
AC010729.1	21.5927	0.162452	0.267282	0.607791	0.543326	0.999862
AC010733.1	3.58705	0.186327	0.662708	0.281159	0.778588	0.999862
AC010735.1	1.05986	0.647331	1.24513	0.519889	0.603141	0.999862
AC010735.2	3.17552	-0.324944	0.661252	-0.491407	0.623138	0.999862
AC010761.1	0.742679	-0.345321	1.38312	-0.249668	0.802844	0.999862
AC010761.2	1.78629	0.781994	0.972672	0.803964	0.421418	0.999862
AC010761.4	0.642682	-0.62694	1.61102	-0.389158	0.697159	0.999862
AC010776.2	0.700923	2.02114	1.52778	1.32293	0.185858	0.999862
AC010809.1	6.34476	0.263417	0.514403	0.512083	0.608593	0.999862
AC010809.2	9.64053	0.0819631	0.394537	0.207745	0.835428	0.999862
AC010809.3	1.58246	0.192548	1.13387	0.169815	0.865155	0.999862
AC010834.3	7.09409	0.564558	0.450986	1.25183	0.210632	0.999862
AC010857.1	0.823597	-0.407762	1.33261	-0.305988	0.759614	0.999862
AC010864.1	53.6014	-0.0404941	0.178509	-0.226847	0.820543	0.999862
AC010878.1	2.63397	-0.387794	0.696233	-0.556989	0.577535	0.999862
AC010883.1	6.27948	-0.23795	0.510174	-0.466411	0.640921	0.999862
AC010884.1	0.951495	1.66328	1.27943	1.30001	0.193596	0.999862
AC010890.1	15.4703	0.418934	0.281606	1.48766	0.13684	0.999862
AC010894.2	47.2133	-0.121627	0.17645	-0.689296	0.490637	0.999862
AC010894.3	1.07407	-0.211882	1.09773	-0.193018	0.846945	0.999862
AC010900.1	4.53786	0.0794616	0.543095	0.146313	0.883675	0.999862
AC010904.2	8.58368	0.431928	0.416328	1.03747	0.299517	0.999862
AC010913.1	9.43298	-0.237248	0.37341	-0.635354	0.525197	0.999862
AC010928.1	5.33876	-0.460615	0.500837	-0.91969	0.357735	0.999862
AC010931.2	37.9316	0.369214	0.272259	1.35611	0.175064	0.999862
AC010969.2	157.99	-0.0702158	0.101291	-0.693206	0.48818	0.999862
AC010973.2	74.0175	-0.0946945	0.155493	-0.608994	0.542528	0.999862
AC010975.1	1.2297	0.822977	1.28449	0.640705	0.521714	0.999862
AC010980.1	1.51474	0.428111	0.999228	0.428441	0.66833	0.999862
AC010980.2	4.8605	0.331866	0.545058	0.608863	0.542615	0.999862
AC010997.3	2.86973	-0.396706	0.745655	-0.532024	0.59471	0.999862
AC010997.4	34.692	0.327338	0.246876	1.32592	0.184867	0.999862
AC010997.5	5.70355	-0.279711	0.46201	-0.605424	0.544898	0.999862
AC010999.1	2.52193	-0.371721	0.710115	-0.523467	0.60065	0.999862
AC010999.2	7.59707	-0.174204	0.467488	-0.372639	0.709417	0.999862
AC011005.1	4.71944	-0.450609	0.54162	-0.831965	0.405429	0.999862
AC011008.1	3.67326	0.372639	0.654039	0.569751	0.568846	0.999862
AC011008.2	77.3088	0.288613	0.217834	1.32492	0.185197	0.999862
AC011043.1	27.4261	-0.241699	0.232533	-1.03941	0.298612	0.999862
AC011199.1	9.28936	-0.0136293	0.417839	-0.0326184	0.973979	0.999862
AC011239.2	0.963854	0.907251	1.29728	0.699346	0.484336	0.999862
AC011270.2	24.6403	-0.128531	0.261117	-0.492236	0.622552	0.999862
AC011290.1	2.08343	0.506038	0.836349	0.605056	0.545142	0.999862
AC011298.1	0.991372	-0.338441	1.25561	-0.269543	0.787512	0.999862
AC011306.1	1.81873	-0.281607	0.919779	-0.306168	0.759477	0.999862
AC011330.1	16.4411	0.0349746	0.339889	0.1029	0.918042	0.999862
AC011330.2	7.00025	0.207134	0.53556	0.386761	0.698933	0.999862
AC011337.1	5.56026	0.261355	0.69441	0.37637	0.706642	0.999862
AC011352.1	1.97175	0.0436388	0.912304	0.0478336	0.961849	0.999862
AC011365.1	1.12852	0.313387	1.11868	0.280141	0.779369	0.999862
AC011365.2	0.924522	-0.327042	1.12018	-0.291954	0.770322	0.999862
AC011369.2	1.00355	0.340411	1.17631	0.289389	0.772284	0.999862
AC011374.2	11.023	-0.323739	0.37512	-0.863028	0.388122	0.999862
AC011379.2	2.5782	0.0998363	0.770119	0.129637	0.896853	0.999862
AC011405.1	1.00826	-0.173233	1.44967	-0.119498	0.904881	0.999862
AC011411.1	11.9561	-0.129054	0.374003	-0.345062	0.730048	0.999862
AC011416.3	0.679299	0.681901	1.39445	0.48901	0.624835	0.999862
AC011444.1	2.82031	0.300508	0.690248	0.435362	0.663299	0.999862
AC011445.1	11.2858	0.0957593	0.373455	0.256414	0.797631	0.999862
AC011445.2	2.32848	0.536716	0.831895	0.645173	0.518815	0.999862
AC011446.2	2.82461	-0.675789	0.723456	-0.934112	0.350246	0.999862
AC011447.3	12.9147	-0.266662	0.341695	-0.780409	0.43515	0.999862
AC011447.6	2.96704	-0.955289	0.669488	-1.42689	0.15361	0.999862
AC011447.7	19.9631	-0.0350927	0.302953	-0.115836	0.907783	0.999862
AC011448.1	14.4215	0.0861781	0.382482	0.225313	0.821736	0.999862
AC011450.1	18.136	0.100433	0.296121	0.339162	0.734488	0.999862
AC011451.3	5.35147	0.501164	0.599627	0.835793	0.403271	0.999862
AC011458.2	1.97691	-0.653932	0.909599	-0.718923	0.472188	0.999862
AC011460.1	0.929522	1.04609	1.16308	0.899411	0.368434	0.999862
AC011461.1	2.34324	-0.0121741	0.823327	-0.0147864	0.988203	0.999862
AC011462.2	4.47666	-0.40544	0.590539	-0.686559	0.492361	0.999862
AC011462.3	0.906276	-0.079374	1.29558	-0.0612651	0.951148	0.999862
AC011462.4	27.2233	0.129048	0.27526	0.468821	0.639197	0.999862
AC011466.1	8.30193	-0.108438	0.428591	-0.253011	0.80026	0.999862
AC011466.2	8.17823	0.286717	0.401579	0.713974	0.475243	0.999862
AC011466.4	7.77086	-0.67431	0.473447	-1.42426	0.154372	0.999862
AC011468.1	36.4708	-0.0860402	0.196946	-0.436872	0.662204	0.999862
AC011468.4	4.19633	0.828112	0.583816	1.41845	0.156061	0.999862
AC011468.5	115.298	-0.0124981	0.116591	-0.107196	0.914633	0.999862
AC011472.1	23.3867	0.245112	0.251243	0.975598	0.329264	0.999862
AC011472.2	1.40537	-1.57743	1.07082	-1.4731	0.140724	0.999862
AC011472.4	34.9569	0.150971	0.222804	0.677593	0.49803	0.999862
AC011472.5	10.8099	0.0287956	0.393026	0.0732665	0.941594	0.999862
AC011474.1	8.65543	-0.0537804	0.411727	-0.130621	0.896075	0.999862
AC011474.2	1.55116	0.516164	1.16074	0.444684	0.656548	0.999862
AC011474.4	1.44393	-0.19872	0.950763	-0.209011	0.834439	0.999862
AC011476.2	0.955009	-0.0473116	1.19961	-0.0394393	0.96854	0.999862
AC011476.3	5.01354	-0.269645	0.524827	-0.513779	0.607406	0.999862
AC011477.1	38.5123	0.30873	0.219618	1.40576	0.159796	0.999862
AC011477.2	73.4735	0.144263	0.161626	0.892574	0.372085	0.999862
AC011477.4	4.28009	-0.320748	0.539292	-0.594759	0.552005	0.999862
AC011479.2	2.16825	-0.71678	0.864109	-0.829502	0.40682	0.999862
AC011479.3	2.59186	0.0600156	0.836041	0.0717855	0.942773	0.999862
AC011481.1	15.5199	0.280088	0.311137	0.900209	0.368009	0.999862
AC011481.2	1.03244	1.51909	1.8296	0.830288	0.406376	0.999862
AC011481.3	3.13451	-0.0192719	0.66817	-0.0288428	0.97699	0.999862
AC011487.1	2.49366	-0.533749	0.725239	-0.735962	0.461754	0.999862
AC011489.1	59.3299	-0.123128	0.168734	-0.729718	0.465563	0.999862
AC011491.1	0.783959	0.612159	1.47219	0.415815	0.677545	0.999862
AC011491.2	2.24715	0.471128	0.823499	0.572105	0.567251	0.999862
AC011492.1	0.822976	-0.289677	1.2951	-0.223672	0.823012	0.999862
AC011495.1	3.31921	0.652942	0.743004	0.878786	0.379517	0.999862
AC011495.3	0.78083	-0.522525	1.5629	-0.33433	0.738131	0.999862
AC011497.2	65.2074	-0.31707	0.157955	-2.00735	0.0447121	0.999862
AC011498.1	7.91519	0.993597	0.453696	2.19	0.0285239	0.999862
AC011498.2	3.30012	0.666526	0.626187	1.06442	0.287139	0.999862
AC011498.6	7.72266	0.0247645	0.41579	0.0595602	0.952506	0.999862
AC011498.7	12.4322	0.0915809	0.311838	0.293681	0.769002	0.999862
AC011500.3	1.96389	0.0988971	1.09765	0.0900987	0.928209	0.999862
AC011503.2	9.87342	-0.335351	0.401983	-0.834241	0.404145	0.999862
AC011504.1	106.233	-0.0599836	0.125552	-0.47776	0.632821	0.999862
AC011511.1	2.7021	0.0689478	0.656529	0.105019	0.916361	0.999862
AC011511.2	0.897926	0.660949	1.39372	0.474233	0.635334	0.999862
AC011511.5	0.738338	-1.13099	1.42574	-0.793267	0.427622	0.999862
AC011525.1	12.0521	-0.633845	0.372828	-1.7001	0.0891117	0.999862
AC011603.2	34.482	0.360565	0.237158	1.52036	0.128421	0.999862
AC011611.3	6.24859	0.145539	0.548063	0.265551	0.790585	0.999862
AC011611.4	11.3334	0.445726	0.36331	1.22685	0.219879	0.999862
AC011611.5	1.12125	-2.36967	1.31604	-1.80061	0.0717645	0.999862
AC011625.1	2.20613	0.301424	0.844757	0.356818	0.721228	0.999862
AC011632.1	0.617836	1.19221	1.60215	0.744133	0.456796	0.999862
AC011676.1	3.06162	-1.23426	0.688372	-1.79301	0.0729707	0.999862
AC011676.5	2.83158	0.411544	0.834803	0.492983	0.622025	0.999862
AC011700.1	47.6383	0.249205	0.236052	1.05572	0.291096	0.999862
AC011726.2	1.14762	-0.115924	1.18015	-0.0982277	0.921752	0.999862
AC011726.3	1.55731	0.0833028	1.04906	0.0794072	0.936709	0.999862
AC011731.1	0.636002	0.855898	1.50453	0.568882	0.569437	0.999862
AC011773.1	0.975459	1.42435	1.27038	1.12119	0.262205	0.999862
AC011773.4	4.98621	-0.0885925	0.539647	-0.164167	0.869599	0.999862
AC011815.1	74.6743	0.0211223	0.141331	0.149453	0.881196	0.999862
AC011815.2	37.2469	0.0963943	0.265746	0.362731	0.716806	0.999862
AC011815.3	7.11811	-0.0552988	0.47642	-0.116071	0.907596	0.999862
AC011816.2	3.77608	0.609086	0.656259	0.928119	0.353346	0.999862
AC011824.1	8.96186	-0.0173431	0.449872	-0.0385513	0.969248	0.999862
AC011825.2	1.91254	0.0367005	0.91237	0.0402255	0.967913	0.999862
AC011825.4	14.4987	0.332789	0.320813	1.03733	0.299583	0.999862
AC011840.4	1.51639	-0.648794	1.05296	-0.616163	0.537787	0.999862
AC011912.1	59.0976	0.0407153	0.16125	0.252498	0.800656	0.999862
AC011921.1	9.90622	-0.339685	0.374832	-0.906232	0.364813	0.999862
AC011921.3	0.643275	-0.626684	1.52063	-0.412122	0.68025	0.999862
AC011933.2	1.82294	-0.237019	0.885699	-0.267607	0.789002	0.999862
AC011933.3	4.8209	-0.220944	0.572048	-0.386233	0.699324	0.999862
AC011939.1	5.30788	0.378041	0.497377	0.760071	0.447212	0.999862
AC011939.2	1.24308	-0.152245	1.29215	-0.117823	0.906208	0.999862
AC011939.3	11.471	0.32812	0.338395	0.969637	0.332227	0.999862
AC011944.1	0.835329	1.42406	1.35592	1.05026	0.2936	0.999862
AC011944.2	3.81395	-0.730642	0.645434	-1.13202	0.257628	0.999862
AC011978.2	8.20627	0.329023	0.391839	0.839689	0.401083	0.999862
AC011979.1	1.01481	-0.716584	1.27425	-0.562359	0.573871	0.999862
AC011999.1	1.72767	-0.559658	0.90467	-0.618633	0.536158	0.999862
AC012020.1	21.0754	0.142438	0.30253	0.470825	0.637766	0.999862
AC012065.2	3.63967	0.706385	0.602528	1.17237	0.241049	0.999862
AC012065.3	4.31997	-0.116471	0.55705	-0.209085	0.834382	0.999862
AC012065.4	6.95728	-0.305358	0.474473	-0.643572	0.519853	0.999862
AC012065.5	0.905543	-0.99421	1.55964	-0.637463	0.523823	0.999862
AC012066.1	1.09626	0.584195	1.29999	0.449385	0.653154	0.999862
AC012073.1	8.39558	0.190931	0.467269	0.40861	0.682826	0.999862
AC012074.1	33.9069	0.30283	0.224538	1.34868	0.17744	0.999862
AC012085.2	2.2236	-1.71089	1.16463	-1.46905	0.14182	0.999862
AC012123.1	12.7883	-0.187602	0.319921	-0.586402	0.557605	0.999862
AC012123.2	0.717344	1.06225	1.63331	0.65037	0.515453	0.999862
AC012146.1	146.252	0.114406	0.117039	0.977503	0.32832	0.999862
AC012146.3	2.23484	1.08988	0.826209	1.31913	0.187124	0.999862
AC012158.2	1.53873	0.718937	1.02313	0.702682	0.482254	0.999862
AC012170.1	1.03016	-1.01679	1.18491	-0.858112	0.390831	0.999862
AC012173.1	3.67068	-0.796966	0.658498	-1.21028	0.226172	0.999862
AC012181.2	8.46913	-0.431371	0.397549	-1.08507	0.277889	0.999862
AC012181.3	7.98847	-0.93197	0.50367	-1.85036	0.0642623	0.999862
AC012183.1	1.1888	-0.0832806	1.22763	-0.0678385	0.945914	0.999862
AC012184.1	8.82026	-0.618943	0.414246	-1.49415	0.135137	0.999862
AC012184.3	30.6422	0.060743	0.228616	0.265699	0.790471	0.999862
AC012186.2	3.54445	-0.0910561	0.621669	-0.14647	0.88355	0.999862
AC012186.3	1.07103	0.332291	1.31798	0.252122	0.800947	0.999862
AC012213.1	81.9729	-0.153341	0.138404	-1.10793	0.267894	0.999862
AC012213.2	2.84397	0.507031	0.71486	0.709273	0.478155	0.999862
AC012213.3	1.93878	-0.857194	0.969431	-0.884224	0.376575	0.999862
AC012213.4	36.4536	-0.00369514	0.21657	-0.0170621	0.986387	0.999862
AC012254.1	11.9765	0.165916	0.362267	0.457995	0.646956	0.999862
AC012254.3	5.12373	-0.491939	0.517953	-0.949775	0.342227	0.999862
AC012291.1	0.656665	-0.60276	1.49603	-0.402906	0.687018	0.999862
AC012306.2	42.4996	-0.302187	0.179928	-1.67949	0.0930569	0.999862
AC012309.1	0.997863	0.55792	1.11304	0.501258	0.61619	0.999862
AC012309.2	1.68267	1.89026	1.08955	1.7349	0.0827589	0.999862
AC012313.1	238.966	0.202261	0.112158	1.80336	0.071331	0.999862
AC012313.10	14.6474	0.14844	0.384812	0.385747	0.699684	0.999862
AC012313.2	85.4735	0.0481337	0.134915	0.356771	0.721263	0.999862
AC012313.3	12.4473	-0.0935496	0.383573	-0.24389	0.807316	0.999862
AC012313.4	14.7514	0.031382	0.315379	0.0995056	0.920737	0.999862
AC012313.5	111.974	-0.00683447	0.120403	-0.0567632	0.954734	0.999862
AC012313.6	67.4883	0.0385434	0.173324	0.222378	0.82402	0.999862
AC012313.7	7.07113	0.346894	0.438104	0.791808	0.428473	0.999862
AC012313.8	99.2754	0.104468	0.138377	0.754951	0.450279	0.999862
AC012313.9	53.8573	-0.0669349	0.210251	-0.318357	0.750214	0.999862
AC012354.1	223.17	0.0294804	0.129529	0.227598	0.819959	0.999862
AC012354.2	0.788336	0.669718	1.33585	0.501344	0.616129	0.999862
AC012354.3	10.4068	0.206053	0.386879	0.532604	0.594307	0.999862
AC012358.1	33.0451	-0.254403	0.253104	-1.00513	0.314833	0.999862
AC012358.3	20.3489	0.198968	0.354157	0.561807	0.574247	0.999862
AC012360.1	8.28188	-0.298812	0.426868	-0.700011	0.48392	0.999862
AC012360.3	250.438	-0.00780807	0.100846	-0.077426	0.938285	0.999862
AC012363.1	1.9133	-0.017327	0.914068	-0.018956	0.984876	0.999862
AC012366.1	1.29603	-0.414259	0.99882	-0.414749	0.678326	0.999862
AC012368.1	27.4321	-0.0741726	0.255106	-0.290752	0.771241	0.999862
AC012368.2	0.699443	0.927013	1.42776	0.649276	0.51616	0.999862
AC012377.1	2.08924	-0.331348	0.856799	-0.386727	0.698958	0.999862
AC012400.1	2.84027	-1.07381	0.735726	-1.45952	0.144422	0.999862
AC012409.3	2.26558	1.41268	0.861662	1.63948	0.101113	0.999862
AC012414.5	55.1199	0.0729433	0.20032	0.364134	0.715758	0.999862
AC012417.1	0.572972	-0.263594	1.60916	-0.163809	0.869882	0.999862
AC012435.1	3.02334	-0.375689	0.692737	-0.542325	0.587594	0.999862
AC012435.2	3.09185	0.232531	0.684452	0.339733	0.734058	0.999862
AC012442.1	12.2704	0.0788328	0.32648	0.241463	0.809196	0.999862
AC012442.2	17.4151	0.0596147	0.323175	0.184466	0.853648	0.999862
AC012445.1	2.35853	0.568635	0.841397	0.675822	0.499154	0.999862
AC012447.1	7.40493	-0.0192684	0.443512	-0.0434451	0.965347	0.999862
AC012456.2	5.15053	0.249449	0.526685	0.473621	0.63577	0.999862
AC012464.2	0.848153	-2.08422	1.35464	-1.53857	0.123908	0.999862
AC012464.3	6.62191	0.281868	0.625938	0.450314	0.652484	0.999862
AC012467.2	195.739	-0.0515048	0.119182	-0.432152	0.665631	0.999862
AC012485.1	3.06749	-0.116506	0.736325	-0.158227	0.874278	0.999862
AC012485.3	1.77168	-0.694144	0.943156	-0.73598	0.461743	0.999862
AC012499.1	1.42276	0.878689	0.94704	0.927827	0.353498	0.999862
AC012506.4	0.829071	0.371827	1.50244	0.247482	0.804535	0.999862
AC012507.2	3.59574	-0.0592779	0.615202	-0.0963551	0.923239	0.999862
AC012508.1	21.2023	-0.11667	0.261004	-0.447005	0.654872	0.999862
AC012508.2	66.7881	-0.0595311	0.155738	-0.382251	0.702275	0.999862
AC012510.1	10.9902	0.122936	0.350719	0.350526	0.725944	0.999862
AC012511.1	2.4061	0.241159	0.751718	0.320811	0.748354	0.999862
AC012513.3	384.683	0.0817384	0.103646	0.788634	0.430326	0.999862
AC012555.1	2.83931	0.399534	0.754577	0.529481	0.596472	0.999862
AC012557.1	18.7634	-0.443422	0.280359	-1.58163	0.113735	0.999862
AC012557.2	8.40856	0.312228	0.453596	0.68834	0.491239	0.999862
AC012558.1	2.19098	0.163668	0.805413	0.20321	0.838971	0.999862
AC012569.1	1.81594	-0.0605871	0.95837	-0.0632189	0.949592	0.999862
AC012574.1	3.72045	0.0761802	0.636429	0.1197	0.904721	0.999862
AC012588.1	2.83645	-0.621977	0.678047	-0.917306	0.358982	0.999862
AC012613.1	3.57796	0.367293	0.669424	0.54867	0.583232	0.999862
AC012613.2	2.99758	-0.979313	0.745731	-1.31323	0.189107	0.999862
AC012615.1	132.55	-0.0958527	0.111541	-0.859346	0.39015	0.999862
AC012615.2	1.36172	0.00874185	0.992048	0.00881192	0.992969	0.999862
AC012615.6	1.98	2.0189	1.17434	1.71918	0.0855823	0.999862
AC012617.1	0.941331	0.226447	1.12097	0.202009	0.83991	0.999862
AC012618.1	1.9835	0.988481	0.907306	1.08947	0.275947	0.999862
AC012618.3	158.72	0.234575	0.125311	1.87194	0.0612146	0.999862
AC012629.1	1.43998	-0.269777	1.103	-0.244585	0.806778	0.999862
AC012629.2	1.8363	0.695205	0.864345	0.804314	0.421216	0.999862
AC012640.2	51.6419	-0.0518934	0.180724	-0.287142	0.774003	0.999862
AC012640.4	2.24809	-0.343145	0.761895	-0.450384	0.652434	0.999862
AC012645.1	89.5173	0.0613201	0.127854	0.479608	0.631506	0.999862
AC012645.2	0.981765	-0.288506	1.17695	-0.245129	0.806356	0.999862
AC012645.4	1.11422	0.120696	1.00346	0.120279	0.904262	0.999862
AC012651.1	20.8741	0.248908	0.317727	0.783402	0.433391	0.999862
AC012676.1	12.6972	0.168487	0.355	0.474611	0.635064	0.999862
AC012676.3	4.18823	0.158731	0.53939	0.294278	0.768545	0.999862
AC012676.4	2.89076	-1.1328	0.796939	-1.42144	0.155188	0.999862
AC012676.5	29.6962	0.428643	0.31611	1.35599	0.175102	0.999862
AC013248.1	0.750238	2.19918	1.43975	1.52748	0.126643	0.999862
AC013267.1	0.759962	-0.00903542	1.3706	-0.00659232	0.99474	0.999862
AC013270.1	2.90819	0.870405	0.755144	1.15264	0.24906	0.999862
AC013275.1	16.7729	-0.0727059	0.303835	-0.239294	0.810878	0.999862
AC013355.1	1.55729	0.0525146	0.916672	0.0572883	0.954316	0.999862
AC013391.3	12.3159	0.0182002	0.371798	0.0489517	0.960958	0.999862
AC013394.1	14.5757	0.194601	0.360054	0.540477	0.588868	0.999862
AC013400.1	5.95984	0.584764	0.519608	1.12539	0.260422	0.999862
AC013403.2	15.9354	0.298671	0.332341	0.898689	0.368818	0.999862
AC013437.1	2.60032	-0.172783	0.824396	-0.209587	0.83399	0.999862
AC013460.1	13.5066	-0.189956	0.372804	-0.509533	0.610378	0.999862
AC013468.1	36.0457	0.0809333	0.212703	0.380499	0.703575	0.999862
AC013470.2	0.7869	-0.0780789	1.57497	-0.0495749	0.960461	0.999862
AC013470.3	1.00063	-0.874889	1.21674	-0.719046	0.472113	0.999862
AC013472.1	0.787422	0.36723	1.56721	0.234321	0.814736	0.999862
AC013472.3	7.0925	-0.164729	0.460699	-0.357564	0.72067	0.999862
AC013489.3	0.893177	-0.430919	1.25148	-0.344329	0.730599	0.999862
AC013553.4	101.935	0.36997	0.14304	2.58647	0.00969634	0.999862
AC013562.1	5.51247	-0.125121	0.528884	-0.236576	0.812986	0.999862
AC013565.3	3.29729	0.788502	0.630663	1.25027	0.2112	0.999862
AC013643.2	3.05452	0.229654	0.67203	0.341731	0.732553	0.999862
AC013643.3	13.8012	0.587542	0.35105	1.67367	0.0941954	0.999862
AC013714.1	2.30792	0.379362	0.7934	0.478146	0.632546	0.999862
AC013726.1	102.579	0.259558	0.12939	2.00601	0.0448551	0.999862
AC013727.1	1.02055	0.524406	1.79507	0.292137	0.770182	0.999862
AC013731.1	30.7275	0.166802	0.233965	0.712934	0.475886	0.999862
AC013733.2	181.413	0.256147	0.137247	1.86632	0.061997	0.999862
AC015540.1	17.7777	-0.0825483	0.272254	-0.303203	0.761735	0.999862
AC015656.1	3.46389	0.417559	0.773664	0.539716	0.589393	0.999862
AC015660.4	2.03969	-0.160538	0.730231	-0.219845	0.825992	0.999862
AC015674.1	0.719986	2.50538	1.56954	1.59625	0.110433	0.999862
AC015689.1	1.24537	-0.309929	1.0318	-0.300376	0.76389	0.999862
AC015689.2	0.796181	-0.552115	1.41522	-0.390128	0.696442	0.999862
AC015712.2	4.05421	0.441813	0.572118	0.772242	0.439971	0.999862
AC015712.4	29.151	0.318429	0.435931	0.730458	0.465111	0.999862
AC015712.6	30.4794	0.23154	0.344679	0.671757	0.501739	0.999862
AC015720.1	2.4121	-0.384955	0.80016	-0.481097	0.630447	0.999862
AC015722.2	1.36234	0.528188	0.987459	0.534896	0.592722	0.999862
AC015726.1	18.5457	0.256509	0.324279	0.791016	0.428935	0.999862
AC015726.2	0.809444	-1.52139	1.61595	-0.941484	0.346457	0.999862
AC015727.1	4.55481	0.353496	0.593303	0.59581	0.551302	0.999862
AC015743.1	0.782775	-0.968018	1.37404	-0.704506	0.481118	0.999862
AC015795.2	0.916521	-1.30995	1.32385	-0.989504	0.322417	0.999862
AC015799.1	7.35179	0.331262	0.442968	0.747824	0.454566	0.999862
AC015802.1	0.969276	0.245476	1.26278	0.194393	0.845868	0.999862
AC015802.3	499.852	0.0992201	0.11011	0.901101	0.367535	0.999862
AC015802.4	3.34555	0.508892	0.615077	0.827363	0.408031	0.999862
AC015802.5	290.484	0.185674	0.130735	1.42023	0.155541	0.999862
AC015802.6	283.369	0.230114	0.135785	1.69469	0.0901352	0.999862
AC015804.1	0.963418	0.483795	1.6418	0.294673	0.768244	0.999862
AC015813.1	790.594	-0.00181468	0.229797	-0.00789687	0.993699	0.999862
AC015813.4	4.93282	-0.306149	0.573226	-0.534081	0.593286	0.999862
AC015813.5	32.7047	0.181279	0.220266	0.822998	0.410509	0.999862
AC015813.6	153.285	0.0109366	0.129293	0.084588	0.932589	0.999862
AC015813.7	3.98642	-0.366191	0.588044	-0.622727	0.533464	0.999862
AC015818.2	1.10364	-0.0962313	1.053	-0.0913879	0.927184	0.999862
AC015845.2	6.44366	0.202574	0.538713	0.376034	0.706892	0.999862
AC015849.4	5.7911	-0.164141	0.485619	-0.338004	0.73536	0.999862
AC015849.5	2.99905	0.550032	0.680204	0.808628	0.418729	0.999862
AC015871.3	448.599	0.122729	0.0727057	1.68802	0.0914067	0.999862
AC015871.4	0.717151	-0.425885	1.44344	-0.295049	0.767957	0.999862
AC015883.1	6.91208	0.770517	0.547198	1.40811	0.159097	0.999862
AC015908.2	1.99467	0.209514	0.87334	0.2399	0.810408	0.999862
AC015909.2	6.53606	0.330737	0.459151	0.720322	0.471327	0.999862
AC015909.3	1.017	-3.26079	1.55173	-2.10139	0.0356068	0.999862
AC015909.5	75.5989	0.0514244	0.145368	0.353754	0.723523	0.999862
AC015912.3	6.74422	0.122415	0.471516	0.259621	0.795156	0.999862
AC015917.2	9.97952	-0.422464	0.385039	-1.0972	0.272555	0.999862
AC015920.1	2.02577	0.44481	0.907916	0.489924	0.624188	0.999862
AC015921.1	0.851225	2.31608	1.42156	1.62925	0.10326	0.999862
AC015922.4	48.6046	-0.282308	0.169018	-1.67028	0.0948636	0.999862
AC015959.1	1.08607	-0.00846853	1.10279	-0.00767918	0.993873	0.999862
AC015961.1	5.19173	0.458504	0.535583	0.856083	0.391952	0.999862
AC015961.2	24.3649	-0.0222241	0.254418	-0.0873529	0.930391	0.999862
AC015967.1	3.10721	-0.585403	0.687652	-0.851307	0.394599	0.999862
AC015971.1	2.18807	0.0718991	0.814649	0.0882578	0.929672	0.999862
AC015982.1	49.9574	-0.0689081	0.177236	-0.388794	0.697429	0.999862
AC015983.2	4.33664	-0.0598891	0.532394	-0.11249	0.910435	0.999862
AC015987.1	0.872549	-1.44062	1.42851	-1.00848	0.313222	0.999862
AC016026.1	4.88043	1.07375	0.58823	1.82539	0.0679427	0.999862
AC016027.1	10.3149	-0.218711	0.371669	-0.588455	0.556227	0.999862
AC016027.2	0.63048	1.41559	1.61377	0.877194	0.380381	0.999862
AC016044.1	60.2879	0.143548	0.162621	0.882716	0.37739	0.999862
AC016065.1	180.782	0.151443	0.118312	1.28003	0.200533	0.999862
AC016144.1	2.54385	-0.353214	0.773539	-0.456621	0.647943	0.999862
AC016168.1	4.37202	0.28877	0.556162	0.51922	0.603607	0.999862
AC016168.2	8.37466	0.221104	0.411808	0.53691	0.59133	0.999862
AC016168.3	10.8181	0.866404	0.422997	2.04825	0.0405356	0.999862
AC016229.1	19.3949	-0.111082	0.320399	-0.346699	0.728818	0.999862
AC016229.2	4.71846	0.0552074	0.532069	0.10376	0.91736	0.999862
AC016252.1	4.57571	-0.145362	0.595172	-0.244236	0.807048	0.999862
AC016257.1	4.37074	0.0666448	0.570569	0.116804	0.907015	0.999862
AC016355.1	60.0216	0.0738324	0.183969	0.401331	0.688176	0.999862
AC016383.1	1.17931	-0.944012	1.21522	-0.776821	0.437264	0.999862
AC016394.1	25.8997	0.30465	0.236938	1.28578	0.198521	0.999862
AC016395.1	1.01658	0.585585	1.20456	0.486139	0.626869	0.999862
AC016396.1	2.44499	-0.886422	0.757331	-1.17045	0.241818	0.999862
AC016405.1	3.35877	0.382403	0.695823	0.549569	0.582615	0.999862
AC016405.2	1.23114	-1.40606	1.24116	-1.13286	0.257272	0.999862
AC016405.3	32.6684	0.263161	0.247662	1.06258	0.287972	0.999862
AC016526.2	3.33987	0.891806	0.681701	1.30821	0.190803	0.999862
AC016526.3	9.45328	0.638131	0.384635	1.65906	0.0971042	0.999862
AC016542.1	3.49211	0.175917	0.637448	0.275971	0.782571	0.999862
AC016556.1	2.06418	0.261036	0.816757	0.319601	0.749271	0.999862
AC016575.1	1.31433	1.70177	1.21869	1.39639	0.162597	0.999862
AC016582.1	0.882178	0.256058	1.27496	0.200836	0.840827	0.999862
AC016582.2	15.7314	-0.470123	0.303108	-1.55101	0.1209	0.999862
AC016582.3	951.013	0.00063207	0.0620779	0.0101819	0.991876	0.999862
AC016583.1	4.03798	-0.264569	0.590879	-0.447756	0.654329	0.999862
AC016586.1	16.6016	-0.111689	0.301829	-0.370042	0.711351	0.999862
AC016588.2	10.649	0.237147	0.342044	0.693322	0.488107	0.999862
AC016590.1	1.70077	0.638973	0.974414	0.655751	0.511984	0.999862
AC016590.2	19.5954	0.298501	0.31326	0.952886	0.340648	0.999862
AC016590.3	67.7395	0.0146646	0.164518	0.0891368	0.928973	0.999862
AC016597.1	3.27028	-0.35818	0.602586	-0.594405	0.552241	0.999862
AC016700.3	1.21121	0.0244092	1.03113	0.0236723	0.981114	0.999862
AC016705.2	185.388	0.0788702	0.110595	0.713142	0.475758	0.999862
AC016708.1	16.9097	0.343902	0.29357	1.17145	0.241419	0.999862
AC016717.1	9.45412	-0.139703	0.399555	-0.349646	0.726605	0.999862
AC016717.2	391.322	0.136035	0.15364	0.885417	0.375932	0.999862
AC016722.3	5.50792	0.331921	0.540518	0.614081	0.539162	0.999862
AC016723.1	33.1474	-0.239417	0.203021	-1.17927	0.238289	0.999862
AC016727.1	99.0729	0.00121546	0.125642	0.009674	0.992281	0.999862
AC016734.1	1.50658	-0.83484	0.912006	-0.915388	0.359988	0.999862
AC016737.1	16.2059	0.447143	0.316519	1.41269	0.157747	0.999862
AC016738.1	3.01643	0.213192	0.69718	0.305791	0.759764	0.999862
AC016739.1	21.7858	-0.0532289	0.251312	-0.211805	0.83226	0.999862
AC016745.1	1.80891	-0.360789	0.90614	-0.398161	0.690511	0.999862
AC016745.2	1.02689	-0.549378	1.25737	-0.436927	0.662164	0.999862
AC016747.1	349.629	0.0815143	0.0845272	0.964356	0.334868	0.999862
AC016747.3	3.1038	0.437888	0.719619	0.6085	0.542856	0.999862
AC016747.4	7.37184	0.0650913	0.469402	0.138669	0.889712	0.999862
AC016757.1	78.3979	0.065018	0.133669	0.48641	0.626676	0.999862
AC016766.1	0.539477	0.459648	1.56688	0.293352	0.769253	0.999862
AC016769.1	1.37962	-1.65091	1.22162	-1.35141	0.176564	0.999862
AC016773.1	9.02367	0.450009	0.405144	1.11074	0.266682	0.999862
AC016831.1	18.9519	-0.060612	0.268362	-0.225859	0.821311	0.999862
AC016831.5	1.20947	0.268004	1.26472	0.211907	0.832179	0.999862
AC016876.1	122.159	0.069109	0.115922	0.596168	0.551063	0.999862
AC016876.2	1.34462	-0.114915	1.06314	-0.10809	0.913925	0.999862
AC016876.3	4.78458	0.103308	0.556038	0.185794	0.852607	0.999862
AC016888.1	0.983735	-0.832098	1.31084	-0.634785	0.525569	0.999862
AC016907.2	20.0009	0.23325	0.268287	0.869405	0.384626	0.999862
AC016910.1	2.08459	-0.0316792	0.858763	-0.0368893	0.970573	0.999862
AC016924.1	3.21177	0.192717	0.619541	0.311064	0.755752	0.999862
AC016949.1	31.5565	0.0998631	0.285843	0.349364	0.726816	0.999862
AC016957.2	8.77717	-0.319325	0.391134	-0.816409	0.414266	0.999862
AC017007.2	3.91559	0.514573	0.56856	0.905046	0.365441	0.999862
AC017007.5	1.12972	2.14408	1.34034	1.59965	0.109676	0.999862
AC017071.1	6.59325	0.0906306	0.441705	0.205183	0.837429	0.999862
AC017074.1	4.63973	-0.33656	0.613838	-0.548288	0.583494	0.999862
AC017083.1	22.8325	-0.0639742	0.291145	-0.219733	0.826079	0.999862
AC017083.2	56.2232	-0.148462	0.156463	-0.948867	0.342688	0.999862
AC017083.3	1.58378	0.739114	1.01247	0.73001	0.465384	0.999862
AC017100.1	54.425	-0.0977385	0.187611	-0.520964	0.602392	0.999862
AC017101.1	10.5311	0.375196	0.376046	0.997739	0.318406	0.999862
AC017104.1	108.735	-0.106964	0.128172	-0.834535	0.40398	0.999862
AC017104.4	70.4281	0.0114799	0.171415	0.0669714	0.946604	0.999862
AC017104.5	34.569	-0.0856821	0.246424	-0.347702	0.728064	0.999862
AC018362.1	6.52894	0.781777	0.605582	1.29095	0.19672	0.999862
AC018413.1	5.80434	0.597916	0.473923	1.26163	0.207082	0.999862
AC018445.1	1.27626	-0.351852	1.14771	-0.30657	0.759171	0.999862
AC018450.1	1.81259	0.866959	0.957888	0.905074	0.365426	0.999862
AC018462.2	0.863693	0.672557	1.23934	0.542675	0.587354	0.999862
AC018521.2	1.1422	0.299663	0.980542	0.305609	0.759902	0.999862
AC018521.5	106.68	0.192272	0.15447	1.24472	0.213234	0.999862
AC018521.7	2.05599	0.66428	0.807149	0.822996	0.41051	0.999862
AC018541.1	0.694909	-0.0274098	1.54529	-0.0177376	0.985848	0.999862
AC018553.1	1.8782	-0.583697	0.879442	-0.663712	0.506875	0.999862
AC018557.1	2.99373	0.985541	0.888396	1.10935	0.267279	0.999862
AC018563.1	1.42354	1.18058	1.16922	1.00972	0.31263	0.999862
AC018620.1	1.58945	-2.2918	1.23035	-1.86271	0.0625024	0.999862
AC018628.1	44.0222	0.420556	0.202197	2.07993	0.0375315	0.999862
AC018635.2	4.09305	0.0510096	0.576218	0.0885249	0.929459	0.999862
AC018638.2	82.0018	0.121259	0.172076	0.70468	0.48101	0.999862
AC018638.4	161.111	0.149827	0.169391	0.884505	0.376424	0.999862
AC018638.5	163.245	0.108772	0.163988	0.663293	0.507143	0.999862
AC018638.6	19.6281	0.198454	0.278665	0.71216	0.476365	0.999862
AC018638.7	24.9345	0.286664	0.252187	1.13671	0.255659	0.999862
AC018638.8	61.534	-0.0989751	0.190163	-0.520474	0.602733	0.999862
AC018645.2	76.9853	0.0363065	0.157991	0.229801	0.818247	0.999862
AC018647.1	6.57788	-0.0850996	0.563707	-0.150964	0.880004	0.999862
AC018647.2	494.502	0.0629018	0.0676984	0.929147	0.352813	0.999862
AC018648.1	8.58362	-0.330313	0.405809	-0.813961	0.415667	0.999862
AC018653.1	0.874806	0.373273	1.28839	0.28972	0.77203	0.999862
AC018653.3	34.3787	0.00886816	0.192552	0.0460559	0.963266	0.999862
AC018688.1	1.59525	0.140207	0.97389	0.143966	0.885527	0.999862
AC018690.1	18.0627	0.221467	0.324801	0.681855	0.495331	0.999862
AC018695.6	29.3358	0.147585	0.256349	0.57572	0.564805	0.999862
AC018697.1	1.56938	1.15749	1.08645	1.06539	0.286698	0.999862
AC018730.2	1.4437	-1.03151	1.07667	-0.958049	0.338038	0.999862
AC018735.1	1.23584	0.153938	1.06299	0.144816	0.884856	0.999862
AC018737.2	6.34148	-0.131814	0.506393	-0.260299	0.794633	0.999862
AC018738.1	0.762679	1.1108	1.30936	0.84835	0.396243	0.999862
AC018742.1	1.32578	0.40542	1.06388	0.381078	0.703146	0.999862
AC018754.1	37.733	-0.15338	0.267222	-0.57398	0.565982	0.999862
AC018755.1	1.71131	0.181165	0.955162	0.18967	0.849568	0.999862
AC018755.3	60.4969	0.00654981	0.169985	0.0385316	0.969264	0.999862
AC018761.2	2.29307	0.0848714	0.782158	0.108509	0.913592	0.999862
AC018761.3	0.78381	-0.261298	1.46462	-0.178406	0.858404	0.999862
AC018766.1	2.97925	0.515517	0.853303	0.604143	0.545749	0.999862
AC018797.2	144.982	0.00490831	0.106888	0.0459202	0.963374	0.999862
AC018809.1	12.065	-0.229884	0.333315	-0.689691	0.490388	0.999862
AC018809.2	16.3802	-0.257448	0.354754	-0.725708	0.468018	0.999862
AC018816.1	0.921084	-0.230614	1.23878	-0.186162	0.852318	0.999862
AC018845.3	11.129	0.370129	0.351321	1.05353	0.292097	0.999862
AC018868.2	1.64317	-2.73012	1.13126	-2.41333	0.0158074	0.999862
AC018892.3	8.82492	-0.35022	0.396917	-0.882352	0.377587	0.999862
AC018926.1	7.82034	0.0680649	0.440473	0.154527	0.877194	0.999862
AC018926.2	4.0767	-0.135237	0.657997	-0.205528	0.83716	0.999862
AC018926.3	8.09572	-1.07346	0.442638	-2.42515	0.015302	0.999862
AC018992.1	27.3533	0.139496	0.243873	0.572002	0.567321	0.999862
AC019069.1	20.9611	0.264064	0.254679	1.03685	0.299806	0.999862
AC019077.1	10.5746	-0.173057	0.413909	-0.418103	0.675872	0.999862
AC019080.1	110.774	0.147205	0.120851	1.21807	0.223198	0.999862
AC019080.5	41.3958	0.113541	0.212404	0.534552	0.59296	0.999862
AC019097.1	2.31686	0.695946	0.799975	0.86996	0.384322	0.999862
AC019118.2	2.11627	-0.778398	0.811958	-0.958667	0.337727	0.999862
AC019129.2	6.68331	-0.0590164	0.436947	-0.135065	0.89256	0.999862
AC019131.2	16.7528	-0.0664215	0.303604	-0.218777	0.826824	0.999862
AC019163.1	4.99874	0.255844	0.647636	0.395043	0.692811	0.999862
AC019181.1	14.3623	0.199211	0.369071	0.539762	0.589361	0.999862
AC019185.2	6.16039	-0.439438	0.596944	-0.736146	0.461642	0.999862
AC019186.1	3.82581	0.50899	0.663964	0.766593	0.443324	0.999862
AC019193.2	2.30085	1.17945	0.794631	1.48427	0.137736	0.999862
AC019197.1	49.5569	-0.315561	0.186914	-1.68827	0.0913602	0.999862
AC019205.2	209.012	0.255654	0.0908258	2.81477	0.00488119	0.999862
AC019226.1	1.80073	-0.622561	0.94268	-0.660415	0.508987	0.999862
AC019226.2	0.681496	0.0533469	1.69106	0.0315464	0.974834	0.999862
AC019227.1	0.863632	0.758135	1.38369	0.547907	0.583756	0.999862
AC019257.1	72.2123	-0.0562584	0.191471	-0.293822	0.768894	0.999862
AC019257.2	22.2912	-0.176884	0.272666	-0.648722	0.516518	0.999862
AC019278.1	0.76956	0.567888	1.38788	0.409178	0.682409	0.999862
AC019294.2	2.86604	0.792061	0.819395	0.966641	0.333723	0.999862
AC020558.1	1.28051	0.793964	1.04878	0.757033	0.44903	0.999862
AC020559.1	2.36593	-1.12571	0.890203	-1.26456	0.20603	0.999862
AC020594.1	2.75251	-1.0776	0.737113	-1.46192	0.143764	0.999862
AC020604.1	51.1488	0.218254	0.178181	1.2249	0.220612	0.999862
AC020612.1	7.75521	0.178019	0.434626	0.409591	0.682106	0.999862
AC020612.3	1.49208	0.989826	0.959277	1.03185	0.302144	0.999862
AC020629.1	1.2375	2.50598	1.27263	1.96913	0.0489378	0.999862
AC020633.1	3.58046	-0.43511	0.630431	-0.690178	0.490082	0.999862
AC020634.1	5.93678	-0.437076	0.460384	-0.949373	0.342431	0.999862
AC020636.2	4.47092	-0.667388	0.540792	-1.23409	0.217168	0.999862
AC020637.1	2.36389	0.456753	0.802164	0.569401	0.569084	0.999862
AC020656.1	1.05887	0.882219	1.19391	0.738935	0.459947	0.999862
AC020656.2	5.58664	0.395951	0.474725	0.834065	0.404244	0.999862
AC020658.5	0.645336	-0.0587929	1.62756	-0.0361233	0.971184	0.999862
AC020659.1	1.03313	-0.274604	1.35528	-0.202618	0.839434	0.999862
AC020659.2	0.982579	-1.77536	1.33023	-1.33463	0.181998	0.999862
AC020661.1	11.6192	0.171777	0.372396	0.461275	0.644602	0.999862
AC020661.5	0.788856	1.59415	1.40034	1.13841	0.254951	0.999862
AC020663.1	4.60389	0.345	0.585222	0.58952	0.555513	0.999862
AC020663.2	56.0532	0.262872	0.182829	1.4378	0.15049	0.999862
AC020663.3	7.31481	-0.296021	0.472322	-0.626736	0.530832	0.999862
AC020688.1	1.67877	0.0279928	0.850935	0.0328966	0.973757	0.999862
AC020741.1	1.13769	-0.0345544	1.07086	-0.0322681	0.974258	0.999862
AC020763.2	1.42407	-0.573367	1.15128	-0.498027	0.618465	0.999862
AC020763.4	12.2665	0.023557	0.37085	0.0635216	0.949351	0.999862
AC020765.2	14.4947	0.142211	0.329207	0.431979	0.665756	0.999862
AC020779.1	1.14726	1.20073	1.22375	0.981192	0.326498	0.999862
AC020893.2	1.48756	-2.00591	1.00406	-1.99779	0.0457389	0.999862
AC020898.1	3.22769	-0.270286	0.714119	-0.378489	0.705068	0.999862
AC020904.2	20.9542	0.0525091	0.27779	0.189024	0.850074	0.999862
AC020907.1	0.802644	0.673069	1.17098	0.574789	0.565434	0.999862
AC020907.5	22.8235	-0.150118	0.289453	-0.518627	0.604021	0.999862
AC020909.2	3.28927	0.408816	0.731473	0.558894	0.576234	0.999862
AC020910.1	1.71658	1.56955	1.09872	1.42853	0.15314	0.999862
AC020910.2	5.83786	0.531357	0.471669	1.12655	0.259935	0.999862
AC020910.4	44.3541	-0.12362	0.187722	-0.658524	0.510201	0.999862
AC020910.5	93.3318	0.242225	0.127178	1.90461	0.056831	0.999862
AC020915.2	47.1084	-0.21364	0.211809	-1.00864	0.313145	0.999862
AC020915.3	41.1326	0.0965087	0.187732	0.514076	0.607199	0.999862
AC020915.4	99.1963	-0.00810651	0.115845	-0.0699773	0.944212	0.999862
AC020916.1	17.0731	0.272835	0.311321	0.876378	0.380825	0.999862
AC020917.3	2.28611	-0.484845	0.819091	-0.591931	0.553897	0.999862
AC020917.4	65.7075	0.0838825	0.195277	0.429556	0.667519	0.999862
AC020922.3	2.79947	0.142988	0.699542	0.204402	0.838039	0.999862
AC020922.4	0.820667	0.209407	1.32492	0.158052	0.874416	0.999862
AC020928.1	82.3154	-0.140185	0.147334	-0.951482	0.34136	0.999862
AC020931.1	1.26095	0.986531	1.14317	0.862978	0.38815	0.999862
AC020934.1	48.1948	0.422662	0.19979	2.11553	0.0343847	0.999862
AC020934.2	0.754367	-1.67129	1.50774	-1.10847	0.26766	0.999862
AC020951.1	84.4072	-0.00827958	0.218794	-0.0378419	0.969814	0.999862
AC020978.10	35.8359	-0.056077	0.264525	-0.211991	0.832114	0.999862
AC020978.2	6.0028	0.344725	0.524445	0.657314	0.510979	0.999862
AC020978.6	1.08509	0.277115	1.29595	0.213832	0.830678	0.999862
AC020978.7	2.14786	0.202925	0.808619	0.250952	0.801851	0.999862
AC020978.8	8.7106	-0.186716	0.447919	-0.416852	0.676787	0.999862
AC021016.2	60.0863	0.00867582	0.17189	0.0504731	0.959745	0.999862
AC021016.3	6.1233	0.379349	0.455665	0.832517	0.405117	0.999862
AC021054.1	74.6736	-0.000590031	0.151159	-0.00390339	0.996886	0.999862
AC021072.1	309.711	0.0194418	0.0841362	0.231075	0.817256	0.999862
AC021074.1	4.60585	-1.02262	0.571368	-1.78977	0.0734913	0.999862
AC021074.3	2.61906	-0.616992	0.727209	-0.848439	0.396194	0.999862
AC021078.1	596.486	0.173474	0.11779	1.47275	0.14082	0.999862
AC021086.1	10.0982	-0.331791	0.365673	-0.907342	0.364226	0.999862
AC021087.1	40.5116	0.0750699	0.217071	0.345831	0.72947	0.999862
AC021087.3	13.1097	0.46061	0.363088	1.26859	0.204587	0.999862
AC021092.1	459.539	0.0130163	0.0967781	0.134496	0.89301	0.999862
AC021097.1	36.6258	0.0610856	0.236597	0.258184	0.796265	0.999862
AC021106.1	16.7727	0.11631	0.271099	0.42903	0.667901	0.999862
AC021127.1	14.243	-0.00944325	0.300042	-0.0314731	0.974892	0.999862
AC021148.1	25.2777	0.0932685	0.232863	0.40053	0.688766	0.999862
AC021188.1	13.8546	0.130369	0.339136	0.384416	0.70067	0.999862
AC021205.3	28.5507	0.0373535	0.230267	0.162218	0.871134	0.999862
AC021231.1	0.988664	-0.223323	1.08805	-0.20525	0.837377	0.999862
AC021231.2	2.11231	-0.637447	0.877377	-0.726537	0.467509	0.999862
AC021237.1	4.58873	0.4732	0.533361	0.887205	0.374969	0.999862
AC021242.3	6.96049	-0.202901	0.432382	-0.469263	0.638882	0.999862
AC021321.1	112.254	0.00643366	0.134505	0.0478321	0.96185	0.999862
AC021483.1	4.0957	0.494885	0.553778	0.893652	0.371508	0.999862
AC021483.2	6.63585	0.72354	0.595561	1.21489	0.224409	0.999862
AC021491.2	3.02049	-0.320085	0.640927	-0.499409	0.617491	0.999862
AC021491.4	0.743658	-0.439949	1.41998	-0.309827	0.756692	0.999862
AC021549.1	0.782813	-0.0319536	1.29106	-0.0247499	0.980254	0.999862
AC021594.2	14.3107	-0.264699	0.301873	-0.876856	0.380565	0.999862
AC021678.1	1.16842	-1.62039	1.34504	-1.20472	0.228313	0.999862
AC021683.2	764.785	-0.0504081	0.131657	-0.382875	0.701812	0.999862
AC021683.3	67.8724	0.0236405	0.168179	0.140568	0.888211	0.999862
AC021683.4	4.0816	0.334734	0.565681	0.591736	0.554027	0.999862
AC021739.2	8.70613	-0.23508	0.427796	-0.549516	0.582652	0.999862
AC021739.3	3.10089	0.051257	0.617587	0.0829955	0.933855	0.999862
AC021739.4	0.626143	2.43476	1.48539	1.63914	0.101185	0.999862
AC021739.5	2.70235	0.527403	0.982304	0.536904	0.591334	0.999862
AC021752.1	5.87225	0.475953	0.487414	0.976487	0.328823	0.999862
AC021755.2	1.14994	0.840949	1.09739	0.766317	0.443488	0.999862
AC021755.3	30.4931	-0.310279	0.255103	-1.21629	0.223875	0.999862
AC021851.1	15.2809	-0.14191	0.337596	-0.420355	0.674226	0.999862
AC021860.1	1.36774	-0.633835	1.05847	-0.598819	0.549294	0.999862
AC021979.2	0.931257	0.547146	1.3686	0.399784	0.689316	0.999862
AC022001.2	0.845614	0.935855	1.37174	0.682242	0.495086	0.999862
AC022001.3	219.185	0.085034	0.122803	0.692445	0.488658	0.999862
AC022007.1	46.2995	-0.0398629	0.169087	-0.235754	0.813624	0.999862
AC022021.1	1.90361	1.56745	1.2089	1.29659	0.194771	0.999862
AC022031.2	1.24903	-0.35299	1.11839	-0.315624	0.752288	0.999862
AC022034.2	5.27263	-0.178449	0.516247	-0.345667	0.729593	0.999862
AC022075.1	2.83414	-0.118344	0.679978	-0.174041	0.861833	0.999862
AC022079.1	2.24704	-0.0696669	0.841988	-0.082741	0.934058	0.999862
AC022079.2	4.52675	-0.118485	0.587786	-0.201579	0.840246	0.999862
AC022098.1	86.0989	-0.0446499	0.14454	-0.30891	0.75739	0.999862
AC022098.3	1.63273	0.227637	0.939351	0.242334	0.808521	0.999862
AC022098.4	0.692815	0.787477	1.5517	0.507493	0.611809	0.999862
AC022107.1	482.935	0.0509049	0.0862331	0.590317	0.554978	0.999862
AC022113.2	1.30252	1.23608	1.09125	1.13273	0.257329	0.999862
AC022121.1	2.00142	0.873859	0.959387	0.910851	0.362374	0.999862
AC022144.1	25.9229	0.0325618	0.335968	0.0969194	0.92279	0.999862
AC022148.1	186.032	0.0141556	0.153758	0.0920636	0.926647	0.999862
AC022148.2	6.62722	0.195455	0.438978	0.445251	0.656139	0.999862
AC022150.2	1.95282	0.0604013	0.863766	0.0699278	0.944251	0.999862
AC022150.4	280.13	0.00588688	0.128916	0.0456644	0.963578	0.999862
AC022154.1	27.5565	-0.0371207	0.231538	-0.160323	0.872627	0.999862
AC022164.1	11.4104	-0.366047	0.365817	-1.00063	0.317008	0.999862
AC022167.1	8.92816	-0.123988	0.406619	-0.304924	0.760424	0.999862
AC022167.2	54.3713	-0.0550409	0.18878	-0.291562	0.770622	0.999862
AC022173.1	4.40583	-0.195073	0.591403	-0.329849	0.741514	0.999862
AC022182.1	1.48465	-1.28741	0.988314	-1.30263	0.1927	0.999862
AC022182.3	0.948949	-0.494117	1.23041	-0.401587	0.687988	0.999862
AC022201.2	3.30107	0.236072	0.63066	0.374325	0.708163	0.999862
AC022210.1	0.99656	0.477278	1.16899	0.408283	0.683066	0.999862
AC022211.1	13.0667	-0.0590947	0.370785	-0.159377	0.873372	0.999862
AC022211.2	97.7837	0.0220774	0.156901	0.140709	0.8881	0.999862
AC022211.3	4.22007	-0.242638	0.64121	-0.378406	0.705129	0.999862
AC022211.4	5.67537	-0.348474	0.503077	-0.692685	0.488507	0.999862
AC022217.1	2.00712	0.728342	0.858696	0.848196	0.396329	0.999862
AC022294.1	1.28091	0.0766572	1.15005	0.0666558	0.946856	0.999862
AC022296.2	0.722167	-0.703808	1.39376	-0.504972	0.613578	0.999862
AC022296.3	3.97157	-0.640697	0.683214	-0.93777	0.348362	0.999862
AC022306.1	3.27092	-0.469424	0.627755	-0.747783	0.454591	0.999862
AC022306.2	16.5955	0.00204002	0.31809	0.00641334	0.994883	0.999862
AC022306.3	2.78296	0.376863	0.67583	0.55763	0.577097	0.999862
AC022336.3	2.68786	0.923552	0.802578	1.15073	0.249843	0.999862
AC022364.1	106.323	0.0138573	0.126623	0.109437	0.912856	0.999862
AC022382.1	24.146	-0.0299976	0.262554	-0.114253	0.909037	0.999862
AC022390.1	2.34597	-0.62979	0.870195	-0.723734	0.469229	0.999862
AC022400.4	1.18902	-0.626952	1.16542	-0.537964	0.590602	0.999862
AC022400.5	21.3656	0.0446192	0.265352	0.168151	0.866464	0.999862
AC022400.6	14.8906	0.0376618	0.395268	0.0952815	0.924091	0.999862
AC022400.7	201.846	-0.193431	0.123084	-1.57153	0.116059	0.999862
AC022400.8	198.012	0.103983	0.268828	0.386802	0.698903	0.999862
AC022413.1	27.5895	-0.222661	0.263892	-0.843759	0.398804	0.999862
AC022415.1	27.863	0.0427307	0.227216	0.188062	0.850828	0.999862
AC022417.1	7.04197	0.0284911	0.450845	0.0631949	0.949611	0.999862
AC022424.1	2.68106	-0.0715716	0.688479	-0.103956	0.917204	0.999862
AC022432.1	2.13754	-1.44742	0.88366	-1.63799	0.101424	0.999862
AC022497.1	15.2094	-0.161496	0.37095	-0.435357	0.663303	0.999862
AC022509.2	4.38019	-0.128052	0.593211	-0.215862	0.829095	0.999862
AC022509.3	77.0996	-0.0883627	0.186181	-0.474607	0.635067	0.999862
AC022532.1	10.7705	0.0409167	0.414253	0.0987721	0.921319	0.999862
AC022558.1	3.4719	0.183402	0.641276	0.285995	0.774882	0.999862
AC022558.3	7.27989	0.191524	0.500103	0.382969	0.701743	0.999862
AC022613.1	3.55578	-0.949457	0.617979	-1.53639	0.124443	0.999862
AC022613.2	4.34778	0.774842	0.641509	1.20784	0.227108	0.999862
AC022613.3	6.54756	0.516624	0.463703	1.11413	0.265224	0.999862
AC022639.1	5.6421	0.0854451	0.51238	0.166761	0.867558	0.999862
AC022710.1	3.30622	-0.215252	0.666491	-0.322963	0.746723	0.999862
AC022730.4	1.55321	-0.699725	0.91063	-0.768396	0.442252	0.999862
AC022748.2	8.99984	-0.111445	0.422805	-0.263586	0.792099	0.999862
AC022762.1	1.60742	0.17174	1.03295	0.166262	0.867951	0.999862
AC022762.2	45.3676	0.167511	0.199297	0.840512	0.400621	0.999862
AC022784.1	17.7742	0.13093	0.301878	0.433718	0.664493	0.999862
AC022784.3	23.5312	-0.00274923	0.261763	-0.0105027	0.99162	0.999862
AC022784.6	0.748895	0.129916	1.5678	0.0828651	0.933959	0.999862
AC022784.7	27.1644	0.209627	0.226941	0.923708	0.355638	0.999862
AC022784.8	10.7275	0.568133	0.408045	1.39233	0.163823	0.999862
AC022816.1	9.10055	-0.737049	0.377359	-1.95318	0.0507986	0.999862
AC022819.1	1.43343	-0.619651	1.05927	-0.584979	0.558562	0.999862
AC022868.1	0.799372	-1.12257	1.60271	-0.700416	0.483668	0.999862
AC022884.1	1.1363	-2.56718	1.39335	-1.84245	0.0654089	0.999862
AC022893.1	95.4825	-0.0934621	0.20678	-0.451988	0.651278	0.999862
AC022893.2	1529.88	0.0545944	0.0971157	0.562158	0.574008	0.999862
AC022898.2	3.10735	0.929241	0.757056	1.22744	0.219657	0.999862
AC022905.1	5.6825	1.01712	0.636248	1.59863	0.109904	0.999862
AC022916.1	148.178	0.0612264	0.109911	0.557053	0.577491	0.999862
AC022919.1	1.02693	0.189454	1.62427	0.116639	0.907146	0.999862
AC022960.2	37.7506	0.437103	0.205319	2.12889	0.033263	0.999862
AC022968.1	5.65925	-0.295627	0.498171	-0.593426	0.552896	0.999862
AC023024.1	52.9846	0.0762635	0.208581	0.36563	0.714642	0.999862
AC023024.2	28.7443	-0.14164	0.22831	-0.620386	0.535004	0.999862
AC023034.2	21.7991	0.140428	0.264876	0.530167	0.595996	0.999862
AC023043.1	8.47723	-0.75358	0.453172	-1.6629	0.0963321	0.999862
AC023043.2	0.782354	-1.07591	1.36449	-0.788507	0.4304	0.999862
AC023043.4	1.9243	-0.904246	1.03136	-0.876747	0.380624	0.999862
AC023055.1	1.44093	0.400033	1.08136	0.369936	0.71143	0.999862
AC023090.2	4.16672	0.335032	0.554884	0.603787	0.545985	0.999862
AC023154.1	6.68384	0.709307	0.505915	1.40203	0.160908	0.999862
AC023157.3	180.765	0.0899462	0.120221	0.748173	0.454356	0.999862
AC023194.1	4.29951	1.18938	0.678361	1.75331	0.0795489	0.999862
AC023194.2	2.17804	0.143314	0.880132	0.162833	0.87065	0.999862
AC023283.1	159.907	0.182575	0.117999	1.54727	0.121799	0.999862
AC023300.2	4.066	0.596928	0.70531	0.846334	0.397366	0.999862
AC023300.3	3.56352	0.275796	0.691941	0.398583	0.6902	0.999862
AC023301.1	331.902	0.0453385	0.140662	0.322323	0.747208	0.999862
AC023302.1	2.55107	-0.273928	0.683798	-0.400597	0.688717	0.999862
AC023310.4	3.93688	0.469584	0.583376	0.804943	0.420853	0.999862
AC023355.1	55.501	-0.0223202	0.194453	-0.114785	0.908616	0.999862
AC023389.2	4.45062	0.890957	0.647804	1.37535	0.169023	0.999862
AC023394.2	1.12278	-1.26113	1.26005	-1.00086	0.316895	0.999862
AC023421.1	1.88456	0.520154	0.828681	0.627689	0.530207	0.999862
AC023481.1	1.05564	-0.342308	1.2614	-0.271372	0.786105	0.999862
AC023509.3	5.82689	-0.387947	0.546985	-0.709246	0.478172	0.999862
AC023509.4	36.5539	-0.10795	0.200674	-0.537934	0.590623	0.999862
AC023510.2	32.8296	-0.0448655	0.224145	-0.200163	0.841353	0.999862
AC023512.1	1.24234	0.662788	1.20505	0.550011	0.582312	0.999862
AC023632.1	7.84342	0.192729	0.438415	0.439604	0.660224	0.999862
AC023632.2	61.8664	0.164567	0.160903	1.02277	0.306416	0.999862
AC023632.6	816.59	-0.0279252	0.0730429	-0.382312	0.70223	0.999862
AC023644.1	1.56077	-1.57304	1.15013	-1.36771	0.171404	0.999862
AC023762.1	1.23126	-0.863869	1.12366	-0.768799	0.442012	0.999862
AC023790.2	0.855106	1.19704	1.4132	0.847045	0.39697	0.999862
AC023794.4	1.86876	0.938295	1.04882	0.894617	0.370992	0.999862
AC023794.5	5.5417	-0.383609	0.618597	-0.620127	0.535174	0.999862
AC023818.2	6.92816	0.379516	0.477253	0.79521	0.426492	0.999862
AC023830.3	11.7963	-0.0302915	0.376833	-0.0803844	0.935932	0.999862
AC023855.1	0.809674	0.00200775	1.28742	0.00155951	0.998756	0.999862
AC023886.1	8.11127	-0.129571	0.409758	-0.316214	0.75184	0.999862
AC023886.2	6.63351	-0.043595	0.449034	-0.0970862	0.922658	0.999862
AC023905.1	1795.34	-0.031756	0.0801879	-0.39602	0.69209	0.999862
AC023906.1	2.00416	-0.550461	0.963372	-0.57139	0.567735	0.999862
AC023906.3	3.47458	0.672582	0.758994	0.886149	0.375537	0.999862
AC023906.5	0.784876	0.844055	1.36783	0.617073	0.537186	0.999862
AC023908.3	30.9563	0.0458138	0.229681	0.199467	0.841897	0.999862
AC023983.2	8.80196	-0.0657152	0.400131	-0.164234	0.869547	0.999862
AC024022.1	2.16319	0.114895	0.753319	0.152519	0.878778	0.999862
AC024060.1	51.6646	0.0965456	0.162458	0.59428	0.552325	0.999862
AC024075.1	75.6573	0.0611608	0.146866	0.416439	0.677088	0.999862
AC024075.2	167.212	0.112526	0.108318	1.03885	0.298875	0.999862
AC024243.1	5.82289	0.240523	0.524394	0.458669	0.646472	0.999862
AC024257.3	29.3307	0.359721	0.287852	1.24967	0.211419	0.999862
AC024257.4	14.6112	0.203216	0.317072	0.640916	0.521578	0.999862
AC024267.6	0.74533	0.983496	1.5342	0.641049	0.521491	0.999862
AC024270.1	0.80447	1.17248	1.5167	0.773043	0.439497	0.999862
AC024270.4	9.19033	-0.236348	0.395831	-0.597094	0.550444	0.999862
AC024293.1	35.2939	-0.0612863	0.213402	-0.287186	0.77397	0.999862
AC024337.2	2.87815	0.565498	0.832422	0.679341	0.496922	0.999862
AC024361.1	17.7755	0.170861	0.301995	0.565775	0.571547	0.999862
AC024361.2	8.88871	0.191895	0.511272	0.375329	0.707416	0.999862
AC024451.2	1.06993	0.857251	1.37728	0.622423	0.533664	0.999862
AC024451.4	1.33192	-0.0423936	1.10266	-0.0384466	0.969332	0.999862
AC024475.4	1.69561	0.511123	0.942572	0.542264	0.587637	0.999862
AC024560.1	3.30065	-0.146317	0.57501	-0.25446	0.79914	0.999862
AC024560.2	0.70145	1.09881	1.66679	0.659234	0.509746	0.999862
AC024560.3	0.862187	-0.0359359	1.4568	-0.0246678	0.98032	0.999862
AC024568.1	1.25648	1.28422	1.17375	1.09412	0.273903	0.999862
AC024575.1	24.616	0.374346	0.29177	1.28302	0.199485	0.999862
AC024580.1	18.6611	0.302383	0.333725	0.906083	0.364892	0.999862
AC024580.2	2.06538	-1.26427	0.838362	-1.50802	0.131549	0.999862
AC024581.1	2.81978	-0.492749	0.703719	-0.700208	0.483798	0.999862
AC024587.1	1.04733	1.13821	1.13873	0.999548	0.31753	0.999862
AC024601.1	1.97267	0.831046	0.87606	0.948618	0.342815	0.999862
AC024610.2	96.034	-0.0807316	0.149128	-0.541358	0.588261	0.999862
[truncated: 24,835 more rows]

## Sheet: Day 2 - SA vs. control
	baseMean	log2FoldChange	lfcSE	stat	pvalue	padj
44621	284.208	-0.09437	0.105794	-0.892019	0.372383	0.999693
44621	5164.35	0.0867538	0.0782658	1.10845	0.267667	0.999693
44622	223.443	0.0220363	0.104481	0.210912	0.832956	0.999693
44622	435.467	-0.0653894	0.0847185	-0.771843	0.440207	0.999693
44623	747.875	0.0409458	0.0660224	0.620181	0.535139	0.999693
44624	147.793	-0.461047	0.328967	-1.4015	0.161065	0.999693
44625	1720.32	0.0652636	0.0497031	1.31307	0.18916	0.999693
44626	6488.94	-0.0260117	0.0601639	-0.432347	0.665489	0.999693
44627	3828.69	0.0590442	0.0512312	1.15251	0.249113	0.999693
44628	3599.47	0.172875	0.070224	2.46176	0.0138257	0.999693
44629	2440.56	0.020817	0.0565977	0.367806	0.713018	0.999693
44630	16.9429	-0.0395323	0.294428	-0.134268	0.893191	0.999693
44631	14.7813	0.307557	0.318762	0.96485	0.33462	0.999693
44805	43.729	-0.04975	0.199318	-0.2496	0.802896	0.999693
44806	7623.53	-0.0206125	0.0608034	-0.339003	0.734607	0.999693
44807	3014.93	-0.0682646	0.096529	-0.707193	0.479447	0.999693
44808	19061.9	0.0384665	0.0739755	0.51999	0.603071	0.999693
44809	748.782	-0.180993	0.105481	-1.71588	0.0861843	0.999693
44810	2474.28	-0.0239813	0.0504328	-0.475511	0.634423	0.999693
44811	6850.87	0.0248867	0.0624188	0.398706	0.69011	0.999693
44812	3675.82	0.0150611	0.0504474	0.29855	0.765283	0.999693
44813	2017.75	-0.0900817	0.105911	-0.850542	0.395024	0.999693
44814	561.914	0.0300271	0.0794074	0.37814	0.705327	0.999693
44815	2922.03	-0.101042	0.0781046	-1.29367	0.195778	0.999693
44816	52.4825	0.069735	0.19363	0.360145	0.718739	0.999693
44896	0.799121	2.95584	1.73762	1.70108	0.0889273	NA
A1BG	18.3556	0.141965	0.294657	0.481798	0.62995	0.999693
A1BG-AS1	153.157	-0.135721	0.102416	-1.3252	0.185106	0.999693
A1CF	1.4474	0.124119	1.06881	0.116128	0.907551	NA
A2M	213.941	0.209717	0.389177	0.538873	0.589974	0.999693
A2M-AS1	113.875	-0.0771868	0.197684	-0.390456	0.696199	0.999693
A2ML1	9.59831	0.108082	0.438818	0.246302	0.805448	0.999693
A3GALT2	2.23425	-0.163892	0.818068	-0.20034	0.841215	NA
A4GALT	3.07062	-0.250258	0.759966	-0.329302	0.741928	NA
AAAS	1124.14	0.0696495	0.0612063	1.13795	0.255143	0.999693
AACS	1330.62	0.0319864	0.0570401	0.56077	0.574954	0.999693
AACSP1	5.84925	-1.46113	0.663807	-2.20113	0.0277267	0.999693
AADAT	442.285	0.181816	0.0853082	2.13129	0.0330654	0.999693
AAED1	125.322	-0.181106	0.119467	-1.51595	0.129532	0.999693
AAGAB	990.156	0.0430306	0.055903	0.769738	0.441455	0.999693
AAK1	8347.43	0.0488486	0.0823988	0.592832	0.553294	0.999693
AAMDC	173.483	0.0330221	0.107519	0.307129	0.758746	0.999693
AAMP	2220.25	-0.0236579	0.0493023	-0.479854	0.631331	0.999693
AANAT	474.329	0.0389157	0.0957774	0.406314	0.684512	0.999693
AAR2	669.538	0.00220993	0.0690597	0.0320003	0.974472	0.999693
AARD	2.24891	-0.756583	0.804502	-0.940437	0.346993	NA
AARS	9048.67	0.0301712	0.0515353	0.585448	0.558247	0.999693
AARS2	954.308	-0.0463051	0.0591489	-0.782857	0.433711	0.999693
AARSD1	54.6515	0.04552	0.226047	0.201374	0.840406	0.999693
AASDH	1174.87	0.12098	0.0566569	2.13532	0.032735	0.999693
AASDHPPT	2858.93	0.0608575	0.0615137	0.989331	0.322501	0.999693
AASS	438.995	0.12113	0.145108	0.834757	0.403854	0.999693
AATF	587.441	0.0398744	0.0728339	0.54747	0.584056	0.999693
AATK	507.575	-0.0919725	0.133272	-0.690111	0.490124	0.999693
AB015752.1	1.10188	1.30515	1.24421	1.04898	0.294189	NA
ABALON	7.68653	-0.682978	0.459937	-1.48494	0.13756	0.999693
ABAT	1929.27	-0.122029	0.11285	-1.08133	0.279548	0.999693
ABCA1	1654.73	0.292847	0.109757	2.66814	0.00762733	0.999693
ABCA10	111.154	0.278127	0.195933	1.4195	0.155752	0.999693
ABCA11P	72.3164	-0.0201927	0.178114	-0.113369	0.909738	0.999693
ABCA12	22.6749	0.731201	0.282305	2.59011	0.00959465	0.999693
ABCA13	7.59619	-0.282284	0.428303	-0.659076	0.509847	0.999693
ABCA17P	49.0378	-0.0302023	0.167755	-0.180038	0.857123	0.999693
ABCA2	1607.68	-0.0294443	0.0865413	-0.340234	0.73368	0.999693
ABCA3	2031.78	0.00597978	0.0574702	0.10405	0.91713	0.999693
ABCA4	35850.8	0.0864852	0.0876865	0.9863	0.323986	0.999693
ABCA5	4104.22	0.205245	0.0918388	2.23485	0.0254275	0.999693
ABCA6	26.8855	0.34021	0.269923	1.2604	0.207527	0.999693
ABCA7	13206.1	0.185824	0.0968747	1.91819	0.0550865	0.999693
ABCA8	87.013	0.29547	0.380445	0.776643	0.43737	0.999693
ABCA9	71.6569	0.317508	0.188271	1.68644	0.0917111	0.999693
ABCB1	20.083	0.0669927	0.374495	0.178888	0.858026	0.999693
ABCB10	895.71	-0.0697078	0.0803617	-0.867426	0.385709	0.999693
ABCB11	2.91396	-0.082582	0.648003	-0.127441	0.898592	NA
ABCB4	38.6171	0.372825	0.278924	1.33665	0.181337	0.999693
ABCB5	0.721971	0.319875	1.51454	0.211203	0.832729	NA
ABCB6	101.029	0.208959	0.160283	1.30369	0.192339	0.999693
ABCB7	796.8	-0.018191	0.0624699	-0.291196	0.770901	0.999693
ABCB8	919.892	0.205144	0.110363	1.8588	0.0630553	0.999693
ABCB9	416.242	-0.161218	0.0808442	-1.99418	0.0461327	0.999693
ABCC1	1598.14	0.140279	0.0660895	2.12256	0.0337909	0.999693
ABCC10	513.127	0.148443	0.104886	1.41528	0.156986	0.999693
ABCC11	13.2177	-0.189207	0.348536	-0.542862	0.587225	0.999693
ABCC2	107.521	-0.0095079	0.167126	-0.0568906	0.954632	0.999693
ABCC3	4.08961	-0.653727	0.647559	-1.00953	0.312723	NA
ABCC4	330.325	0.0608131	0.0907222	0.670322	0.502652	0.999693
ABCC5	4044.14	0.161874	0.0880111	1.83924	0.0658796	0.999693
ABCC6	30.3768	-0.284621	0.233477	-1.21905	0.222825	0.999693
ABCC6P1	5.2575	-0.170606	0.568527	-0.300085	0.764112	0.999693
ABCC6P2	4.23281	0.113516	0.599142	0.189465	0.849728	NA
ABCC8	134.059	0.040301	0.17973	0.22423	0.822578	0.999693
ABCC9	48.2764	0.247745	0.327171	0.757235	0.448909	0.999693
ABCD1	154.996	0.0524919	0.109938	0.477468	0.633029	0.999693
ABCD2	304.442	-0.0523973	0.110297	-0.475055	0.634747	0.999693
ABCD3	2199.84	0.0555892	0.0671256	0.828137	0.407593	0.999693
ABCD4	1479	0.175226	0.0915682	1.91361	0.0556699	0.999693
ABCE1	1995.26	0.0199498	0.0647297	0.308202	0.757929	0.999693
ABCF1	2112.47	-0.0595953	0.0488158	-1.22082	0.222155	0.999693
ABCF2	1423.31	-0.0224988	0.0627282	-0.358672	0.719841	0.999693
ABCF2P1	1.98253	-0.974055	0.909582	-1.07088	0.284223	NA
ABCF3	1429.86	0.0778865	0.0546613	1.42489	0.154188	0.999693
ABCG1	1841.69	0.0364622	0.0711464	0.512495	0.608304	0.999693
ABCG2	1.85035	1.21734	1.0161	1.19805	0.230896	NA
ABCG4	3863.7	0.00637488	0.081181	0.0785267	0.937409	0.999693
ABHD1	33.6025	0.0161272	0.221957	0.072659	0.942077	0.999693
ABHD10	1815.9	0.0258764	0.0634593	0.407764	0.683447	0.999693
ABHD11	288.153	-0.149954	0.102331	-1.46539	0.142815	0.999693
ABHD12	1052.26	-0.0498657	0.0639041	-0.78032	0.435202	0.999693
ABHD12B	21.2223	0.0358087	0.305968	0.117034	0.906833	0.999693
ABHD13	1351.03	0.0670477	0.0696483	0.962662	0.335717	0.999693
ABHD14A	710.534	-0.0212037	0.111373	-0.190385	0.849008	0.999693
ABHD14A-ACY1	2.4766	0.243187	0.81625	0.297931	0.765756	NA
ABHD14B	775.118	0.150573	0.118406	1.27167	0.20349	0.999693
ABHD15	329.487	-0.0541625	0.109528	-0.494507	0.620948	0.999693
ABHD16A	34.1653	0.568134	0.215518	2.63613	0.00838576	0.999693
ABHD16B	1.82704	-0.770107	0.930578	-0.827557	0.407921	NA
ABHD17A	631.192	0.0201705	0.0605267	0.333249	0.738946	0.999693
ABHD17AP1	0.882296	0.237751	1.33849	0.177626	0.859017	NA
ABHD17AP3	0.70101	0.166243	1.70164	0.0976962	0.922174	NA
ABHD17B	1081.17	0.0254195	0.0698629	0.363848	0.715971	0.999693
ABHD17C	364.368	-0.0910142	0.0823217	-1.10559	0.268903	0.999693
ABHD18	607.038	-0.117648	0.0731777	-1.60771	0.107899	0.999693
ABHD2	2003.91	-0.0353371	0.0948839	-0.372425	0.709576	0.999693
ABHD3	428.5	0.079905	0.0798874	1.00022	0.317204	0.999693
ABHD4	700.127	0.00137414	0.0627201	0.021909	0.982521	0.999693
ABHD5	428.014	0.0391302	0.0744926	0.525289	0.599382	0.999693
ABHD6	781.309	-0.0836637	0.0726733	-1.15123	0.249638	0.999693
ABHD8	1338.35	-0.118278	0.0683488	-1.73051	0.0835394	0.999693
ABI1	1223.68	-0.0197809	0.0594571	-0.332691	0.739367	0.999693
ABI1P1	0.990916	-1.32975	1.46643	-0.906793	0.364516	NA
ABI2	3934.72	-0.0714534	0.0694227	-1.02925	0.303362	0.999693
ABI3	15.8662	0.129994	0.306267	0.424448	0.671239	0.999693
ABI3BP	253.584	-0.209811	0.380626	-0.551225	0.581479	0.999693
ABL1	2553.23	-0.13566	0.0918675	-1.47669	0.139759	0.999693
ABL2	3121.27	-0.0409958	0.082506	-0.496883	0.619272	0.999693
ABLIM1	5734.03	-0.0363264	0.0646369	-0.562007	0.574111	0.999693
ABLIM2	200.599	-0.0816356	0.111002	-0.735446	0.462068	0.999693
ABLIM3	4316.27	-0.0127335	0.0822721	-0.154773	0.877	0.999693
ABR	2275.2	-0.122148	0.0806188	-1.51513	0.129739	0.999693
ABRACL	113.85	0.0545624	0.141496	0.38561	0.699786	0.999693
ABRAXAS1	407.592	0.00800687	0.0854099	0.0937464	0.925311	0.999693
ABRAXAS2	536.171	0.0992092	0.0775941	1.27857	0.20105	0.999693
ABT1	689.904	-0.0499108	0.0673164	-0.741436	0.458429	0.999693
ABTB1	854.684	0.12553	0.105687	1.18775	0.234932	0.999693
ABTB2	367.33	-0.0104245	0.106675	-0.0977221	0.922153	0.999693
AC000035.1	1.35759	1.57176	1.13246	1.38791	0.165163	NA
AC000068.1	96.0023	0.0529551	0.137207	0.385949	0.699534	0.999693
AC000068.2	15.799	-0.180569	0.336426	-0.536727	0.591456	0.999693
AC000068.3	27.0747	-0.0413616	0.271388	-0.152408	0.878866	0.999693
AC000089.1	2.67041	-0.31302	0.741012	-0.422422	0.672717	NA
AC000095.1	14.0735	-0.0626349	0.354861	-0.176506	0.859897	0.999693
AC000095.2	10.5288	0.0903095	0.387533	0.233037	0.815733	0.999693
AC000120.1	12.1604	0.532926	0.476571	1.11825	0.263459	0.999693
AC000123.2	8.61381	-0.0791282	0.508485	-0.155616	0.876336	0.999693
AC000123.3	84.911	-0.0222766	0.216423	-0.102931	0.918018	0.999693
AC000124.1	228.597	0.0750726	0.108248	0.693527	0.487979	0.999693
AC000403.1	27.0342	-0.35536	0.242839	-1.46336	0.143369	0.999693
AC001226.1	3.64259	-0.538213	0.66169	-0.813391	0.415994	NA
AC001226.2	12.3403	0.608954	0.386206	1.57676	0.11485	0.999693
AC002044.1	1.23466	-0.402825	1.06266	-0.379072	0.704635	NA
AC002056.1	3.15484	-0.112795	0.661881	-0.170415	0.864684	NA
AC002059.1	8.11326	-0.208042	0.509175	-0.408587	0.682843	0.999693
AC002064.1	20.3159	0.215031	0.278056	0.773335	0.439324	0.999693
AC002070.1	1.90356	0.429635	0.796419	0.539458	0.589571	NA
AC002075.2	1.46605	0.330517	1.02389	0.322807	0.746842	NA
AC002076.1	6.11958	0.00230847	0.486991	0.00474028	0.996218	0.999693
AC002076.2	5.30632	0.142274	0.588669	0.241687	0.809022	0.999693
AC002094.2	1.3177	0.617173	1.0629	0.580649	0.561477	NA
AC002094.4	17.207	0.212858	0.359556	0.592004	0.553848	0.999693
AC002115.1	0.853972	-1.38794	1.57554	-0.880931	0.378355	NA
AC002116.2	6.9592	-0.477369	0.460793	-1.03597	0.300215	0.999693
AC002128.1	4.41005	0.421909	0.587537	0.718098	0.472697	NA
AC002310.1	64.6432	-0.0340352	0.154889	-0.219739	0.826074	0.999693
AC002310.2	1.80661	1.58789	0.973971	1.63033	0.103033	NA
AC002310.6	24.5519	-0.0719584	0.246247	-0.29222	0.770118	0.999693
AC002347.1	2.5877	1.20584	0.804169	1.49949	0.133746	NA
AC002350.2	3.76478	-0.504373	0.591491	-0.852715	0.393818	NA
AC002368.1	2.49482	-0.343236	0.859388	-0.399396	0.689602	NA
AC002401.1	1.34326	-1.46655	1.05392	-1.39152	0.164068	NA
AC002401.2	1.49023	-0.896221	0.996913	-0.898996	0.368655	NA
AC002401.3	1.92203	-0.68291	0.830739	-0.822051	0.411048	NA
AC002429.2	4.96758	0.174612	0.721921	0.241871	0.80888	0.999693
AC002451.1	1.6035	-1.31405	1.03329	-1.27172	0.203473	NA
AC002456.1	4.2541	0.0627461	0.600915	0.104418	0.916838	NA
AC002467.1	51.6959	0.175488	0.167086	1.05029	0.293587	0.999693
AC002470.1	25.6465	0.094858	0.24363	0.389353	0.697015	0.999693
AC002472.2	20.6186	0.0557848	0.284914	0.195796	0.84477	0.999693
AC002472.3	1.62881	-0.303699	0.932385	-0.325723	0.744634	NA
AC002480.2	4.15225	-0.55059	0.621313	-0.886171	0.375525	NA
AC002511.1	3.00495	-0.937895	0.702587	-1.33492	0.181903	NA
AC002511.2	0.89733	-0.189387	1.3194	-0.143541	0.885863	NA
AC002524.1	5.1418	0.560928	0.565735	0.991503	0.32144	0.999693
AC002546.1	216.397	-0.0870002	0.10192	-0.853613	0.393319	0.999693
AC002550.2	9.67291	0.539171	0.438774	1.22881	0.219141	0.999693
AC002553.1	9.09827	0.140713	0.486507	0.289231	0.772404	0.999693
AC002553.4	4.28341	-0.0710455	0.560421	-0.126772	0.899121	NA
AC002558.1	4.35359	-0.0202271	0.581205	-0.034802	0.972238	NA
AC002558.3	2.00271	-0.579338	0.969808	-0.597373	0.550258	NA
AC002985.2	7.3523	0.0507206	0.457353	0.1109	0.911695	0.999693
AC003002.2	2.62975	-0.164815	0.744013	-0.221521	0.824687	NA
AC003002.3	7.35741	-0.0820356	0.428935	-0.191254	0.848326	0.999693
AC003005.2	1.62678	-1.06801	1.13395	-0.941845	0.346272	NA
AC003035.1	20.7588	0.456116	0.345172	1.32142	0.186362	0.999693
AC003035.2	0.901853	-1.09338	1.34894	-0.81055	0.417624	NA
AC003072.1	48.7094	-0.0700749	0.189419	-0.369946	0.711423	0.999693
AC003075.1	23.4579	-0.537617	0.273173	-1.96804	0.0490632	0.999693
AC003092.2	23.0767	0.474936	0.335229	1.41675	0.156555	0.999693
AC003102.1	59.7389	-0.0853884	0.185402	-0.460558	0.645116	0.999693
AC003666.1	0.746183	1.32418	1.45814	0.908131	0.363809	NA
AC003681.1	9.21343	0.263257	0.396734	0.663561	0.506971	0.999693
AC003682.1	9.18261	-0.279271	0.430565	-0.648615	0.516587	0.999693
AC003965.1	9.94273	-0.0579542	0.397831	-0.145675	0.884178	0.999693
AC003973.3	6.88037	-0.495004	0.646013	-0.766245	0.443531	0.999693
AC004023.1	3.65501	-0.194889	0.748383	-0.260413	0.794545	NA
AC004024.1	3.30888	0.186624	0.65926	0.283081	0.777115	NA
AC004034.1	1.95503	0.550567	0.894705	0.615361	0.538316	NA
AC004066.2	1.45819	-0.509234	1.24563	-0.408817	0.682674	NA
AC004067.1	7.89122	0.172207	0.410231	0.419781	0.674646	0.999693
AC004069.1	14.3851	-0.131741	0.342811	-0.384298	0.700758	0.999693
AC004076.1	5.38215	0.0231843	0.554931	0.0417788	0.966675	0.999693
AC004076.2	27.6167	-0.213737	0.226424	-0.943968	0.345186	0.999693
AC004130.1	10.6539	-0.461184	0.365765	-1.26088	0.207353	0.999693
AC004147.1	0.687784	0.30903	1.64444	0.187924	0.850936	NA
AC004147.2	224.457	0.149545	0.178018	0.840055	0.400878	0.999693
AC004147.4	0.698129	1.15548	1.51089	0.764766	0.444411	NA
AC004147.5	0.904504	0.658271	1.48435	0.443475	0.657423	NA
AC004148.2	18.1947	0.356987	0.29475	1.21115	0.225837	0.999693
AC004149.1	2.51672	0.696946	0.857798	0.812483	0.416514	NA
AC004156.1	17.2456	0.00185337	0.304714	0.00608231	0.995147	0.999693
AC004158.1	13.462	0.024895	0.464364	0.053611	0.957245	0.999693
AC004160.1	3.36857	-0.1709	0.633951	-0.269578	0.787485	NA
AC004221.1	2.57307	-0.401535	0.794592	-0.505334	0.613324	NA
AC004223.4	2.31281	-0.0224657	0.842848	-0.0266545	0.978735	NA
AC004224.1	3.29811	0.133722	0.698054	0.191564	0.848083	NA
AC004231.1	1.43773	0.644809	1.13443	0.568401	0.569763	NA
AC004232.3	10.7927	-0.390018	0.381916	-1.02121	0.307153	0.999693
AC004233.1	11.3902	-0.198162	0.376979	-0.52566	0.599125	0.999693
AC004233.3	67.4061	0.11589	0.151636	0.764263	0.44471	0.999693
AC004233.4	16.2721	0.0531819	0.326154	0.163057	0.870473	0.999693
AC004241.1	52.56	-0.129862	0.17998	-0.721536	0.47058	0.999693
AC004241.2	2.8111	0.621565	0.885762	0.701729	0.482848	NA
AC004241.3	12.5297	0.101105	0.36317	0.278396	0.780708	0.999693
AC004241.4	1.18839	-0.118458	1.18981	-0.0995608	0.920693	NA
AC004241.5	1.89788	-0.518831	0.944742	-0.549177	0.582884	NA
AC004263.2	1.47077	1.53377	1.15146	1.33202	0.182854	NA
AC004264.1	1.50088	-0.816784	1.10413	-0.739756	0.459448	NA
AC004264.2	8.13279	0.974027	0.452521	2.15245	0.0313623	0.999693
AC004381.1	1.18818	0.0497258	1.06215	0.0468163	0.96266	NA
AC004383.1	8.62493	0.0921473	0.483606	0.190542	0.848884	0.999693
AC004386.1	1.31688	-0.832456	1.17736	-0.707051	0.479535	NA
AC004408.1	2.21155	0.225368	0.833172	0.270494	0.78678	NA
AC004408.2	71.5627	0.0936976	0.15576	0.601551	0.547473	0.999693
AC004449.1	0.72935	-0.270271	1.81072	-0.149262	0.881347	NA
AC004453.1	8.98115	-0.280444	0.391889	-0.71562	0.474226	0.999693
AC004453.2	7.40109	-0.524144	0.538338	-0.973634	0.330238	0.999693
AC004466.1	36.0843	-0.077996	0.214436	-0.363726	0.716063	0.999693
AC004466.2	1.94385	0.180047	0.902024	0.199603	0.841791	NA
AC004471.1	1.54977	-0.740416	1.00724	-0.735096	0.462281	NA
AC004471.2	2.27054	-0.334919	0.798829	-0.419262	0.675024	NA
AC004477.1	60.2053	-0.274124	0.199835	-1.37175	0.170141	0.999693
AC004477.2	0.875024	-0.185127	1.59213	-0.116277	0.907433	NA
AC004477.3	3.9151	-1.23058	0.759374	-1.62051	0.105122	NA
AC004490.1	4.58312	0.27908	0.580899	0.480427	0.630924	0.999693
AC004491.1	1.2379	0.748641	1.18139	0.633695	0.52628	NA
AC004492.1	30.2931	0.113616	0.297468	0.381945	0.702502	0.999693
AC004494.1	20.9007	0.105765	0.29426	0.359426	0.719276	0.999693
AC004520.1	49.8473	0.231277	0.258056	0.896227	0.370132	0.999693
AC004522.2	4.07182	-0.948479	0.739286	-1.28297	0.199504	NA
AC004528.2	1.78803	0.0373465	0.939653	0.039745	0.968296	NA
AC004540.1	214.778	-0.0338641	0.0946347	-0.35784	0.720463	0.999693
AC004540.2	87.4528	0.111852	0.160667	0.696175	0.486319	0.999693
AC004542.2	0.688713	-2.54893	1.46402	-1.74105	0.0816748	NA
AC004554.2	6.20012	-0.378237	0.484922	-0.779996	0.435393	0.999693
AC004556.1	35.6426	-0.0655238	0.219279	-0.298816	0.765081	0.999693
AC004584.3	4.21129	-0.322535	0.659288	-0.489217	0.624688	NA
AC004590.1	1.18141	-1.0213	1.38636	-0.736678	0.461318	NA
AC004596.1	0.73033	0.837644	1.71217	0.489228	0.62468	NA
AC004623.1	0.934279	-0.205526	1.32793	-0.154772	0.877001	NA
AC004656.1	649.14	-0.0289933	0.143693	-0.201773	0.840095	0.999693
AC004672.1	0.632685	0.0953446	1.58919	0.0599958	0.952159	NA
AC004674.1	0.878603	2.36103	1.42694	1.65462	0.0980025	NA
AC004678.1	3.52592	1.14228	0.71609	1.59516	0.110677	NA
AC004678.2	1.69687	-0.198651	0.992472	-0.200158	0.841357	NA
AC004690.2	0.815538	-0.708335	1.49215	-0.474708	0.634995	NA
AC004696.1	2.24732	-0.234012	0.82594	-0.283328	0.776926	NA
AC004706.1	4.24192	0.195859	0.644313	0.303981	0.761142	NA
AC004706.3	14.0128	-0.192165	0.366327	-0.524573	0.59988	0.999693
AC004706.4	101.655	0.11226	0.144849	0.775015	0.438331	0.999693
AC004707.1	1.03685	-0.994861	1.25391	-0.793404	0.427542	NA
AC004754.1	17.3269	-0.0647452	0.323717	-0.200006	0.841476	0.999693
AC004771.1	1.36283	-0.434356	1.11271	-0.39036	0.69627	NA
AC004771.2	3.35754	0.298964	0.641147	0.466295	0.641004	NA
AC004771.3	37.1891	0.0444247	0.196937	0.225578	0.821529	0.999693
AC004771.4	15.7901	-0.343962	0.314716	-1.09293	0.274425	0.999693
AC004771.5	1.27423	1.338	1.17473	1.13898	0.254712	NA
AC004777.1	0.934106	0.657333	1.31924	0.498268	0.618295	NA
AC004784.1	0.822629	0.00412402	1.28105	0.00321925	0.997431	NA
AC004801.2	3.77285	0.0113641	0.681715	0.0166699	0.9867	NA
AC004801.6	5.06506	0.382108	0.513736	0.743783	0.457008	0.999693
AC004803.1	190.574	-0.0285707	0.102986	-0.277423	0.781455	0.999693
AC004812.2	193.923	-0.071829	0.0925862	-0.775807	0.437863	0.999693
AC004816.1	168.333	0.114651	0.102815	1.11512	0.264798	0.999693
AC004825.2	6.87911	0.15992	0.437517	0.365517	0.714726	0.999693
AC004828.1	0.587994	-0.757462	1.7502	-0.432786	0.66517	NA
AC004832.1	1.7335	1.47749	0.970877	1.52181	0.128057	NA
AC004832.2	1.30057	-0.510438	1.21116	-0.421445	0.67343	NA
AC004832.4	5.29336	-0.216182	0.544052	-0.397355	0.691106	0.999693
AC004832.5	20.4399	-0.453098	0.285518	-1.58693	0.112528	0.999693
AC004832.6	5.96506	-0.305528	0.524598	-0.582405	0.560294	0.999693
AC004834.1	17.3145	-0.113082	0.279621	-0.40441	0.685911	0.999693
AC004835.1	80.1635	0.226872	0.154304	1.47029	0.141483	0.999693
AC004836.1	4.67217	-0.194366	0.522953	-0.371671	0.710138	0.999693
AC004839.1	5.47663	-0.849042	0.523783	-1.62098	0.105022	0.999693
AC004840.1	0.615601	-0.100001	1.55146	-0.0644557	0.948607	NA
AC004846.2	42.3056	0.0833148	0.216973	0.383987	0.700988	0.999693
AC004852.2	0.871916	-0.507705	1.32576	-0.382954	0.701754	NA
AC004854.2	14.3386	-0.275259	0.313897	-0.876911	0.380535	0.999693
AC004862.1	19.1754	0.433735	0.303469	1.42926	0.15293	0.999693
AC004865.2	12.3847	0.346912	0.361784	0.958893	0.337613	0.999693
AC004877.1	111.659	-0.0066177	0.129153	-0.0512394	0.959135	0.999693
AC004877.2	18.188	-0.106131	0.289214	-0.366963	0.713647	0.999693
AC004890.1	2.09072	0.012671	0.880843	0.0143851	0.988523	NA
AC004890.2	105.506	0.417197	0.184811	2.25742	0.0239816	0.999693
AC004893.2	123.206	0.142199	0.13516	1.05209	0.29276	0.999693
AC004895.1	1.19687	-0.407388	1.1282	-0.361095	0.718029	NA
AC004898.1	6.13109	-0.0343563	0.53692	-0.0639877	0.94898	0.999693
AC004908.2	51.7908	-0.574183	0.176209	-3.25853	0.0011199	0.54461
AC004908.3	31.2197	-0.282305	0.267888	-1.05382	0.291966	0.999693
AC004918.1	117.577	0.0364819	0.179839	0.202859	0.839245	0.999693
AC004918.3	138.01	0.0688868	0.133256	0.516951	0.60519	0.999693
AC004922.1	1.43844	-1.00788	1.07744	-0.935439	0.349562	NA
AC004923.1	2.5587	0.33746	0.789458	0.427457	0.669046	NA
AC004923.4	4.62484	0.00993801	0.6144	0.0161751	0.987095	0.999693
AC004925.1	40.025	0.21665	0.237723	0.911356	0.362108	0.999693
AC004943.1	32.3366	-0.0462712	0.23363	-0.198053	0.843003	0.999693
AC004943.2	289.178	-0.0475929	0.0891235	-0.53401	0.593335	0.999693
AC004943.3	1.39247	1.08588	1.13962	0.952847	0.340668	NA
AC004947.1	1.70642	-0.567533	0.997772	-0.568801	0.569491	NA
AC004947.2	190.97	0.0259277	0.122949	0.210882	0.832979	0.999693
AC004948.1	1.06424	0.0148506	1.15505	0.0128571	0.989742	NA
AC004951.1	13.7144	0.106325	0.39406	0.269819	0.7873	0.999693
AC004951.2	8.78061	0.914388	0.492189	1.8578	0.0631979	0.999693
AC004951.3	3.75606	-1.10788	0.646326	-1.71412	0.0865066	NA
AC004951.4	15.765	0.152859	0.303405	0.50381	0.614395	0.999693
AC004967.1	20.2447	0.0344552	0.285485	0.12069	0.903936	0.999693
AC004980.1	123.65	0.00588921	0.129533	0.0454649	0.963737	0.999693
AC004980.3	2.64437	0.575388	0.704859	0.816316	0.414319	NA
AC004982.1	196.911	0.129231	0.164426	0.785952	0.431896	0.999693
AC004982.2	197.177	0.0891386	0.165791	0.537656	0.590814	0.999693
AC004987.2	39.2167	0.0204564	0.209118	0.097822	0.922074	0.999693
AC004987.3	1.36303	-0.499054	1.08711	-0.459064	0.646188	NA
AC004988.1	0.717307	-0.229224	1.41375	-0.162139	0.871196	NA
AC005000.1	6.68589	0.28457	0.496124	0.573586	0.566248	0.999693
AC005005.3	2.92633	0.149391	0.717192	0.208299	0.834995	NA
AC005005.4	1.28885	-2.28601	1.23744	-1.84737	0.0646937	NA
AC005009.1	8.42557	0.667593	0.444968	1.50032	0.133533	0.999693
AC005009.2	17.3399	0.0855465	0.367025	0.233081	0.815699	0.999693
AC005014.1	4.41608	0.0270764	0.570717	0.0474427	0.96216	NA
AC005014.2	8.10888	0.812518	0.443118	1.83364	0.0667077	0.999693
AC005014.3	1.38427	-0.118652	1.18146	-0.100428	0.920004	NA
AC005034.2	3.40296	-0.403501	0.714323	-0.564871	0.572161	NA
AC005034.3	146.354	-0.0863408	0.116135	-0.743449	0.45721	0.999693
AC005034.4	21.5239	-0.0046186	0.251789	-0.0183431	0.985365	0.999693
AC005034.5	31.3056	-0.156978	0.24965	-0.628795	0.529483	0.999693
AC005037.1	3.33172	0.417503	0.693413	0.602099	0.547108	NA
AC005041.1	4.38477	0.125139	0.595786	0.21004	0.833636	NA
AC005041.2	1.4363	1.11288	1.24585	0.893267	0.371714	NA
AC005041.3	9.10429	0.646174	0.442393	1.46063	0.144117	0.999693
AC005042.1	1.9996	0.317677	0.875851	0.362707	0.716824	NA
AC005046.1	3.21627	0.00828462	0.669807	0.0123687	0.990131	NA
AC005052.1	23.4423	0.139042	0.26249	0.529703	0.596318	0.999693
AC005070.3	42.8869	-0.164286	0.210045	-0.782143	0.43413	0.999693
AC005072.1	2.09187	0.849276	1.09643	0.77458	0.438588	NA
AC005076.1	38.4552	0.239128	0.211606	1.13007	0.258449	0.999693
AC005077.2	0.678618	-0.884047	1.51296	-0.584315	0.559009	NA
AC005077.4	2.6279	-0.327547	1.07091	-0.305858	0.759713	NA
AC005083.1	0.873041	-0.396363	1.36028	-0.291383	0.770758	NA
AC005089.1	2.71264	0.538105	0.7333	0.733812	0.463063	NA
AC005091.1	4.08564	-0.926517	0.679187	-1.36416	0.172518	NA
AC005104.1	0.817436	-1.16714	1.41841	-0.822853	0.410591	NA
AC005104.2	1.58201	-0.550709	1.17132	-0.470162	0.638239	NA
AC005154.1	1461.06	0.0625941	0.140518	0.445453	0.655992	0.999693
AC005154.3	64.44	-0.181265	0.190931	-0.949377	0.342429	0.999693
AC005156.1	0.881476	0.47237	1.34095	0.352266	0.724639	NA
AC005162.3	0.94312	1.13008	1.40477	0.804458	0.421133	NA
AC005165.1	44.5813	-0.0530122	0.19645	-0.269851	0.787275	0.999693
AC005189.1	0.918516	-0.665696	1.3527	-0.492124	0.622631	NA
AC005220.1	1.0387	0.796726	1.292	0.616662	0.537458	NA
AC005224.1	33.4028	0.0977358	0.237218	0.412008	0.680334	0.999693
AC005224.3	7.5612	-0.0797455	0.544502	-0.146456	0.883561	0.999693
AC005224.4	820.268	0.117301	0.11742	0.998984	0.317803	0.999693
AC005225.2	0.683619	0.415137	1.59907	0.259612	0.795163	NA
AC005225.3	6.17917	-0.212099	0.482164	-0.439891	0.660016	0.999693
AC005225.5	14.0916	-0.265778	0.331456	-0.801848	0.422641	0.999693
AC005229.4	212.759	0.0724772	0.0993634	0.729415	0.465748	0.999693
AC005237.1	2.24066	1.13222	0.904435	1.25186	0.210622	NA
AC005244.1	1.55259	-0.650379	1.0103	-0.643747	0.51974	NA
AC005253.1	2.45381	-0.0466445	0.757714	-0.0615595	0.950914	NA
AC005253.2	0.703357	-1.56026	1.87817	-0.830735	0.406124	NA
AC005255.1	0.705784	-1.46306	1.48334	-0.986332	0.32397	NA
AC005261.1	32.2348	-0.150865	0.266008	-0.567146	0.570615	0.999693
AC005261.2	282.263	0.0321354	0.115306	0.278697	0.780478	0.999693
AC005261.3	5.57859	0.658229	0.550442	1.19582	0.231767	0.999693
AC005261.4	50.8117	0.448292	0.170843	2.624	0.00869037	0.999693
AC005277.1	9.27462	-0.109132	0.394808	-0.276417	0.782228	0.999693
AC005277.2	1.26047	0.517581	1.04888	0.49346	0.621688	NA
AC005280.1	1.14715	-0.199423	1.21726	-0.16383	0.869865	NA
AC005288.1	36.5397	0.182555	0.192279	0.949429	0.342403	0.999693
AC005304.3	0.899365	1.26172	1.59104	0.793013	0.42777	NA
AC005306.1	78.2878	0.414304	0.208174	1.99019	0.0465703	0.999693
AC005329.1	486.921	0.0207512	0.10104	0.205376	0.837279	0.999693
AC005329.2	0.703743	1.00115	1.49337	0.670395	0.502606	NA
AC005329.3	2.09206	0.116065	0.897474	0.129324	0.897101	NA
AC005332.1	6.73209	0.975261	0.472967	2.06201	0.0392072	0.999693
AC005332.10	22.275	0.511062	0.289941	1.76265	0.0779602	0.999693
AC005332.3	2.34735	0.229385	0.845721	0.27123	0.786214	NA
AC005332.5	77.5852	-0.0846106	0.185172	-0.456929	0.647722	0.999693
AC005332.6	90.5526	0.345736	0.130503	2.64926	0.00806692	0.999693
AC005332.7	333.414	-0.178854	0.124399	-1.43774	0.150508	0.999693
AC005332.8	208.482	0.0512599	0.138261	0.370748	0.710825	0.999693
AC005332.9	1593.81	-0.0283602	0.0612609	-0.462942	0.643406	0.999693
AC005339.1	2.97675	-0.0131144	0.683069	-0.0191992	0.984682	NA
AC005342.1	1.85487	0.314365	0.935649	0.335986	0.736881	NA
AC005342.2	1.81249	1.48907	1.01718	1.46392	0.143215	NA
AC005355.1	51.3634	0.223743	0.199213	1.12314	0.26138	0.999693
AC005355.2	1.47183	0.52994	1.0489	0.505235	0.613394	NA
AC005363.2	3.25709	0.256632	0.675429	0.379954	0.703979	NA
AC005383.1	4.78792	0.68972	0.583422	1.1822	0.237127	0.999693
AC005391.1	0.892801	0.898629	1.72914	0.519699	0.603274	NA
AC005393.1	32.8264	0.115605	0.22295	0.518525	0.604092	0.999693
AC005410.2	2.68557	-1.26536	0.795056	-1.59153	0.11149	NA
AC005476.1	0.822862	-2.72082	1.32947	-2.04654	0.040703	NA
AC005476.2	27.6288	0.0760753	0.229307	0.331762	0.740069	0.999693
AC005479.2	17.3146	-0.447471	0.289356	-1.54644	0.121998	0.999693
AC005479.3	13.5165	0.0529256	0.36172	0.146316	0.883672	0.999693
AC005480.1	27.1842	0.184347	0.301992	0.610436	0.541573	0.999693
AC005487.1	2.0812	0.849817	1.02348	0.830323	0.406356	NA
AC005495.1	0.685415	-0.186389	1.50843	-0.123565	0.90166	NA
AC005498.1	1.37827	-0.373348	0.946808	-0.394323	0.693343	NA
AC005498.2	11.2394	-0.10304	0.383333	-0.268802	0.788082	0.999693
AC005498.3	136.415	-0.0305244	0.130964	-0.233075	0.815703	0.999693
AC005519.2	87.3227	0.299045	0.193634	1.54438	0.122496	0.999693
AC005520.2	108.421	-0.0954437	0.132159	-0.722188	0.470179	0.999693
AC005520.3	1.27473	0.735435	1.12688	0.652626	0.513997	NA
AC005520.5	22.2126	-0.146831	0.246841	-0.594839	0.551951	0.999693
AC005523.1	8.54366	-0.406382	0.403929	-1.00607	0.31438	0.999693
AC005523.2	2.50398	1.10218	0.863265	1.27676	0.201687	NA
AC005529.1	0.69244	-1.19775	1.5266	-0.784587	0.432696	NA
AC005532.1	8.5207	0.14737	0.457414	0.32218	0.747316	0.999693
AC005534.1	3.14757	-0.463531	0.686376	-0.675331	0.499466	NA
AC005537.1	20.1587	0.235001	0.303808	0.773518	0.439216	0.999693
AC005539.1	1.17854	0.0827231	1.21179	0.068265	0.945575	NA
AC005540.1	14.1127	-0.0872209	0.33416	-0.261015	0.794081	0.999693
AC005546.1	1.12303	0.700398	1.21699	0.575518	0.564941	NA
AC005550.3	24.7073	0.169236	0.252627	0.669903	0.502919	0.999693
AC005551.1	2.39376	0.160738	0.821029	0.195776	0.844785	NA
AC005562.1	73.1027	-0.0073142	0.160435	-0.0455899	0.963637	0.999693
AC005578.1	2.5911	0.37224	0.845743	0.440133	0.659841	NA
AC005586.1	3.79323	1.00979	0.631465	1.59912	0.109793	NA
AC005586.2	8.93972	-0.173919	0.519104	-0.335036	0.737598	0.999693
AC005592.1	37.9201	0.102324	0.287612	0.355772	0.722011	0.999693
AC005593.1	4.58845	-0.0478139	0.616531	-0.0775531	0.938184	0.999693
AC005597.1	1.13546	0.0263849	1.11895	0.0235801	0.981188	NA
AC005606.2	10.3384	-0.234739	0.395165	-0.594027	0.552494	0.999693
AC005609.2	2.25968	0.48645	0.764019	0.636699	0.524321	NA
AC005609.3	12.6483	-0.138343	0.377805	-0.366175	0.714234	0.999693
AC005609.4	11.8215	0.0618483	0.380269	0.162643	0.870799	0.999693
AC005609.5	30.0989	0.2173	0.23575	0.92174	0.356664	0.999693
AC005614.1	3.18205	0.373584	0.664801	0.561948	0.574151	NA
AC005618.1	34.7164	0.0726868	0.220703	0.329342	0.741897	0.999693
AC005632.2	15.384	0.101269	0.314901	0.321589	0.747764	0.999693
AC005670.1	2.70621	-1.30201	0.802753	-1.62194	0.104817	NA
AC005674.1	0.667549	1.16617	1.84171	0.633198	0.526605	NA
AC005674.2	112.797	0.150666	0.162207	0.928846	0.352969	0.999693
AC005695.1	12.4559	-0.818171	0.38155	-2.14433	0.0320062	0.999693
AC005695.3	1.2627	-0.466772	1.05557	-0.442198	0.658346	NA
AC005696.1	27.7398	-0.265296	0.247658	-1.07122	0.28407	0.999693
AC005696.3	3.38161	0.373536	0.767656	0.486593	0.626547	NA
AC005696.4	388.47	0.105404	0.0984913	1.07019	0.284535	0.999693
AC005697.1	0.908456	-0.775039	1.4733	-0.526056	0.598849	NA
AC005702.1	0.657816	1.66181	1.56403	1.06252	0.288002	NA
AC005702.3	1.24749	2.23256	1.22246	1.82628	0.0678079	NA
AC005703.4	1.64433	-0.188563	0.955096	-0.197429	0.843492	NA
AC005722.2	5.47936	0.220513	0.534099	0.412869	0.679703	0.999693
AC005726.2	41.3356	0.0539318	0.233483	0.230988	0.817324	0.999693
AC005726.3	0.640083	2.55103	1.44905	1.76049	0.0783254	NA
AC005726.4	21.9175	0.0146873	0.303141	0.0484504	0.961357	0.999693
AC005726.5	5.94486	0.968763	0.553188	1.75124	0.0799049	0.999693
AC005726.6	19.8831	0.175788	0.356867	0.492587	0.622305	0.999693
AC005730.2	7.1379	0.466355	0.528339	0.88268	0.377409	0.999693
AC005730.3	1.0416	0.842063	1.12957	0.745472	0.455987	NA
AC005736.1	1.57774	0.464091	0.993289	0.467226	0.640338	NA
AC005740.4	8.2885	0.817855	0.431052	1.89735	0.0577823	0.999693
AC005746.1	4.42612	-0.280355	0.637618	-0.439692	0.66016	NA
AC005746.2	4.46136	-1.63769	0.663447	-2.46846	0.0135694	NA
AC005746.3	0.690352	1.82104	1.54365	1.1797	0.238121	NA
AC005753.1	0.759864	-0.660267	1.68739	-0.391294	0.69558	NA
AC005759.1	11.2147	0.650033	0.381026	1.70601	0.0880063	0.999693
AC005772.1	1.50538	0.634891	0.991307	0.640458	0.521875	NA
AC005775.1	7.22964	-0.446161	0.45078	-0.989754	0.322294	0.999693
AC005776.1	8.86429	0.576975	0.466211	1.23758	0.215871	0.999693
AC005777.1	6.22201	-0.289576	0.501126	-0.577851	0.563365	0.999693
AC005779.1	0.740203	-1.19216	1.5658	-0.761376	0.446433	NA
AC005785.1	4.92849	0.226615	0.519856	0.43592	0.662895	0.999693
AC005785.2	17.112	-0.317978	0.378776	-0.839489	0.401195	0.999693
AC005786.1	0.783535	-1.17276	1.50987	-0.776731	0.437317	NA
AC005786.3	65.5798	0.197825	0.253514	0.780332	0.435196	0.999693
AC005789.1	0.793538	-0.16676	1.52404	-0.10942	0.912869	NA
AC005790.1	1.3425	0.815829	1.08756	0.750148	0.453166	NA
AC005822.1	2.59226	-1.00229	0.749801	-1.33674	0.181309	NA
AC005828.4	0.703035	0.852938	1.40819	0.605698	0.544715	NA
AC005828.6	0.759197	0.10272	1.37594	0.0746546	0.94049	NA
AC005829.1	10.1894	0.246017	0.374162	0.657513	0.510851	0.999693
AC005829.2	1.78109	-0.783333	0.961085	-0.815051	0.415043	NA
AC005831.1	3.79113	2.3439	0.796391	2.94315	0.00324889	NA
AC005837.1	53.5252	0.0551289	0.181207	0.304231	0.760952	0.999693
AC005837.3	1.61802	-2.08718	1.14068	-1.82977	0.0672838	NA
AC005838.2	15.5242	0.283779	0.351637	0.807022	0.419654	0.999693
AC005839.1	75.3963	0.140981	0.194535	0.724706	0.468632	0.999693
AC005840.1	1.06388	0.461375	1.24448	0.370736	0.710834	NA
AC005840.2	0.747327	-1.63993	1.51701	-1.08103	0.279685	NA
AC005841.1	2.82106	0.216475	0.75193	0.287892	0.773429	NA
AC005863.1	195.201	0.0028538	0.113124	0.0252272	0.979874	0.999693
AC005865.1	10.3247	0.431809	0.411179	1.05017	0.293638	0.999693
AC005865.2	6.10373	-0.0540913	0.476899	-0.113423	0.909695	0.999693
AC005884.1	0.700238	-1.45749	1.4782	-0.985991	0.324138	NA
AC005899.1	5.24051	0.179002	0.583549	0.306747	0.759036	0.999693
AC005899.5	10.2827	-0.177785	0.42464	-0.418673	0.675455	0.999693
AC005899.6	18.7253	0.0185865	0.393783	0.0471998	0.962354	0.999693
AC005899.7	9.19275	0.132847	0.426573	0.311429	0.755475	0.999693
AC005906.2	5.14701	0.307874	0.69301	0.444256	0.656857	0.999693
AC005911.1	15.4185	-0.141995	0.332557	-0.426978	0.669395	0.999693
AC005912.1	1.78422	-1.46384	0.950746	-1.53968	0.123639	NA
AC005912.2	1.07845	2.18882	1.36103	1.60821	0.10779	NA
AC005920.1	2.26863	0.235936	0.806479	0.292551	0.769865	NA
AC005921.2	0.997619	0.558631	1.16943	0.477695	0.632867	NA
AC005921.3	9.41509	0.35075	0.426678	0.822048	0.41105	0.999693
AC005943.2	0.748352	-1.28436	1.77354	-0.724178	0.468957	NA
AC005944.1	7.33432	0.650012	0.467582	1.39016	0.164481	0.999693
AC005954.1	7.27211	0.489194	0.443657	1.10264	0.270183	0.999693
AC005962.2	33.3571	0.0482104	0.217651	0.221503	0.824701	0.999693
AC005972.1	2.08337	0.398757	0.981098	0.406439	0.68442	NA
AC005972.4	1.08456	-0.384516	1.02933	-0.373559	0.708733	NA
AC006001.1	0.616067	-0.673	1.65238	-0.407292	0.683794	NA
AC006001.2	108.421	-0.0271758	0.147185	-0.184637	0.853514	0.999693
AC006001.3	669.898	0.184606	0.104784	1.76178	0.0781064	0.999693
AC006011.2	1.06124	1.02121	1.34657	0.758378	0.448225	NA
AC006012.1	14.5228	-0.331608	0.323146	-1.02619	0.304804	0.999693
AC006017.1	3.34203	0.599385	0.668848	0.896145	0.370175	NA
AC006020.1	3.44608	-0.133489	0.671364	-0.198833	0.842393	NA
AC006026.1	0.74828	1.36791	1.40071	0.976587	0.328774	NA
AC006026.3	2.84067	-0.582051	0.791235	-0.735623	0.46196	NA
AC006027.1	1.58525	1.03741	1.16772	0.888409	0.374321	NA
AC006030.1	32.0573	-0.0701423	0.230447	-0.304375	0.760842	0.999693
AC006033.2	0.742732	0.966675	1.63452	0.591411	0.554245	NA
AC006042.2	1.40512	0.781337	1.12266	0.695968	0.486449	NA
AC006042.3	54.4832	0.121618	0.42598	0.285502	0.77526	0.999693
AC006042.4	12.9904	-0.130253	0.346037	-0.376413	0.70661	0.999693
AC006058.1	53.2652	0.138602	0.186632	0.742646	0.457696	0.999693
AC006058.3	5.29293	-0.482432	0.508401	-0.948921	0.342661	0.999693
AC006059.1	10.8322	0.142667	0.377269	0.378158	0.705314	0.999693
AC006063.1	1.39674	-0.683947	1.13085	-0.604808	0.545307	NA
AC006064.2	15.153	0.140593	0.312213	0.450313	0.652485	0.999693
AC006064.3	23.3097	-0.0733872	0.271777	-0.270028	0.787139	0.999693
AC006064.4	16.3066	0.0358264	0.317389	0.112879	0.910127	0.999693
AC006077.2	20.3642	0.638759	0.285385	2.23824	0.0252057	0.999693
AC006111.1	1.49486	-0.587838	1.28303	-0.458165	0.646834	NA
AC006111.2	14.7219	-0.0576369	0.326776	-0.17638	0.859995	0.999693
AC006111.3	4.94361	-0.206556	0.587469	-0.351603	0.725136	0.999693
AC006115.1	1.6957	-0.109633	0.924093	-0.118638	0.905562	NA
AC006116.1	11.8115	-0.027578	0.366132	-0.0753225	0.939958	0.999693
AC006116.10	10.7459	-0.48698	0.3885	-1.25349	0.210028	0.999693
AC006116.2	2.63109	0.0524326	0.753496	0.0695858	0.944523	NA
AC006116.3	0.914547	-0.2492	1.28689	-0.193646	0.846453	NA
AC006116.4	1.0686	-0.54998	1.25356	-0.438736	0.660853	NA
AC006116.5	3.97181	0.578506	0.642271	0.90072	0.367737	NA
AC006116.6	4.86776	-0.476059	0.597989	-0.7961	0.425974	0.999693
AC006116.7	12.3676	-0.0370327	0.34773	-0.106499	0.915187	0.999693
AC006116.8	37.1719	-0.244971	0.202964	-1.20697	0.227444	0.999693
AC006116.9	3.63434	-0.0096142	0.619637	-0.0155159	0.987621	NA
AC006122.2	3.68672	-0.617515	0.681521	-0.906084	0.364891	NA
AC006128.1	3.5118	0.697437	0.641134	1.08782	0.276675	NA
AC006141.1	6.59675	0.639027	0.51523	1.24027	0.214874	0.999693
AC006146.1	0.970099	0.298343	1.18603	0.251548	0.801391	NA
AC006160.1	13.9597	-0.170065	0.370417	-0.459118	0.646149	0.999693
AC006195.1	1.80515	0.800945	0.958874	0.835297	0.40355	NA
AC006206.1	0.540105	2.31065	2.04569	1.12952	0.258678	NA
AC006206.2	9.62507	-0.275802	0.483274	-0.570694	0.568207	0.999693
AC006210.2	2.08885	0.00518736	0.873337	0.00593969	0.995261	NA
AC006213.1	44.7505	0.00494299	0.207629	0.0238068	0.981007	0.999693
AC006213.2	96.6154	0.0316307	0.134276	0.235565	0.813771	0.999693
AC006213.3	29.9829	0.205975	0.23545	0.874817	0.381674	0.999693
AC006213.4	54.0047	-0.0148598	0.191398	-0.0776379	0.938116	0.999693
AC006213.5	15.8901	-0.441932	0.315154	-1.40227	0.160834	0.999693
AC006213.6	29.4137	0.0769627	0.330933	0.232562	0.816101	0.999693
AC006237.1	9.83195	0.298733	0.415656	0.718702	0.472324	0.999693
AC006249.1	11.2393	-0.604638	0.415751	-1.45433	0.145855	0.999693
AC006252.1	23.1039	0.207661	0.287516	0.722258	0.470136	0.999693
AC006254.1	32.3223	0.21216	0.286144	0.741447	0.458422	0.999693
AC006262.1	17.7296	-0.0755562	0.429071	-0.176093	0.860221	0.999693
AC006299.1	1.7746	-0.501649	0.997657	-0.502827	0.615086	NA
AC006329.1	8.50398	0.285743	0.429261	0.665662	0.505627	0.999693
AC006329.2	0.769985	-0.81032	1.53745	-0.527056	0.598155	NA
AC006330.1	15.2783	-0.21448	0.351976	-0.609361	0.542285	0.999693
AC006333.2	371.359	0.0221892	0.0817052	0.271577	0.785948	0.999693
AC006372.3	0.947762	1.02574	1.38056	0.742991	0.457487	NA
AC006378.2	20.9035	0.588948	0.29086	2.02485	0.042883	0.999693
AC006435.1	1.25846	1.39454	1.14779	1.21497	0.224377	NA
AC006435.2	8.11653	0.174671	0.452035	0.38641	0.699193	0.999693
AC006435.3	0.804434	-2.06231	1.49509	-1.37939	0.167775	NA
AC006449.2	7.60403	0.246142	0.429809	0.572677	0.566863	0.999693
AC006449.3	0.96338	0.196485	1.39992	0.140355	0.88838	NA
AC006449.5	117.951	-0.242021	0.123433	-1.96075	0.0499083	0.999693
AC006449.6	158.581	0.108502	0.13998	0.775123	0.438267	0.999693
AC006449.7	1.63614	-0.798927	0.945454	-0.845019	0.3981	NA
AC006450.1	4.11221	0.375496	0.659479	0.569382	0.569097	NA
AC006450.3	29.0245	0.047114	0.236102	0.19955	0.841833	0.999693
AC006453.2	18.3992	-0.0248758	0.289478	-0.0859336	0.931519	0.999693
AC006460.2	125.146	-0.112201	0.136845	-0.819914	0.412265	0.999693
AC006480.2	39.4147	0.0849484	0.233643	0.363582	0.71617	0.999693
AC006486.2	4.32337	0.39857	0.614765	0.648329	0.516772	NA
AC006487.1	1.1749	-0.257041	1.19588	-0.214938	0.829815	NA
AC006504.1	50.1231	0.0258006	0.205209	0.125728	0.899947	0.999693
AC006504.3	9.34979	-0.40831	0.41159	-0.992031	0.321183	0.999693
AC006504.5	185.377	-0.0758075	0.100386	-0.755162	0.450152	0.999693
AC006504.8	34.9586	0.122854	0.212985	0.57682	0.564061	0.999693
AC006509.2	0.571228	-1.19416	1.9157	-0.623353	0.533053	NA
AC006511.2	2.40129	-1.12579	0.900339	-1.25041	0.211151	NA
AC006511.3	56.0642	0.0374191	0.174748	0.214132	0.830444	0.999693
AC006511.4	0.785036	-0.534186	1.47832	-0.361348	0.717839	NA
AC006511.5	5.67432	-0.251688	0.511578	-0.491985	0.62273	0.999693
AC006512.1	0.783027	2.75598	1.35295	2.03701	0.0416495	NA
AC006518.1	12.6001	0.23392	0.421531	0.55493	0.578943	0.999693
AC006518.2	9.02842	0.549909	0.428422	1.28357	0.199293	0.999693
AC006538.1	77.8719	-0.222535	0.148237	-1.50121	0.133301	0.999693
AC006538.3	0.634075	2.22558	1.48535	1.49836	0.13404	NA
AC006547.2	3.95727	0.282555	0.591435	0.477744	0.632832	NA
AC006548.3	0.657383	0.452476	1.44503	0.313127	0.754184	NA
AC006942.1	42.2684	-0.188625	0.216215	-0.872396	0.382992	0.999693
AC006946.2	2.03357	1.06886	0.88424	1.20878	0.226746	NA
AC006960.1	2.96593	-0.430493	0.710475	-0.605922	0.544567	NA
AC006960.3	8.81104	0.434131	0.412565	1.05227	0.292675	0.999693
AC006963.1	1.62967	-1.21076	0.987039	-1.22665	0.219953	NA
AC006970.2	0.918261	1.00131	1.42064	0.704832	0.480915	NA
AC006971.1	2.281	0.648304	0.903116	0.717853	0.472848	NA
AC006974.1	8.7843	0.450128	0.428324	1.05091	0.293302	0.999693
AC006974.2	34.3712	-0.192901	0.225719	-0.854605	0.39277	0.999693
AC006978.1	440.014	0.114806	0.0762517	1.50562	0.132164	0.999693
AC006994.1	0.839818	1.17389	1.28243	0.915365	0.36	NA
AC006994.2	64.5354	-0.0357613	0.159868	-0.223692	0.822997	0.999693
AC007000.1	19.842	0.137351	0.273432	0.502323	0.615441	0.999693
AC007000.2	3.62825	0.863614	0.65782	1.31284	0.189235	NA
AC007000.3	0.868304	-0.680796	1.55212	-0.438623	0.660935	NA
AC007001.1	1.34549	1.2949	1.04747	1.23622	0.216376	NA
AC007014.2	1.97294	0.805608	0.969827	0.830672	0.406159	NA
AC007029.1	0.769864	-0.541597	1.42329	-0.380525	0.703556	NA
AC007032.1	26.1983	-0.082532	0.24249	-0.340351	0.733592	0.999693
AC007036.2	4.61558	-0.244965	0.642805	-0.381087	0.703139	0.999693
AC007038.1	61.3997	0.0286847	0.218956	0.131007	0.89577	0.999693
AC007038.2	46.9131	0.192321	0.20121	0.955824	0.339161	0.999693
AC007040.2	19.525	0.0915019	0.324761	0.281752	0.778134	0.999693
AC007041.1	3.96439	0.800885	0.623933	1.28361	0.199279	NA
AC007066.1	1.23066	-2.4988	1.25399	-1.99268	0.0462965	NA
AC007066.2	175.947	-0.130703	0.125628	-1.0404	0.298156	0.999693
AC007100.1	0.641591	1.00788	1.64765	0.611708	0.540731	NA
AC007114.1	50.7785	-0.0412252	0.192329	-0.214347	0.830277	0.999693
AC007128.1	0.856882	1.37979	1.34727	1.02414	0.305769	NA
AC007191.1	103.098	-0.0153094	0.129516	-0.118204	0.905906	0.999693
AC007192.1	0.592739	0.306972	1.65168	0.185855	0.852559	NA
AC007192.2	0.634482	0.603326	1.66289	0.362817	0.716742	NA
AC007193.3	2.67133	-0.372803	0.763131	-0.488517	0.625184	NA
AC007216.1	0.612582	-0.194164	1.50026	-0.12942	0.897025	NA
AC007216.3	10.5935	0.33037	0.451595	0.731563	0.464435	0.999693
AC007216.4	4.78793	0.419278	0.527533	0.794791	0.426735	0.999693
AC007218.2	2.50614	0.370747	0.772639	0.479845	0.631338	NA
AC007220.1	23.0506	-0.0287591	0.288825	-0.0995728	0.920683	0.999693
AC007221.1	2.86856	-1.11338	0.761183	-1.46269	0.143552	NA
AC007221.2	3.55518	0.0713412	0.584437	0.122068	0.902845	NA
AC007224.2	2.31159	-0.193756	0.788723	-0.245657	0.805947	NA
AC007225.1	2.39226	0.33607	0.811412	0.41418	0.678742	NA
AC007228.2	90.5528	-0.0196576	0.126421	-0.155493	0.876433	0.999693
AC007229.1	1.01627	0.0185358	1.12007	0.0165488	0.986797	NA
AC007238.1	13.4869	0.0757286	0.353846	0.214016	0.830535	0.999693
AC007249.1	5.91824	-0.40207	0.51869	-0.775164	0.438243	0.999693
AC007249.2	37.2433	0.195211	0.198314	0.984355	0.324941	0.999693
AC007250.1	1.42925	0.394845	1.0737	0.367743	0.713065	NA
AC007255.1	37.6758	-0.0309168	0.196966	-0.156965	0.875273	0.999693
AC007256.1	8.67747	0.391398	0.439149	0.891263	0.372788	0.999693
AC007277.1	1.302	-2.44906	1.17778	-2.07938	0.0375823	NA
AC007285.1	24.5765	-0.253767	0.258304	-0.982435	0.325886	0.999693
AC007292.1	41.3717	0.0558149	0.219135	0.254706	0.79895	0.999693
AC007292.2	10.663	0.522585	0.409826	1.27514	0.20226	0.999693
AC007292.3	2.29024	-0.230642	0.768463	-0.300133	0.764075	NA
AC007298.2	0.702212	2.20398	1.5411	1.43014	0.152677	NA
AC007318.1	20.9534	0.0303552	0.262482	0.115647	0.907933	0.999693
AC007318.2	7.72677	-0.0604813	0.414599	-0.145879	0.884017	0.999693
AC007325.2	8.62259	-0.254673	0.405298	-0.628359	0.529769	0.999693
AC007325.4	16.6951	0.0169168	0.298269	0.0567167	0.954771	0.999693
AC007336.1	45.4962	-0.188058	0.22679	-0.829217	0.406981	0.999693
AC007336.2	57.2635	-0.0089864	0.169629	-0.0529769	0.95775	0.999693
AC007336.3	5.53491	-0.63444	0.486688	-1.30359	0.192374	0.999693
AC007342.1	1.5466	0.291946	0.985676	0.296189	0.767086	NA
AC007342.4	4.74373	0.0201355	0.610453	0.0329845	0.973687	0.999693
AC007342.5	7.91519	-0.34299	0.42121	-0.814298	0.415474	0.999693
AC007342.6	4.46838	0.342332	0.609346	0.561802	0.574251	NA
AC007342.7	170.127	0.0258771	0.113227	0.228541	0.819225	0.999693
AC007342.8	2.35686	-1.31296	0.925085	-1.41928	0.155817	NA
AC007342.9	4.90437	-0.280259	0.591209	-0.474044	0.635469	0.999693
AC007349.2	324.761	0.183843	0.093812	1.95969	0.0500315	0.999693
AC007364.1	3.13982	-0.175147	0.696851	-0.251341	0.801551	NA
AC007365.1	0.959918	-1.68022	1.44994	-1.15882	0.246528	NA
AC007370.2	3.72751	-0.701512	0.721059	-0.972891	0.330608	NA
AC007375.3	34.6921	0.0678057	0.221617	0.305959	0.759636	0.999693
AC007376.2	16.7269	0.152056	0.317884	0.478339	0.632409	0.999693
AC007378.1	0.958316	0.908532	1.43038	0.635168	0.525319	NA
AC007382.1	130.538	0.0366805	0.114966	0.319054	0.749685	0.999693
AC007383.2	135.655	0.0785928	0.110201	0.713177	0.475736	0.999693
AC007383.3	0.761058	1.05421	1.4114	0.746924	0.455109	NA
AC007386.1	5.97868	0.135583	0.487985	0.277843	0.781133	0.999693
AC007388.1	882.612	-0.030823	0.0672512	-0.458327	0.646718	0.999693
AC007389.1	6.06638	-0.40429	0.479314	-0.843478	0.398961	0.999693
AC007389.5	2.05344	0.971604	1.00713	0.964726	0.334682	NA
AC007390.2	49.6649	-0.0318326	0.201763	-0.157772	0.874636	0.999693
AC007391.1	1.14347	-0.0985508	1.16251	-0.084774	0.932441	NA
AC007395.1	1.81338	-0.565275	1.00568	-0.562082	0.57406	NA
AC007403.1	1.2935	0.804023	1.30096	0.618021	0.536561	NA
AC007405.1	27.0089	-0.152546	0.247015	-0.617558	0.536867	0.999693
AC007405.2	17.7655	-0.0719499	0.330235	-0.217875	0.827526	0.999693
AC007405.3	138.615	0.0264603	0.118969	0.222413	0.823992	0.999693
AC007406.2	2.20746	-0.0152991	1.06315	-0.0143903	0.988519	NA
AC007406.4	1.50728	-0.385952	0.968121	-0.398661	0.690143	NA
AC007406.5	346.66	-0.149565	0.0947314	-1.57883	0.114375	0.999693
AC007423.1	16.4339	0.331488	0.307544	1.07785	0.281099	0.999693
AC007431.3	1.54352	0.827629	1.00233	0.825709	0.408969	NA
AC007448.3	11.9111	-0.265693	0.36683	-0.724295	0.468885	0.999693
AC007450.4	0.974498	0.173047	1.26201	0.13712	0.890936	NA
AC007485.1	2.07429	-0.590791	0.897717	-0.658104	0.510471	NA
AC007485.2	586.788	0.0531788	0.0823191	0.646008	0.518274	0.999693
AC007490.1	39.409	-0.203204	0.198252	-1.02498	0.305373	0.999693
AC007495.1	7.21382	-0.128246	0.477574	-0.268536	0.788287	0.999693
AC007496.3	5.0492	0.166922	0.69516	0.24012	0.810237	0.999693
AC007497.1	2.76669	0.534381	0.685178	0.779916	0.435441	NA
AC007537.1	14.8336	-0.343733	0.309759	-1.10968	0.267137	0.999693
AC007537.2	0.714555	1.71882	1.48202	1.15978	0.246138	NA
AC007541.1	185.771	-0.0021992	0.100844	-0.0218079	0.982601	0.999693
AC007546.1	3.52272	0.265992	0.708113	0.375635	0.707188	NA
AC007551.1	1.48421	0.0938904	1.03107	0.0910608	0.927444	NA
AC007562.1	0.817982	-1.46293	1.41892	-1.03102	0.302532	NA
AC007563.2	4.1229	-0.416931	0.661694	-0.630096	0.528632	NA
AC007566.1	80.3768	-0.0254841	0.168236	-0.151478	0.879599	0.999693
AC007570.1	1.6494	0.29423	1.00846	0.291761	0.770469	NA
AC007598.1	0.650894	1.31695	1.42041	0.927163	0.353842	NA
AC007598.3	2.12841	-0.0079783	0.888008	-0.0089845	0.992831	NA
AC007608.1	2.21142	-1.58789	0.989197	-1.60523	0.108444	NA
AC007608.3	7.47892	0.0191268	0.456081	0.0419372	0.966549	0.999693
AC007608.4	0.798143	-0.185296	1.63037	-0.113653	0.909513	NA
AC007610.1	3.00451	0.304653	0.737646	0.413006	0.679602	NA
AC007610.4	15.2572	-0.0444828	0.326706	-0.136156	0.891698	0.999693
AC007611.1	3.48515	-0.260561	0.65408	-0.398363	0.690363	NA
AC007613.1	5.62933	0.0105016	0.544299	0.0192937	0.984607	0.999693
AC007614.2	2.77703	0.88032	0.899964	0.978172	0.327989	NA
AC007614.3	64.9541	0.00482291	0.179085	0.0269308	0.978515	0.999693
AC007614.4	2.89677	-0.161167	0.72517	-0.222248	0.824121	NA
AC007614.6	0.766092	-0.183855	1.69168	-0.108682	0.913455	NA
AC007619.1	6.68598	-0.36476	0.485052	-0.752003	0.452049	0.999693
AC007620.2	15.6995	0.110281	0.353582	0.311896	0.755119	0.999693
AC007620.3	5.36589	-0.0129581	0.533389	-0.0242939	0.980618	0.999693
AC007622.1	3.64496	-0.424325	0.739281	-0.57397	0.565988	NA
AC007622.2	0.946693	1.26269	1.39078	0.907896	0.363933	NA
AC007637.1	2.21051	0.87919	0.778015	1.13004	0.258458	NA
AC007655.1	2.32483	1.07953	0.814618	1.32519	0.185108	NA
AC007656.1	0.681407	-1.12552	1.54006	-0.73083	0.464883	NA
AC007663.2	3.70022	0.0133678	0.655859	0.0203822	0.983739	NA
AC007663.3	13.0075	0.0459169	0.350998	0.130818	0.895919	0.999693
AC007663.4	23.7238	-0.259165	0.260821	-0.993651	0.320393	0.999693
AC007666.1	3.49655	0.553805	0.682086	0.811928	0.416833	NA
AC007671.1	2.06312	0.603945	0.965582	0.625473	0.531661	NA
AC007681.1	13.1442	-0.0907684	0.350706	-0.258816	0.795777	0.999693
AC007683.1	4.44841	0.866712	0.585475	1.48036	0.138778	NA
AC007684.1	11.7765	0.732153	0.352428	2.07745	0.0377596	0.999693
AC007686.3	183.348	0.117383	0.14527	0.808033	0.419072	0.999693
AC007687.1	1.09424	-1.96304	1.25342	-1.56615	0.117313	NA
AC007688.1	1.88636	0.323383	0.84936	0.380737	0.703398	NA
AC007728.1	15.2153	-0.359735	0.323977	-1.11037	0.266839	0.999693
AC007728.2	0.894899	0.252226	1.3632	0.185025	0.85321	NA
AC007731.2	1.09042	0.598244	1.15824	0.516513	0.605496	NA
AC007743.1	4.77091	-0.552045	0.578341	-0.954534	0.339814	0.999693
AC007750.1	40.4371	0.236812	0.45938	0.515502	0.606202	0.999693
AC007773.1	9.69728	0.0370254	0.395319	0.0936596	0.92538	0.999693
AC007780.1	22.6305	0.139515	0.262808	0.530861	0.595515	0.999693
AC007785.1	1.5957	-0.0820361	1.18864	-0.069017	0.944976	NA
AC007785.3	5.65037	0.388033	0.524423	0.739924	0.459346	0.999693
AC007786.1	43.2109	-0.142662	0.185563	-0.768807	0.442008	0.999693
AC007786.2	6.77615	-0.438771	0.484259	-0.906066	0.364901	0.999693
AC007786.3	1.13203	0.510056	1.267	0.402568	0.687266	NA
AC007787.2	1.87518	0.0357918	0.964263	0.0371183	0.970391	NA
AC007792.1	1.61519	0.274575	1.01887	0.269489	0.787553	NA
AC007823.1	18.2075	0.0653512	0.28696	0.227736	0.819851	0.999693
AC007834.2	1.00159	0.736435	1.33049	0.553506	0.579917	NA
AC007842.1	186.608	0.0578575	0.175318	0.330013	0.74139	0.999693
AC007848.1	5.33095	-0.922054	0.750585	-1.22845	0.219279	0.999693
AC007878.1	22.3598	0.746243	0.360355	2.07085	0.0383724	0.999693
AC007879.2	1.35836	-0.251393	1.04912	-0.239623	0.810622	NA
AC007879.3	1.30746	-0.252373	1.08094	-0.233476	0.815392	NA
AC007881.3	13.0836	-0.35245	0.316007	-1.11532	0.264712	0.999693
AC007906.1	2.09915	0.520282	0.927721	0.560817	0.574922	NA
AC007906.2	4.86009	-0.551963	0.721508	-0.765013	0.444264	0.999693
AC007920.2	1.28909	-1.54939	1.13712	-1.36255	0.173024	NA
AC007922.2	0.705888	0.401175	1.75164	0.229028	0.818847	NA
AC007938.1	10.2121	0.00238621	0.391164	0.00610027	0.995133	0.999693
AC007938.2	7.50071	0.379411	0.452617	0.838261	0.401884	0.999693
AC007938.3	47.4068	0.0248917	0.241362	0.10313	0.91786	0.999693
AC007950.2	5.19834	-0.652694	0.552797	-1.18071	0.237717	0.999693
AC007952.4	1.86822	1.95132	1.03554	1.88435	0.0595176	NA
AC007953.2	3.17934	-0.488498	0.819687	-0.595957	0.551204	NA
AC007966.1	14.5517	0.401745	0.369455	1.0874	0.27686	0.999693
AC007969.1	34.2246	0.0459903	0.201593	0.228134	0.819542	0.999693
AC007996.1	140.048	0.0767647	0.127815	0.60059	0.548113	0.999693
AC007998.5	2.47892	1.02867	0.811392	1.26778	0.204876	NA
AC008013.1	17.0879	0.114118	0.329854	0.345967	0.729368	0.999693
AC008014.1	27.6408	0.107092	0.231068	0.463462	0.643033	0.999693
AC008026.1	4.00471	-0.107391	0.582447	-0.18438	0.853716	NA
AC008026.2	0.59821	-1.84555	1.6238	-1.13656	0.25572	NA
AC008026.3	1.06213	-0.177089	1.44255	-0.122761	0.902296	NA
AC008035.1	3.89143	0.152974	0.641155	0.238592	0.811422	NA
AC008038.1	57.372	0.103863	0.164595	0.631024	0.528025	0.999693
AC008040.1	111.895	-0.0339007	0.14188	-0.238939	0.811153	0.999693
AC008040.2	2.50972	0.524212	0.894705	0.585905	0.557939	NA
AC008040.3	367.474	-0.58335	0.106204	-5.49275	3.96e-08	0.00026472
AC008040.5	779.506	-0.0457687	0.0838042	-0.546139	0.584971	0.999693
AC008050.1	11.5536	-0.262831	0.382849	-0.686513	0.49239	0.999693
AC008060.1	3.97771	-1.03002	0.605434	-1.7013	0.0888874	NA
AC008060.4	4.49092	-0.173019	0.605486	-0.285753	0.775067	NA
AC008063.1	42.5098	0.364451	0.196153	1.858	0.0631694	0.999693
AC008063.2	20.2215	0.402931	0.279006	1.44417	0.148692	0.999693
AC008066.1	1.53328	-0.840396	1.07322	-0.783062	0.433591	NA
AC008073.3	4.95309	0.359701	0.550775	0.653081	0.513704	0.999693
AC008074.1	20.6135	0.104003	0.280827	0.370344	0.711126	0.999693
AC008074.3	38.6066	0.0675732	0.200503	0.337018	0.736104	0.999693
AC008079.2	1.78096	0.026586	1.00698	0.0264016	0.978937	NA
AC008080.1	2.78531	0.924618	0.798364	1.15814	0.246806	NA
AC008083.2	0.674238	0.869899	1.74527	0.498432	0.61818	NA
AC008105.1	45.9792	0.234646	0.227589	1.03101	0.302537	0.999693
AC008105.2	15.6239	-0.318267	0.337724	-0.942389	0.345993	0.999693
AC008105.3	18.2717	0.14311	0.332248	0.430732	0.666663	0.999693
AC008115.3	25.4935	0.0838685	0.257128	0.326175	0.744292	0.999693
AC008115.4	8.8972	-0.490345	0.411774	-1.19081	0.233728	0.999693
AC008121.1	1.08801	0.494859	1.4337	0.345163	0.729972	NA
AC008121.2	2.28912	1.18971	0.937349	1.26923	0.204358	NA
AC008124.1	2560.42	-0.0050621	0.0482264	-0.104964	0.916404	0.999693
AC008147.2	30.3135	0.105247	0.299027	0.351965	0.724865	0.999693
AC008147.3	1.18494	1.29237	1.20166	1.07549	0.282157	NA
AC008147.4	4.17746	-0.684933	0.591685	-1.1576	0.247028	NA
AC008154.2	0.967468	1.41489	1.31732	1.07407	0.282792	NA
AC008155.1	0.996482	0.210505	1.25311	0.167986	0.866594	NA
AC008264.2	99.6536	-0.318233	0.192869	-1.64999	0.0989443	0.999693
AC008267.1	1.52976	-0.846927	1.03393	-0.819131	0.412712	NA
AC008267.2	0.6211	0.393398	1.65735	0.237366	0.812373	NA
AC008277.1	3.3437	-0.580031	0.671505	-0.863778	0.38771	NA
AC008278.2	3.90559	0.161161	0.668706	0.241005	0.809551	NA
AC008280.3	23.5405	-0.212291	0.273223	-0.776988	0.437166	0.999693
AC008392.1	0.852126	-0.69663	1.44333	-0.482656	0.62934	NA
AC008393.1	157.311	-0.0272278	0.120239	-0.226447	0.820854	0.999693
AC008403.3	9.10517	0.246173	0.403694	0.609801	0.541994	0.999693
AC008427.1	5.91326	-0.0638847	0.519973	-0.122862	0.902217	0.999693
AC008429.1	68.2212	-0.136763	0.168542	-0.81145	0.417108	0.999693
AC008429.2	9.24937	0.304238	0.391281	0.777544	0.436838	0.999693
AC008429.3	1.90558	0.981949	1.03492	0.948816	0.342714	NA
AC008429.4	0.840448	-0.168317	1.46264	-0.115078	0.908383	NA
AC008434.1	2.73123	0.468833	0.779686	0.60131	0.547634	NA
AC008438.1	57.8415	0.150542	0.156005	0.964984	0.334553	0.999693
AC008438.2	6.46623	0.463132	0.497713	0.930519	0.352102	0.999693
AC008440.1	2.01895	0.589491	0.911462	0.646754	0.517791	NA
AC008443.1	264.2	-0.178957	0.117152	-1.52757	0.126621	0.999693
AC008443.3	56.1324	-0.0216599	0.215877	-0.100334	0.920079	0.999693
AC008443.4	8.67275	0.067211	0.4308	0.156014	0.876022	0.999693
AC008443.5	80.1998	0.0139573	0.163306	0.0854673	0.93189	0.999693
AC008443.6	5.66083	-0.615023	0.545988	-1.12644	0.259979	0.999693
AC008443.7	31.3975	0.241851	0.241302	1.00227	0.316212	0.999693
AC008453.1	0.906722	0.564596	1.3137	0.429775	0.667359	NA
AC008467.1	5.12185	1.35293	0.594773	2.27469	0.0229243	0.999693
AC008481.2	2.6679	-0.008628	0.781369	-0.0110421	0.99119	NA
AC008494.1	1.19346	-1.20294	1.14748	-1.04833	0.294485	NA
AC008494.3	2.15214	0.479108	0.861276	0.556277	0.578021	NA
AC008498.1	0.721311	1.30124	1.40405	0.926781	0.35404	NA
AC008507.1	6.36257	0.61528	0.461458	1.33334	0.18242	0.999693
AC008514.2	1.62747	1.16452	1.01089	1.15198	0.249329	NA
AC008522.1	2.02184	-0.197242	0.875585	-0.225269	0.82177	NA
AC008525.2	0.632813	-0.160653	1.64933	-0.0974049	0.922405	NA
AC008536.1	76.6734	-0.0013765	0.147454	-0.009335	0.992552	0.999693
AC008536.2	11.7541	-0.0123847	0.372142	-0.0332794	0.973452	0.999693
AC008536.3	71.456	-0.0237482	0.151668	-0.15658	0.875576	0.999693
AC008537.3	32.9881	-0.295003	0.243318	-1.21242	0.225354	0.999693
AC008543.1	8.8614	-0.022102	0.390341	-0.0566222	0.954846	0.999693
AC008543.3	1.5608	0.856195	1.06424	0.80451	0.421102	NA
AC008555.1	645.499	0.0131626	0.090201	0.145925	0.88398	0.999693
AC008555.2	5.6401	0.206131	0.493419	0.41776	0.676123	0.999693
AC008555.3	3.06323	0.865554	0.694972	1.24545	0.212966	NA
AC008555.4	14.1339	0.215729	0.323073	0.66774	0.5043	0.999693
AC008555.5	88.5098	0.288737	0.155723	1.85417	0.0637149	0.999693
AC008555.6	1.40259	0.881716	1.21308	0.726841	0.467323	NA
AC008555.8	36.6191	-0.0723002	0.207762	-0.347996	0.727843	0.999693
AC008556.1	2.52685	-0.549293	0.784763	-0.699948	0.48396	NA
AC008560.1	128.437	0.238072	0.123349	1.93007	0.0535987	0.999693
AC008567.3	102.472	0.090096	0.13957	0.645525	0.518587	0.999693
AC008569.2	7.48255	-0.579046	0.506026	-1.1443	0.252499	0.999693
AC008581.1	2.35366	0.552041	0.759204	0.727131	0.467146	NA
AC008591.1	2.56925	0.0129873	0.861985	0.0150667	0.987979	NA
AC008592.5	0.707657	1.71092	1.74229	0.982	0.3261	NA
AC008608.2	52.0936	-0.0598456	0.196175	-0.305063	0.760318	0.999693
AC008610.1	40.9278	-0.124821	0.208615	-0.598333	0.549617	0.999693
AC008622.2	7.24809	0.0632377	0.440417	0.143586	0.885827	0.999693
AC008629.1	5.48685	0.104918	0.506587	0.207108	0.835925	0.999693
AC008635.1	0.96875	-1.23396	1.27907	-0.964731	0.334679	NA
AC008649.1	4.06092	1.03585	0.663851	1.56036	0.118675	NA
AC008655.2	1.03224	-0.245319	1.32048	-0.18578	0.852617	NA
AC008659.1	1.20998	0.41211	1.2099	0.340614	0.733394	NA
AC008663.1	0.904451	0.306187	1.39923	0.218825	0.826787	NA
AC008667.1	4.52664	-0.444703	0.615243	-0.722808	0.469798	NA
AC008669.1	183.096	-0.0482603	0.105206	-0.45872	0.646435	0.999693
AC008676.1	4.69579	0.0811966	0.574195	0.141409	0.887546	0.999693
AC008676.2	8.17486	0.442603	0.456247	0.970096	0.331999	0.999693
AC008677.1	1.09113	-0.958052	1.16248	-0.824143	0.409858	NA
AC008677.2	0.712248	-2.06443	1.46356	-1.41056	0.158376	NA
AC008687.2	1.26326	0.526946	1.05886	0.497653	0.618729	NA
AC008691.1	1.63301	-0.73789	1.11183	-0.66367	0.506901	NA
AC008696.1	0.770732	1.5068	1.67217	0.901108	0.367531	NA
AC008708.1	2.0608	1.08988	1.01258	1.07633	0.281778	NA
AC008725.1	1.31485	-0.674886	1.10498	-0.610769	0.541353	NA
AC008735.1	5.27564	0.616668	0.570754	1.08044	0.279944	0.999693
AC008735.4	2.46636	0.0962817	0.77772	0.1238	0.901474	NA
AC008736.1	7.4982	0.794457	0.46184	1.7202	0.0853959	0.999693
AC008737.1	3.75717	-0.195229	0.600831	-0.324931	0.745233	NA
AC008737.2	0.663276	-0.175717	1.77892	-0.0987775	0.921315	NA
AC008738.1	6.01988	-0.503068	0.500817	-1.00449	0.315141	0.999693
AC008738.2	2.14155	-0.0357517	0.881066	-0.0405777	0.967633	NA
AC008738.4	0.944277	1.89394	1.61892	1.16988	0.242049	NA
AC008741.2	129.647	-0.346583	0.153266	-2.26131	0.0237403	0.999693
AC008743.1	3.20669	-0.265035	0.678254	-0.390762	0.695974	NA
AC008745.1	10.0499	-0.213619	0.428378	-0.49867	0.618012	0.999693
AC008747.1	1.29082	-0.987806	1.09277	-0.903945	0.366025	NA
AC008750.1	1.29454	-0.564288	1.03453	-0.545452	0.585443	NA
AC008750.2	2.07854	0.218685	0.814509	0.268487	0.788325	NA
AC008750.3	3.46068	-0.494546	0.646325	-0.765167	0.444172	NA
AC008750.4	1.58422	0.140761	1.02688	0.137077	0.89097	NA
AC008750.5	4.75012	-0.206213	0.588561	-0.350368	0.726062	0.999693
AC008750.7	0.796902	-0.232214	1.36362	-0.170292	0.86478	NA
AC008752.1	0.58871	0.8609	1.9156	0.449415	0.653132	NA
AC008752.2	27.2328	0.00034575	0.251164	0.00137658	0.998902	0.999848
AC008752.3	35.1746	0.024811	0.314534	0.0788818	0.937127	0.999693
AC008758.2	1.32723	3.49034	1.21513	2.87241	0.00407359	NA
AC008758.4	1.60065	-0.478242	1.0552	-0.453224	0.650387	NA
AC008758.6	4.2556	-0.370549	0.566477	-0.654129	0.513029	NA
AC008763.1	7.32257	0.0415875	0.448819	0.09266	0.926174	0.999693
AC008763.2	1.63422	1.20471	1.0856	1.10971	0.267124	NA
AC008764.10	1.13396	1.1005	1.22664	0.897162	0.369633	NA
AC008764.6	43.9217	-0.381939	0.233776	-1.63378	0.102305	0.999693
AC008764.8	54.2	-0.634609	0.18075	-3.51097	0.00044647	0.331841
AC008764.9	20.8339	0.466754	0.289048	1.6148	0.106355	0.999693
AC008770.1	205.265	-0.0630412	0.105245	-0.598997	0.549175	0.999693
AC008770.3	1.26553	-0.368867	1.16035	-0.317892	0.750567	NA
AC008770.4	7.41604	0.222799	0.502961	0.442974	0.657785	0.999693
AC008771.1	196.654	0.065302	0.101905	0.640814	0.521643	0.999693
AC008781.3	0.906642	-0.567458	1.47457	-0.38483	0.700364	NA
AC008802.1	0.881078	-0.629217	1.33934	-0.469795	0.638501	NA
AC008806.1	2.84515	-0.285103	0.724316	-0.393617	0.693864	NA
AC008808.1	1.95798	-1.57346	0.950261	-1.65582	0.0977591	NA
AC008808.2	13.3418	0.373202	0.383243	0.9738	0.330156	0.999693
AC008840.1	2.72486	0.948884	0.797361	1.19003	0.234034	NA
AC008850.1	1.80939	0.0644693	1.00501	0.0641476	0.948853	NA
AC008870.2	17.2573	0.69549	0.304323	2.28537	0.0222912	0.999693
AC008870.4	5.63438	0.551167	0.592804	0.929763	0.352494	0.999693
AC008875.1	1.64197	0.0447617	1.03528	0.0432362	0.965513	NA
AC008878.1	11.7484	-0.0742376	0.386313	-0.19217	0.847609	0.999693
AC008878.4	2.05237	0.154385	0.827818	0.186496	0.852055	NA
AC008894.3	45.264	0.270984	0.211693	1.28008	0.200516	0.999693
AC008895.1	4.71414	0.0692605	0.638177	0.108529	0.913576	0.999693
AC008897.3	3.47549	-0.380663	0.652555	-0.583343	0.559662	NA
AC008906.1	3.76515	0.255868	0.645908	0.396138	0.692004	NA
AC008914.1	1.03189	0.180372	1.17636	0.153331	0.878137	NA
AC008915.1	2.11471	0.911883	0.979959	0.930532	0.352096	NA
AC008915.2	17.8058	0.118244	0.299366	0.394983	0.692855	0.999693
AC008937.3	7.62469	0.287586	0.497804	0.57771	0.56346	0.999693
AC008938.1	7.8089	0.379979	0.437307	0.868906	0.384898	0.999693
AC008945.1	1.75598	-0.380537	0.946566	-0.402018	0.687671	NA
AC008946.1	36.7463	0.170125	0.249866	0.680867	0.495956	0.999693
AC008957.3	46.144	0.0253547	0.3152	0.0804402	0.935887	0.999693
AC008966.1	150.58	0.207817	0.106409	1.953	0.0508201	0.999693
AC008966.2	14.0657	0.325877	0.328059	0.99335	0.32054	0.999693
AC008969.1	1589.16	-0.135894	0.0884126	-1.53704	0.124283	0.999693
AC008972.1	1.52395	-0.0802066	1.11391	-0.0720047	0.942598	NA
AC008972.2	2.10901	0.0440062	0.86198	0.0510524	0.959284	NA
AC008982.2	16.9356	0.640852	0.349119	1.83562	0.0664132	0.999693
AC009005.1	39.9879	-0.451008	0.21449	-2.1027	0.0354921	0.999693
AC009021.2	2.58577	-0.183481	0.71138	-0.257923	0.796466	NA
AC009032.1	8.37633	0.864263	0.551906	1.56596	0.117358	0.999693
AC009034.1	7.51266	-0.473966	0.460692	-1.02881	0.303567	0.999693
AC009041.2	651.071	0.107989	0.118224	0.913425	0.361019	0.999693
AC009041.4	10.3345	-0.161864	0.36344	-0.445367	0.656054	0.999693
AC009053.1	106.738	0.293716	0.150883	1.94665	0.0515767	0.999693
AC009053.2	2.29444	0.486749	0.828715	0.587354	0.556966	NA
AC009054.2	7.15481	0.193423	0.515942	0.374893	0.70774	0.999693
AC009060.1	1.11086	-1.45239	1.44058	-1.0082	0.313358	NA
AC009061.2	91.4733	0.0417796	0.144279	0.289574	0.772142	0.999693
AC009065.1	84.3655	0.227645	0.17271	1.31808	0.187479	0.999693
AC009065.2	2.19375	0.377254	0.862589	0.437351	0.661857	NA
AC009065.4	21.3199	-0.365695	0.267437	-1.36741	0.171497	0.999693
AC009065.5	13.1349	0.3892	0.367596	1.05877	0.289704	0.999693
AC009065.7	1.03042	-0.422699	1.37945	-0.306426	0.75928	NA
AC009065.8	5.80581	0.446874	0.552266	0.809164	0.418421	0.999693
AC009075.1	2.97237	-0.467953	0.723681	-0.646629	0.517872	NA
AC009078.3	18.889	-0.178528	0.290606	-0.614329	0.538998	0.999693
AC009084.2	0.951106	0.444694	1.35359	0.328529	0.742511	NA
AC009086.3	3.759	-0.0323977	0.652632	-0.0496416	0.960408	NA
AC009088.1	4.82995	0.0933921	0.556211	0.167908	0.866656	0.999693
AC009088.3	0.81814	0.116271	1.39943	0.0830841	0.933785	NA
AC009090.1	15.1184	-0.128492	0.323578	-0.397096	0.691297	0.999693
AC009090.4	2.85056	-0.0307276	0.69798	-0.0440236	0.964886	NA
AC009090.5	2.89209	0.522896	0.725567	0.720673	0.471111	NA
AC009093.6	1.09639	0.0218513	1.14016	0.019165	0.984709	NA
AC009097.2	1.05871	0.373559	1.27588	0.292784	0.769687	NA
AC009097.4	1.62182	-0.354143	0.922539	-0.383879	0.701068	NA
AC009107.2	6.42751	0.0807379	0.482168	0.167448	0.867018	0.999693
AC009108.3	7.62702	-0.0658762	0.438952	-0.150076	0.880705	0.999693
AC009113.1	300.484	0.070277	0.0895119	0.785114	0.432387	0.999693
AC009117.3	1.60084	0.353461	0.973385	0.363125	0.716511	NA
AC009118.2	7.65117	0.303447	0.475993	0.637504	0.523797	0.999693
AC009118.3	66.4942	-0.0812778	0.172864	-0.470184	0.638223	0.999693
AC009119.2	13.5245	0.868543	0.353083	2.45988	0.0138982	0.999693
AC009120.1	37.144	0.247938	0.25638	0.967074	0.333507	0.999693
AC009120.2	177.945	0.0966353	0.151062	0.639706	0.522364	0.999693
AC009120.5	5.73351	0.0411841	0.558925	0.0736846	0.941261	0.999693
AC009121.2	1.1486	-0.560828	1.19069	-0.471012	0.637632	NA
AC009126.1	68.5505	-0.148914	0.163986	-0.908089	0.363831	0.999693
AC009127.2	0.789041	0.30554	1.43053	0.213585	0.830871	NA
AC009133.1	81.9171	0.181771	0.189855	0.957422	0.338354	0.999693
AC009133.2	6.71983	0.356484	0.548275	0.650193	0.515568	0.999693
AC009133.4	10.5077	-0.717663	0.369286	-1.94338	0.05197	0.999693
AC009139.1	59.0105	0.186969	0.188299	0.992938	0.32074	0.999693
AC009139.2	1.83921	1.17835	0.982493	1.19934	0.230394	NA
AC009148.1	26.7288	-0.363449	0.238146	-1.52616	0.12697	0.999693
AC009152.1	1.30045	1.00562	1.35718	0.740964	0.458715	NA
AC009159.2	2.76505	0.275934	0.770463	0.35814	0.720238	NA
AC009159.3	15.3748	-0.304969	0.29153	-1.0461	0.295516	0.999693
AC009159.4	0.783802	-0.198492	1.62983	-0.121787	0.903068	NA
AC009163.3	5.29556	0.427311	0.533908	0.800345	0.423511	0.999693
AC009163.5	10.3655	-0.0997278	0.376629	-0.26479	0.791171	0.999693
AC009163.6	1.20911	1.27749	1.08535	1.17703	0.239183	NA
AC009163.7	149.251	-0.0066123	0.132718	-0.0498223	0.960264	0.999693
AC009166.1	1.04775	2.08669	1.40145	1.48895	0.136501	NA
AC009166.2	22.5186	-0.0677597	0.290785	-0.233024	0.815743	0.999693
AC009185.1	3.52272	-0.407299	0.656099	-0.620789	0.534738	NA
AC009220.1	2.30331	-0.0498588	0.869765	-0.0573244	0.954287	NA
AC009226.1	3.17554	-0.0226514	0.721089	-0.0314127	0.97494	NA
AC009228.1	5.8626	-0.368376	0.523128	-0.704178	0.481322	0.999693
AC009229.4	0.799751	-1.21058	1.29791	-0.932719	0.350965	NA
AC009237.14	1.10762	-0.0803206	1.19613	-0.0671505	0.946462	NA
AC009242.1	8.9193	-0.195176	0.456785	-0.427281	0.669174	0.999693
AC009244.1	1.82372	0.918627	1.04478	0.879257	0.379262	NA
AC009245.1	1.69276	0.150524	0.889115	0.169296	0.865564	NA
AC009264.1	0.718799	-1.62592	1.83001	-0.888474	0.374286	NA
AC009268.2	1.32839	0.778329	1.20041	0.648386	0.516735	NA
AC009269.5	2.63117	0.686452	0.718657	0.955187	0.339483	NA
AC009269.6	0.745211	-1.27768	1.34488	-0.950032	0.342096	NA
AC009271.1	2.00036	0.875092	0.858309	1.01955	0.30794	NA
AC009275.1	16.086	-0.0777272	0.327935	-0.23702	0.812641	0.999693
AC009283.1	59.6637	-0.12832	0.203761	-0.629759	0.528852	0.999693
AC009292.1	0.788084	1.35915	1.50765	0.901498	0.367323	NA
AC009299.2	8.04387	0.178704	0.444799	0.401763	0.687858	0.999693
AC009299.3	1.41674	-0.533897	1.01509	-0.525959	0.598916	NA
AC009302.1	2.22914	-1.74346	0.845598	-2.06181	0.0392257	NA
AC009303.1	1.75532	0.931981	1.00577	0.926636	0.354115	NA
AC009303.4	36.1337	0.291604	0.216472	1.34707	0.177956	0.999693
AC009309.1	23.2825	-0.0119624	0.276206	-0.0433095	0.965455	0.999693
AC009312.1	3.9969	-0.16662	0.624459	-0.266822	0.789606	NA
AC009318.1	137.575	0.0062693	0.154856	0.0404849	0.967707	0.999693
AC009318.2	20.8022	-0.157814	0.276538	-0.570677	0.568218	0.999693
AC009318.3	13.2739	-0.270605	0.36491	-0.741566	0.45835	0.999693
AC009318.4	25.9907	-0.0209624	0.260347	-0.0805171	0.935826	0.999693
AC009362.1	0.874232	-0.489699	1.17556	-0.416567	0.676995	NA
AC009403.1	63.8111	-0.0596722	0.164188	-0.363439	0.716277	0.999693
AC009403.2	15.5531	0.260856	0.338073	0.771594	0.440355	0.999693
AC009404.1	81.0661	0.0182801	0.172402	0.106032	0.915557	0.999693
AC009407.1	6.00269	0.601671	0.483296	1.24493	0.213156	0.999693
AC009414.2	72.0983	-0.0530701	0.171832	-0.308848	0.757437	0.999693
AC009464.1	0.798234	1.80405	1.32371	1.36288	0.172922	NA
AC009486.1	2.48024	0.234799	0.724921	0.323896	0.746017	NA
AC009487.2	16.0657	-0.220776	0.300111	-0.735646	0.461946	0.999693
AC009495.1	1.40141	0.1873	1.0899	0.171851	0.863554	NA
AC009495.2	2.32467	-0.246007	0.798184	-0.308208	0.757924	NA
AC009495.3	0.618469	-0.154472	1.54567	-0.0999383	0.920393	NA
AC009501.1	3.66927	0.280377	0.658458	0.425809	0.670247	NA
AC009501.2	0.838168	-0.260215	1.31356	-0.198099	0.842967	NA
AC009506.1	857.567	-0.0246492	0.0913507	-0.269831	0.78729	0.999693
AC009509.4	1.09708	1.22909	1.29637	0.948105	0.343076	NA
AC009511.2	1.82	-0.563678	1.12404	-0.501475	0.616037	NA
AC009533.1	86.3699	0.175416	0.213324	0.822298	0.410907	0.999693
AC009542.2	2.11547	0.681865	0.85364	0.798774	0.424422	NA
AC009549.1	18.1715	-0.445251	0.329967	-1.34938	0.177215	0.999693
AC009558.1	0.912973	-0.210844	1.36625	-0.154323	0.877355	NA
AC009560.1	11.635	-0.160053	0.350342	-0.456848	0.64778	0.999693
AC009570.1	17.7816	0.17685	0.281741	0.627705	0.530197	0.999693
AC009630.1	2.36253	-0.158679	0.854007	-0.185806	0.852597	NA
AC009630.2	0.623383	0.786319	1.61478	0.486949	0.626294	NA
AC009630.3	0.885835	1.34352	1.35199	0.993739	0.32035	NA
AC009646.2	3.74544	0.841442	0.642588	1.30946	0.190379	NA
AC009654.1	0.635664	0.266933	1.50276	0.177628	0.859015	NA
AC009686.2	92.1806	0.0160285	0.148485	0.107947	0.914038	0.999693
AC009690.1	27.6148	0.251226	0.263794	0.952356	0.340917	0.999693
AC009690.2	941.048	0.126773	0.0839036	1.51093	0.130805	0.999693
AC009704.2	1.09484	0.882497	1.22729	0.71906	0.472104	NA
AC009716.2	1.47305	0.248639	1.04625	0.237648	0.812154	NA
AC009754.1	1.21147	-0.238733	1.16066	-0.205688	0.837035	NA
AC009779.1	2.68698	-1.07771	0.75917	-1.41959	0.155728	NA
AC009779.2	415.17	-0.0578609	0.0712415	-0.812179	0.416689	0.999693
AC009779.3	77.254	0.202524	0.196137	1.03256	0.301808	0.999693
AC009802.1	36.0251	0.168709	0.207158	0.814397	0.415418	0.999693
AC009812.1	131.237	-0.032217	0.11304	-0.285004	0.775641	0.999693
AC009812.4	11.637	-0.0141077	0.406882	-0.0346727	0.972341	0.999693
AC009831.1	17.7322	0.117616	0.276356	0.425596	0.670402	0.999693
AC009878.1	15.0736	-0.538093	0.310735	-1.73168	0.0833308	0.999693
AC009902.2	14.5902	0.22042	0.329582	0.668785	0.503632	0.999693
AC009902.3	26.7426	-0.0455237	0.240484	-0.1893	0.849858	0.999693
AC009948.1	367.216	0.10629	0.0952135	1.11633	0.264282	0.999693
AC009948.2	6.94108	-0.692968	0.459949	-1.50662	0.131908	0.999693
AC009948.3	5.8619	-0.382649	0.564302	-0.678093	0.497713	0.999693
AC009948.4	4.01817	0.365007	0.650901	0.560772	0.574953	NA
AC009948.5	4.80437	-0.0590464	0.59279	-0.0996075	0.920656	0.999693
AC009950.1	7.08152	0.337507	0.466967	0.722765	0.469824	0.999693
AC009951.1	1.8726	-0.333923	0.950062	-0.351475	0.725232	NA
AC009955.1	2.66712	0.370511	0.747787	0.495477	0.620263	NA
AC009955.2	2.04659	0.238306	0.907984	0.262456	0.79297	NA
AC009955.3	6.11496	-0.541031	0.550936	-0.982022	0.326089	0.999693
AC009955.4	16.6731	-0.260464	0.322242	-0.808289	0.418924	0.999693
AC009961.1	22.6264	-0.0652109	0.2677	-0.243597	0.807543	0.999693
AC009961.3	4.35108	-0.520298	0.616309	-0.844216	0.398549	NA
AC009962.1	15.1047	0.223716	0.334223	0.669361	0.503265	0.999693
AC009967.1	2.80775	-0.136169	0.736444	-0.184901	0.853307	NA
AC009974.1	7.48777	0.318684	0.496657	0.641658	0.521096	0.999693
AC009975.2	7.12777	-0.393341	0.515864	-0.76249	0.445767	0.999693
AC009996.1	5.28102	-0.240911	0.489242	-0.492416	0.622425	0.999693
AC009997.1	1.22414	0.0652693	1.05017	0.0621511	0.950443	NA
AC010099.4	14.4629	-0.034886	0.329607	-0.105841	0.915709	0.999693
AC010132.4	11.2368	-0.0594896	0.37258	-0.159669	0.873141	0.999693
AC010136.1	1.43353	-0.359061	1.017	-0.353059	0.724044	NA
AC010163.1	6.93128	-0.161524	0.483034	-0.334394	0.738082	0.999693
AC010168.2	463.817	-0.23042	0.103333	-2.22988	0.0257551	0.999693
AC010173.1	0.981026	-0.219089	1.31727	-0.166321	0.867904	NA
AC010175.1	6.40962	0.290329	0.49228	0.589764	0.555349	0.999693
AC010186.2	20.312	-0.285367	0.291242	-0.979828	0.327171	0.999693
AC010186.3	37.6689	0.316671	0.21594	1.46647	0.14252	0.999693
AC010198.1	2.25548	0.640461	0.792138	0.808522	0.41879	NA
AC010200.1	0.596719	0.224853	1.58625	0.141751	0.887277	NA
AC010201.1	6.97812	-0.226827	0.464159	-0.488683	0.625066	0.999693
AC010201.2	30.7212	0.235789	0.24315	0.969726	0.332183	0.999693
AC010203.1	24.6768	0.0346772	0.288892	0.120035	0.904455	0.999693
AC010203.2	1.29811	-1.66818	1.11204	-1.5001	0.133589	NA
AC010205.1	1.92298	-0.402732	0.930483	-0.43282	0.665146	NA
AC010207.1	39.8417	0.179987	0.208711	0.862378	0.388479	0.999693
AC010210.1	18.45	-0.279322	0.355455	-0.785816	0.431976	0.999693
AC010226.1	15.6896	0.227568	0.304869	0.746445	0.455399	0.999693
AC010240.3	0.916751	0.194164	1.38979	0.139708	0.888891	NA
AC010245.2	16.1949	0.0897315	0.346338	0.259086	0.795569	0.999693
AC010247.2	10.466	0.0993967	0.399547	0.248773	0.803536	0.999693
AC010266.2	3.40593	-0.579499	0.725789	-0.798441	0.424615	NA
AC010271.2	2.19816	0.604731	1.0051	0.601664	0.547398	NA
AC010273.1	20.6844	-0.370654	0.262268	-1.41326	0.157578	0.999693
AC010285.3	1.70301	0.233081	1.02071	0.228351	0.819373	NA
AC010300.1	0.741165	3.02215	1.71852	1.75858	0.0786495	NA
AC010306.1	3.11374	-0.655654	0.652318	-1.00511	0.314841	NA
AC010319.1	1.04089	1.16567	1.23649	0.942728	0.34582	NA
AC010319.3	1.10185	0.905979	1.28756	0.70364	0.481657	NA
AC010319.5	2019.13	-0.0736921	0.077417	-0.951886	0.341155	0.999693
AC010320.3	3.75291	-0.495449	0.741394	-0.668267	0.503963	NA
AC010323.1	1.96142	-1.06024	0.982134	-1.07953	0.280351	NA
AC010325.1	3.85158	-0.428592	0.639159	-0.670556	0.502503	NA
AC010325.2	1.03309	-1.71011	1.3729	-1.24562	0.212903	NA
AC010326.1	6.2987	-0.166776	0.506802	-0.329076	0.742098	0.999693
AC010326.3	3.41923	0.100254	0.758745	0.132131	0.894881	NA
AC010326.4	97.7326	0.107546	0.150429	0.714932	0.474651	0.999693
AC010327.4	25.1797	0.234892	0.253495	0.926615	0.354127	0.999693
AC010327.5	18.8922	0.407422	0.332016	1.22712	0.219779	0.999693
AC010328.1	0.706901	-0.541554	1.3831	-0.391551	0.69539	NA
AC010329.1	0.673726	-1.51505	1.4857	-1.01976	0.307843	NA
AC010329.5	0.953623	-0.170992	1.23855	-0.138058	0.890195	NA
AC010331.1	26.3571	0.0944201	0.247354	0.38172	0.702669	0.999693
AC010332.1	9.03793	0.250086	0.439886	0.568525	0.569678	0.999693
AC010333.3	3.55251	0.651255	0.697986	0.933049	0.350794	NA
AC010336.1	18.8465	0.0513717	0.308641	0.166445	0.867807	0.999693
AC010336.2	2.59072	-0.441742	0.817812	-0.540151	0.589093	NA
AC010336.4	1.65885	-0.2625	0.952685	-0.275537	0.782903	NA
AC010336.5	2.92561	0.878882	0.785877	1.11835	0.263419	NA
AC010336.6	0.701774	1.43237	1.62715	0.880298	0.378698	NA
AC010342.1	6.63306	0.501997	0.447703	1.12127	0.262172	0.999693
AC010343.1	6.73554	-0.0445674	0.444627	-0.100235	0.920157	0.999693
AC010359.1	15.0156	0.0628663	0.297115	0.211589	0.832428	0.999693
AC010374.2	0.937293	-0.103865	1.37119	-0.0757479	0.93962	NA
AC010406.1	173.196	0.113995	0.136019	0.83808	0.401986	0.999693
AC010422.1	7.0515	-0.0316721	0.486653	-0.0650814	0.948109	0.999693
AC010422.2	7.92189	0.46754	0.469743	0.995311	0.319585	0.999693
AC010422.4	0.654219	-0.183781	1.67733	-0.109568	0.912752	NA
AC010422.6	20.8077	-0.132036	0.269075	-0.490703	0.623637	0.999693
AC010424.1	7.5421	0.222976	0.479078	0.465427	0.641626	0.999693
AC010424.2	1.08277	0.95512	1.32696	0.719782	0.471659	NA
AC010435.1	2.77276	-0.0133769	0.844951	-0.0158315	0.987369	NA
AC010460.3	0.832621	-0.581442	1.36624	-0.425578	0.670416	NA
AC010463.3	20.8756	-0.233935	0.289181	-0.808957	0.41854	0.999693
AC010468.1	1.05361	-0.181035	1.23901	-0.146112	0.883833	NA
AC010478.1	410.657	-0.176173	0.158197	-1.11363	0.265437	0.999693
AC010487.1	47.3763	0.0157116	0.195732	0.0802713	0.936022	0.999693
AC010487.2	0.757703	0.770503	1.46092	0.527411	0.597908	NA
AC010491.1	45.3227	-0.437743	0.189029	-2.31575	0.020572	0.999693
AC010501.1	62.4786	0.103647	0.174042	0.59553	0.551489	0.999693
AC010503.4	14.3447	-0.0627647	0.336615	-0.186458	0.852085	0.999693
AC010504.1	14.2465	0.0186292	0.387685	0.0480523	0.961675	0.999693
AC010530.1	6.34308	-0.806427	0.509343	-1.58327	0.113361	0.999693
AC010531.4	1.00039	1.21059	1.30214	0.929691	0.352531	NA
AC010531.6	16.4921	-0.205232	0.322998	-0.635397	0.525169	0.999693
AC010533.1	3.58723	0.033619	0.682938	0.0492271	0.960738	NA
AC010536.1	25.5328	0.101709	0.242412	0.419571	0.674799	0.999693
AC010536.2	4.21406	-0.255774	0.70657	-0.361993	0.717357	NA
AC010536.3	6.10088	1.00892	0.51154	1.97233	0.0485724	0.999693
AC010538.1	4.88994	0.461804	0.60245	0.766544	0.443352	0.999693
AC010542.1	2.12754	0.995052	0.88415	1.12543	0.260405	NA
AC010542.4	1.89121	0.38028	0.907203	0.419179	0.675086	NA
AC010542.5	23.7996	-0.0033838	0.239483	-0.0141296	0.988727	0.999693
AC010547.1	22.1065	-0.246827	0.286338	-0.862011	0.388682	0.999693
AC010547.4	6.43776	-0.0966808	0.505145	-0.191392	0.848218	0.999693
AC010598.1	0.674759	1.50535	1.49695	1.00561	0.314602	NA
AC010608.2	1.24011	-0.780695	1.2332	-0.633064	0.526692	NA
AC010615.1	72.4168	0.223878	0.16254	1.37738	0.168396	0.999693
AC010615.2	25.704	-0.220655	0.273785	-0.805942	0.420276	0.999693
AC010616.1	26.2002	-0.273709	0.30804	-0.88855	0.374245	0.999693
AC010618.3	47.3438	-0.0918058	0.193158	-0.475289	0.634581	0.999693
AC010624.1	34.8713	0.113297	0.204728	0.553402	0.579988	0.999693
AC010624.2	3.73044	-0.381221	0.636463	-0.598969	0.549194	NA
AC010624.3	9.9746	0.090134	0.433433	0.207954	0.835265	0.999693
AC010632.1	4.91188	-0.245074	0.576423	-0.425163	0.670718	0.999693
AC010632.2	5.06235	-0.355315	0.576551	-0.616277	0.537712	0.999693
AC010642.2	163.057	-0.0549363	0.115347	-0.476269	0.633883	0.999693
AC010643.1	25.2496	0.227668	0.230379	0.98823	0.32304	0.999693
AC010653.1	6.1804	0.52971	0.637245	0.83125	0.405832	0.999693
AC010653.2	2.92582	-0.310561	0.794468	-0.390904	0.695868	NA
AC010653.3	1.41227	-0.156133	0.992385	-0.157331	0.874984	NA
AC010654.1	41.7422	0.0694144	0.22343	0.310676	0.756047	0.999693
AC010677.1	0.782214	-0.391874	1.46879	-0.266801	0.789622	NA
AC010680.1	12.6837	0.107636	0.342893	0.313906	0.753593	0.999693
AC010680.2	26.1536	-0.137026	0.266597	-0.513983	0.607264	0.999693
AC010680.3	6.82314	0.117514	0.558546	0.210392	0.833362	0.999693
AC010680.4	7.58206	0.0427097	0.536432	0.0796182	0.936541	0.999693
AC010680.5	2.60376	0.217444	0.786383	0.276511	0.782155	NA
AC010719.1	5.92514	-0.56766	0.485979	-1.16807	0.242777	0.999693
AC010729.1	21.5927	-0.518379	0.264784	-1.95774	0.0502602	0.999693
AC010733.1	3.58705	0.125431	0.696339	0.180129	0.857051	NA
AC010735.1	1.05986	-1.6474	1.17351	-1.40382	0.160373	NA
AC010735.2	3.17552	0.445236	0.689689	0.64556	0.518565	NA
AC010761.1	0.742679	0.550186	1.45163	0.379013	0.704678	NA
AC010761.2	1.78629	-1.06244	0.970368	-1.09489	0.273566	NA
AC010761.4	0.642682	0.143061	1.59335	0.0897864	0.928457	NA
AC010776.2	0.700923	-1.65399	1.58789	-1.04163	0.297584	NA
AC010809.1	6.34476	-0.282542	0.523812	-0.539396	0.589614	0.999693
AC010809.2	9.64053	-0.37352	0.393045	-0.950323	0.341948	0.999693
AC010809.3	1.58246	0.319017	1.19669	0.266583	0.78979	NA
AC010834.3	7.09409	-0.658355	0.457176	-1.44005	0.149854	0.999693
AC010857.1	0.823597	-0.518283	1.24279	-0.417033	0.676654	NA
AC010864.1	53.6014	-0.113339	0.179877	-0.63009	0.528636	0.999693
AC010878.1	2.63397	1.58135	0.841615	1.87895	0.0602514	NA
AC010883.1	6.27948	-0.363404	0.49394	-0.735726	0.461898	0.999693
AC010884.1	0.951495	-1.6791	1.30023	-1.29139	0.196568	NA
AC010890.1	15.4703	-0.0038509	0.3023	-0.0127387	0.989836	0.999693
AC010894.2	47.2133	0.0363089	0.179349	0.202449	0.839566	0.999693
AC010894.3	1.07407	0.562227	1.17647	0.477894	0.632726	NA
AC010900.1	4.53786	-0.322989	0.543658	-0.594102	0.552444	0.999693
AC010904.2	8.58368	-0.167164	0.435226	-0.384086	0.700914	0.999693
AC010913.1	9.43298	0.246074	0.384565	0.639875	0.522254	0.999693
AC010928.1	5.33876	0.429677	0.514174	0.835665	0.403344	0.999693
AC010931.2	37.9316	-0.173048	0.277966	-0.622552	0.533579	0.999693
AC010969.2	157.99	0.157358	0.104363	1.5078	0.131605	0.999693
AC010973.2	74.0175	0.249312	0.160631	1.55208	0.120642	0.999693
AC010975.1	1.2297	-0.928645	1.29499	-0.717108	0.473307	NA
AC010980.1	1.51474	-0.787827	0.990113	-0.795694	0.42621	NA
AC010980.2	4.8605	-0.0793656	0.570654	-0.139078	0.889388	0.999693
AC010997.3	2.86973	-0.177772	0.72213	-0.246177	0.805545	NA
AC010997.4	34.692	-0.177441	0.253056	-0.701191	0.483184	0.999693
AC010997.5	5.70355	0.195516	0.471974	0.41425	0.678691	0.999693
AC010999.1	2.52193	0.245632	0.721479	0.340456	0.733513	NA
AC010999.2	7.59707	0.0431355	0.472276	0.0913354	0.927226	0.999693
AC011005.1	4.71944	0.0607601	0.533438	0.113903	0.909315	0.999693
AC011008.1	3.67326	0.0876929	0.69405	0.12635	0.899455	NA
AC011008.2	77.3088	-0.241437	0.220095	-1.09697	0.272656	0.999693
AC011043.1	27.4261	-0.303002	0.225772	-1.34207	0.179574	0.999693
AC011199.1	9.28936	-0.153695	0.420788	-0.365255	0.714921	0.999693
AC011239.2	0.963854	-1.20956	1.29228	-0.935988	0.349279	NA
AC011270.2	24.6403	0.0324718	0.264537	0.122749	0.902306	0.999693
AC011290.1	2.08343	-0.183714	0.880598	-0.208624	0.834741	NA
AC011298.1	0.991372	-0.534711	1.18068	-0.452885	0.650632	NA
AC011306.1	1.81873	0.133716	0.92944	0.143867	0.885605	NA
AC011330.1	16.4411	-0.183525	0.342262	-0.536212	0.591812	0.999693
AC011330.2	7.00025	-0.251156	0.542902	-0.462616	0.643639	0.999693
AC011337.1	5.56026	-0.358706	0.699213	-0.513014	0.607941	0.999693
AC011352.1	1.97175	-0.386098	0.9049	-0.426675	0.669616	NA
AC011365.1	1.12852	-0.114614	1.1677	-0.0981538	0.92181	NA
AC011365.2	0.924522	0.818883	1.23941	0.660706	0.508801	NA
AC011369.2	1.00355	1.3314	1.39503	0.954384	0.339889	NA
AC011374.2	11.023	-0.0172288	0.371798	-0.0463392	0.96304	0.999693
AC011379.2	2.5782	0.187421	0.809931	0.231404	0.817001	NA
AC011405.1	1.00826	-1.00358	1.35566	-0.740289	0.459125	NA
AC011411.1	11.9561	0.664387	0.401276	1.65569	0.0977852	0.999693
AC011416.3	0.679299	1.94809	1.57054	1.2404	0.214829	NA
AC011444.1	2.82031	0.00571709	0.729328	0.00783884	0.993746	NA
AC011445.1	11.2858	0.101108	0.388323	0.260372	0.794577	0.999693
AC011445.2	2.32848	-0.41562	0.856028	-0.485522	0.627306	NA
AC011446.2	2.82461	0.263346	0.710564	0.370616	0.710924	NA
AC011447.3	12.9147	0.279694	0.350701	0.797528	0.425144	0.999693
AC011447.6	2.96704	0.698867	0.669559	1.04377	0.296591	NA
AC011447.7	19.9631	-0.348804	0.2997	-1.16384	0.244488	0.999693
AC011448.1	14.4215	0.471403	0.404319	1.16592	0.243648	0.999693
AC011450.1	18.136	-0.140536	0.301545	-0.466053	0.641178	0.999693
AC011451.3	5.35147	-0.373049	0.61457	-0.607007	0.543846	0.999693
AC011458.2	1.97691	0.544543	0.922734	0.59014	0.555097	NA
AC011460.1	0.929522	2.17435	1.40686	1.54553	0.122218	NA
AC011461.1	2.34324	0.357967	0.869862	0.411522	0.68069	NA
AC011462.2	4.47666	1.38522	0.67537	2.05105	0.040262	NA
AC011462.3	0.906276	0.579434	1.39794	0.41449	0.678515	NA
AC011462.4	27.2233	-0.0123852	0.281976	-0.043923	0.964966	0.999693
AC011466.1	8.30193	-0.28222	0.422945	-0.667275	0.504597	0.999693
AC011466.2	8.17823	-0.0721876	0.421037	-0.171452	0.863869	0.999693
AC011466.4	7.77086	0.320658	0.468702	0.684141	0.493886	0.999693
AC011468.1	36.4708	0.219498	0.204885	1.07132	0.284025	0.999693
AC011468.4	4.19633	-0.964701	0.589604	-1.63618	0.101801	NA
AC011468.5	115.298	0.135947	0.120594	1.12731	0.25961	0.999693
AC011472.1	23.3867	-0.262258	0.256606	-1.02203	0.306769	0.999693
AC011472.2	1.40537	0.701759	0.981065	0.715303	0.474422	NA
AC011472.4	34.9569	0.200502	0.233796	0.857593	0.391117	0.999693
AC011472.5	10.8099	0.131526	0.406727	0.323375	0.746411	0.999693
AC011474.1	8.65543	-0.240214	0.410029	-0.585846	0.557979	0.999693
AC011474.2	1.55116	-2.0311	1.06585	-1.90561	0.0567008	NA
AC011474.4	1.44393	0.378881	0.997724	0.379745	0.704135	NA
AC011476.2	0.955009	0.288917	1.26046	0.229215	0.818701	NA
AC011476.3	5.01354	-0.0206219	0.522754	-0.0394485	0.968533	0.999693
AC011477.1	38.5123	0.0816459	0.230176	0.354711	0.722806	0.999693
AC011477.2	73.4735	-0.0971393	0.165032	-0.588609	0.556123	0.999693
AC011477.4	4.28009	0.513742	0.570333	0.900775	0.367708	NA
AC011479.2	2.16825	0.148291	0.836389	0.177299	0.859274	NA
AC011479.3	2.59186	0.275667	0.875006	0.315046	0.752727	NA
AC011481.1	15.5199	-0.444596	0.313489	-1.41822	0.156128	0.999693
AC011481.2	1.03244	-1.77474	1.82803	-0.970848	0.331624	NA
AC011481.3	3.13451	1.17757	0.781436	1.50693	0.13183	NA
AC011487.1	2.49366	0.119451	0.711404	0.167909	0.866655	NA
AC011489.1	59.3299	0.0742861	0.171623	0.432843	0.665129	0.999693
AC011491.1	0.783959	1.51421	1.64434	0.920859	0.357124	NA
AC011491.2	2.24715	0.257384	0.897824	0.286675	0.774361	NA
AC011492.1	0.822976	0.676272	1.38932	0.486763	0.626426	NA
AC011495.1	3.31921	-0.447912	0.766954	-0.584014	0.559211	NA
AC011495.3	0.78083	-0.508008	1.47602	-0.344174	0.730715	NA
AC011497.2	65.2074	0.0816413	0.158148	0.516234	0.605691	0.999693
AC011498.1	7.91519	-0.341633	0.485217	-0.704083	0.481381	0.999693
AC011498.2	3.30012	0.119933	0.693194	0.173015	0.86264	NA
AC011498.6	7.72266	0.387064	0.446398	0.867082	0.385897	0.999693
AC011498.7	12.4322	0.113113	0.328614	0.344211	0.730687	0.999693
AC011500.3	1.96389	-1.01759	1.05314	-0.966244	0.333922	NA
AC011503.2	9.87342	-0.283217	0.387913	-0.730105	0.465326	0.999693
AC011504.1	106.233	-0.0700116	0.126813	-0.552086	0.58089	0.999693
AC011511.1	2.7021	1.6633	0.86265	1.92812	0.0538396	NA
AC011511.2	0.897926	-1.20959	1.36424	-0.886639	0.375273	NA
AC011511.5	0.738338	0.763396	1.42249	0.536662	0.591501	NA
AC011525.1	12.0521	0.467381	0.3759	1.24336	0.213734	0.999693
AC011603.2	34.482	-0.37537	0.240862	-1.55845	0.119128	0.999693
AC011611.3	6.24859	0.119661	0.569303	0.210188	0.833521	0.999693
AC011611.4	11.3334	-0.376636	0.373502	-1.00839	0.313266	0.999693
AC011611.5	1.12125	-0.563377	1.0655	-0.528746	0.596982	NA
AC011625.1	2.20613	-1.11489	0.804616	-1.38562	0.165862	NA
AC011632.1	0.617836	-0.726264	1.68456	-0.431131	0.666373	NA
AC011676.1	3.06162	0.77518	0.66957	1.15773	0.246975	NA
AC011676.5	2.83158	0.370151	0.897102	0.412608	0.679894	NA
AC011700.1	47.6383	-0.26439	0.238732	-1.10748	0.268087	0.999693
AC011726.2	1.14762	-0.175095	1.17566	-0.148933	0.881607	NA
AC011726.3	1.55731	0.24036	1.09906	0.218696	0.826887	NA
AC011731.1	0.636002	0.975593	1.65363	0.589972	0.55521	NA
AC011773.1	0.975459	-0.697135	1.36333	-0.511346	0.609109	NA
AC011773.4	4.98621	0.237873	0.561542	0.423607	0.671852	0.999693
AC011815.1	74.6743	-0.175732	0.1426	-1.23234	0.217821	0.999693
AC011815.2	37.2469	-0.087261	0.269253	-0.324086	0.745873	0.999693
AC011815.3	7.11811	0.37354	0.500921	0.745707	0.455844	0.999693
AC011816.2	3.77608	0.0721357	0.707226	0.101998	0.918758	NA
AC011824.1	8.96186	-0.0976935	0.454445	-0.214973	0.829788	0.999693
AC011825.2	1.91254	-0.532022	0.893116	-0.595692	0.551381	NA
AC011825.4	14.4987	-0.356523	0.32728	-1.08935	0.276	0.999693
AC011840.4	1.51639	0.00622975	1.01295	0.00615008	0.995093	NA
AC011912.1	59.0976	0.124089	0.167502	0.740822	0.458801	0.999693
AC011921.1	9.90622	0.116357	0.376087	0.309389	0.757026	0.999693
AC011921.3	0.643275	-0.872219	1.38672	-0.628979	0.529363	NA
AC011933.2	1.82294	1.54827	1.06489	1.45392	0.145969	NA
AC011933.3	4.8209	0.417123	0.597069	0.698618	0.484791	0.999693
AC011939.1	5.30788	0.422992	0.554962	0.762201	0.44594	0.999693
AC011939.2	1.24308	0.390529	1.33647	0.292208	0.770127	NA
AC011939.3	11.471	0.586502	0.382925	1.53164	0.125612	0.999693
AC011944.1	0.835329	-1.45551	1.3773	-1.05678	0.290612	NA
AC011944.2	3.81395	-0.122294	0.604785	-0.202211	0.839752	NA
AC011978.2	8.20627	0.638939	0.448566	1.42441	0.154329	0.999693
AC011979.1	1.01481	0.577095	1.28919	0.447641	0.654412	NA
AC011999.1	1.72767	0.820541	0.960124	0.854619	0.392762	NA
AC012020.1	21.0754	-0.0585875	0.309632	-0.189217	0.849923	0.999693
AC012065.2	3.63967	-0.553266	0.625729	-0.884195	0.376591	NA
AC012065.3	4.31997	0.435896	0.593543	0.734396	0.462707	NA
AC012065.4	6.95728	0.125854	0.477815	0.263396	0.792245	0.999693
AC012065.5	0.905543	-0.0585876	1.47023	-0.0398493	0.968213	NA
AC012066.1	1.09626	-0.82933	1.29994	-0.637977	0.523489	NA
AC012073.1	8.39558	-0.279784	0.472576	-0.592039	0.553824	0.999693
AC012074.1	33.9069	-0.302454	0.228892	-1.32139	0.186373	0.999693
AC012085.2	2.2236	0.598183	1.08936	0.549114	0.582927	NA
AC012123.1	12.7883	0.147653	0.327697	0.450577	0.652295	0.999693
AC012123.2	0.717344	-2.33743	1.52999	-1.52775	0.126576	NA
AC012146.1	146.252	0.0774712	0.120667	0.642022	0.520859	0.999693
AC012146.3	2.23484	-0.223388	0.904974	-0.246845	0.805028	NA
AC012158.2	1.53873	-0.364269	1.07275	-0.339566	0.734183	NA
AC012170.1	1.03016	2.62747	1.34853	1.9484	0.0513672	NA
AC012173.1	3.67068	0.079566	0.626058	0.12709	0.898869	NA
AC012181.2	8.46913	0.242371	0.400575	0.605058	0.545141	0.999693
AC012181.3	7.98847	0.884421	0.512778	1.72477	0.0845697	0.999693
AC012183.1	1.1888	-0.901867	1.15556	-0.780456	0.435122	NA
AC012184.1	8.82026	0.791166	0.434371	1.82141	0.0685453	0.999693
AC012184.3	30.6422	0.0109197	0.235056	0.0464555	0.962947	0.999693
AC012186.2	3.54445	0.212274	0.64648	0.328354	0.742644	NA
AC012186.3	1.07103	-0.755734	1.30078	-0.580987	0.561249	NA
AC012213.1	81.9729	0.288653	0.143472	2.01192	0.0442286	0.999693
AC012213.2	2.84397	-0.448075	0.734661	-0.609908	0.541923	NA
AC012213.3	1.93878	1.06767	1.01555	1.05132	0.29311	NA
AC012213.4	36.4536	-0.0726299	0.219659	-0.330649	0.74091	0.999693
AC012254.1	11.9765	-0.102089	0.372365	-0.274165	0.783958	0.999693
AC012254.3	5.12373	-0.0275792	0.502382	-0.0548968	0.956221	0.999693
AC012291.1	0.656665	0.268527	1.49613	0.179482	0.857559	NA
AC012306.2	42.4996	0.249815	0.183941	1.35813	0.174423	0.999693
AC012309.1	0.997863	1.14886	1.34485	0.85426	0.392961	NA
AC012309.2	1.68267	-1.08571	1.15561	-0.939511	0.347469	NA
AC012313.1	238.966	-0.186285	0.113448	-1.64204	0.100582	0.999693
AC012313.10	14.6474	-0.0665502	0.392819	-0.169417	0.865469	0.999693
AC012313.2	85.4735	0.0813463	0.139584	0.582776	0.560044	0.999693
AC012313.3	12.4473	0.318799	0.398348	0.800304	0.423535	0.999693
AC012313.4	14.7514	-0.152166	0.319298	-0.476563	0.633673	0.999693
AC012313.5	111.974	0.0659904	0.123679	0.533564	0.593644	0.999693
AC012313.6	67.4883	0.0937957	0.177929	0.527151	0.598089	0.999693
AC012313.7	7.07113	0.140024	0.470927	0.297338	0.766209	0.999693
AC012313.8	99.2754	-0.268234	0.139174	-1.92733	0.0539391	0.999693
AC012313.9	53.8573	0.233841	0.215603	1.08459	0.278104	0.999693
AC012354.1	223.17	-0.234031	0.129654	-1.80503	0.0710697	0.999693
AC012354.2	0.788336	-0.556517	1.37961	-0.403387	0.686664	NA
AC012354.3	10.4068	0.161711	0.40848	0.395884	0.69219	0.999693
AC012358.1	33.0451	0.221191	0.256905	0.860983	0.389248	0.999693
AC012358.3	20.3489	-0.171147	0.359234	-0.476422	0.633774	0.999693
AC012360.1	8.28188	0.540026	0.448878	1.20306	0.228955	0.999693
AC012360.3	250.438	0.0350822	0.102363	0.342724	0.731806	0.999693
AC012363.1	1.9133	-0.293695	0.909032	-0.323086	0.74663	NA
AC012366.1	1.29603	1.00241	1.10981	0.903227	0.366405	NA
AC012368.1	27.4321	0.180099	0.262491	0.686114	0.492641	0.999693
AC012368.2	0.699443	0.35913	1.58685	0.226316	0.820956	NA
AC012377.1	2.08924	-0.33399	0.822312	-0.40616	0.684625	NA
AC012400.1	2.84027	0.251481	0.686133	0.36652	0.713977	NA
AC012409.3	2.26558	-0.706359	0.919149	-0.768493	0.442194	NA
AC012414.5	55.1199	-0.0154127	0.204136	-0.0755021	0.939815	0.999693
AC012417.1	0.572972	1.49586	1.69565	0.882174	0.377683	NA
AC012435.1	3.02334	0.0401377	0.686749	0.058446	0.953393	NA
AC012435.2	3.09185	0.592899	0.759012	0.781145	0.434717	NA
AC012442.1	12.2704	-0.0064316	0.33787	-0.0190357	0.984813	0.999693
AC012442.2	17.4151	-0.271664	0.323981	-0.838518	0.40174	0.999693
AC012445.1	2.35853	0.0745656	0.902391	0.0826312	0.934145	NA
AC012447.1	7.40493	-0.0161233	0.452864	-0.0356029	0.971599	0.999693
AC012456.2	5.15053	-0.0538294	0.549014	-0.0980473	0.921895	0.999693
AC012464.2	0.848153	1.237	1.29992	0.951599	0.3413	NA
AC012464.3	6.62191	0.127891	0.648391	0.197243	0.843637	0.999693
AC012467.2	195.739	0.0306506	0.120526	0.254307	0.799259	0.999693
AC012485.1	3.06749	0.0841261	0.750138	0.112148	0.910706	NA
AC012485.3	1.77168	0.19003	0.918978	0.206784	0.836178	NA
AC012499.1	1.42276	0.0616898	1.06512	0.0579183	0.953814	NA
AC012506.4	0.829071	-1.03116	1.45825	-0.707122	0.479491	NA
AC012507.2	3.59574	0.522616	0.664605	0.786356	0.431659	NA
AC012508.1	21.2023	-0.0768182	0.26254	-0.292597	0.76983	0.999693
AC012508.2	66.7881	0.0625034	0.159227	0.392542	0.694658	0.999693
AC012510.1	10.9902	-0.0243268	0.363298	-0.0669612	0.946613	0.999693
AC012511.1	2.4061	-0.177768	0.775877	-0.229119	0.818776	NA
AC012513.3	384.683	-0.0308361	0.104657	-0.29464	0.768269	0.999693
AC012555.1	2.83931	-0.862237	0.741791	-1.16237	0.245084	NA
AC012557.1	18.7634	0.510059	0.289984	1.75892	0.0785904	0.999693
AC012557.2	8.40856	-0.144367	0.468287	-0.308287	0.757864	0.999693
AC012558.1	2.19098	-0.462187	0.801888	-0.576373	0.564363	NA
AC012569.1	1.81594	0.0793964	0.981392	0.0809018	0.93552	NA
AC012574.1	3.72045	-0.267783	0.640006	-0.418407	0.675649	NA
AC012588.1	2.83645	0.432317	0.683697	0.632322	0.527177	NA
AC012613.1	3.57796	-0.251844	0.689132	-0.365451	0.714775	NA
AC012613.2	2.99758	0.333878	0.714097	0.467553	0.640105	NA
AC012615.1	132.55	0.105719	0.11408	0.926709	0.354078	0.999693
AC012615.2	1.36172	0.443759	1.0684	0.415347	0.677888	NA
AC012615.6	1.98	-2.49508	1.16341	-2.14461	0.0319837	NA
AC012617.1	0.941331	0.094486	1.19537	0.0790432	0.936998	NA
AC012618.1	1.9835	-1.08063	0.917763	-1.17746	0.239013	NA
AC012618.3	158.72	-0.0794314	0.128052	-0.620307	0.535056	0.999693
AC012629.1	1.43998	1.11022	1.22276	0.907968	0.363895	NA
AC012629.2	1.8363	-0.0380176	0.940865	-0.0404071	0.967769	NA
AC012640.2	51.6419	0.0527525	0.184583	0.285793	0.775037	0.999693
AC012640.4	2.24809	0.0857545	0.761701	0.112583	0.910361	NA
AC012645.1	89.5173	-0.066908	0.13086	-0.511295	0.609145	0.999693
AC012645.2	0.981765	1.70611	1.37701	1.23899	0.215348	NA
AC012645.4	1.11422	0.978646	1.19342	0.820037	0.412195	NA
AC012651.1	20.8741	-0.121456	0.325356	-0.373303	0.708923	0.999693
AC012676.1	12.6972	-0.124963	0.363954	-0.343349	0.731336	0.999693
AC012676.3	4.18823	0.29086	0.584	0.498048	0.61845	NA
AC012676.4	2.89076	0.895056	0.797784	1.12193	0.261893	NA
AC012676.5	29.6962	-0.0334405	0.325381	-0.102773	0.918143	0.999693
AC013248.1	0.750238	-1.65933	1.51652	-1.09417	0.273881	NA
AC013267.1	0.759962	0.223891	1.43814	0.155681	0.876285	NA
AC013270.1	2.90819	0.344018	0.850611	0.404437	0.685892	NA
AC013275.1	16.7729	-0.411013	0.297416	-1.38195	0.166988	0.999693
AC013355.1	1.55729	2.24948	1.22407	1.83769	0.0661074	NA
AC013391.3	12.3159	-0.124495	0.376119	-0.330998	0.740646	0.999693
AC013394.1	14.5757	-0.0414103	0.37049	-0.111772	0.911005	0.999693
AC013400.1	5.95984	-1.09511	0.509029	-2.15137	0.0314471	0.999693
AC013403.2	15.9354	-0.289042	0.338823	-0.853075	0.393618	0.999693
AC013437.1	2.60032	0.393276	0.858108	0.458306	0.646733	NA
AC013460.1	13.5066	0.130923	0.378253	0.346126	0.729248	0.999693
AC013468.1	36.0457	0.169448	0.222117	0.762876	0.445538	0.999693
AC013470.2	0.7869	-1.98612	1.39729	-1.42141	0.155196	NA
AC013470.3	1.00063	0.310882	1.17368	0.264877	0.791104	NA
AC013472.1	0.787422	-0.568593	1.57189	-0.361725	0.717558	NA
AC013472.3	7.0925	-0.378016	0.447914	-0.843947	0.398699	0.999693
AC013489.3	0.893177	0.823222	1.34694	0.611178	0.541082	NA
AC013553.4	101.935	-0.115549	0.147661	-0.78253	0.433903	0.999693
AC013562.1	5.51247	0.0111854	0.535576	0.0208848	0.983338	0.999693
AC013565.3	3.29729	-0.108256	0.688163	-0.157311	0.875	NA
AC013643.2	3.05452	0.174828	0.717701	0.243595	0.807545	NA
AC013643.3	13.8012	-0.388738	0.362825	-1.07142	0.283981	0.999693
AC013714.1	2.30792	0.0962449	0.848645	0.11341	0.909705	NA
AC013726.1	102.579	-0.225691	0.132254	-1.7065	0.0879146	0.999693
AC013727.1	1.02055	-3.17072	1.6117	-1.96731	0.0491473	NA
AC013731.1	30.7275	-0.187994	0.23825	-0.789064	0.430074	0.999693
AC013733.2	181.413	-0.259907	0.138502	-1.87655	0.0605795	0.999693
AC015540.1	17.7777	-0.0950862	0.274525	-0.346367	0.729067	0.999693
AC015656.1	3.46389	-0.452034	0.783781	-0.576735	0.564118	NA
AC015660.4	2.03969	2.11943	1.0374	2.04303	0.0410498	NA
AC015674.1	0.719986	-0.757463	1.7429	-0.434598	0.663854	NA
AC015689.1	1.24537	0.350543	1.0685	0.328072	0.742858	NA
AC015689.2	0.796181	-0.485439	1.31839	-0.368206	0.71272	NA
AC015712.2	4.05421	-0.21528	0.598746	-0.359551	0.719183	NA
AC015712.4	29.151	-0.527493	0.436101	-1.20956	0.226446	0.999693
AC015712.6	30.4794	-0.593931	0.342984	-1.73166	0.0833343	0.999693
AC015720.1	2.4121	1.13453	0.890062	1.27467	0.202427	NA
AC015722.2	1.36234	-0.200762	1.04401	-0.192299	0.847508	NA
AC015726.1	18.5457	0.0308099	0.336518	0.0915552	0.927051	0.999693
AC015726.2	0.809444	2.41699	1.66669	1.45018	0.147009	NA
AC015727.1	4.55481	0.519684	0.65396	0.794672	0.426804	0.999693
AC015743.1	0.782775	0.335244	1.32502	0.25301	0.800261	NA
AC015795.2	0.916521	0.547963	1.25519	0.436559	0.662431	NA
AC015799.1	7.35179	0.350672	0.483899	0.72468	0.468648	0.999693
AC015802.1	0.969276	0.189619	1.34166	0.141331	0.887608	NA
AC015802.3	499.852	-0.0051526	0.110949	-0.0464409	0.962959	0.999693
AC015802.4	3.34555	0.0955406	0.670553	0.14248	0.886701	NA
AC015802.5	290.484	-0.187295	0.131565	-1.42359	0.154566	0.999693
AC015802.6	283.369	-0.0819576	0.137162	-0.597523	0.550158	0.999693
AC015804.1	0.963418	2.60244	1.81645	1.4327	0.151943	NA
AC015813.1	790.594	0.198071	0.230143	0.860644	0.389434	0.999693
AC015813.4	4.93282	0.457974	0.595582	0.768952	0.441922	0.999693
AC015813.5	32.7047	-0.419899	0.220455	-1.90469	0.0568209	0.999693
AC015813.6	153.285	-0.033291	0.130847	-0.254427	0.799166	0.999693
AC015813.7	3.98642	0.0541954	0.584258	0.0927592	0.926095	NA
AC015818.2	1.10364	1.01858	1.22052	0.834544	0.403975	NA
AC015845.2	6.44366	-0.592994	0.532988	-1.11258	0.265887	0.999693
AC015849.4	5.7911	0.430945	0.513105	0.839877	0.400978	0.999693
AC015849.5	2.99905	-0.125344	0.723146	-0.173332	0.86239	NA
AC015871.3	448.599	-0.0976157	0.0738417	-1.32196	0.186182	0.999693
AC015871.4	0.717151	1.8647	1.56296	1.19306	0.232848	NA
AC015883.1	6.91208	0.537236	0.609628	0.881252	0.378181	0.999693
AC015908.2	1.99467	-0.351356	0.881794	-0.398456	0.690294	NA
AC015909.2	6.53606	-0.0655941	0.482272	-0.136011	0.891813	0.999693
AC015909.3	1.017	0.271839	1.38357	0.196477	0.844237	NA
AC015909.5	75.5989	-0.0205153	0.148966	-0.137717	0.890464	0.999693
AC015912.3	6.74422	0.261541	0.499915	0.523171	0.600855	0.999693
AC015917.2	9.97952	0.188457	0.385723	0.48858	0.625139	0.999693
AC015920.1	2.02577	0.266206	0.981379	0.271257	0.786193	NA
AC015921.1	0.851225	-2.01105	1.46795	-1.36997	0.170695	NA
AC015922.4	48.6046	0.408052	0.176171	2.31622	0.0205461	0.999693
AC015959.1	1.08607	0.944484	1.26363	0.747435	0.454801	NA
AC015961.1	5.19173	0.720349	0.614461	1.17233	0.241066	0.999693
AC015961.2	24.3649	0.462078	0.271266	1.70342	0.0884904	0.999693
AC015967.1	3.10721	-0.124443	0.654017	-0.190275	0.849093	NA
AC015971.1	2.18807	0.634554	0.898102	0.70655	0.479846	NA
AC015982.1	49.9574	0.12296	0.182207	0.674835	0.499781	0.999693
AC015983.2	4.33664	0.291243	0.562791	0.517498	0.604809	NA
AC015987.1	0.872549	-0.120965	1.27795	-0.0946553	0.924589	NA
AC016026.1	4.88043	-0.866767	0.606881	-1.42823	0.153225	0.999693
AC016027.1	10.3149	-0.524508	0.352952	-1.48606	0.137264	0.999693
AC016027.2	0.63048	-1.99161	1.57898	-1.26133	0.20719	NA
AC016044.1	60.2879	-0.200562	0.1653	-1.21332	0.225007	0.999693
AC016065.1	180.782	-0.270645	0.11907	-2.27299	0.0230267	0.999693
AC016144.1	2.54385	0.873728	0.839253	1.04108	0.297839	NA
AC016168.1	4.37202	-0.347728	0.566709	-0.613591	0.539485	NA
AC016168.2	8.37466	-0.171121	0.423757	-0.403818	0.686347	0.999693
AC016168.3	10.8181	-0.240181	0.447572	-0.536632	0.591522	0.999693
AC016229.1	19.3949	0.324395	0.331486	0.97861	0.327773	0.999693
AC016229.2	4.71846	0.0473092	0.552228	0.0856698	0.931729	0.999693
AC016252.1	4.57571	-0.128405	0.593809	-0.21624	0.828801	0.999693
AC016257.1	4.37074	-0.359734	0.568313	-0.632985	0.526743	NA
AC016355.1	60.0216	-0.115422	0.186528	-0.618792	0.536053	0.999693
AC016383.1	1.17931	0.407857	1.17859	0.346056	0.729301	NA
AC016394.1	25.8997	-0.165519	0.245537	-0.674111	0.500241	0.999693
AC016395.1	1.01658	0.0651952	1.30092	0.0501147	0.960031	NA
AC016396.1	2.44499	0.455238	0.741017	0.614342	0.53899	NA
AC016405.1	3.35877	-0.114708	0.725216	-0.158171	0.874322	NA
AC016405.2	1.23114	0.874	1.20263	0.726742	0.467384	NA
AC016405.3	32.6684	-0.519025	0.247429	-2.09767	0.0359339	0.999693
AC016526.2	3.33987	0.49101	0.787029	0.623878	0.532708	NA
AC016526.3	9.45328	0.275224	0.428789	0.641863	0.520962	0.999693
AC016542.1	3.49211	-0.293396	0.645492	-0.454531	0.649447	NA
AC016556.1	2.06418	0.186699	0.875023	0.213364	0.831043	NA
AC016575.1	1.31433	-1.37845	1.25818	-1.09559	0.273257	NA
AC016582.1	0.882178	-0.20929	1.31171	-0.159555	0.873232	NA
AC016582.2	15.7314	0.228993	0.303475	0.75457	0.450507	0.999693
AC016582.3	951.013	0.0626879	0.0628084	0.998082	0.31824	0.999693
AC016583.1	4.03798	0.384774	0.614254	0.626409	0.531047	NA
AC016586.1	16.6016	0.0886734	0.30844	0.28749	0.773737	0.999693
AC016588.2	10.649	-0.163833	0.354224	-0.462512	0.643714	0.999693
AC016590.1	1.70077	0.831743	1.14231	0.728124	0.466538	NA
AC016590.2	19.5954	-0.021581	0.324878	-0.0664282	0.947037	0.999693
AC016590.3	67.7395	-0.0152598	0.167668	-0.0910125	0.927483	0.999693
AC016597.1	3.27028	0.812093	0.661207	1.2282	0.219372	NA
AC016700.3	1.21121	0.651784	1.1445	0.569495	0.56902	NA
AC016705.2	185.388	-0.0668579	0.112327	-0.595209	0.551704	0.999693
AC016708.1	16.9097	-0.146163	0.305721	-0.478091	0.632585	0.999693
AC016717.1	9.45412	0.0181216	0.404503	0.0447999	0.964267	0.999693
AC016717.2	391.322	-0.168995	0.154087	-1.09675	0.27275	0.999693
AC016722.3	5.50792	0.274955	0.581472	0.47286	0.636313	0.999693
AC016723.1	33.1474	0.215726	0.208154	1.03638	0.300027	0.999693
AC016727.1	99.0729	0.105231	0.129759	0.810968	0.417384	0.999693
AC016734.1	1.50658	1.06737	0.976358	1.09321	0.2743	NA
AC016737.1	16.2059	-0.431061	0.323233	-1.33359	0.182338	0.999693
AC016738.1	3.01643	0.570946	0.770135	0.741359	0.458476	NA
AC016739.1	21.7858	-0.04232	0.255403	-0.165699	0.868394	0.999693
AC016745.1	1.80891	-0.245136	0.873959	-0.280489	0.779103	NA
AC016745.2	1.02689	1.79942	1.43245	1.25618	0.20905	NA
AC016747.1	349.629	-0.041464	0.0858652	-0.482897	0.629169	0.999693
AC016747.3	3.1038	-0.315383	0.741402	-0.425387	0.670554	NA
AC016747.4	7.37184	-0.210058	0.47355	-0.443581	0.657346	0.999693
AC016757.1	78.3979	0.129575	0.139734	0.927297	0.353773	0.999693
AC016766.1	0.539477	1.82967	1.70125	1.07549	0.282157	NA
AC016769.1	1.37962	-0.23654	1.02147	-0.231569	0.816873	NA
AC016773.1	9.02367	-0.0397231	0.429436	-0.0925007	0.9263	0.999693
AC016831.1	18.9519	0.446922	0.287306	1.55556	0.119812	0.999693
AC016831.5	1.20947	-0.330715	1.28005	-0.258362	0.796128	NA
AC016876.1	122.159	-0.237625	0.116698	-2.03624	0.041726	0.999693
AC016876.2	1.34462	0.448934	1.12484	0.399108	0.689813	NA
AC016876.3	4.78458	-0.21687	0.563093	-0.38514	0.700133	0.999693
AC016888.1	0.983735	-0.66759	1.15809	-0.576455	0.564308	NA
AC016907.2	20.0009	-0.323872	0.272321	-1.1893	0.234321	0.999693
AC016910.1	2.08459	-0.194903	0.860724	-0.22644	0.820859	NA
AC016924.1	3.21177	0.629498	0.700926	0.898095	0.369135	NA
AC016949.1	31.5565	0.257008	0.295569	0.869537	0.384553	0.999693
AC016957.2	8.77717	0.599103	0.41585	1.44067	0.149677	0.999693
AC017007.2	3.91559	0.402279	0.642049	0.626556	0.530951	NA
AC017007.5	1.12972	-1.75467	1.38474	-1.26715	0.205103	NA
AC017071.1	6.59325	0.339059	0.475675	0.712794	0.475973	0.999693
AC017074.1	4.63973	0.35218	0.628132	0.560677	0.575017	0.999693
AC017083.1	22.8325	-0.624351	0.28166	-2.21668	0.0266447	0.999693
AC017083.2	56.2232	0.0722736	0.159429	0.453329	0.650312	0.999693
AC017083.3	1.58378	-0.012027	1.09308	-0.0110029	0.991221	NA
AC017100.1	54.425	0.0692211	0.190692	0.362999	0.716606	0.999693
AC017101.1	10.5311	-0.277917	0.387684	-0.716865	0.473458	0.999693
AC017104.1	108.735	0.0596331	0.130241	0.457866	0.647049	0.999693
AC017104.4	70.4281	-0.0089465	0.174318	-0.0513231	0.959068	0.999693
AC017104.5	34.569	-0.0141295	0.24883	-0.0567835	0.954718	0.999693
AC018362.1	6.52894	0.0101711	0.641852	0.0158466	0.987357	0.999693
AC018413.1	5.80434	-0.353538	0.497101	-0.711199	0.476961	0.999693
AC018445.1	1.27626	0.0194547	1.13886	0.0170825	0.986371	NA
AC018450.1	1.81259	0.528205	1.09723	0.481397	0.630234	NA
AC018462.2	0.863693	1.63999	1.45241	1.12915	0.258835	NA
AC018521.2	1.1422	2.2903	1.25754	1.82126	0.0685674	NA
AC018521.5	106.68	0.0947518	0.159023	0.595836	0.551285	0.999693
AC018521.7	2.05599	0.55033	0.934754	0.588743	0.556034	NA
AC018541.1	0.694909	-0.918353	1.46609	-0.626398	0.531054	NA
AC018553.1	1.8782	0.894336	0.93942	0.952009	0.341092	NA
AC018557.1	2.99373	-1.29079	0.885352	-1.45794	0.144856	NA
AC018563.1	1.42354	-2.06702	1.12331	-1.84012	0.0657508	NA
AC018620.1	1.58945	-0.416101	0.938607	-0.443317	0.657536	NA
AC018628.1	44.0222	-0.300411	0.207614	-1.44697	0.147905	0.999693
AC018635.2	4.09305	0.320252	0.614615	0.521062	0.602324	NA
AC018638.2	82.0018	0.0799278	0.176526	0.452783	0.650705	0.999693
AC018638.4	161.111	0.107156	0.17197	0.623109	0.533213	0.999693
AC018638.5	163.245	-0.188606	0.16477	-1.14467	0.252347	0.999693
AC018638.6	19.6281	0.242143	0.296605	0.816379	0.414283	0.999693
AC018638.7	24.9345	-0.0540325	0.262665	-0.205709	0.837018	0.999693
AC018638.8	61.534	0.293421	0.195748	1.49897	0.133881	0.999693
AC018645.2	76.9853	-0.157373	0.159409	-0.987224	0.323533	0.999693
AC018647.1	6.57788	-0.0713884	0.56709	-0.125885	0.899823	0.999693
AC018647.2	494.502	0.0181643	0.0690701	0.262983	0.792564	0.999693
AC018648.1	8.58362	0.0632316	0.405209	0.156047	0.875996	0.999693
AC018653.1	0.874806	1.13711	1.47984	0.768402	0.442248	NA
AC018653.3	34.3787	0.286174	0.204682	1.39814	0.162071	0.999693
AC018688.1	1.59525	1.64107	1.21505	1.35062	0.176816	NA
AC018690.1	18.0628	0.0461062	0.337049	0.136794	0.891194	0.999693
AC018695.6	29.3358	-0.0964513	0.261767	-0.368463	0.712528	0.999693
AC018697.1	1.56938	-0.0366061	1.19496	-0.0306338	0.975562	NA
AC018730.2	1.4437	-0.179624	0.959311	-0.187243	0.85147	NA
AC018735.1	1.23584	-0.189714	1.08555	-0.174762	0.861267	NA
AC018737.2	6.34148	-0.388958	0.494234	-0.786991	0.431287	0.999693
AC018738.1	0.762679	0.375433	1.49682	0.25082	0.801953	NA
AC018742.1	1.32578	1.02507	1.26286	0.811704	0.416962	NA
AC018754.1	37.733	-0.0304382	0.267984	-0.113582	0.909569	0.999693
AC018755.1	1.71131	-0.241059	0.97139	-0.248158	0.804012	NA
AC018755.3	60.4969	-0.112469	0.171899	-0.654273	0.512936	0.999693
AC018761.2	2.29307	0.451986	0.847821	0.533115	0.593954	NA
AC018761.3	0.78381	-0.235461	1.4327	-0.164348	0.869457	NA
AC018766.1	2.97925	0.647316	0.937007	0.690834	0.48967	NA
AC018797.2	144.982	0.146838	0.110618	1.32744	0.184363	0.999693
AC018809.1	12.065	0.421703	0.350265	1.20396	0.228606	0.999693
AC018809.2	16.3802	0.127645	0.357639	0.356911	0.721159	0.999693
AC018816.1	0.921084	2.14133	1.42336	1.50442	0.132474	NA
AC018845.3	11.129	-0.148836	0.367568	-0.404923	0.685534	0.999693
AC018868.2	1.64317	0.356026	0.833418	0.427187	0.669243	NA
AC018892.3	8.82492	0.00800644	0.39307	0.020369	0.983749	0.999693
AC018926.1	7.82034	-0.135642	0.447718	-0.302964	0.761918	0.999693
AC018926.2	4.0767	-0.0187905	0.66296	-0.0283434	0.977388	NA
AC018926.3	8.09572	0.733483	0.438051	1.67443	0.094047	0.999693
AC018992.1	27.3533	-0.0098798	0.251719	-0.0392495	0.968691	0.999693
AC019069.1	20.9611	0.248394	0.275149	0.90276	0.366653	0.999693
AC019077.1	10.5746	0.0795395	0.418985	0.189839	0.849436	0.999693
AC019080.1	110.774	-0.0157139	0.124819	-0.125894	0.899816	0.999693
AC019080.5	41.3958	-0.300068	0.213298	-1.4068	0.159486	0.999693
AC019097.1	2.31686	-0.354688	0.841966	-0.421261	0.673564	NA
AC019118.2	2.11627	1.51181	0.928306	1.62857	0.103404	NA
AC019129.2	6.68331	0.252482	0.459724	0.549203	0.582866	0.999693
AC019131.2	16.7528	0.14314	0.312891	0.457476	0.647329	0.999693
AC019163.1	4.99874	-0.570941	0.644585	-0.885749	0.375753	0.999693
AC019181.1	14.3623	-0.450148	0.368851	-1.2204	0.222311	0.999693
AC019185.2	6.16039	-0.242807	0.578875	-0.419447	0.674889	0.999693
AC019186.1	3.82581	-0.505185	0.677098	-0.746104	0.455605	NA
AC019193.2	2.30085	-0.192895	0.883178	-0.21841	0.82711	NA
AC019197.1	49.5569	0.351467	0.191678	1.83363	0.0667087	0.999693
AC019205.2	209.012	-0.178352	0.0931472	-1.91474	0.0555259	0.999693
AC019226.1	1.80073	2.70196	1.23193	2.19327	0.0282883	NA
AC019226.2	0.681496	0.0830411	1.73733	0.0477983	0.961877	NA
AC019227.1	0.863632	0.857908	1.57005	0.546421	0.584777	NA
AC019257.1	72.2123	0.0787024	0.194212	0.40524	0.685301	0.999693
AC019257.2	22.2912	0.222458	0.279832	0.794971	0.426631	0.999693
AC019278.1	0.76956	0.781012	1.55574	0.502019	0.615654	NA
AC019294.2	2.86604	-1.06049	0.81809	-1.2963	0.194872	NA
AC020558.1	1.28051	-0.142426	1.13822	-0.125131	0.90042	NA
AC020559.1	2.36593	0.214819	0.832862	0.257929	0.796462	NA
AC020594.1	2.75251	0.823773	0.737111	1.11757	0.263751	NA
AC020604.1	51.1488	-0.136398	0.1831	-0.744937	0.45631	0.999693
AC020612.1	7.75521	-0.424297	0.434803	-0.975837	0.329145	0.999693
AC020612.3	1.49208	-0.178214	1.05135	-0.16951	0.865396	NA
AC020629.1	1.2375	-1.42046	1.37002	-1.03682	0.299819	NA
AC020633.1	3.58046	0.361607	0.642847	0.562509	0.573769	NA
AC020634.1	5.93678	0.318119	0.468234	0.679402	0.496883	0.999693
AC020636.2	4.47092	0.383424	0.538915	0.711474	0.47679	NA
AC020637.1	2.36389	-0.594612	0.809624	-0.73443	0.462687	NA
AC020656.1	1.05887	-0.50354	1.25444	-0.401405	0.688122	NA
AC020656.2	5.58664	0.0696693	0.512181	0.136025	0.891802	0.999693
AC020658.5	0.645336	-0.671303	1.57534	-0.426133	0.670011	NA
AC020659.1	1.03313	0.568121	1.41605	0.401202	0.688271	NA
AC020659.2	0.982579	2.07549	1.39096	1.49213	0.135666	NA
AC020661.1	11.6192	-0.483238	0.370431	-1.30453	0.192054	0.999693
AC020661.5	0.788856	-0.745974	1.52433	-0.489377	0.624575	NA
AC020663.1	4.60389	-0.316275	0.598859	-0.528129	0.59741	0.999693
AC020663.2	56.0532	-0.0413498	0.189096	-0.218671	0.826907	0.999693
AC020663.3	7.31481	0.227497	0.480347	0.47361	0.635778	0.999693
AC020688.1	1.67877	0.798133	0.96946	0.823275	0.410352	NA
AC020741.1	1.13769	1.08609	1.24752	0.870604	0.38397	NA
AC020763.2	1.42407	0.694549	1.19067	0.583327	0.559673	NA
AC020763.4	12.2665	-0.249814	0.371487	-0.672472	0.501283	0.999693
AC020765.2	14.4947	0.5489	0.358922	1.5293	0.12619	0.999693
AC020779.1	1.14726	0.22752	1.40078	0.162423	0.870973	NA
AC020893.2	1.48756	1.72129	1.00005	1.72121	0.0852133	NA
AC020898.1	3.22769	0.0566275	0.716403	0.0790443	0.936997	NA
AC020904.2	20.9542	-0.122268	0.282042	-0.43351	0.664645	0.999693
AC020907.1	0.802644	2.20132	1.39385	1.57932	0.114263	NA
AC020907.5	22.8235	0.0430983	0.292506	0.147341	0.882862	0.999693
AC020909.2	3.28927	-0.397	0.745479	-0.532544	0.594349	NA
AC020910.1	1.71658	-1.59351	1.11158	-1.43354	0.151702	NA
AC020910.2	5.83786	0.218223	0.521611	0.418364	0.675681	0.999693
AC020910.4	44.3541	0.389239	0.197077	1.97506	0.0482609	0.999693
AC020910.5	93.3318	-0.148331	0.13113	-1.13117	0.257982	0.999693
AC020915.2	47.1084	0.2839	0.216566	1.31092	0.189886	0.999693
AC020915.3	41.1326	0.0862215	0.195646	0.440702	0.659429	0.999693
AC020915.4	99.1963	0.063133	0.119691	0.527465	0.597871	0.999693
AC020916.1	17.0731	-0.29776	0.316878	-0.939667	0.347389	0.999693
AC020917.3	2.28611	1.26292	0.920645	1.37178	0.170131	NA
AC020917.4	65.7075	-0.0705836	0.198042	-0.356407	0.721536	0.999693
AC020922.3	2.79947	0.437077	0.761611	0.573885	0.566045	NA
AC020922.4	0.820667	0.243592	1.42003	0.17154	0.863799	NA
AC020928.1	82.3154	0.0534004	0.149246	0.357801	0.720492	0.999693
AC020931.1	1.26095	-1.08947	1.15525	-0.943058	0.345651	NA
AC020934.1	48.1948	-0.0260815	0.208872	-0.124868	0.900628	0.999693
AC020934.2	0.754367	-0.649294	1.34217	-0.483765	0.628552	NA
AC020951.1	84.4072	0.101216	0.221369	0.457228	0.647507	0.999693
AC020978.10	35.8359	0.302683	0.272205	1.11197	0.266152	0.999693
AC020978.2	6.0028	-0.0758863	0.546702	-0.138808	0.889602	0.999693
AC020978.6	1.08509	-0.590767	1.28947	-0.458149	0.646846	NA
AC020978.7	2.14786	-0.0808007	0.837245	-0.0965078	0.923117	NA
AC020978.8	8.7106	0.485722	0.469477	1.0346	0.300854	0.999693
AC021016.2	60.0863	-0.0646891	0.174508	-0.370694	0.710865	0.999693
AC021016.3	6.1233	0.28138	0.501758	0.560789	0.574941	0.999693
AC021054.1	74.6736	0.171377	0.156526	1.09488	0.27357	0.999693
AC021072.1	309.711	0.116734	0.0862314	1.35373	0.175822	0.999693
AC021074.1	4.60585	-0.0797917	0.513243	-0.155466	0.876454	0.999693
AC021074.3	2.61906	1.0178	0.788386	1.29099	0.196708	NA
AC021078.1	596.486	-0.394216	0.117793	-3.34669	0.00081783	0.48271
AC021086.1	10.0982	0.786018	0.396746	1.98116	0.0475732	0.999693
AC021087.1	40.5116	0.0187985	0.222506	0.0844853	0.932671	0.999693
AC021087.3	13.1097	-0.160513	0.378331	-0.424265	0.671373	0.999693
AC021092.1	459.539	-0.0077885	0.0975441	-0.0798461	0.93636	0.999693
AC021097.1	36.6258	0.44196	0.249452	1.77173	0.0764398	0.999693
AC021106.1	16.7727	0.325957	0.293443	1.1108	0.266653	0.999693
AC021127.1	14.243	0.100231	0.311675	0.321589	0.747764	0.999693
AC021148.1	25.2777	0.152997	0.244865	0.624821	0.532089	0.999693
AC021188.1	13.8546	-0.262167	0.342502	-0.765448	0.444005	0.999693
AC021205.3	28.5507	-0.0353798	0.235717	-0.150094	0.88069	0.999693
AC021231.1	0.988664	2.94304	1.314	2.23976	0.0251065	NA
AC021231.2	2.11231	0.0138425	0.845216	0.0163775	0.986933	NA
AC021237.1	4.58873	0.28066	0.59148	0.474506	0.635139	0.999693
AC021242.3	6.96049	0.319363	0.450774	0.708476	0.47865	0.999693
AC021321.1	112.254	0.162878	0.138473	1.17624	0.239498	0.999693
AC021483.1	4.0957	0.136451	0.607882	0.22447	0.822392	NA
AC021483.2	6.63585	-0.27085	0.618814	-0.437692	0.661609	0.999693
AC021491.2	3.02049	0.162142	0.648593	0.249991	0.802594	NA
AC021491.4	0.743658	1.94202	1.54786	1.25465	0.209606	NA
AC021549.1	0.782813	1.07965	1.44393	0.747712	0.454634	NA
AC021594.2	14.3107	0.818985	0.332022	2.46666	0.0136381	0.999693
AC021678.1	1.16842	0.593884	1.24391	0.477432	0.633055	NA
AC021683.2	764.785	0.20996	0.132231	1.58783	0.112325	0.999693
AC021683.3	67.8724	0.251597	0.174896	1.43855	0.150278	0.999693
AC021683.4	4.0816	0.452749	0.630091	0.718546	0.472421	NA
AC021739.2	8.70613	0.488073	0.448339	1.08863	0.276319	0.999693
AC021739.3	3.10089	0.655554	0.694154	0.944393	0.344969	NA
AC021739.4	0.626143	-0.180387	1.66389	-0.108413	0.913668	NA
AC021739.5	2.70235	-1.27365	0.957877	-1.32966	0.183631	NA
AC021752.1	5.87225	-0.242268	0.509525	-0.475479	0.634445	0.999693
AC021755.2	1.14994	0.119943	1.22677	0.0977713	0.922114	NA
AC021755.3	30.4931	0.371487	0.261178	1.42235	0.154923	0.999693
AC021851.1	15.2809	-0.152483	0.336243	-0.45349	0.650196	0.999693
AC021860.1	1.36774	-0.375894	0.972511	-0.386519	0.699112	NA
AC021979.2	0.931257	-1.0791	1.34016	-0.8052	0.420704	NA
AC022001.2	0.845614	-0.720257	1.42045	-0.507063	0.612111	NA
AC022001.3	219.185	-0.0535238	0.124206	-0.430929	0.66652	0.999693
AC022007.1	46.2995	0.132305	0.175465	0.754027	0.450833	0.999693
AC022021.1	1.90361	-2.70195	1.16302	-2.32322	0.0201672	NA
AC022031.2	1.24903	0.176159	1.12618	0.156422	0.875701	NA
AC022034.2	5.27263	-0.0585781	0.517099	-0.113282	0.909807	0.999693
AC022075.1	2.83414	0.549976	0.734458	0.748818	0.453967	NA
AC022079.1	2.24704	-0.962386	0.782121	-1.23048	0.218517	NA
AC022079.2	4.52675	-0.15788	0.586316	-0.269274	0.787719	NA
AC022098.1	86.0989	0.051353	0.147458	0.348254	0.727649	0.999693
AC022098.3	1.63273	0.007416	0.983369	0.00754142	0.993983	NA
AC022098.4	0.692815	-0.160435	1.65469	-0.0969577	0.92276	NA
AC022107.1	482.935	0.0596281	0.0874293	0.682015	0.495229	0.999693
AC022113.2	1.30252	-0.257221	1.19608	-0.215053	0.829726	NA
AC022121.1	2.00142	-0.785435	0.980766	-0.800839	0.423225	NA
AC022144.1	25.9229	0.329136	0.346235	0.950615	0.3418	0.999693
AC022148.1	186.032	-0.130651	0.154319	-0.846624	0.397205	0.999693
AC022148.2	6.62722	-0.0399391	0.458268	-0.0871523	0.93055	0.999693
AC022150.2	1.95282	-0.0611993	0.884579	-0.0691847	0.944843	NA
AC022150.4	280.13	0.156987	0.130525	1.20274	0.229078	0.999693
AC022154.1	27.5565	0.0655054	0.237844	0.275414	0.782999	0.999693
AC022164.1	11.4104	0.592096	0.384145	1.54133	0.123235	0.999693
AC022167.1	8.92816	0.552743	0.43531	1.26977	0.204167	0.999693
AC022167.2	54.3713	0.173579	0.19396	0.894923	0.370828	0.999693
AC022173.1	4.40583	-0.0592829	0.591149	-0.100284	0.920119	NA
AC022182.1	1.48465	0.760131	0.951836	0.798594	0.424526	NA
AC022182.3	0.948949	1.60155	1.39594	1.14729	0.251262	NA
AC022201.2	3.30107	-0.0501278	0.659218	-0.0760413	0.939386	NA
AC022210.1	0.99656	0.554936	1.33315	0.416259	0.67722	NA
AC022211.1	13.0667	0.252837	0.38413	0.658206	0.510406	0.999693
AC022211.2	97.7837	-0.0625659	0.158734	-0.394155	0.693466	0.999693
AC022211.3	4.22007	0.869575	0.695113	1.25098	0.21094	NA
AC022211.4	5.67537	0.443474	0.521937	0.84967	0.395509	0.999693
AC022217.1	2.00712	-0.356893	0.905286	-0.394232	0.69341	NA
AC022294.1	1.28091	-0.114462	1.17028	-0.0978081	0.922085	NA
AC022296.2	0.722167	1.30346	1.48679	0.876694	0.380653	NA
AC022296.3	3.97157	-0.184643	0.648378	-0.284777	0.775815	NA
AC022306.1	3.27092	1.0089	0.693921	1.45391	0.14597	NA
AC022306.2	16.5955	0.386138	0.33583	1.1498	0.250226	0.999693
AC022306.3	2.78296	-0.207506	0.705306	-0.294207	0.7686	NA
AC022336.3	2.68786	-0.841882	0.820844	-1.02563	0.305066	NA
AC022364.1	106.323	0.0526674	0.129971	0.405223	0.685313	0.999693
AC022382.1	24.146	0.0463904	0.268522	0.172762	0.862839	0.999693
AC022390.1	2.34597	-0.621637	0.788767	-0.788112	0.430631	NA
AC022400.4	1.18902	0.0429813	1.12653	0.0381536	0.969565	NA
AC022400.5	21.3656	0.0561296	0.274118	0.204765	0.837756	0.999693
AC022400.6	14.8906	-0.226527	0.396466	-0.571367	0.567751	0.999693
AC022400.7	201.846	0.234755	0.124773	1.88146	0.0599098	0.999693
AC022400.8	198.012	-0.0609794	0.269543	-0.226233	0.821021	0.999693
AC022413.1	27.5895	-0.0464989	0.263372	-0.176552	0.85986	0.999693
AC022415.1	27.863	0.132881	0.236921	0.560865	0.574889	0.999693
AC022417.1	7.04197	-0.0719528	0.460049	-0.156402	0.875716	0.999693
AC022424.1	2.68106	0.108989	0.711156	0.153256	0.878196	NA
AC022432.1	2.13754	1.1421	0.877777	1.30113	0.193215	NA
AC022497.1	15.2094	0.513052	0.387394	1.32437	0.185381	0.999693
AC022509.2	4.38019	0.439432	0.625716	0.702286	0.482501	NA
AC022509.3	77.0996	0.0357995	0.188045	0.190377	0.849013	0.999693
AC022532.1	10.7705	-0.395067	0.410876	-0.961524	0.336289	0.999693
AC022558.1	3.4719	-0.215291	0.654593	-0.328893	0.742237	NA
AC022558.3	7.27989	-0.487401	0.498198	-0.978329	0.327911	0.999693
AC022613.1	3.55578	0.302438	0.586544	0.515628	0.606114	NA
AC022613.2	4.34778	-0.547848	0.663342	-0.825892	0.408866	NA
AC022613.3	6.54756	-0.407102	0.479324	-0.849325	0.395701	0.999693
AC022639.1	5.6421	-0.131437	0.5225	-0.251553	0.801386	0.999693
AC022710.1	3.30622	0.23196	0.68536	0.33845	0.735024	NA
AC022730.4	1.55321	1.43919	1.04462	1.37772	0.168289	NA
AC022748.2	8.99984	0.168336	0.434548	0.387381	0.698474	0.999693
AC022762.1	1.60742	-0.986009	0.985487	-1.00053	0.317054	NA
AC022762.2	45.3676	-0.110869	0.203914	-0.543704	0.586645	0.999693
AC022784.1	17.7742	-0.212408	0.306098	-0.693922	0.487731	0.999693
AC022784.3	23.5312	0.0651493	0.268946	0.242239	0.808595	0.999693
AC022784.6	0.748895	-0.338568	1.5718	-0.215401	0.829454	NA
AC022784.7	27.1644	-0.102875	0.2349	-0.437952	0.661421	0.999693
AC022784.8	10.7275	0.008569	0.433501	0.019767	0.984229	0.999693
AC022816.1	9.10055	0.671308	0.387015	1.73458	0.0828152	0.999693
AC022819.1	1.43343	0.17513	1.03858	0.168624	0.866092	NA
AC022868.1	0.799372	-0.401129	1.47275	-0.272367	0.78534	NA
AC022884.1	1.1363	-0.227653	1.1699	-0.194593	0.845712	NA
AC022893.1	95.4825	0.332699	0.210424	1.58109	0.113858	0.999693
AC022893.2	1529.88	0.00867423	0.0973955	0.0890619	0.929033	0.999693
AC022898.2	3.10735	-1.18969	0.756349	-1.57294	0.115732	NA
AC022905.1	5.6825	-1.21034	0.637764	-1.89779	0.0577234	0.999693
AC022916.1	148.178	-0.0471046	0.112156	-0.419991	0.674492	0.999693
AC022919.1	1.02693	0.130536	1.67227	0.0780592	0.937781	NA
AC022960.2	37.7506	-0.495226	0.208505	-2.37512	0.0175432	0.999693
AC022968.1	5.65925	0.656942	0.532964	1.23262	0.217717	0.999693
AC023024.1	52.9846	0.0556466	0.213388	0.260777	0.794264	0.999693
AC023024.2	28.7443	-0.0445055	0.229737	-0.193724	0.846392	0.999693
AC023034.2	21.7991	-0.16144	0.270329	-0.5972	0.550374	0.999693
AC023043.1	8.47723	0.629582	0.458667	1.37263	0.169866	0.999693
AC023043.2	0.782354	2.28718	1.46385	1.56244	0.118184	NA
AC023043.4	1.9243	0.0112915	0.976177	0.0115671	0.990771	NA
AC023055.1	1.44093	0.39078	1.17705	0.331999	0.73989	NA
AC023090.2	4.16672	0.715332	0.640398	1.11701	0.263989	NA
AC023154.1	6.68384	-0.740924	0.513782	-1.4421	0.149274	0.999693
AC023157.3	180.765	-0.0135325	0.122276	-0.110672	0.911876	0.999693
AC023194.1	4.29951	-0.646148	0.711136	-0.908615	0.363553	NA
AC023194.2	2.17804	-0.323642	0.884886	-0.365744	0.714556	NA
AC023283.1	159.907	-0.0757889	0.120566	-0.628607	0.529606	0.999693
AC023300.2	4.066	0.0237242	0.746679	0.031773	0.974653	NA
AC023300.3	3.56352	-1.03875	0.664267	-1.56375	0.117876	NA
AC023301.1	331.902	0.0134368	0.141548	0.0949273	0.924373	0.999693
AC023302.1	2.55107	0.925501	0.768553	1.20421	0.228508	NA
AC023310.4	3.93688	0.103256	0.632168	0.163336	0.870254	NA
AC023355.1	55.501	0.0631334	0.198242	0.318466	0.750131	0.999693
AC023389.2	4.45062	-0.410689	0.679779	-0.604151	0.545743	NA
AC023394.2	1.12278	1.53217	1.33887	1.14437	0.25247	NA
AC023421.1	1.88456	1.13269	1.03251	1.09703	0.27263	NA
AC023481.1	1.05564	0.234288	1.27759	0.183384	0.854497	NA
AC023509.3	5.82689	-0.266719	0.527376	-0.505747	0.613034	0.999693
AC023509.4	36.5539	0.0639496	0.204769	0.3123	0.754812	0.999693
AC023510.2	32.8296	0.198909	0.232152	0.856808	0.391551	0.999693
AC023512.1	1.24234	-1.91693	1.11587	-1.71787	0.0858197	NA
AC023632.1	7.84342	0.291046	0.468811	0.620817	0.53472	0.999693
AC023632.2	61.8664	0.120371	0.168469	0.7145	0.474918	0.999693
AC023632.6	816.59	-0.0257978	0.0734713	-0.351128	0.725492	0.999693
AC023644.1	1.56077	-0.584935	0.916017	-0.638563	0.523107	NA
AC023762.1	1.23126	0.612336	1.1238	0.544882	0.585835	NA
AC023790.2	0.855106	-0.713948	1.48374	-0.48118	0.630388	NA
AC023794.4	1.86876	-0.155542	1.11628	-0.139339	0.889182	NA
AC023794.5	5.5417	0.101974	0.616799	0.165328	0.868686	0.999693
AC023818.2	6.92816	-0.0887829	0.499191	-0.177854	0.858838	0.999693
AC023830.3	11.7963	0.281902	0.393215	0.716917	0.473425	0.999693
AC023855.1	0.809674	-0.261493	1.2868	-0.203212	0.838969	NA
AC023886.1	8.11127	-0.167174	0.407905	-0.409834	0.681928	0.999693
AC023886.2	6.63351	0.0976058	0.464105	0.21031	0.833426	0.999693
AC023905.1	1795.34	0.0373705	0.0804216	0.464682	0.642159	0.999693
AC023906.1	2.00416	0.0915508	0.945156	0.0968631	0.922835	NA
AC023906.3	3.47458	-1.56114	0.727955	-2.14456	0.0319879	NA
AC023906.5	0.784876	-0.663068	1.41521	-0.468531	0.639405	NA
AC023908.3	30.9563	-0.322321	0.229117	-1.40679	0.159489	0.999693
AC023983.2	8.80196	0.0458311	0.409647	0.11188	0.910919	0.999693
AC024022.1	2.16319	0.132837	0.79728	0.166612	0.867675	NA
AC024060.1	51.6646	0.116214	0.170307	0.682377	0.495001	0.999693
AC024075.1	75.6573	0.0595656	0.151583	0.392956	0.694352	0.999693
AC024075.2	167.212	0.134228	0.112195	1.19638	0.231547	0.999693
AC024243.1	5.82289	-0.371636	0.529466	-0.701908	0.482736	0.999693
AC024257.3	29.3307	-0.426381	0.290518	-1.46766	0.142197	0.999693
AC024257.4	14.6112	-0.158507	0.325826	-0.486476	0.62663	0.999693
AC024267.6	0.74533	-0.27045	1.63771	-0.165139	0.868834	NA
AC024270.1	0.80447	-0.240105	1.64211	-0.146218	0.883749	NA
AC024270.4	9.19033	0.0514225	0.398561	0.12902	0.897342	0.999693
AC024293.1	35.2939	-0.259748	0.212037	-1.22501	0.220571	0.999693
AC024337.2	2.87815	-1.11698	0.816353	-1.36825	0.171233	NA
AC024361.1	17.7755	0.0533192	0.314269	0.169661	0.865277	0.999693
AC024361.2	8.88871	0.138809	0.52936	0.262221	0.793151	0.999693
AC024451.2	1.06993	-2.47103	1.25398	-1.97056	0.0487745	NA
AC024451.4	1.33192	-0.0288299	1.12013	-0.0257381	0.979466	NA
AC024475.4	1.69561	-0.373516	0.974123	-0.383438	0.701395	NA
AC024560.1	3.30065	0.939459	0.662549	1.41795	0.156207	NA
AC024560.2	0.70145	-3.30758	1.49041	-2.21924	0.0264702	NA
AC024560.3	0.862187	-1.45637	1.32189	-1.10173	0.27058	NA
AC024568.1	1.25648	-0.569609	1.25472	-0.453973	0.649848	NA
AC024575.1	24.616	-0.292153	0.297751	-0.981201	0.326494	0.999693
AC024580.1	18.6611	-0.009236	0.345593	-0.0267251	0.978679	0.999693
AC024580.2	2.06538	0.821471	0.816842	1.00567	0.314576	NA
AC024581.1	2.81978	0.0295911	0.687071	0.0430685	0.965647	NA
AC024587.1	1.04733	1.64259	1.39348	1.17877	0.23849	NA
AC024601.1	1.97267	-0.177065	0.942769	-0.187814	0.851022	NA
AC024610.2	96.034	0.269175	0.153598	1.75246	0.0796945	0.999693
[truncated: 24,835 more rows]
