# Supplementary material for: Imbalanced unfolded protein response signaling contributes to 1-deoxysphingolipid retinal toxicity
Source: Nat Commun. 2023 Jul 11;14:4119. doi: 10.1038/s41467-023-39775-w (PMC10336013; doi:10.1038/s41467-023-39775-w)
Supplement: Supplementary file 3 — Supplementary Dataset 2 [file 41467_2023_39775_MOESM3_ESM.xlsx]

## Sheet: Day 3 - 1-dSA vs. Control
Gene Symbol	baseMean	log2FoldChange	lfcSE	stat	pvalue	padj
44621	4977.43	0.461203	0.0927849	4.97067	6.67e-07	6.85e-06
44621	199.489	-0.718681	0.117793	-6.10121	1.05e-09	1.73e-08
44622	358.987	-0.130681	0.0866906	-1.50745	0.131697	0.271201
44622	123.404	-0.357133	0.115951	-3.08004	0.00206973	0.00890821
44623	542.458	-0.543961	0.0802682	-6.77679	1.23e-11	2.69e-10
44624	111.118	0.345075	0.354677	0.972929	0.330588	0.523257
44625	1237.4	0.0436419	0.0419734	1.03975	0.298456	0.487695
44626	4429.17	-0.0887028	0.0502096	-1.76665	0.0772866	0.180529
44627	3025.32	0.380398	0.0563293	6.75312	1.45e-11	3.12e-10
44628	2344.75	-0.372816	0.0555936	-6.70611	2e-11	4.21e-10
44629	2087.97	-0.0404193	0.0437485	-0.923902	0.355537	0.54849
44630	5.42945	-0.640165	0.560598	-1.14193	0.253482	0.435756
44631	12.5295	0.449696	0.369621	1.21664	0.223742	0.39902
44805	35.9235	-0.378882	0.209508	-1.80844	0.070538	0.168057
44806	5998.07	0.087064	0.0439538	1.98081	0.0476129	0.123529
44807	2055.62	0.0087916	0.0873256	0.100676	0.919808	0.956438
44808	13161.9	-0.499002	0.0560911	-8.89627	5.78e-19	2.97e-17
44809	486.332	-0.175922	0.127555	-1.37919	0.167837	0.32489
44810	1655.49	-0.194084	0.084655	-2.29264	0.0218686	0.065885
44811	5669.95	0.286793	0.0619745	4.62761	3.7e-06	3.26e-05
44812	2751.75	-0.481472	0.0641507	-7.50533	6.13e-14	1.8e-12
44813	1492.07	-0.116507	0.112241	-1.03801	0.299266	0.488699
44814	478.17	0.650235	0.0778648	8.35081	6.78e-17	2.79e-15
44815	2107.31	-0.001711	0.0864147	-0.0197996	0.984203	0.995428
44816	45.451	0.423457	0.251625	1.68289	0.0923972	0.207288
44818	1.88407	1.40561	1.28999	1.08963	0.275878	NA
5S_rRNA	2.9678	-1.35517	0.833395	-1.62609	0.103931	0.226407
5S_rRNA	2.38837	-0.736723	0.818751	-0.899813	0.36822	0.561057
5S_rRNA	2.12436	0.00881467	0.834969	0.0105569	0.991577	0.997302
5S_rRNA	4.24462	0.591686	0.566284	1.04486	0.296089	0.485208
A1BG	16.5649	0.132631	0.305397	0.434291	0.664077	0.803311
A1BG-AS1	126.916	-0.172064	0.115866	-1.48503	0.137536	0.279849
A2M	342.25	0.703496	0.401836	1.7507	0.0799968	0.185582
A2M-AS1	102.426	-0.549235	0.205952	-2.66682	0.0076573	0.027408
A2ML1	6.60573	-1.18146	0.508724	-2.32239	0.0202117	0.0618329
A3GALT2	4.23933	0.768493	0.569605	1.34917	0.177283	0.337699
A4GALT	4.84305	1.88953	0.575911	3.28095	0.00103459	0.00488472
AAAS	974.429	-0.0717347	0.0623801	-1.14996	0.25016	0.431169
AACS	909.934	-0.130966	0.0600124	-2.18231	0.0290866	0.0832112
AACSP1	5.90399	-0.525168	0.95371	-0.550657	0.581869	0.74386
AADAT	347.17	0.162333	0.0757834	2.14207	0.0321881	0.0905442
AAED1	118.479	0.239931	0.124848	1.92178	0.054633	0.13746
AAGAB	924.513	0.46572	0.0522131	8.9196	4.68e-19	2.44e-17
AAK1	6448.54	-0.111299	0.0789591	-1.40958	0.158662	0.311608
AAMDC	147.27	0.119369	0.106658	1.11918	0.263064	0.446573
AAMP	2006.6	-0.116208	0.0498864	-2.32945	0.0198354	0.0609482
AANAT	432.999	0.0631102	0.140786	0.448269	0.653959	0.795669
AAR2	608.707	0.156926	0.0544651	2.88122	0.00396142	0.0156036
AARD	1.8766	0.166446	1.02195	0.16287	0.870621	NA
AARS	7573.69	-0.0281234	0.0485939	-0.578744	0.562762	0.7299
AARS2	720.455	-0.268324	0.0656492	-4.08724	4.37e-05	0.00029672
AARSD1	45.8555	-0.021479	0.224049	-0.0958672	0.923626	0.958744
AASDH	886.586	0.158292	0.0682842	2.31813	0.0204423	0.062402
AASDHPPT	2182.97	0.0848566	0.0494583	1.71572	0.0862133	0.196564
AASS	340.459	-0.264456	0.100257	-2.63778	0.00834503	0.0294554
AATF	709.005	0.847126	0.0624368	13.5677	6.22e-42	1.16e-39
AATK	302.619	-0.572107	0.15253	-3.75079	0.00017628	0.00103166
ABALON	10.3246	0.241868	0.396199	0.610471	0.54155	0.713289
ABAT	1257.28	-1.20769	0.146905	-8.22088	2.02e-16	7.9e-15
ABCA1	1809.75	0.528504	0.130215	4.05872	4.93e-05	0.00033117
ABCA10	126.99	0.0767118	0.168565	0.455087	0.649047	0.792204
ABCA11P	64.7315	0.368585	0.178808	2.06135	0.0392701	0.106381
ABCA12	14.072	-0.342751	0.350758	-0.977174	0.328483	0.52125
ABCA13	6.25306	0.533464	0.518074	1.02971	0.303148	0.493169
ABCA17P	34.5667	-0.0934818	0.217907	-0.428999	0.667924	0.806006
ABCA2	1077.09	-0.287185	0.0812377	-3.53512	0.00040758	0.00217511
ABCA3	1618.33	-0.180964	0.0625893	-2.89129	0.00383659	0.015175
ABCA4	28452.4	-0.472282	0.0794283	-5.94601	2.75e-09	4.24e-08
ABCA5	3414.1	0.0983287	0.0894281	1.09953	0.271537	0.456427
ABCA6	47.8932	0.225891	0.246288	0.917181	0.359048	0.551933
ABCA7	14394.5	0.543494	0.0755032	7.1983	6.1e-13	1.58e-11
ABCA8	119.686	-1.361	0.358488	-3.7965	0.00014676	0.00087581
ABCA9	109.442	-0.0732857	0.167299	-0.438052	0.661349	0.801028
ABCB1	65.9175	3.092	0.264267	11.7003	1.27e-31	1.53e-29
ABCB10	704.208	-0.0755839	0.0606257	-1.24673	0.212496	0.384754
ABCB11	1.36261	-0.128146	1.25366	-0.102218	0.918584	NA
ABCB4	21.3978	-0.393774	0.300401	-1.31083	0.189915	0.355415
ABCB5	0.720402	0.466711	1.764	0.264576	0.791336	NA
ABCB6	78.58	0.0071077	0.138765	0.0512211	0.959149	0.980597
ABCB7	572.666	0.253037	0.0710265	3.56256	0.00036725	0.00198444
ABCB8	875.896	-0.003684	0.0765625	-0.0481179	0.961622	0.982587
ABCB9	297.063	-0.081103	0.0844002	-0.960933	0.336586	0.529452
ABCC1	1312.16	0.152817	0.0672562	2.27217	0.0230765	0.0687842
ABCC10	451.477	-0.174708	0.0820799	-2.12851	0.0332947	0.0930747
ABCC11	13.1218	0.557976	0.326759	1.70761	0.0877092	0.199143
ABCC12	1.34344	4.37808	1.27116	3.44415	0.00057285	NA
ABCC2	88.7842	0.183337	0.140842	1.30172	0.193014	0.359741
ABCC3	12.9363	3.49603	0.541284	6.45877	1.06e-10	1.99e-09
ABCC4	173.128	-0.1047	0.132111	-0.792517	0.428059	0.617065
ABCC5	4984.89	1.02832	0.0526498	19.5314	5.94e-85	5.55e-82
ABCC6	20.2535	-0.247643	0.290968	-0.851101	0.394713	0.5852
ABCC6P1	3.7276	0.0863864	0.679333	0.127164	0.898811	0.945932
ABCC6P2	1.79621	-1.13275	1.14847	-0.98632	0.323976	NA
ABCC8	88.9753	-0.406759	0.199998	-2.03381	0.0419708	0.111924
ABCC9	43.6995	0.125988	0.572488	0.220071	0.825816	0.907233
ABCD1	134.902	-0.320723	0.140827	-2.27743	0.0227606	0.0680601
ABCD2	184.327	0.0918846	0.121369	0.75707	0.449008	0.635838
ABCD3	1980.35	0.0166988	0.0475906	0.350884	0.725675	0.843965
ABCD4	1129.71	-0.164527	0.069337	-2.37286	0.0176509	0.0554683
ABCE1	1783.25	0.626271	0.0669403	9.35565	8.31e-21	4.96e-19
ABCF1	1840.36	-0.0455715	0.0524664	-0.868585	0.385074	0.576197
ABCF2	1377.47	0.0852554	0.0532492	1.60106	0.109363	0.235809
ABCF2P1	1.68395	0.509202	0.977478	0.520934	0.602412	NA
ABCF3	1269.07	0.0240145	0.060518	0.396817	0.691503	0.821581
ABCG1	1517.71	-0.890497	0.0837267	-10.6358	2.03e-26	1.9e-24
ABCG2	1.86683	1.57633	1.05351	1.49626	0.134585	NA
ABCG4	2956.63	-0.427199	0.06267	-6.81664	9.32e-12	2.08e-10
ABHD1	16.856	-0.663703	0.33021	-2.00994	0.0444376	0.11708
ABHD10	1307.93	0.0407259	0.0560946	0.726021	0.467826	0.65138
ABHD11	235.059	-0.085297	0.104052	-0.819754	0.412356	0.602011
ABHD11-AS1	0.648387	2.31926	1.72293	1.34611	0.178266	NA
ABHD12	820.993	-0.0525663	0.0578276	-0.909017	0.363341	0.556158
ABHD12B	22.0974	-0.922736	0.296812	-3.10882	0.00187833	0.00818364
ABHD13	1086.44	0.264284	0.0741556	3.5639	0.00036538	0.00197616
ABHD14A	477.442	-0.0400527	0.0845289	-0.473834	0.635618	0.783119
ABHD14A-ACY1	1.27609	0.0106804	1.21615	0.00878217	0.992993	NA
ABHD14B	479.069	-0.168136	0.0765621	-2.19608	0.0280865	0.0808249
ABHD15	204.277	-0.49301	0.0960019	-5.13542	2.82e-07	3.12e-06
ABHD16A	29.8388	-0.151745	0.243175	-0.624014	0.532618	0.706217
ABHD16B	0.991964	1.22693	1.36871	0.896412	0.370033	NA
ABHD17A	594.527	-0.0196742	0.0628286	-0.313141	0.754174	0.863041
ABHD17B	978.573	0.317267	0.0734213	4.32118	1.55e-05	0.00011891
ABHD17C	321.43	0.0939972	0.0769002	1.22233	0.221584	0.396187
ABHD18	452.453	-0.0015415	0.0769898	-0.0200219	0.984026	0.995428
ABHD2	1453.19	-0.320728	0.0795328	-4.03265	5.52e-05	0.00036598
ABHD3	313.954	0.251039	0.100452	2.4991	0.0124509	0.0411897
ABHD4	600.932	-0.0241828	0.0626376	-0.386076	0.699441	0.826403
ABHD5	415.603	0.639206	0.0773397	8.26491	1.4e-16	5.56e-15
ABHD6	460.546	-0.382389	0.103357	-3.69968	0.00021588	0.00123816
ABHD8	997.718	-0.223516	0.0596972	-3.74416	0.000181	0.0010576
ABI1	1066.85	0.0606418	0.0556695	1.08932	0.276014	0.461942
ABI1P1	0.860585	-1.7653	1.61289	-1.0945	0.273737	NA
ABI2	2767.18	-0.0198204	0.0647861	-0.305937	0.759653	0.866434
ABI3	10.572	-0.983985	0.404565	-2.43221	0.0150072	0.0483263
ABI3BP	154.286	-1.31711	0.216871	-6.07324	1.25e-09	2.04e-08
ABL1	1782.51	-0.286783	0.0951457	-3.01414	0.00257708	0.0107633
ABL2	2124.47	-0.224384	0.0711666	-3.15293	0.00161638	0.00717207
ABLIM1	4500.64	0.0640592	0.0679816	0.942302	0.346038	0.538953
ABLIM2	148.647	-0.338238	0.144192	-2.34576	0.0189886	0.0587896
ABLIM3	3814.85	-0.5897	0.0887665	-6.64327	3.07e-11	6.32e-10
ABR	1683.9	0.211778	0.116573	1.81669	0.0692641	0.165694
ABRACL	108.765	0.19172	0.154172	1.24355	0.213666	0.386247
ABRAXAS1	262.42	0.138735	0.0841016	1.64961	0.0990218	0.218517
ABRAXAS2	470.037	0.406106	0.0821185	4.94537	7.6e-07	7.69e-06
ABT1	706.491	0.349503	0.0653402	5.34897	8.85e-08	1.07e-06
ABTB1	630.268	-0.199734	0.0928882	-2.15027	0.0315342	0.0890421
ABTB2	222.213	-0.206458	0.135437	-1.52439	0.127411	0.264688
AC000035.1	1.1142	-0.227457	1.30509	-0.174285	0.861642	NA
AC000068.1	47.8791	-0.680405	0.217908	-3.12244	0.00179358	0.00785717
AC000068.2	9.86416	-0.234365	0.432673	-0.541667	0.588048	0.748364
AC000068.3	16.4239	-0.692998	0.292858	-2.36633	0.0179656	0.0562818
AC000089.1	1.26768	-0.226596	1.01712	-0.222782	0.823705	NA
AC000095.1	13.8222	-0.512687	0.340309	-1.50653	0.131931	0.271385
AC000095.2	5.77461	0.0613086	0.560195	0.109441	0.912852	0.953054
AC000120.1	10.6711	0.40655	0.401755	1.01194	0.311568	0.502561
AC000123.2	7.85626	-0.267534	0.457429	-0.584866	0.558638	0.726823
AC000123.3	69.494	0.0986538	0.180531	0.546466	0.584746	0.746187
AC000124.1	117.814	-0.467946	0.147143	-3.18022	0.00147165	0.00663102
AC000403.1	26.9781	0.829458	0.242028	3.42711	0.00061004	0.00308432
AC001226.1	2.05274	-0.0220318	0.888204	-0.0248049	0.980211	0.993695
AC001226.2	9.22966	0.520525	0.395219	1.31706	0.18782	0.352318
AC002056.1	2.8542	0.530738	0.790488	0.671405	0.501962	0.681268
AC002059.1	10.3384	0.0714428	0.412452	0.173215	0.862483	0.927878
AC002064.1	13.315	-0.334764	0.344458	-0.971859	0.331121	0.523621
AC002070.1	2.13751	0.593526	0.77643	0.764429	0.444611	0.632062
AC002075.2	0.728617	1.13488	1.52172	0.745785	0.455797	NA
AC002076.1	8.31698	-0.0986207	0.451208	-0.21857	0.826985	0.907535
AC002076.2	7.18814	0.173276	0.433676	0.399553	0.689486	0.820649
AC002094.2	2.32298	0.345894	0.746899	0.463108	0.643287	0.788249
AC002094.4	16.1309	0.506687	0.321304	1.57697	0.114803	0.244363
AC002116.2	5.75394	0.109046	0.47883	0.227735	0.819852	0.90331
AC002128.1	7.74408	0.801908	0.434971	1.84359	0.0652432	0.15804
AC002310.1	46.1633	-0.0520769	0.183298	-0.284111	0.776325	0.87664
AC002310.2	1.90663	-0.587861	0.830986	-0.707425	0.479302	0.66144
AC002310.6	21.1473	-0.442356	0.266031	-1.6628	0.096353	0.214189
AC002347.1	2.48823	-0.296399	0.774947	-0.382476	0.702108	0.828149
AC002347.2	0.668468	1.3107	1.75511	0.746791	0.45519	NA
AC002350.2	3.00954	-0.93664	0.760377	-1.23181	0.21802	0.391402
AC002368.1	1.72447	-0.575584	0.949024	-0.6065	0.544183	NA
AC002398.1	0.863541	0.347293	1.28332	0.270621	0.786682	NA
AC002401.1	1.20035	2.13794	1.32583	1.61253	0.106846	NA
AC002401.2	1.0514	0.0329423	1.24934	0.0263677	0.978964	NA
AC002401.3	0.790326	-0.265615	1.32434	-0.200564	0.84104	NA
AC002401.4	0.93456	3.7102	1.39826	2.65344	0.00796769	NA
AC002429.2	6.55525	-1.23	0.591026	-2.08112	0.0374228	0.102254
AC002451.1	1.96673	-0.619204	0.920259	-0.672859	0.501037	0.680534
AC002456.1	2.72291	0.294451	0.755808	0.389584	0.696844	0.824767
AC002467.1	35.3607	0.0779822	0.227208	0.34322	0.731433	0.848025
AC002470.1	18.6563	0.131509	0.285231	0.461063	0.644754	0.789162
AC002472.1	0.719675	1.28425	1.4449	0.888818	0.374101	NA
AC002472.2	12.8828	-0.329998	0.335705	-0.983001	0.325607	0.518264
AC002472.3	1.39506	0.227198	1.14756	0.197984	0.843058	NA
AC002480.2	5.80091	1.09636	0.911857	1.20234	0.229231	0.405966
AC002511.1	1.326	0.483671	1.2177	0.3972	0.69122	NA
AC002524.1	2.77466	1.18424	0.767882	1.54222	0.123021	0.25767
AC002546.1	132.862	-0.63872	0.128435	-4.97311	6.59e-07	6.78e-06
AC002550.2	7.92499	-0.244571	0.434151	-0.563332	0.573209	0.737836
AC002553.1	8.73896	-0.030481	0.408681	-0.074584	0.940546	0.969586
AC002553.4	3.91676	0.763982	0.635843	1.20153	0.229547	0.406365
AC002558.1	3.45448	-0.571808	0.650017	-0.879681	0.379032	0.570918
AC002558.3	2.78725	0.781843	0.800643	0.976519	0.328807	0.521654
AC002985.2	5.56662	0.918708	0.552117	1.66397	0.0961178	0.213751
AC003002.2	2.51283	-1.06987	0.870049	-1.22966	0.218824	0.392373
AC003002.3	5.4952	0.108681	0.487917	0.222744	0.823734	0.906035
AC003005.2	1.9517	0.865549	0.985107	0.878634	0.3796	0.571387
AC003035.1	25.1151	0.39071	0.262597	1.48787	0.136786	0.278736
AC003072.1	33.4269	-0.34278	0.216269	-1.58497	0.112973	0.241663
AC003075.1	38.0785	1.83078	0.227998	8.02981	9.76e-16	3.51e-14
AC003092.2	12.767	0.159954	0.386506	0.413846	0.678987	0.813893
AC003102.1	36.4101	-0.5253	0.211211	-2.48709	0.0128794	0.0424381
AC003681.1	14.2353	-0.0596256	0.331198	-0.18003	0.857129	0.92492
AC003682.1	7.83995	0.099235	0.449692	0.220673	0.825347	0.906962
AC003965.1	8.69905	-0.170788	0.418428	-0.408166	0.683152	0.816945
AC003973.3	2.53901	-0.686089	1.03548	-0.662584	0.507597	0.68591
AC004023.1	4.10139	0.508152	0.690192	0.736247	0.461581	0.645855
AC004024.1	1.76284	-0.189198	0.972737	-0.1945	0.845784	NA
AC004034.1	1.39018	-0.843064	1.05003	-0.802896	0.422035	NA
AC004066.2	0.856578	-1.93884	1.44201	-1.34454	0.178773	NA
AC004067.1	5.16827	-0.426273	0.53852	-0.791563	0.428615	0.617645
AC004069.1	11.6039	-0.28269	0.342196	-0.826106	0.408744	0.598464
AC004076.1	4.40985	-0.511522	0.590326	-0.866507	0.386212	0.57709
AC004076.2	24.5901	-0.189782	0.251254	-0.755342	0.450044	0.63635
AC004130.1	5.42975	-0.0470655	0.542105	-0.0868199	0.930815	0.963137
AC004147.1	0.652431	0.581542	1.82026	0.319484	0.74936	NA
AC004147.2	86.0378	-0.978717	0.230352	-4.24878	2.15e-05	0.00015897
AC004148.2	13.8371	0.651295	0.33565	1.9404	0.0523316	0.132863
AC004149.1	1.0007	1.87249	1.3124	1.42677	0.153646	NA
AC004156.1	11.5024	-0.574951	0.380918	-1.50938	0.131201	0.270479
AC004158.1	14.2884	0.666349	0.672623	0.990673	0.321845	0.514177
AC004160.1	1.92492	0.230099	1.07488	0.21407	0.830493	0.909888
AC004221.1	2.32233	-0.119608	0.784152	-0.152532	0.878768	0.935873
AC004223.2	0.999209	-0.804184	1.40993	-0.570371	0.568426	NA
AC004223.4	2.53508	0.538484	0.924461	0.582485	0.56024	0.727978
AC004224.1	2.64941	0.591319	0.736353	0.803037	0.421953	0.611371
AC004231.1	2.00644	0.812982	0.875122	0.928993	0.352893	0.54557
AC004232.3	5.45305	-0.195293	0.508621	-0.383966	0.701004	0.827441
AC004233.1	8.42233	-0.105521	0.414675	-0.254466	0.799136	0.890831
AC004233.2	1.45848	0.754705	1.07817	0.699987	0.483935	NA
AC004233.3	51.828	-0.128898	0.164147	-0.785256	0.432304	0.621464
AC004233.4	14.5278	-0.647432	0.364868	-1.77443	0.0759923	0.178064
AC004241.1	41.6401	-0.156149	0.198501	-0.786641	0.431492	0.620537
AC004241.2	1.80663	0.162851	1.01222	0.160885	0.872184	NA
AC004241.3	11.0618	0.0367777	0.4018	0.0915325	0.927069	0.960734
AC004241.4	1.5143	-1.30377	1.06802	-1.22074	0.222184	NA
AC004263.2	1.92703	-0.64023	0.975426	-0.65636	0.511593	0.688899
AC004264.1	4.34669	2.04858	0.791365	2.58866	0.00963494	0.0332028
AC004264.2	10.2051	1.32402	0.432914	3.05838	0.00222539	0.0094746
AC004383.1	9.90753	1.00925	0.511228	1.97417	0.0483624	0.12501
AC004386.1	1.52902	0.844763	1.00358	0.841746	0.39993	NA
AC004408.1	1.82996	0.881664	0.978188	0.901323	0.367416	NA
AC004408.2	41.1728	-0.46045	0.212321	-2.16865	0.030109	0.0856005
AC004453.1	6.70824	-0.0748421	0.464146	-0.161247	0.871899	0.932504
AC004453.2	7.27579	-0.352103	0.422117	-0.834136	0.404204	0.594224
AC004466.1	22.6226	-0.389088	0.274815	-1.41582	0.156829	0.308704
AC004466.2	0.799017	-0.0028787	1.65305	-0.0017415	0.998611	NA
AC004467.1	1.32865	4.43835	1.35876	3.26647	0.00108897	NA
AC004471.1	1.47021	0.416705	1.00379	0.415131	0.678046	NA
AC004471.2	1.86614	1.32603	1.04745	1.26596	0.205529	NA
AC004477.1	42.9107	-0.385894	0.200263	-1.92694	0.0539876	0.136179
AC004477.2	1.18163	0.999362	1.08869	0.917953	0.358644	NA
AC004477.3	2.13143	-0.653263	0.912917	-0.715578	0.474252	0.657101
AC004490.1	2.44468	0.257325	0.843009	0.305246	0.760179	0.866749
AC004491.1	2.20476	1.02568	1.02862	0.997149	0.318692	0.510547
AC004492.1	25.5178	0.313986	0.290351	1.0814	0.279519	0.465997
AC004494.1	17.9323	0.279838	0.327564	0.854301	0.392938	0.583521
AC004520.1	49.0405	0.73902	0.190722	3.87485	0.00010669	0.0006581
AC004522.2	2.58598	-0.373918	0.864222	-0.432665	0.665258	0.804271
AC004528.2	1.36344	-1.16887	1.20179	-0.972603	0.330751	NA
AC004540.1	226.971	0.777143	0.104357	7.44695	9.55e-14	2.73e-12
AC004540.2	133.162	1.52981	0.146154	10.4671	1.22e-25	1.09e-23
AC004542.2	1.71309	-0.170553	1.0169	-0.167719	0.866804	NA
AC004554.2	2.35432	-0.49622	0.917409	-0.540893	0.588581	0.748694
AC004556.1	35.0608	0.253919	0.213681	1.18831	0.234711	0.412795
AC004584.3	1.97278	-0.579955	0.961405	-0.603237	0.546351	0.717
AC004590.1	1.39073	1.33074	1.20302	1.10616	0.268658	NA
AC004596.1	1.5191	-0.185233	1.16883	-0.158477	0.874081	NA
AC004623.1	1.06944	-1.14854	1.32383	-0.867585	0.385621	NA
AC004656.1	468.444	-0.359736	0.108448	-3.31712	0.00090949	0.00437051
AC004674.1	0.736925	-0.989041	1.566	-0.631573	0.527666	NA
AC004678.1	3.16024	0.196734	0.74691	0.263397	0.792245	0.886883
AC004678.2	1.19122	-0.840451	1.20947	-0.694891	0.487123	NA
AC004696.1	1.9955	-0.263824	1.03094	-0.255906	0.798024	0.890551
AC004696.2	0.878499	-0.24839	1.33376	-0.186233	0.852262	NA
AC004706.1	3.50028	-0.583838	0.593848	-0.983144	0.325537	0.518189
AC004706.3	12.6845	-0.487326	0.336178	-1.44961	0.147168	0.294428
AC004706.4	84.0075	-0.160583	0.164988	-0.973299	0.330405	0.52304
AC004754.1	17.1178	-0.0333402	0.354079	-0.0941606	0.924982	0.959235
AC004771.1	1.05238	-1.77331	1.49098	-1.18935	0.2343	NA
AC004771.2	2.20419	0.529112	0.805111	0.657191	0.511058	0.688514
AC004771.3	24.5463	-0.292061	0.25912	-1.12713	0.259689	0.442791
AC004771.4	17.8754	-0.386212	0.290395	-1.32995	0.183534	0.346453
AC004771.5	0.774087	-2.29536	1.60183	-1.43296	0.151869	NA
AC004801.2	5.70151	0.0119244	0.509521	0.0234032	0.981329	0.99432
AC004801.6	5.42732	0.176887	0.513712	0.344332	0.730597	0.847459
AC004803.1	133.681	-0.605443	0.135194	-4.47832	7.52e-06	6.16e-05
AC004812.1	0.656413	1.3028	1.51509	0.859879	0.389856	NA
AC004812.2	121.608	-0.129094	0.11715	-1.10195	0.270483	0.455131
AC004816.1	112.026	-0.0475324	0.137952	-0.344557	0.730428	0.847381
AC004825.2	6.82282	0.617853	0.448992	1.37609	0.168794	0.326097
AC004828.1	0.719614	2.11961	1.59433	1.32947	0.183693	NA
AC004832.1	0.866198	-0.721633	1.4427	-0.500198	0.616936	NA
AC004832.2	0.796777	-1.86903	1.37576	-1.35854	0.174293	NA
AC004832.4	4.1434	0.261637	0.584288	0.447788	0.654306	0.795758
AC004832.5	18.0038	-0.0667086	0.291448	-0.228887	0.818957	0.902643
AC004832.6	5.74878	-0.481348	0.559621	-0.860132	0.389716	0.580467
AC004834.1	8.84402	-0.260085	0.411052	-0.632731	0.526909	0.702055
AC004835.1	29.3988	-0.731739	0.28622	-2.55656	0.0105713	0.035894
AC004836.1	2.23999	0.67198	0.860649	0.780783	0.43493	0.623679
AC004839.1	2.85614	0.384544	0.707824	0.543276	0.58694	0.747581
AC004840.1	0.934068	0.754311	1.58365	0.476311	0.633853	NA
AC004846.2	33.9538	-0.0145461	0.211042	-0.0689249	0.945049	0.972528
AC004847.1	0.857793	0.4098	1.62697	0.251879	0.801134	NA
AC004852.2	0.855779	0.936966	1.83928	0.50942	0.610458	NA
AC004854.2	16.8598	0.204413	0.298467	0.684876	0.493422	0.674197
AC004862.1	11.5096	-0.0633614	0.344717	-0.183807	0.854165	0.923412
AC004865.2	11.5089	0.925962	0.350306	2.6433	0.00821031	0.0290669
AC004877.1	82.5121	-0.215861	0.148678	-1.45187	0.146538	0.293377
AC004877.2	15.6878	-0.694335	0.304799	-2.27801	0.0227261	0.0679708
AC004890.1	1.658	0.143759	0.954747	0.150573	0.880313	NA
AC004890.2	79.1599	-0.752528	0.185085	-4.06585	4.79e-05	0.00032235
AC004893.2	101.237	-0.259074	0.125285	-2.06787	0.0386522	0.104999
AC004895.1	1.19233	-0.218898	1.02144	-0.214304	0.83031	NA
AC004898.1	6.90812	0.256348	0.439716	0.582986	0.559903	0.72775
AC004908.2	35.3333	-0.0515209	0.245557	-0.209813	0.833814	0.911928
AC004908.3	24.7209	-0.214911	0.261755	-0.82104	0.411624	0.601313
AC004918.1	97.7731	-0.556087	0.162385	-3.4245	0.00061593	0.00310851
AC004918.3	101.849	-0.254371	0.175213	-1.45178	0.146564	0.293403
AC004922.1	0.856651	1.00491	1.32857	0.756385	0.449418	NA
AC004923.1	2.18767	-1.267	0.842077	-1.50461	0.132425	0.272151
AC004923.4	2.03923	-0.3113	0.940023	-0.331162	0.740522	0.854
AC004925.1	33.965	-0.282247	0.22691	-1.24387	0.213547	0.386063
AC004943.1	20.0721	0.0141105	0.310548	0.0454375	0.963759	0.984097
AC004943.2	228.12	-0.449642	0.087772	-5.12284	3.01e-07	3.31e-06
AC004943.3	0.934458	-0.591413	1.17245	-0.504425	0.613963	NA
AC004947.1	3.08363	1.0729	0.782237	1.37157	0.170196	0.32802
AC004947.2	251.411	0.933869	0.144226	6.47503	9.48e-11	1.8e-09
AC004948.1	1.4501	0.616696	1.16249	0.530494	0.595769	NA
AC004951.1	14.7546	0.155432	0.327247	0.474968	0.63481	0.782731
AC004951.2	8.73599	-0.418432	0.417093	-1.00321	0.31576	0.507458
AC004951.3	2.88139	1.39194	0.836255	1.66449	0.0960151	0.213565
AC004951.4	11.9973	0.42863	0.348743	1.22907	0.219046	0.392608
AC004967.1	21.2388	0.289937	0.256218	1.13161	0.2578	0.440978
AC004980.1	114.291	0.0296924	0.123185	0.241039	0.809525	0.89679
AC004980.3	1.65532	1.43367	1.17257	1.22267	0.221454	NA
AC004980.4	1.1874	0.250183	1.10868	0.22566	0.821466	NA
AC004982.1	144.257	-0.0284144	0.12913	-0.220045	0.825836	0.907233
AC004982.2	157.487	-0.0049441	0.108278	-0.0456606	0.963581	0.984005
AC004987.2	25.3579	-0.94173	0.283153	-3.32587	0.00088144	0.00425671
AC004987.3	1.67454	2.78581	1.16299	2.39538	0.016603	NA
AC005000.1	6.22781	-0.194644	0.533091	-0.365124	0.715019	0.836522
AC005005.3	2.75709	-0.575093	0.772661	-0.744302	0.456694	0.641952
AC005005.4	0.854579	-1.28682	1.3917	-0.924638	0.355154	NA
AC005006.1	0.654743	-1.5241	1.54197	-0.988407	0.322953	NA
AC005009.1	7.89381	-0.0808948	0.502992	-0.160827	0.872229	0.932525
AC005009.2	17.7143	-0.172258	0.316329	-0.544553	0.586061	0.747185
AC005014.1	3.46556	1.05784	0.627049	1.68701	0.0916006	0.205892
AC005014.2	8.59109	0.404024	0.43339	0.93224	0.351212	0.543873
AC005034.2	2.69226	-0.279437	0.798359	-0.350014	0.726328	0.84433
AC005034.3	106.973	-0.024756	0.176242	-0.140466	0.888292	0.941009
AC005034.4	15.7428	0.272447	0.30919	0.881166	0.378228	0.57034
AC005034.5	25.3131	-0.57464	0.251396	-2.28579	0.0222663	0.0668521
AC005037.1	3.83054	0.144111	0.632922	0.227692	0.819886	0.90331
AC005041.1	3.54697	0.0943775	0.76995	0.122576	0.902443	0.947522
AC005041.2	1.19807	0.576454	1.23243	0.467739	0.639971	NA
AC005041.3	5.61629	-0.0862736	0.52608	-0.163993	0.869736	0.931525
AC005042.1	1.65463	1.15841	1.03202	1.12247	0.261663	NA
AC005046.1	2.7817	0.20639	0.726423	0.284118	0.77632	0.87664
AC005050.1	0.665703	-0.57902	1.68448	-0.343738	0.731043	NA
AC005052.1	11.0151	-1.25468	0.443492	-2.8291	0.00466789	0.0179682
AC005070.3	28.2097	-0.115229	0.234996	-0.490345	0.62389	0.774607
AC005072.1	2.54102	-0.333347	0.822246	-0.405411	0.685176	0.817826
AC005076.1	31.0152	0.0399652	0.265985	0.150253	0.880565	0.93702
AC005077.2	1.26325	0.00509238	1.23598	0.00412013	0.996713	NA
AC005077.4	1.69907	-0.709902	0.914598	-0.77619	0.437637	NA
AC005082.1	0.907259	-0.0001171	1.45364	-8.05e-05	0.999936	NA
AC005083.1	1.1465	1.73505	1.2223	1.4195	0.155754	NA
AC005089.1	1.45305	0.608195	0.986741	0.616367	0.537652	NA
AC005091.1	3.72606	-1.22978	0.645989	-1.90372	0.0569462	0.141839
AC005104.1	1.54012	-0.149537	0.953939	-0.156758	0.875436	NA
AC005104.2	2.72187	1.00381	0.798086	1.25777	0.208476	0.379745
AC005154.1	1074.17	-0.165053	0.0946017	-1.74472	0.0810335	0.187486
AC005154.3	45.6742	0.0229874	0.222275	0.103419	0.917631	0.955471
AC005162.3	0.862573	-1.76992	1.38711	-1.27598	0.201961	NA
AC005165.1	35.4584	0.311915	0.239007	1.30505	0.191877	0.358249
AC005189.1	0.88211	-1.0412	1.41414	-0.736276	0.461563	NA
AC005224.1	30.3053	-0.262468	0.221401	-1.18549	0.235825	0.41417
AC005224.3	9.23508	0.12855	0.435778	0.29499	0.768002	0.871608
AC005224.4	371.597	-0.524045	0.0880167	-5.95392	2.62e-09	4.06e-08
AC005225.3	2.43384	-0.219743	0.76935	-0.285622	0.775167	0.875986
AC005225.5	5.88737	0.425751	0.506982	0.839775	0.401035	0.591623
AC005229.4	140.974	-0.210906	0.11613	-1.81612	0.0693526	0.165881
AC005237.1	1.33153	0.353427	1.10022	0.321233	0.748034	NA
AC005244.1	1.14019	-0.491992	1.16547	-0.422142	0.672921	NA
AC005253.1	2.04831	1.0311	0.925257	1.11439	0.265112	0.4488
AC005255.1	0.861352	-1.54994	1.41884	-1.0924	0.274657	NA
AC005261.1	18.9319	-0.572098	0.267737	-2.13679	0.032615	0.0915401
AC005261.2	268.713	0.257843	0.118627	2.17356	0.0297383	0.0847187
AC005261.3	3.25943	-0.251	0.678902	-0.369714	0.711595	0.834175
AC005261.4	35.819	-0.128978	0.218065	-0.591465	0.554209	0.723244
AC005277.1	6.84634	0.41029	0.487199	0.842141	0.399709	0.590211
AC005277.2	0.788756	-0.0030685	1.56767	-0.0019573	0.998438	NA
AC005288.1	25.2044	-0.660814	0.250047	-2.64276	0.00822344	0.0291042
AC005306.1	64.7738	0.146649	0.167536	0.875324	0.381397	0.572838
AC005329.1	454.585	-0.200534	0.0899544	-2.22928	0.025795	0.0754418
AC005329.3	3.90207	0.00107059	0.612521	0.00174784	0.998605	0.999573
AC005332.1	3.63923	-0.221623	0.602564	-0.3678	0.713022	0.835146
AC005332.10	10.7545	-0.2455	0.36788	-0.667336	0.504557	0.683369
AC005332.3	2.12408	0.132146	0.767478	0.172182	0.863294	0.928398
AC005332.5	42.8354	0.277225	0.240864	1.15096	0.249748	0.430626
AC005332.6	66.0794	-0.0078284	0.140789	-0.0556039	0.955657	0.978546
AC005332.7	202.892	-0.324927	0.0921863	-3.52468	0.000424	0.0022525
AC005332.8	190.611	-0.092391	0.138385	-0.667639	0.504364	0.683231
AC005332.9	1224.73	-0.0963015	0.0476106	-2.02269	0.043105	0.114361
AC005339.1	4.10377	1.50108	0.659286	2.27683	0.0227966	0.0681131
AC005342.1	0.984604	-1.00225	1.51844	-0.660051	0.509221	NA
AC005342.2	1.27053	-0.0206739	1.13385	-0.0182334	0.985453	NA
AC005355.1	59.5561	-0.0655851	0.162788	-0.402886	0.687032	0.818902
AC005363.2	2.63102	-0.695966	0.825478	-0.843106	0.399169	0.589569
AC005383.1	3.08654	-1.92875	0.795692	-2.42399	0.0153511	0.0492639
AC005391.1	0.797417	-1.20282	1.48865	-0.807991	0.419096	NA
AC005393.1	33.8094	-0.0600381	0.210334	-0.285441	0.775306	0.876022
AC005410.2	2.17726	1.1053	0.864308	1.27882	0.20096	0.369752
AC005476.1	0.79297	0.263002	1.25386	0.209754	0.83386	NA
AC005476.2	19.7577	-0.0521686	0.313081	-0.16663	0.867661	0.930593
AC005479.2	12.4269	1.41119	0.379026	3.72321	0.0001967	0.00114106
AC005479.3	8.54033	0.274885	0.441874	0.62209	0.533883	0.707259
AC005480.1	21.2126	-0.146957	0.28424	-0.517017	0.605144	0.761034
AC005487.1	2.37955	0.597149	0.758324	0.787459	0.431013	0.619927
AC005495.1	1.07205	0.267059	1.32118	0.202137	0.839809	NA
AC005498.1	1.37785	-1.30422	1.12295	-1.16142	0.24547	NA
AC005498.2	8.57145	-0.03503	0.461445	-0.0759138	0.939488	0.968891
AC005498.3	115.223	-0.257246	0.126563	-2.03255	0.0420983	0.11216
AC005519.2	60.0579	-0.270677	0.179566	-1.50739	0.13171	0.271203
AC005520.2	68.3005	-0.539857	0.146937	-3.67408	0.00023871	0.00135972
AC005520.3	1.85824	0.354345	0.917715	0.386116	0.699411	NA
AC005520.5	18.4623	-0.19639	0.325626	-0.603115	0.546432	0.717022
AC005523.1	6.98989	-0.671975	0.495852	-1.35519	0.175356	0.334988
AC005523.2	2.12612	0.914003	0.844688	1.08206	0.279226	0.465646
AC005532.1	11.3767	0.379432	0.392246	0.96733	0.333379	0.525728
AC005534.1	4.12626	0.318141	0.613297	0.518739	0.603943	0.759992
AC005537.1	14.2061	0.251341	0.379647	0.662039	0.507946	0.686298
AC005539.1	0.656458	0.0144094	1.45311	0.00991625	0.992088	NA
AC005540.1	14.6086	0.546576	0.313854	1.7415	0.0815966	0.188493
AC005544.1	0.736538	0.382956	1.76548	0.216913	0.828276	NA
AC005546.1	1.07167	0.799044	1.11056	0.719494	0.471837	NA
AC005550.3	15.7766	-0.307442	0.339179	-0.90643	0.364708	0.557533
AC005551.1	6.28706	2.13786	0.577359	3.70283	0.00021321	0.00122664
AC005559.1	0.798217	0.410368	1.66111	0.247044	0.804874	NA
AC005562.1	67.2531	0.242549	0.152191	1.59371	0.111	0.238347
AC005578.1	2.45368	0.384789	0.774457	0.49685	0.619295	0.771737
AC005586.1	2.98823	-0.343292	0.749631	-0.457948	0.64699	0.790495
AC005586.2	6.71739	-0.183466	0.599264	-0.306152	0.759489	0.866389
AC005592.1	34.9507	0.175124	0.246524	0.710373	0.477473	0.660206
AC005593.1	5.57825	-0.0504873	0.497316	-0.101519	0.919138	0.956091
AC005597.1	0.974712	-0.317499	1.31646	-0.241176	0.809418	NA
AC005606.2	5.65393	-0.107872	0.53031	-0.203413	0.838812	0.914715
AC005609.2	0.814643	-1.88585	1.64487	-1.1465	0.251589	NA
AC005609.3	13.7141	-0.598122	0.345271	-1.73233	0.0832151	0.191262
AC005609.4	10.7683	-0.493698	0.363084	-1.35974	0.173913	0.333194
AC005609.5	22.2479	0.0731889	0.276732	0.264476	0.791413	0.886431
AC005614.1	3.30459	0.831698	0.746331	1.11438	0.265115	0.4488
AC005618.1	25.0245	-0.238707	0.261302	-0.913528	0.360965	0.553997
AC005622.1	0.667438	2.54687	1.44395	1.76382	0.0777615	NA
AC005632.2	10.4027	0.458619	0.367303	1.24861	0.211807	0.383851
AC005670.1	2.05802	-1.30509	1.10607	-1.17994	0.238025	0.416861
AC005674.2	95.4906	-0.236071	0.131883	-1.79	0.0734544	0.173534
AC005682.1	0.940571	-0.0137956	1.51605	-0.0090997	0.99274	NA
AC005695.1	6.0038	-0.289199	0.463378	-0.624109	0.532556	0.706217
AC005695.3	1.00861	-0.595028	1.25799	-0.473001	0.636213	NA
AC005696.1	19.982	-0.345808	0.268923	-1.2859	0.198478	0.366927
AC005696.2	0.927701	-2.2696	1.44484	-1.57083	0.116223	NA
AC005696.3	2.32602	1.92427	0.897121	2.14494	0.0319577	0.0899998
AC005696.4	272.75	-0.0945069	0.0816913	-1.15688	0.247322	0.428068
AC005697.1	0.66947	-0.473409	1.77368	-0.266908	0.78954	NA
AC005702.3	1.73037	2.30322	1.3225	1.74157	0.0815842	NA
AC005703.4	1.46863	1.00298	1.13345	0.88489	0.376216	NA
AC005703.6	0.803971	-0.758634	1.49226	-0.508381	0.611186	NA
AC005722.2	4.24521	1.64222	0.648343	2.53294	0.011311	0.0380308
AC005726.2	35.6396	-0.136512	0.203163	-0.67193	0.501628	0.68109
AC005726.3	1.57091	1.13671	1.0351	1.09816	0.272134	NA
AC005726.4	16.5204	-0.29509	0.320463	-0.920821	0.357144	0.550108
AC005726.5	8.60983	-0.965513	0.452331	-2.13453	0.0327994	0.0919426
AC005726.6	14.9416	-0.696808	0.360077	-1.93517	0.0529698	0.134163
AC005730.2	3.51872	0.216836	0.664957	0.32609	0.744356	0.856575
AC005730.3	0.999019	0.824233	1.24687	0.66104	0.508587	NA
AC005736.1	0.729352	0.336016	1.33297	0.252081	0.800978	NA
AC005740.4	6.87435	-0.641169	0.463402	-1.38361	0.166477	0.323018
AC005746.1	6.17766	-0.613867	0.498245	-1.23206	0.217928	0.391267
AC005746.2	4.09977	-1.40615	0.661392	-2.12605	0.0334989	0.0935639
AC005759.1	6.01213	-0.216653	0.503697	-0.430126	0.667104	0.80535
AC005772.1	1.13822	0.239058	1.13884	0.209914	0.833735	NA
AC005775.1	5.86528	-0.32161	0.576044	-0.558308	0.576634	0.74004
AC005776.1	6.41749	-0.381183	0.456405	-0.835186	0.403613	0.593804
AC005777.1	6.50697	0.776526	0.530795	1.46295	0.143481	0.288754
AC005785.1	3.8937	0.211535	0.637057	0.33205	0.739852	0.853481
AC005785.2	16.784	-0.0961468	0.29894	-0.321626	0.747736	0.858817
AC005786.2	0.665201	-0.387994	1.51741	-0.255695	0.798187	NA
AC005786.3	41.6237	-0.426511	0.194419	-2.19378	0.0282516	0.0811956
AC005789.1	0.939595	0.00900851	1.25529	0.00717646	0.994274	NA
AC005790.1	1.74076	1.23589	1.05974	1.16622	0.243526	NA
AC005822.1	2.22889	-0.442012	0.872163	-0.5068	0.612295	0.766755
AC005828.4	1.19477	0.332353	1.29443	0.256758	0.797366	NA
AC005829.1	5.32158	-0.619877	0.509266	-1.2172	0.22353	0.398674
AC005829.2	1.53628	-0.585146	0.955914	-0.612132	0.54045	NA
AC005831.1	5.25482	0.566753	0.51254	1.10577	0.268825	0.453261
AC005837.1	49.7394	-0.185834	0.214244	-0.867391	0.385728	0.576635
AC005837.3	0.861175	0.733537	1.51146	0.485318	0.627451	NA
AC005838.2	11.4846	0.645933	0.429981	1.50224	0.133036	0.273056
AC005839.1	50.5921	-0.0842073	0.250921	-0.335593	0.737178	0.852079
AC005840.1	0.729796	0.721563	1.34852	0.535076	0.592597	NA
AC005840.2	0.670133	0.41666	1.51929	0.274247	0.783895	NA
AC005841.1	3.13279	-1.48112	0.736166	-2.01194	0.0442259	0.116646
AC005863.1	113.452	-0.349831	0.183816	-1.90316	0.05702	0.141999
AC005865.1	8.46568	1.41429	0.429309	3.29434	0.00098654	0.00467954
AC005865.2	4.65778	0.119152	0.529313	0.225107	0.821896	0.904591
AC005884.1	0.722968	-0.0021512	1.38406	-0.0015543	0.99876	NA
AC005899.1	4.01626	0.058547	0.603232	0.0970556	0.922682	0.958183
AC005899.3	0.937582	1.78942	1.47826	1.21049	0.22609	NA
AC005899.5	5.52712	0.0762499	0.611039	0.124787	0.900692	0.946851
AC005899.6	12.8078	-0.0345073	0.35615	-0.0968897	0.922814	0.958183
AC005899.7	6.12243	0.35791	0.5048	0.709014	0.478316	0.660682
AC005899.8	0.853416	-1.54718	1.4945	-1.03525	0.300553	NA
AC005906.2	4.03581	-1.56845	0.79396	-1.97547	0.0482147	0.124716
AC005911.1	9.67021	-0.241637	0.43293	-0.558143	0.576747	0.74009
AC005920.1	4.4986	-0.62314	0.583388	-1.06814	0.285457	0.473115
AC005921.2	3.05263	0.492369	0.748851	0.657498	0.51086	0.688514
AC005921.3	6.29097	-0.137453	0.519165	-0.264758	0.791196	0.886431
AC005944.1	11.7705	0.0913127	0.375726	0.24303	0.807982	0.895892
AC005954.1	4.61437	-0.580775	0.677436	-0.857314	0.391271	0.581662
AC005962.2	20.8651	-0.356661	0.308837	-1.15485	0.248151	0.429027
AC006001.1	1.12875	-0.454463	1.20275	-0.377854	0.705539	NA
AC006001.2	97.3685	-0.101969	0.152173	-0.670088	0.502801	0.682021
AC006001.3	603.441	0.243287	0.0903455	2.69285	0.00708435	0.025644
AC006011.2	0.987357	0.425272	1.13193	0.375706	0.707135	NA
AC006012.1	6.12137	-0.890485	0.516708	-1.72338	0.0848196	0.194216
AC006017.1	2.12037	-0.6295	0.811125	-0.776083	0.4377	0.626168
AC006020.1	1.92968	-0.80759	1.0201	-0.791678	0.428549	0.617645
AC006026.3	1.77821	-0.300749	1.01994	-0.294868	0.768095	NA
AC006027.1	2.26603	0.59025	0.764534	0.772039	0.440091	0.628259
AC006030.1	30.8808	-0.162309	0.234997	-0.690685	0.489763	0.671368
AC006042.2	1.72696	-0.0077889	1.05671	-0.0073709	0.994119	NA
AC006042.3	21.8394	-0.494357	0.312895	-1.57994	0.11412	0.24321
AC006042.4	9.71133	0.0693681	0.380732	0.182196	0.855429	0.924109
AC006058.1	37.9877	0.21506	0.329531	0.652626	0.513998	0.690975
AC006058.3	3.70056	0.232708	0.624112	0.372862	0.709251	0.832557
AC006059.1	6.74032	-0.0998262	0.61138	-0.16328	0.870298	0.931725
AC006063.1	1.11129	-1.15827	1.15558	-1.00233	0.316185	NA
AC006064.2	17.6259	0.139433	0.295923	0.471182	0.637511	0.784267
AC006064.3	15.4241	-1.27503	0.356327	-3.57827	0.00034588	0.00188443
AC006064.4	20.7946	-0.298681	0.317219	-0.941562	0.346417	0.539317
AC006077.2	12.4328	0.284807	0.355058	0.802142	0.422471	0.611826
AC006111.1	1.79805	0.0314495	1.00178	0.0313935	0.974956	NA
AC006111.2	14.93	-0.305187	0.335208	-0.910442	0.362589	0.555333
AC006111.3	3.00258	0.337804	0.713342	0.473551	0.63582	0.783198
AC006115.1	1.59003	0.972799	1.11905	0.869305	0.384681	NA
AC006116.1	11.7599	0.0806322	0.407286	0.197974	0.843065	0.917328
AC006116.10	8.28528	-0.0998377	0.501335	-0.199144	0.84215	0.916802
AC006116.2	1.79679	-0.259327	0.885372	-0.292902	0.769597	NA
AC006116.3	1.11423	-0.246013	1.27446	-0.193033	0.846933	NA
AC006116.4	3.26947	2.58222	0.829358	3.11352	0.00184872	0.00806823
AC006116.5	2.45342	0.938472	0.862017	1.08869	0.276289	0.46233
AC006116.6	3.09125	-0.487038	0.686409	-0.709546	0.477986	0.660522
AC006116.7	10.7213	-0.695491	0.373602	-1.86158	0.0626619	0.152838
AC006116.8	25.0344	-0.336711	0.252358	-1.33426	0.182119	0.344537
AC006116.9	2.488	2.01637	1.13259	1.78031	0.0750251	0.176294
AC006122.2	3.6466	-1.47164	0.752048	-1.95685	0.0503656	0.12903
AC006128.1	4.52938	0.415995	0.571694	0.727654	0.466825	0.650593
AC006141.1	8.59302	0.826223	0.525373	1.57264	0.115802	0.24593
AC006146.1	1.32936	-1.57258	1.28014	-1.22845	0.21928	NA
AC006148.1	1.17077	0.513633	1.20959	0.424634	0.671104	NA
AC006160.1	13.5083	-0.66192	0.423664	-1.56237	0.118201	0.249883
AC006195.1	0.938125	0.745097	1.36405	0.546237	0.584903	NA
AC006206.2	2.11584	-0.19648	1.00524	-0.195455	0.845037	0.918575
AC006210.2	1.44445	0.59342	1.09894	0.539996	0.5892	NA
AC006213.1	35.3281	-0.0887632	0.211952	-0.418789	0.67537	0.811451
AC006213.2	73.4945	-0.0331891	0.162727	-0.203956	0.838388	0.914547
AC006213.3	22.8532	0.0548715	0.252431	0.217372	0.827918	0.907962
AC006213.4	37.59	-0.327697	0.190398	-1.72111	0.08523	0.194977
AC006213.5	11.4353	-0.0943829	0.358372	-0.263366	0.792269	0.886883
AC006213.6	28.5772	0.0948372	0.267451	0.354596	0.722892	0.842303
AC006237.1	5.08839	-0.697023	0.544357	-1.28045	0.200386	0.36918
AC006249.1	6.25199	0.236005	0.500536	0.471505	0.63728	0.784105
AC006252.1	13.7233	-0.483915	0.325669	-1.48591	0.137303	0.279535
AC006254.1	24.6432	-0.450755	0.27143	-1.66067	0.0967797	0.214839
AC006262.1	10.5797	-0.89184	0.570844	-1.56232	0.118213	0.249883
AC006262.2	0.7363	-0.018999	1.38625	-0.0137053	0.989065	NA
AC006299.1	1.45425	0.747213	1.09724	0.680992	0.495876	NA
AC006305.1	0.845565	0.350103	1.43349	0.244231	0.807052	NA
AC006329.1	5.99269	-0.212912	0.449724	-0.473428	0.635908	0.783198
AC006330.1	16.7842	-0.252401	0.324503	-0.777807	0.436683	0.625293
AC006333.2	239.529	-0.109913	0.0824378	-1.33328	0.182439	0.344851
AC006372.3	1.46745	0.0253474	1.01396	0.0249985	0.980056	NA
AC006378.2	17.1093	0.198653	0.300771	0.660477	0.508948	0.687237
AC006435.1	0.805113	-1.22857	1.67715	-0.732533	0.463843	NA
AC006435.2	9.88901	0.0614339	0.385587	0.159326	0.873412	0.933055
AC006435.3	1.13753	0.423494	1.26421	0.334987	0.737635	NA
AC006449.2	5.02496	-0.0607147	0.556046	-0.10919	0.913052	0.953147
AC006449.3	0.801559	1.29935	1.77194	0.733293	0.46338	NA
AC006449.5	79.2173	-0.472705	0.145711	-3.24414	0.00117807	0.00547901
AC006449.6	134.972	0.198436	0.141331	1.40405	0.160303	0.314142
AC006449.7	3.20119	-0.855947	0.718382	-1.19149	0.23346	0.411245
AC006450.1	2.4788	0.0123489	0.852498	0.0144856	0.988443	0.996443
AC006450.2	0.792466	0.0510064	1.50019	0.034	0.972877	NA
AC006450.3	18.3748	-0.486682	0.290629	-1.67458	0.094017	0.209892
AC006453.2	16.0739	0.0434158	0.334293	0.129874	0.896666	0.944918
AC006460.2	89.8038	-0.354624	0.146152	-2.4264	0.0152496	0.0489871
AC006480.2	31.647	0.055789	0.242497	0.230061	0.818045	0.90229
AC006486.2	4.38896	1.05135	0.594269	1.76914	0.0768701	0.179743
AC006487.1	1.40532	0.512249	0.980923	0.522211	0.601524	NA
AC006504.1	46.7398	-0.178937	0.18936	-0.944958	0.34468	0.537622
AC006504.3	6.41711	0.291672	0.545253	0.534929	0.592699	0.751925
AC006504.5	146.315	-0.108571	0.108339	-1.00214	0.316277	0.508071
AC006504.8	23.6644	-0.134721	0.253898	-0.530612	0.595687	0.753793
AC006509.2	0.7237	0.421925	1.51659	0.278206	0.780854	NA
AC006511.2	1.45452	1.59197	1.10747	1.43748	0.150581	NA
AC006511.3	37.3089	0.286205	0.20826	1.37427	0.169359	0.32694
AC006511.5	4.52657	0.923779	0.546687	1.68978	0.0910703	0.205021
AC006512.1	1.04923	-0.444092	1.23064	-0.360863	0.718202	NA
AC006518.1	11.7515	0.0751991	0.416202	0.180679	0.856619	0.924617
AC006518.2	9.17246	-0.0707049	0.45809	-0.154347	0.877336	0.935015
AC006538.1	79.1204	-0.298498	0.160357	-1.86146	0.062679	0.152849
AC006538.3	0.930912	0.81996	1.50597	0.544471	0.586117	NA
AC006547.2	3.22551	-0.173867	0.68341	-0.25441	0.799179	0.890835
AC006548.3	1.05911	-1.22635	1.34572	-0.911298	0.362138	NA
AC006581.2	0.843608	1.13764	1.65925	0.685633	0.492944	NA
AC006942.1	21.4426	-0.0489025	0.272514	-0.179449	0.857585	0.925079
AC006960.1	1.18135	2.14189	1.22957	1.74198	0.081512	NA
AC006960.3	3.74732	-0.662778	0.705012	-0.940095	0.347169	0.539888
AC006963.1	1.78436	1.99062	1.12321	1.77226	0.0763518	NA
AC006970.2	1.0132	-0.798959	1.39019	-0.574714	0.565485	NA
AC006971.1	1.71747	-0.893293	1.09346	-0.816942	0.413962	NA
AC006974.1	3.53165	-0.367221	0.77171	-0.475854	0.634178	0.782351
AC006974.2	12.2095	-0.0568893	0.401985	-0.141521	0.887458	0.940578
AC006978.1	319.929	-0.194906	0.0951996	-2.04734	0.0406251	0.109206
AC006978.2	0.670824	0.692415	1.55567	0.445091	0.656254	NA
AC006994.1	1.19681	0.208829	1.30496	0.160027	0.87286	NA
AC006994.2	23.3915	-0.513252	0.27954	-1.83606	0.0663488	0.160191
AC007000.1	17.7317	0.171553	0.321691	0.533286	0.593836	0.752643
AC007000.2	1.73279	-0.0070014	0.843548	-0.0082999	0.993378	NA
AC007000.3	0.857099	2.36896	1.51724	1.56136	0.118439	NA
AC007001.1	1.79736	2.97826	1.13218	2.63055	0.00852457	NA
AC007014.2	1.52088	0.895858	0.942396	0.950618	0.341799	NA
AC007029.1	0.665355	1.29902	1.63123	0.796343	0.425833	NA
AC007032.1	22.5137	0.482179	0.301343	1.6001	0.109576	0.236155
AC007036.2	2.18624	-0.873388	0.931622	-0.937491	0.348506	0.541441
AC007038.1	53.6288	0.0717479	0.213203	0.336524	0.736476	0.851532
AC007038.2	36.2837	0.0975069	0.254811	0.382663	0.701969	0.828044
AC007040.1	0.80231	1.60529	1.41534	1.13421	0.256707	NA
AC007040.2	11.2186	-0.478104	0.418723	-1.14182	0.25353	0.435805
AC007041.1	4.40925	-0.0016816	0.57875	-0.0029056	0.997682	0.999171
AC007066.2	132.406	0.128934	0.148814	0.86641	0.386265	0.577093
AC007114.1	29.667	-0.016981	0.233789	-0.0726339	0.942097	0.97065
AC007191.1	69.0557	-0.125886	0.158263	-0.795422	0.426368	0.615301
AC007193.3	1.51221	-2.27267	1.27387	-1.78407	0.074413	NA
AC007216.2	0.668982	0.413039	1.44943	0.284967	0.775669	NA
AC007216.3	8.06129	-0.213223	0.457087	-0.466482	0.640871	0.786774
AC007216.4	3.99599	-0.71298	0.678862	-1.05026	0.2936	0.482576
AC007218.2	1.74258	-1.22377	1.04047	-1.17617	0.239526	NA
AC007220.1	21.8113	0.359391	0.297437	1.20829	0.226934	0.403237
AC007221.1	2.58119	-0.51917	0.780009	-0.665595	0.50567	0.684421
AC007221.2	1.98605	1.30775	0.903769	1.44699	0.147899	0.295388
AC007224.2	2.06417	3.6e-06	0.84932	4.24e-06	0.999997	0.999997
AC007225.1	0.867639	0.334722	1.36038	0.24605	0.805643	NA
AC007228.2	68.4948	-0.30003	0.168163	-1.78416	0.0743971	0.175167
AC007229.1	1.83757	0.192245	1.01255	0.189862	0.849418	NA
AC007238.1	15.1716	0.040372	0.338492	0.11927	0.905061	0.949099
AC007240.1	0.790044	1.54188	1.51255	1.01939	0.308018	NA
AC007249.1	3.16461	-0.762342	0.723682	-1.05342	0.292148	0.480922
AC007249.2	20.5427	-0.317083	0.277461	-1.1428	0.253121	0.435268
AC007250.1	1.33372	0.280845	1.1968	0.234662	0.814471	NA
AC007255.1	38.3034	0.163012	0.195642	0.833218	0.404722	0.594696
AC007256.1	9.68327	0.361162	0.447836	0.80646	0.419978	0.609841
AC007277.1	2.30955	-0.795858	0.830953	-0.957766	0.338181	0.531257
AC007285.1	17.1009	-0.149228	0.305872	-0.487877	0.625637	0.775744
AC007292.1	35.3781	-0.243782	0.217774	-1.11942	0.26296	0.44643
AC007292.2	13.9703	0.149422	0.322635	0.463132	0.64327	0.788249
AC007292.3	2.26272	0.312026	0.857712	0.363789	0.716016	0.837339
AC007298.2	1.13555	1.00825	1.36641	0.737887	0.460583	NA
AC007318.1	15.1794	0.171298	0.362081	0.473091	0.636148	0.783314
AC007318.2	6.84201	0.274229	0.504349	0.543729	0.586628	0.747482
AC007325.2	4.57289	-1.31989	0.677703	-1.94759	0.0514637	0.131165
AC007325.4	11.2905	-0.247645	0.422987	-0.585468	0.558233	0.726549
AC007336.1	37.5419	0.0133492	0.212784	0.0627357	0.949977	0.975335
AC007336.2	120.088	1.86269	0.16539	11.2624	2.01e-29	2.21e-27
AC007336.3	8.67267	0.795091	0.43181	1.8413	0.0655779	0.158672
AC007342.1	0.795785	-0.384425	1.50485	-0.255457	0.79837	NA
AC007342.4	2.56514	-1.33459	0.908482	-1.46904	0.141823	0.286206
AC007342.5	3.71034	-1.09945	0.647854	-1.69706	0.0896853	0.20261
AC007342.6	6.53217	0.941174	0.479863	1.96134	0.0498395	0.128001
AC007342.7	126.719	-0.0209648	0.125677	-0.166814	0.867516	0.93057
AC007342.8	1.39377	-0.53453	1.05136	-0.508418	0.61116	NA
AC007342.9	3.3297	-0.877937	0.663086	-1.32402	0.185497	0.349072
AC007349.2	252.406	0.258816	0.109269	2.36861	0.0178552	0.0559767
AC007364.1	3.91187	-0.0052034	0.662984	-0.0078485	0.993738	0.997935
AC007365.1	1.26741	0.482762	1.08183	0.446243	0.655421	NA
AC007370.2	4.94789	1.42617	0.725169	1.96668	0.0492205	0.126804
AC007375.3	23.2054	-0.458744	0.257505	-1.7815	0.0748313	0.176005
AC007376.1	0.79313	-0.998272	1.77583	-0.562142	0.574019	NA
AC007376.2	11.3346	-0.909175	0.404237	-2.24912	0.0245051	0.0722275
AC007378.1	2.10679	0.644964	0.842693	0.76536	0.444057	0.631642
AC007382.1	101.74	0.24641	0.150572	1.6365	0.101735	0.222978
AC007383.2	98.5116	0.0838317	0.136188	0.615558	0.538186	0.710665
AC007383.3	1.932	-0.160179	0.887534	-0.180477	0.856778	0.924675
AC007386.1	2.6245	-0.892882	0.840889	-1.06183	0.288312	0.4763
AC007388.1	532.115	0.0241418	0.0663343	0.363941	0.715902	0.837249
AC007389.1	4.45746	0.314057	0.683828	0.459263	0.646045	0.789901
AC007389.5	2.03556	-0.404914	0.88025	-0.459999	0.645517	0.78947
AC007390.2	54.488	0.128046	0.158246	0.809158	0.418424	0.608343
AC007395.1	1.40975	-0.399034	1.1483	-0.347499	0.728217	NA
AC007405.1	19.8318	0.260787	0.30339	0.859579	0.390021	0.58069
AC007405.2	17.0446	-0.11585	0.305093	-0.379722	0.704152	0.829507
AC007405.3	100.585	0.300709	0.138231	2.17542	0.0295988	0.0844178
AC007406.3	1.47339	3.94514	1.29594	3.04424	0.00233272	NA
AC007406.4	0.862303	0.0131469	1.28898	0.0101995	0.991862	NA
AC007406.5	265.705	-0.435022	0.107775	-4.03641	5.43e-05	0.00036059
AC007423.1	12.4064	-1.37801	0.410759	-3.35479	0.00079426	0.00388341
AC007431.3	1.25708	0.70141	1.15652	0.606484	0.544193	NA
AC007448.3	8.06226	-0.72188	0.446783	-1.61573	0.106153	0.230173
AC007450.4	1.98291	0.475605	1.02968	0.461894	0.644157	0.788798
AC007485.1	1.07598	-1.02143	1.3726	-0.744162	0.456779	NA
AC007485.2	412.569	-0.22659	0.0777913	-2.91279	0.0035821	0.0143278
AC007490.1	14.9182	-0.958187	0.343079	-2.7929	0.00522371	0.019758
AC007495.1	4.56831	-0.293578	0.648098	-0.452984	0.65056	0.793429
AC007496.3	4.08218	0.609392	0.657855	0.926332	0.354274	0.547176
AC007497.1	2.11386	-0.644914	0.913437	-0.70603	0.480169	0.662143
AC007537.1	17.5029	0.0386734	0.309351	0.125015	0.900512	0.946814
AC007541.1	132.448	-0.194555	0.124189	-1.56661	0.117207	0.248278
AC007546.1	3.74044	-0.428158	0.672929	-0.63626	0.524607	0.700159
AC007551.1	1.32966	-0.992858	1.06204	-0.934862	0.349859	NA
AC007562.1	0.93014	1.42872	1.28552	1.1114	0.266396	NA
AC007563.2	1.9722	-0.362359	1.02327	-0.354119	0.72325	0.842544
AC007566.1	65.8313	-0.0923238	0.154484	-0.597625	0.55009	0.719967
AC007570.1	1.79354	0.830351	1.06522	0.779511	0.435679	NA
AC007598.1	0.657592	0.465124	1.74681	0.266271	0.790031	NA
AC007598.3	1.79361	1.34022	0.942918	1.42135	0.155214	NA
AC007608.1	1.44974	-0.834781	1.09832	-0.760052	0.447224	NA
AC007608.3	6.02296	-1.66839	0.589948	-2.82803	0.00468351	0.0180221
AC007608.4	0.803674	0.416368	1.40577	0.296185	0.767089	NA
AC007610.1	2.65956	-0.924502	0.749741	-1.23309	0.21754	0.390854
AC007610.2	0.649715	-0.673677	1.75093	-0.384753	0.70042	NA
AC007610.4	14.0583	-0.0461583	0.392173	-0.117699	0.906306	0.949667
AC007611.1	1.71298	-0.71495	1.0091	-0.708503	0.478633	NA
AC007613.1	5.06442	-0.0027494	0.55095	-0.0049904	0.996018	0.998442
AC007614.1	0.791651	-1.76699	1.38714	-1.27384	0.202719	NA
AC007614.2	1.32278	-0.172713	1.04437	-0.165376	0.868648	NA
AC007614.3	36.8067	-0.0192776	0.239693	-0.0804263	0.935898	0.966485
AC007614.4	2.76194	0.425289	0.86969	0.489012	0.624833	0.775306
AC007614.5	0.99039	0.486032	1.15679	0.420155	0.674372	NA
AC007619.1	4.95802	0.614848	0.566311	1.08571	0.277609	0.463888
AC007620.2	12.6722	0.0198457	0.398531	0.049797	0.960284	0.981549
AC007620.3	3.84363	0.937435	0.706239	1.32736	0.184389	0.34757
AC007622.1	3.41268	0.296159	0.663229	0.446541	0.655207	0.796365
AC007622.2	1.31281	0.818606	1.22345	0.669095	0.503435	NA
AC007637.1	1.27089	0.184997	0.950464	0.194639	0.845676	NA
AC007655.1	1.97599	-0.117144	0.803188	-0.145849	0.884041	0.939034
AC007663.2	2.32934	-0.577797	0.837488	-0.689917	0.490246	0.671742
AC007663.3	11.1389	0.0405359	0.361873	0.112017	0.91081	0.951942
AC007663.4	16.5379	-0.286392	0.31965	-0.895952	0.370278	0.562891
AC007666.1	4.89233	-0.24443	0.558532	-0.43763	0.661655	0.801173
AC007671.1	0.661129	-0.713759	1.46615	-0.486824	0.626383	NA
AC007681.1	13.1857	-0.481382	0.403951	-1.19169	0.233384	0.411208
AC007683.1	3.10945	0.92459	0.791104	1.16873	0.242511	0.422372
AC007684.1	9.29748	0.286913	0.394406	0.727455	0.466948	0.650683
AC007685.1	0.664983	0.763025	1.68887	0.451796	0.651416	NA
AC007686.3	102.209	0.0423793	0.137865	0.307396	0.758542	0.866143
AC007687.1	1.06955	0.0014133	1.06841	0.00132281	0.998945	NA
AC007688.1	2.07421	0.0204807	0.909871	0.0225095	0.982042	0.994702
AC007728.1	5.10468	0.241349	0.53398	0.451981	0.651283	0.793792
AC007728.2	1.8421	1.90894	1.01371	1.88312	0.0596846	NA
AC007731.2	0.665007	0.56256	1.83217	0.307045	0.758809	NA
AC007743.1	3.57771	-0.495525	0.637773	-0.776961	0.437182	0.625707
AC007750.1	46.9259	-0.360903	0.341682	-1.05625	0.290852	0.479185
AC007773.1	6.4992	-0.733156	0.460987	-1.59041	0.111743	0.239671
AC007780.1	16.7538	-0.124925	0.303545	-0.411555	0.680666	0.815234
AC007785.1	0.857109	-1.20077	1.3423	-0.894562	0.371022	NA
AC007785.3	5.95264	0.526419	0.530059	0.993132	0.320646	0.512589
AC007786.1	25.2792	0.157776	0.231387	0.681874	0.495319	0.675684
AC007786.2	5.95231	-0.312043	0.500417	-0.623567	0.532912	0.706481
AC007787.2	1.05024	0.0215325	1.19694	0.0179896	0.985647	NA
AC007792.1	1.44972	2.32847	1.19661	1.94589	0.0516677	NA
AC007823.1	15.1241	0.917509	0.322758	2.84272	0.00447307	0.0173284
AC007834.2	0.985038	1.03055	1.29797	0.793973	0.427211	NA
AC007842.1	160.916	-0.209388	0.144976	-1.4443	0.148655	0.296634
AC007848.1	1.19828	0.936127	1.58542	0.590459	0.554883	NA
AC007878.1	16.6033	0.643058	0.381698	1.68473	0.0920404	0.206611
AC007879.2	1.18728	0.804923	1.17471	0.685212	0.49321	NA
AC007879.3	0.940858	-0.821681	1.22648	-0.669951	0.502889	NA
AC007881.3	8.33361	-1.55073	0.489857	-3.16568	0.00154722	0.00691866
AC007906.1	1.05527	-0.172652	1.11293	-0.155132	0.876717	NA
AC007906.2	4.10296	0.0707085	0.626864	0.112797	0.910191	0.951642
AC007920.2	1.11471	-0.505896	1.28013	-0.395193	0.692701	NA
AC007938.1	5.4702	-0.302692	0.498456	-0.60726	0.543678	0.714958
AC007938.2	9.36998	0.334456	0.470333	0.711104	0.47702	0.659712
AC007938.3	35.068	-0.191946	0.246161	-0.77976	0.435532	0.624143
AC007950.2	4.10156	-0.25733	0.651443	-0.395016	0.692831	0.822507
AC007952.4	1.35201	-0.164154	1.0948	-0.14994	0.880812	NA
AC007953.2	4.33057	1.30237	0.612553	2.12614	0.033492	0.0935578
AC007966.1	17.239	-0.365202	0.324585	-1.12514	0.260532	0.443585
AC007969.1	25.4375	-0.161511	0.24716	-0.653468	0.513455	0.690393
AC007996.1	111.949	-0.216713	0.125177	-1.73125	0.0834064	0.191529
AC007998.5	1.46186	0.493045	1.06232	0.464122	0.64256	NA
AC008013.1	9.19475	-0.439717	0.411043	-1.06976	0.284728	0.472185
AC008014.1	21.1752	0.209061	0.262221	0.79727	0.425294	0.614503
AC008026.1	3.75627	-0.110362	0.687511	-0.160524	0.872468	0.932525
AC008035.1	4.39776	-0.19609	0.57625	-0.340287	0.733641	0.849261
AC008038.1	49.2311	-0.091909	0.176812	-0.519813	0.603194	0.759348
AC008040.1	95.3443	-0.165928	0.141617	-1.17167	0.241331	0.421037
AC008040.2	2.26606	-1.09031	0.817745	-1.33332	0.182427	0.344851
AC008040.3	258.595	-1.77606	0.111657	-15.9063	5.73e-57	1.89e-54
AC008040.5	620.918	-0.292811	0.113086	-2.58927	0.00961797	0.0331596
AC008050.1	6.36168	-1.03661	0.515858	-2.00949	0.0444857	0.117152
AC008060.1	1.57408	1.45796	1.19585	1.21918	0.222777	NA
AC008060.4	1.7967	-0.275806	0.931545	-0.296074	0.767173	NA
AC008063.1	21.1573	-0.895383	0.288084	-3.10806	0.00188318	0.00820156
AC008063.2	7.89543	-1.02141	0.437412	-2.33511	0.0195375	0.060206
AC008066.1	1.19352	0.326841	1.36336	0.239731	0.810539	NA
AC008073.3	2.79253	1.41185	0.948533	1.48846	0.136631	0.278485
AC008074.1	13.9809	-0.661991	0.339969	-1.94721	0.0515094	0.131244
AC008074.3	27.9867	-0.12495	0.263678	-0.473876	0.635589	0.783119
AC008079.2	1.53052	1.15584	1.13485	1.0185	0.308442	NA
AC008080.1	3.77783	0.369025	0.755451	0.488483	0.625208	0.775427
AC008083.2	0.739734	1.00529	1.35553	0.741621	0.458317	NA
AC008105.1	25.888	-0.591517	0.245805	-2.40645	0.0161086	0.0512867
AC008105.2	11.4252	0.330883	0.377782	0.875858	0.381107	0.572479
AC008105.3	7.80464	-0.847159	0.46356	-1.82751	0.0676235	0.16255
AC008115.3	18.9134	-0.333601	0.29729	-1.12214	0.261803	0.444904
AC008115.4	6.00822	0.456868	0.531013	0.860372	0.389584	0.580348
AC008121.1	0.717298	0.521293	1.68949	0.308551	0.757663	NA
AC008121.2	2.07483	-0.310612	0.951349	-0.326497	0.744049	0.85631
AC008121.3	0.743746	-0.455445	1.80216	-0.252722	0.800483	NA
AC008124.1	1620.32	-0.107919	0.0486073	-2.22022	0.0264041	0.0768921
AC008147.2	23.5296	-0.478165	0.271121	-1.76366	0.0777888	0.181437
AC008147.3	0.791363	-3.09212	1.80917	-1.70914	0.0874258	NA
AC008147.4	3.42978	0.759062	0.803102	0.945162	0.344576	0.537497
AC008154.2	1.42588	-1.49036	1.2234	-1.21821	0.223142	NA
AC008155.1	1.05788	0.0189954	1.19703	0.0158688	0.987339	NA
AC008264.2	90.524	0.609005	0.197789	3.07907	0.00207649	0.00892892
AC008267.1	2.13998	1.80338	0.845922	2.13185	0.0330192	0.092501
AC008267.2	0.725397	-2.42348	1.66534	-1.45524	0.145602	NA
AC008277.1	8.1504	-0.207395	0.533596	-0.388673	0.697518	0.825096
AC008278.2	3.0371	0.959376	0.782083	1.22669	0.219938	0.393929
AC008280.3	14.3099	-0.269712	0.304085	-0.886961	0.3751	0.567052
AC008393.1	85.7477	-0.205348	0.13309	-1.54292	0.122849	0.257382
AC008403.3	4.91284	-0.956969	0.547986	-1.74634	0.080752	0.186947
AC008427.1	4.97933	-0.0527122	0.582093	-0.0905564	0.927845	0.961115
AC008429.1	43.9983	-0.436994	0.18632	-2.34539	0.0190072	0.0588389
AC008429.2	7.30344	0.081278	0.4256	0.190973	0.848547	0.920224
AC008429.3	1.20039	0.0233049	1.08674	0.0214448	0.982891	NA
AC008434.1	1.58782	-1.2682	1.01377	-1.25097	0.210947	NA
AC008438.1	43.1631	0.0531579	0.187602	0.283354	0.776905	0.877092
AC008438.2	4.35004	-1.6205	0.630409	-2.57056	0.0101534	0.0346749
AC008440.1	2.15909	-0.396749	1.07848	-0.367879	0.712964	0.835144
AC008443.1	167.574	-0.319178	0.107481	-2.96962	0.00298164	0.012234
AC008443.3	55.0355	0.028164	0.227347	0.123881	0.90141	0.947377
AC008443.4	5.69309	0.104766	0.497038	0.21078	0.833059	0.911606
AC008443.5	54.4811	-0.192905	0.173556	-1.11149	0.266359	0.45029
AC008443.6	5.44973	0.102935	0.523308	0.1967	0.844062	0.918072
AC008443.7	29.4393	-0.273058	0.275642	-0.990625	0.321869	0.514178
AC008467.1	5.9576	0.940702	0.497859	1.88949	0.0588256	0.145348
AC008481.2	1.06609	-0.212736	1.04755	-0.203079	0.839073	NA
AC008494.1	1.66048	-0.669816	1.0026	-0.668079	0.504083	NA
AC008494.3	1.90022	-3.04502	1.17351	-2.59479	0.0094648	0.0327071
AC008498.1	1.44573	0.886299	1.01523	0.873004	0.382661	NA
AC008507.1	5.79595	-0.486855	0.560981	-0.867864	0.385469	0.576466
AC008514.2	0.981431	0.818386	1.4274	0.573342	0.566413	NA
AC008522.1	4.10122	0.921509	0.569342	1.61855	0.105544	0.229118
AC008525.2	0.865599	-0.747746	1.50651	-0.496343	0.619652	NA
AC008536.1	86.4443	0.349019	0.129134	2.70277	0.00687645	0.0249717
AC008536.2	13.376	0.289246	0.321816	0.898792	0.368764	0.561419
AC008536.3	78.6871	0.275225	0.147296	1.86852	0.0616894	0.151058
AC008537.3	21.4361	0.061197	0.264269	0.231571	0.816871	0.90154
AC008537.4	1.00229	1.97242	1.46005	1.35092	0.17672	NA
AC008543.1	5.83906	-0.261337	0.50056	-0.52209	0.601607	0.757776
AC008543.3	0.738357	0.305933	1.40229	0.218167	0.827299	NA
AC008555.1	416.139	-0.624344	0.0847992	-7.36262	1.8e-13	4.98e-12
AC008555.2	2.37565	-0.264586	0.857592	-0.308521	0.757686	0.865689
AC008555.3	1.19643	1.18096	1.0912	1.08226	0.279139	NA
AC008555.4	11.8263	0.0765207	0.346388	0.22091	0.825162	0.906852
AC008555.5	59.3374	-0.334945	0.175568	-1.90778	0.0564198	0.140882
AC008555.6	1.14467	0.262821	1.23925	0.212081	0.832044	NA
AC008555.8	25.2862	-0.445283	0.259211	-1.71784	0.0858262	0.195965
AC008556.1	2.00417	-0.0026797	0.935456	-0.0028646	0.997714	0.999171
AC008560.1	112.035	0.629982	0.137748	4.57342	4.8e-06	4.14e-05
AC008567.3	57.6888	-0.177396	0.171336	-1.03537	0.300498	0.490174
AC008569.2	4.85786	-1.55589	0.587625	-2.64776	0.00810266	0.0287358
AC008575.2	0.901241	-0.772204	1.42098	-0.543431	0.586833	NA
AC008581.1	2.23739	-0.693497	0.837991	-0.827571	0.407914	0.597834
AC008591.1	1.3288	0.304789	1.24581	0.244652	0.806726	NA
AC008608.2	42.3529	0.0524901	0.205693	0.255187	0.798579	0.890551
AC008609.1	0.666752	2.72228	1.70108	1.60033	0.109526	NA
AC008610.1	19.3381	-0.297851	0.294201	-1.01241	0.311343	0.502341
AC008622.2	4.9565	0.115459	0.51815	0.22283	0.823668	0.906009
AC008629.1	4.88254	-0.23304	0.548364	-0.424973	0.670856	0.808325
AC008635.1	0.907813	-1.19932	1.48034	-0.810168	0.417844	NA
AC008649.1	2.63307	-0.80437	0.7854	-1.02415	0.305763	0.496305
AC008655.2	0.654679	0.568977	1.74166	0.326686	0.743905	NA
AC008667.1	4.47088	0.50515	0.559815	0.902351	0.36687	0.559725
AC008669.1	129.757	-0.158759	0.109205	-1.45377	0.14601	0.292687
AC008676.1	4.83854	0.121975	0.585427	0.208353	0.834954	0.912595
AC008676.2	5.84066	0.00312406	0.520066	0.00600704	0.995207	0.998269
AC008677.1	0.925207	0.734763	1.40199	0.524087	0.600218	NA
AC008691.1	1.70186	0.750545	0.998903	0.75137	0.45243	NA
AC008696.1	0.73206	-0.60662	1.35238	-0.448556	0.653752	NA
AC008708.1	1.24662	-1.22746	1.26363	-0.971376	0.331361	NA
AC008725.1	1.12453	0.272765	1.11166	0.245367	0.806172	NA
AC008735.1	4.30487	0.00284013	0.620444	0.00457757	0.996348	0.998576
AC008735.4	1.60373	0.423267	1.10822	0.381933	0.702511	NA
AC008736.1	5.89207	0.259433	0.600083	0.432329	0.665502	0.804369
AC008737.1	3.08573	-0.662952	0.71833	-0.922908	0.356055	0.548944
AC008738.1	3.97494	-0.809232	0.60682	-1.33356	0.182347	0.344736
AC008738.2	2.24835	-0.0180066	0.956775	-0.0188201	0.984985	0.995575
AC008738.4	0.778931	0.0527568	1.41075	0.0373964	0.970169	NA
AC008741.2	97.3199	-0.217769	0.130753	-1.6655	0.0958137	0.21318
AC008743.1	2.28744	1.75412	1.14506	1.5319	0.125547	0.261908
AC008745.1	9.28666	0.124964	0.449942	0.277733	0.781217	0.880008
AC008747.1	1.05415	-0.414842	1.35462	-0.306243	0.75942	NA
AC008750.1	1.2426	0.586148	1.22797	0.477333	0.633125	NA
AC008750.2	1.78359	-0.342849	0.981969	-0.349145	0.726981	NA
AC008750.3	1.65543	-0.447409	0.959115	-0.466481	0.640871	NA
AC008750.4	0.982532	-0.391518	1.38756	-0.282163	0.777819	NA
AC008750.5	2.88377	-0.107444	0.825738	-0.130119	0.896473	0.944857
AC008752.2	16.3695	-0.0173541	0.304618	-0.0569701	0.954569	0.977931
AC008752.3	24.4741	-0.53885	0.249216	-2.16218	0.0306039	0.0868313
AC008758.4	1.58001	-0.458707	1.14146	-0.401859	0.687788	NA
AC008758.6	0.999161	0.00350246	1.1704	0.00299254	0.997612	NA
AC008760.1	0.778272	-1.26983	1.50063	-0.846198	0.397443	NA
AC008763.1	6.83782	-0.161163	0.481588	-0.334649	0.73789	0.852489
AC008763.2	2.19003	-0.280962	0.817485	-0.343691	0.731079	0.847741
AC008764.10	1.67847	0.320305	0.942007	0.340024	0.733838	NA
AC008764.3	0.669198	1.29212	1.5328	0.842981	0.399239	NA
AC008764.6	32.4174	0.20356	0.223573	0.910485	0.362567	0.555333
AC008764.7	0.660202	1.2818	1.6069	0.797682	0.425055	NA
AC008764.8	44.6731	-0.0046605	0.189325	-0.0246165	0.980361	0.993778
AC008764.9	16.0797	-0.551851	0.301185	-1.83226	0.0669121	0.16129
AC008770.1	138.024	0.344674	0.125855	2.73866	0.0061691	0.02278
AC008770.3	1.07567	0.586459	1.09619	0.534997	0.592652	NA
AC008770.4	5.8773	-0.584734	0.591044	-0.989324	0.322505	0.514973
AC008771.1	127.783	-0.14813	0.110724	-1.33784	0.180949	0.342729
AC008781.1	0.678373	0.401959	1.61563	0.248795	0.80352	NA
AC008805.1	1.13208	-1.48574	1.43086	-1.03836	0.299105	NA
AC008806.1	2.11063	-0.764376	0.856892	-0.892033	0.372375	0.56469
AC008808.1	0.943388	-0.480936	1.25392	-0.383545	0.701316	NA
AC008808.2	10.7319	0.121065	0.464565	0.260599	0.794402	0.888287
AC008840.1	3.11256	0.284613	0.88354	0.322128	0.747356	0.858565
AC008850.1	1.16384	1.85658	1.45511	1.2759	0.201989	NA
AC008870.2	18.7658	0.786275	0.294022	2.6742	0.00749069	0.0268846
AC008870.4	2.33046	0.910523	1.00005	0.910473	0.362573	0.555333
AC008875.1	1.04805	0.582148	1.22742	0.474288	0.635295	NA
AC008878.1	7.68729	-0.315789	0.440626	-0.716682	0.47357	0.656481
AC008878.4	1.64609	-0.500349	0.956568	-0.523067	0.600927	NA
AC008894.3	22.9766	-0.535249	0.248631	-2.15278	0.031336	0.0885718
AC008895.1	4.89243	0.517952	0.699359	0.74061	0.45893	0.64372
AC008897.3	3.12311	0.822533	0.70385	1.16862	0.242557	0.42242
AC008906.1	5.32975	0.883507	0.615741	1.43487	0.151325	0.30065
AC008914.1	1.724	2.50394	1.0995	2.27734	0.022766	NA
AC008915.1	2.65595	-0.328295	0.803349	-0.408657	0.682791	0.81674
AC008915.2	22.2834	0.0299552	0.290998	0.102939	0.918011	0.955577
AC008937.2	0.731999	1.25765	1.68761	0.745225	0.456136	NA
AC008937.3	8.51693	0.63482	0.445375	1.42536	0.154052	0.304583
AC008938.1	6.64817	-1.15609	0.472863	-2.44487	0.0144905	0.0469384
AC008945.1	1.18076	-0.256985	1.11377	-0.230736	0.81752	NA
AC008946.1	21.1522	0.0700345	0.315159	0.22222	0.824143	0.906254
AC008957.3	49.1289	-0.166587	0.225803	-0.737753	0.460664	0.64546
AC008966.1	115.258	-0.278632	0.119989	-2.32215	0.0202248	0.0618647
AC008966.2	10.9136	-0.0361853	0.391337	-0.0924657	0.926328	0.960276
AC008969.1	1161.42	-0.257931	0.091737	-2.81164	0.00492896	0.0188114
AC008972.1	0.859918	-0.556468	1.68702	-0.329853	0.741511	NA
AC008972.2	0.933312	0.598524	1.31875	0.453856	0.649933	NA
AC008982.2	17.2867	0.172897	0.308871	0.559772	0.575635	0.739447
AC009005.1	26.0339	-0.245402	0.257859	-0.951691	0.341254	0.534393
AC009021.2	1.58899	-0.163077	0.958669	-0.170107	0.864926	NA
AC009032.1	7.82564	1.00402	0.506319	1.98298	0.0473692	0.12301
AC009034.1	3.00272	-2.13843	0.853666	-2.50499	0.0122454	0.0406479
AC009041.2	558.982	-0.313625	0.13377	-2.34451	0.0190522	0.0589456
AC009041.4	8.05404	-0.115742	0.464364	-0.249249	0.803168	0.893011
AC009053.1	92.8413	0.162868	0.160885	1.01232	0.311385	0.502373
AC009053.2	2.00164	0.165409	0.982283	0.168392	0.866275	0.929907
AC009054.2	7.07138	0.278969	0.457843	0.609311	0.542318	0.713798
AC009060.1	2.30452	0.381287	0.792141	0.481337	0.630277	0.77947
AC009061.2	51.3665	-0.387209	0.1924	-2.01252	0.0441648	0.116539
AC009065.1	58.5745	-0.329014	0.158562	-2.07499	0.0379871	0.103506
AC009065.2	2.96977	0.0145999	0.783558	0.0186328	0.985134	0.995575
AC009065.4	21.1588	-0.269342	0.28087	-0.958957	0.33758	0.530463
AC009065.5	8.91393	-0.630614	0.471879	-1.33639	0.181422	0.343393
AC009065.8	7.64621	-0.265895	0.452348	-0.58781	0.55666	0.725176
AC009075.1	1.58807	-0.569162	1.08292	-0.525583	0.599178	NA
AC009078.3	22.8033	-0.120558	0.302323	-0.398773	0.690061	0.820913
AC009086.3	5.14794	0.0480058	0.592346	0.0810436	0.935407	0.966245
AC009088.1	7.44457	0.325565	0.428352	0.760042	0.447229	0.634533
AC009088.2	0.807988	-2.36708	1.71187	-1.38274	0.166743	NA
AC009090.1	13.128	-0.808721	0.375391	-2.15434	0.0312132	0.0882582
AC009090.4	4.00476	-0.379942	0.697521	-0.544704	0.585957	0.747137
AC009090.5	2.49576	0.627521	0.816775	0.768291	0.442314	0.630314
AC009093.6	0.932035	-1.29826	1.48611	-0.873594	0.382339	NA
AC009097.2	1.01948	0.218975	1.21297	0.180527	0.856739	NA
AC009097.4	1.96297	-0.209994	0.977759	-0.214771	0.829946	0.909607
AC009102.1	0.871824	-0.287934	1.26084	-0.228367	0.819361	NA
AC009107.2	4.14361	-0.418355	0.657439	-0.636342	0.524554	0.700159
AC009108.3	7.61966	-0.53701	0.461147	-1.16451	0.244217	0.424396
AC009113.1	213.487	-0.131173	0.0977074	-1.34251	0.17943	0.340693
AC009117.3	1.25046	1.00284	1.25382	0.79983	0.423809	NA
AC009118.2	8.25322	0.318139	0.428954	0.741662	0.458292	0.643427
AC009118.3	56.8167	0.0118497	0.170134	0.0696495	0.944473	0.972337
AC009119.2	8.82986	0.292122	0.441818	0.661181	0.508496	0.686784
AC009120.1	36.5304	0.251292	0.237829	1.05661	0.290691	0.478954
AC009120.2	177.224	-0.0336159	0.125614	-0.267612	0.788998	0.885124
AC009120.3	0.927986	-0.277514	1.46971	-0.188822	0.850233	NA
AC009120.5	4.22534	0.235531	0.614464	0.38331	0.70149	0.827653
AC009121.2	0.860939	-1.96191	1.40983	-1.39159	0.164047	NA
AC009126.1	47.0586	-0.0242181	0.197649	-0.122531	0.902478	0.947522
AC009133.1	86.0901	0.959328	0.140999	6.8038	1.02e-11	2.25e-10
AC009133.2	8.0275	-0.026584	0.399068	-0.0666151	0.946888	0.973794
AC009133.4	8.43507	0.596385	0.429166	1.38964	0.164639	0.320341
AC009139.1	60.8605	0.679467	0.202672	3.35254	0.00080073	0.00390907
AC009139.2	1.40715	1.13546	1.03888	1.09296	0.274413	NA
AC009148.1	21.17	-0.187408	0.26555	-0.705737	0.480352	0.662235
AC009152.1	0.795466	-1.287	1.45385	-0.885237	0.376029	NA
AC009159.2	1.64584	-1.41601	1.15269	-1.22843	0.219284	NA
AC009159.3	12.9386	-1.13738	0.371507	-3.06153	0.0022021	0.00938972
AC009163.3	5.35349	-0.397253	0.58544	-0.678556	0.497419	0.677222
AC009163.5	6.79256	-0.628067	0.497301	-1.26295	0.206607	0.377442
AC009163.6	0.93578	-0.847498	1.24489	-0.680782	0.496009	NA
AC009163.7	98.1442	-0.162233	0.130218	-1.24585	0.212818	0.385181
AC009166.2	11.9647	-1.97844	0.45015	-4.39507	1.11e-05	8.78e-05
AC009185.1	1.97755	-0.899587	0.853097	-1.0545	0.291656	0.480262
AC009220.1	2.26519	0.306165	1.09665	0.279181	0.780106	0.879128
AC009226.1	2.04861	0.453054	0.892858	0.50742	0.61186	0.766356
AC009228.1	4.32841	-0.162631	0.609724	-0.266729	0.789678	0.885576
AC009229.2	0.793557	-2.54433	1.51627	-1.67803	0.0933422	NA
AC009242.1	6.60576	-0.374221	0.437311	-0.855732	0.392146	0.582499
AC009244.1	3.39302	-0.369596	0.721514	-0.512251	0.608476	0.763637
AC009245.1	1.32477	-0.968481	1.28974	-0.750914	0.452704	NA
AC009268.2	1.65301	-0.133597	0.917907	-0.145545	0.884281	NA
AC009269.5	2.38719	1.81721	0.88076	2.06323	0.0390909	0.105998
AC009271.1	0.667582	0.27056	1.65226	0.163751	0.869927	NA
AC009275.1	7.73675	0.174296	0.445268	0.391441	0.695471	0.823983
AC009283.1	42.2411	-0.181798	0.204054	-0.890934	0.372965	0.565174
AC009292.1	0.707952	-0.722922	1.71573	-0.421349	0.6735	NA
AC009299.2	6.58117	-0.120889	0.542523	-0.222827	0.82367	0.906009
AC009299.3	1.17963	-0.817229	1.22914	-0.664879	0.506128	NA
AC009302.1	2.127	-0.400905	0.816686	-0.490892	0.623503	0.774418
AC009303.1	1.71207	1.9933	1.11787	1.78313	0.0745647	NA
AC009303.4	19.6095	-0.251426	0.315461	-0.797013	0.425444	0.61464
AC009309.1	18.3169	0.125111	0.28941	0.432296	0.665526	0.804369
AC009312.1	2.76426	-0.684667	0.858516	-0.797501	0.42516	0.614388
AC009318.1	135.524	-0.101498	0.139075	-0.729811	0.465506	0.64932
AC009318.2	15.16	0.0953395	0.324506	0.293799	0.768912	0.872066
AC009318.3	11.9124	0.298051	0.420316	0.709112	0.478255	0.660682
AC009318.4	23.8599	-0.0043455	0.274025	-0.0158581	0.987348	0.996136
AC009362.1	0.653334	0.00446899	1.62632	0.00274792	0.997807	NA
AC009403.1	57.8929	0.12116	0.174429	0.694608	0.487301	0.66877
AC009403.2	9.39718	0.419119	0.396988	1.05575	0.291084	0.479426
AC009404.1	63.8138	0.143797	0.191598	0.750515	0.452944	0.638919
AC009407.1	4.45583	-1.10139	0.629449	-1.74976	0.0801589	0.185881
AC009414.2	50.312	0.0974946	0.203454	0.479197	0.631799	0.780447
AC009480.1	1.37315	0.237447	1.0569	0.224664	0.822241	NA
AC009486.1	2.63882	-1.5246	0.800585	-1.90436	0.0568632	0.141718
AC009487.2	11.7379	0.354393	0.36709	0.965414	0.334338	0.52692
AC009495.1	1.0033	-0.413868	1.37635	-0.300699	0.763644	NA
AC009495.2	2.30543	-1.12201	0.96968	-1.1571	0.247233	0.427968
AC009501.1	4.63404	0.585468	0.577705	1.01344	0.310851	0.501838
AC009501.2	1.48113	0.880202	1.09412	0.804483	0.421118	NA
AC009506.1	745.145	-0.0805117	0.0677532	-1.18831	0.234712	0.412795
AC009509.4	2.842	1.52953	0.792435	1.93016	0.0535864	0.135359
AC009511.2	1.45498	-0.353985	0.948262	-0.373298	0.708927	NA
AC009533.1	74.3329	0.0867833	0.151154	0.57414	0.565873	0.731985
AC009542.2	1.22397	-0.809341	1.46918	-0.550878	0.581717	NA
AC009549.1	20.3461	1.16108	0.379012	3.06344	0.00218805	0.00934406
AC009558.1	0.921778	-1.95461	1.3521	-1.44561	0.148287	NA
AC009560.1	9.91448	-0.634043	0.482126	-1.3151	0.188476	0.353194
AC009570.1	10.923	0.372466	0.384714	0.968162	0.332963	0.525234
AC009630.1	3.05525	-0.275193	0.705567	-0.390031	0.696514	0.824669
AC009630.2	0.859217	-0.745329	1.48168	-0.503028	0.614944	NA
AC009630.3	1.38219	0.721965	1.1671	0.618595	0.536184	NA
AC009646.2	4.17851	-0.0350355	0.646206	-0.0542172	0.956762	0.979184
AC009686.2	123.702	0.893304	0.159213	5.61075	2.01e-08	2.71e-07
AC009690.1	28.3267	0.0786955	0.235884	0.333619	0.738667	0.852929
AC009690.2	553.998	-1.22692	0.0907881	-13.5141	1.29e-41	2.35e-39
AC009704.2	1.25466	3.83286	1.3486	2.84211	0.0044816	NA
AC009716.2	2.05963	-0.0129638	0.927914	-0.0139709	0.988853	0.996443
AC009754.1	0.7935	1.55287	1.48847	1.04327	0.296825	NA
AC009779.1	1.7178	-0.301267	0.89763	-0.335625	0.737154	NA
AC009779.2	328.775	0.20095	0.0737663	2.72414	0.00644696	0.0236501
AC009779.3	57.7264	-0.497103	0.172191	-2.88693	0.00389021	0.0153545
AC009802.1	28.1888	-0.32663	0.282065	-1.158	0.246864	0.427495
AC009812.1	84.6093	-0.093481	0.136837	-0.683154	0.49451	0.67516
AC009812.4	12.2565	0.252755	0.375915	0.672373	0.501346	0.680831
AC009831.1	16.0025	0.484051	0.297707	1.62593	0.103964	0.226435
AC009878.1	8.11915	0.394789	0.416468	0.947946	0.343157	0.536372
AC009902.2	14.5942	0.391979	0.348175	1.12581	0.260247	0.443309
AC009902.3	20.1369	-0.714997	0.301804	-2.36908	0.0178326	0.0559405
AC009948.1	304.364	-0.049786	0.101235	-0.491787	0.62287	0.774198
AC009948.2	5.58126	-0.584149	0.54152	-1.07872	0.280713	0.467465
AC009948.3	3.26297	0.664699	0.756326	0.878852	0.379481	0.571339
AC009948.4	2.58589	-0.127232	0.759367	-0.16755	0.866938	0.930387
AC009948.5	3.60655	-0.147123	0.689896	-0.213254	0.831129	0.910325
AC009950.1	7.12019	0.0807403	0.464602	0.173784	0.862036	0.927667
AC009951.1	1.91246	1.5708	1.04035	1.50988	0.131074	0.270267
AC009955.1	0.942112	-2.14519	1.36444	-1.57222	0.115901	NA
AC009955.2	1.40964	-0.48537	1.03981	-0.466788	0.640652	NA
AC009955.3	3.21565	-0.921352	0.817354	-1.12724	0.259642	0.442777
AC009955.4	10.4161	-0.401951	0.39131	-1.02719	0.304329	0.494516
AC009961.1	21.2864	0.124657	0.261779	0.476193	0.633937	0.782142
AC009961.3	3.82238	-0.240328	0.636143	-0.377789	0.705587	0.830476
AC009962.1	10.1873	-0.339139	0.393323	-0.86224	0.388555	0.579509
AC009967.1	3.38975	-0.24526	0.778141	-0.315187	0.752619	0.862096
AC009974.1	6.33394	0.720473	0.546657	1.31796	0.187516	0.351925
AC009975.2	2.5436	-0.337828	0.813773	-0.415137	0.678041	0.813148
AC009996.1	3.97201	0.472346	0.633861	0.745188	0.456158	0.641353
AC009997.1	0.650168	-2.41555	1.95376	-1.23636	0.216325	NA
AC010099.4	8.73821	-0.36055	0.408696	-0.882195	0.377671	0.569877
AC010127.1	1.32975	0.581724	1.04428	0.55706	0.577486	NA
AC010132.3	0.663018	3.28621	1.68526	1.94997	0.05118	NA
AC010132.4	9.38969	0.554632	0.39449	1.40595	0.15974	0.313339
AC010136.1	1.17652	-1.22187	1.25207	-0.975881	0.329123	NA
AC010163.1	3.19984	-1.84541	0.901733	-2.04652	0.0407054	0.109356
AC010168.2	309.612	-0.195271	0.11211	-1.74179	0.0815456	0.188395
AC010173.1	1.32964	-0.0147605	1.22835	-0.0120165	0.990412	NA
AC010175.1	5.34188	0.0160244	0.551051	0.0290797	0.976801	0.991944
AC010186.2	13.1852	-0.265203	0.38715	-0.685014	0.493335	0.67416
AC010186.3	29.4899	-0.287041	0.2475	-1.15976	0.246145	0.426805
AC010198.1	0.713129	0.013675	1.49414	0.0091524	0.992698	NA
AC010201.1	3.00563	-1.99336	0.887227	-2.24673	0.0246574	0.0725623
AC010201.2	15.5282	-0.562036	0.305277	-1.84107	0.0656111	0.158722
AC010203.1	24.2431	-0.179153	0.261269	-0.685704	0.4929	0.673777
AC010203.2	0.776665	-0.308693	1.35756	-0.227388	0.820122	NA
AC010207.1	40.5233	0.656593	0.192222	3.41581	0.00063592	0.00319929
AC010210.1	12.7164	-0.132547	0.403484	-0.328507	0.742529	0.855307
AC010226.1	11.2056	0.582455	0.36811	1.58229	0.113584	0.242438
AC010240.3	0.872334	1.4376	1.48104	0.97067	0.331713	NA
AC010245.2	16.246	-0.192904	0.334956	-0.575907	0.564678	0.731242
AC010247.2	4.39926	-0.403629	0.581008	-0.694704	0.487241	0.668751
AC010266.2	6.76756	0.395143	0.442214	0.893557	0.371559	0.563831
AC010271.2	1.31844	1.41331	1.33119	1.06169	0.288376	NA
AC010273.1	15.5993	-0.20668	0.360559	-0.573223	0.566494	0.732704
AC010285.3	1.52601	0.824948	1.13974	0.723806	0.469185	NA
AC010300.1	0.789243	-3.09911	1.50059	-2.06527	0.0388976	NA
AC010306.1	4.31593	-1.04175	0.650021	-1.60264	0.109014	0.235218
AC010319.1	0.995912	1.01854	1.4521	0.70143	0.483035	NA
AC010319.3	0.996472	2.28165	1.3255	1.72135	0.0851864	NA
AC010319.5	1462.42	-0.284398	0.065435	-4.34627	1.38e-05	0.00010712
AC010320.3	3.19205	1.66774	0.756408	2.20482	0.0274667	0.0793984
AC010323.1	2.25077	0.243173	0.790385	0.307663	0.758339	0.866082
AC010325.1	2.99068	-0.903921	0.780133	-1.15868	0.246588	0.427149
AC010325.2	0.727601	-0.407032	1.44902	-0.280902	0.778786	NA
AC010326.1	6.18254	0.277987	0.47307	0.587624	0.556785	0.72524
AC010326.3	2.65554	-0.418548	0.81284	-0.51492	0.606609	0.762233
AC010326.4	81.3066	0.0795361	0.146235	0.543894	0.586514	0.747465
AC010327.4	25.762	0.518859	0.283105	1.83274	0.0668409	0.161149
AC010327.5	17.402	-0.295675	0.277391	-1.06592	0.286462	0.474394
AC010328.1	0.737001	0.587271	1.46952	0.399634	0.689426	NA
AC010328.2	0.67302	-0.759964	1.5601	-0.487124	0.626171	NA
AC010329.5	0.801748	0.0388515	1.45991	0.0266122	0.978769	NA
AC010331.1	23.2424	0.353158	0.293613	1.2028	0.229053	0.405778
AC010332.1	6.05035	0.546794	0.485509	1.12623	0.260069	0.443235
AC010333.3	1.46887	-0.007198	0.955097	-0.0075364	0.993987	NA
AC010336.1	10.2896	-0.449294	0.378929	-1.18569	0.235744	0.414129
AC010336.2	2.45613	0.00632222	0.875341	0.00722258	0.994237	0.998006
AC010336.4	1.45359	-0.523545	1.15449	-0.453486	0.650199	NA
AC010336.5	3.57306	-0.793153	0.657093	-1.20706	0.227408	0.403789
AC010342.1	3.86445	0.954448	0.649322	1.46991	0.141585	0.285914
AC010343.1	6.06606	-0.102844	0.56283	-0.182726	0.855013	0.923927
AC010359.1	8.84897	-0.282911	0.415037	-0.681652	0.495459	0.67574
AC010374.1	0.671771	1.97319	1.81937	1.08455	0.278121	NA
AC010401.2	0.87157	0.428818	1.44433	0.296897	0.766545	NA
AC010406.1	204.258	0.417618	0.141836	2.94436	0.00323623	0.0131319
AC010422.1	5.65677	0.117037	0.55472	0.210984	0.832899	0.911551
AC010422.2	7.51351	-0.2243	0.475762	-0.471455	0.637316	0.784106
AC010422.3	0.728282	0.0297008	1.45962	0.0203484	0.983765	NA
AC010422.6	14.9051	-0.139162	0.315672	-0.440843	0.659326	0.799896
AC010424.1	5.01642	-1.12189	0.605574	-1.8526	0.0639391	0.155428
AC010424.2	1.0585	0.971291	1.46312	0.663848	0.506787	NA
AC010435.1	2.31165	-1.82861	0.93758	-1.95036	0.0511338	0.13054
AC010442.1	0.660087	-0.0022785	1.57603	-0.0014457	0.998846	NA
AC010463.3	15.1852	0.00985618	0.322475	0.0305642	0.975617	0.991493
AC010468.1	0.858256	-0.730666	1.30602	-0.559462	0.575846	NA
AC010469.1	0.798619	1.30459	1.45763	0.895012	0.370781	NA
AC010478.1	231.756	-0.421401	0.188131	-2.23993	0.0250952	0.0736743
AC010487.1	36.6043	0.229816	0.234521	0.97994	0.327116	0.520075
AC010491.1	36.1541	-0.973782	0.21687	-4.49017	7.12e-06	5.87e-05
AC010501.1	53.675	-0.616568	0.187628	-3.28612	0.00101577	0.004807
AC010503.4	9.69407	0.57478	0.423358	1.35767	0.174569	0.333891
AC010504.1	8.01852	0.439611	0.44954	0.977912	0.328118	0.521215
AC010530.1	4.53866	-0.830338	0.620936	-1.33724	0.181145	0.343014
AC010531.4	1.1106	-0.760038	1.22357	-0.621163	0.534493	NA
AC010531.6	16.2412	-0.477375	0.363118	-1.31466	0.188626	0.353385
AC010533.1	1.40474	-0.514317	1.03665	-0.496135	0.619799	NA
AC010536.1	25.4993	-0.0815895	0.266072	-0.306644	0.759114	0.866226
AC010536.2	4.17281	-0.226613	0.684937	-0.330852	0.740756	0.854188
AC010536.3	6.29894	-0.534801	0.503024	-1.06317	0.287704	0.475638
AC010538.1	3.53882	0.180367	0.710923	0.253708	0.799721	0.891218
AC010542.1	0.991418	0.825015	1.18371	0.696974	0.485819	NA
AC010542.4	1.52589	-1.57849	1.06757	-1.47857	0.139255	NA
AC010542.5	13.0682	-0.581617	0.354882	-1.6389	0.101234	0.222042
AC010547.1	17.4958	-0.633011	0.295617	-2.14132	0.0322481	0.0906807
AC010547.4	6.55034	0.251725	0.471961	0.533359	0.593785	0.752643
AC010551.3	1.1271	-0.317783	1.2146	-0.261636	0.793602	NA
AC010598.1	0.866335	-0.416706	1.67618	-0.248605	0.803666	NA
AC010608.2	0.815707	1.02465	1.5848	0.646545	0.517926	NA
AC010615.1	64.8417	0.261041	0.208782	1.25031	0.211187	0.383122
AC010615.2	13.7056	-1.11135	0.44078	-2.52134	0.011691	0.0390857
AC010616.1	18.9172	-0.466185	0.312542	-1.49159	0.135806	0.277269
AC010618.3	46.084	-0.207597	0.16827	-1.23371	0.21731	0.390659
AC010624.1	26.9696	0.251797	0.250823	1.00388	0.315435	0.507179
AC010624.2	2.36035	1.07473	0.801872	1.34028	0.180156	0.341554
AC010624.3	9.39111	0.00031372	0.398298	0.00078766	0.999372	0.999684
AC010632.1	2.7112	0.722994	0.704043	1.02692	0.304459	0.494656
AC010632.2	2.98012	-0.239801	0.865247	-0.277147	0.781667	0.880338
AC010642.2	152.953	0.391936	0.117216	3.34372	0.00082664	0.00401631
AC010643.1	14.976	-0.72542	0.364037	-1.99271	0.0462931	0.120861
AC010653.1	7.50589	-0.654751	0.472113	-1.38685	0.165486	0.32149
AC010653.2	2.06288	0.0018141	0.878926	0.00206399	0.998353	0.999468
AC010653.3	1.25315	1.04188	1.20399	0.86536	0.386841	NA
AC010654.1	41.3353	-0.078398	0.196001	-0.399987	0.689166	0.820372
AC010680.1	13.1103	0.270945	0.367558	0.737148	0.461032	0.645532
AC010680.2	25.8422	0.217234	0.299766	0.724679	0.468649	0.652161
AC010680.3	7.01874	0.265521	0.467542	0.567909	0.570097	0.735192
AC010680.4	9.9944	0.236101	0.409326	0.576805	0.564071	0.730866
AC010680.5	2.64918	0.0223605	0.778184	0.0287342	0.977077	0.992044
AC010719.1	4.53782	-0.147231	0.608053	-0.242136	0.808675	0.896247
AC010729.1	11.4043	-0.525592	0.381003	-1.37949	0.167742	0.324828
AC010733.1	3.49417	0.935917	0.713205	1.31227	0.189429	0.354624
AC010735.1	1.10922	-1.76996	1.4904	-1.18757	0.235001	NA
AC010735.2	1.53444	-1.13138	1.20274	-0.940666	0.346876	NA
AC010761.1	1.20273	0.657187	1.08106	0.607908	0.543249	NA
AC010761.2	0.864508	-0.977209	1.45047	-0.673716	0.500492	NA
AC010761.4	0.877875	-0.344085	1.43518	-0.239751	0.810523	NA
AC010761.5	0.791004	0.00639654	1.45408	0.00439903	0.99649	NA
AC010809.1	8.00791	0.213212	0.469774	0.45386	0.64993	0.792962
AC010809.2	11.2204	-0.208008	0.357063	-0.582553	0.560194	0.72796
AC010809.3	1.64538	0.0144329	1.01597	0.0142061	0.988666	NA
AC010834.1	0.80176	0.01771	1.38587	0.012779	0.989804	NA
AC010834.3	3.86829	-0.130605	0.629938	-0.207329	0.835753	0.913119
AC010864.1	28.0078	-0.540214	0.254922	-2.11913	0.0340791	0.0949004
AC010878.1	2.52202	0.751746	0.864028	0.870048	0.384274	0.575269
AC010883.1	5.06739	-0.739028	0.572609	-1.29063	0.196831	0.364784
AC010884.1	1.8999	0.18416	0.950426	0.193766	0.846359	0.91932
AC010890.1	14.6397	-0.200445	0.355838	-0.563304	0.573228	0.737836
AC010894.2	25.5307	0.103892	0.258859	0.401345	0.688166	0.819835
AC010900.1	6.51181	-0.0458724	0.583416	-0.0786274	0.937329	0.967428
AC010904.2	7.8274	0.00556483	0.453234	0.0122781	0.990204	0.996867
AC010913.1	5.92583	-0.518917	0.531573	-0.976192	0.328969	0.5218
AC010928.1	1.91571	0.524542	0.82302	0.637338	0.523905	0.699591
AC010931.2	19.1608	-0.0588203	0.412211	-0.142695	0.886531	0.940085
AC010931.3	0.852453	1.76332	1.65734	1.06395	0.287352	NA
AC010969.2	112.188	-0.0653743	0.11349	-0.576035	0.564592	0.731214
AC010973.2	63.2236	0.00942359	0.158242	0.0595516	0.952513	0.976805
AC010975.1	2.03725	-1.31122	1.02487	-1.2794	0.200756	0.369529
AC010976.1	1.64581	-0.153622	0.976226	-0.157364	0.874958	NA
AC010980.1	2.49432	0.139456	0.881715	0.158164	0.874327	0.933487
AC010980.2	2.96673	-1.26496	0.858352	-1.47371	0.14056	0.284414
AC010997.3	1.32716	-0.780071	1.26551	-0.616409	0.537625	NA
AC010997.4	23.3359	-0.637383	0.259125	-2.45975	0.0139034	0.0453321
AC010997.5	2.99197	-0.580835	0.732522	-0.792925	0.427822	0.616802
AC010999.1	2.62244	-0.608611	0.837197	-0.726963	0.467248	0.6509
AC010999.2	6.76238	-0.265215	0.481678	-0.550606	0.581904	0.74386
AC011005.1	6.40242	0.102701	0.475584	0.215947	0.829029	0.908869
AC011008.1	3.06231	-0.432488	0.657702	-0.657575	0.510811	0.688514
AC011008.2	61.7102	0.180311	0.206271	0.874144	0.38204	0.573303
AC011043.1	21.6108	-0.759516	0.270341	-2.80947	0.00496228	0.0189097
AC011199.1	11.8532	0.0319016	0.374383	0.0852112	0.932093	0.964111
AC011270.2	28.642	-0.934087	0.310175	-3.01149	0.00259973	0.0108377
AC011290.1	2.34625	0.133235	0.860139	0.154899	0.876901	0.934819
AC011306.1	1.07647	-0.0346865	1.28771	-0.0269365	0.97851	NA
AC011330.1	12.6884	0.0916608	0.400157	0.229062	0.818821	0.902625
AC011330.2	3.9226	-0.299311	0.653551	-0.457976	0.646969	0.790495
AC011337.1	5.50763	0.473811	0.621304	0.762609	0.445697	0.63315
AC011352.1	1.64201	-1.00356	1.09475	-0.916706	0.359297	NA
AC011365.1	0.731251	1.78408	1.50314	1.1869	0.235266	NA
AC011365.2	0.664318	-1.53373	1.54319	-0.99387	0.320286	NA
AC011369.2	0.664115	0.44435	1.44919	0.306619	0.759133	NA
AC011374.2	8.2037	-0.181013	0.420566	-0.430403	0.666902	0.805237
AC011379.1	1.0034	0.22842	1.1111	0.20558	0.837119	NA
AC011379.2	3.46749	-0.1375	0.643302	-0.213741	0.830749	0.910087
AC011405.1	1.26092	2.42532	1.29098	1.87866	0.0602909	NA
AC011411.1	7.73712	0.332034	0.482418	0.68827	0.491283	0.672546
AC011416.3	0.996612	-1.55309	1.34597	-1.15388	0.248549	NA
AC011444.1	1.11322	0.254372	1.18189	0.215225	0.829592	NA
AC011445.1	9.54469	-0.0880821	0.430587	-0.204563	0.837914	0.914181
AC011445.2	2.30832	-0.103429	0.958464	-0.107911	0.914066	0.953388
AC011446.2	2.93218	0.25412	0.648973	0.391573	0.695374	0.823983
AC011447.3	8.50008	-0.447932	0.441222	-1.01521	0.310007	0.501211
AC011447.6	1.78392	-0.545621	1.04116	-0.524052	0.600242	NA
AC011447.7	11.4717	-0.0796178	0.36551	-0.217827	0.827564	0.907796
AC011448.1	14.5365	0.190251	0.338548	0.561962	0.574142	0.738454
AC011450.1	11.2924	-0.199334	0.418866	-0.47589	0.634152	0.782351
AC011451.3	3.50747	-0.976762	0.969447	-1.00755	0.313673	0.505191
AC011458.2	1.40633	-1.24644	1.24551	-1.00075	0.316947	NA
AC011460.1	3.34049	2.04915	0.789757	2.59466	0.00946858	0.0327151
AC011461.1	2.79873	0.634795	0.780272	0.813556	0.4159	0.605813
AC011462.2	4.24878	0.0666936	0.654028	0.101974	0.918778	0.955944
AC011462.3	0.997985	-0.0201099	1.33743	-0.0150363	0.988003	NA
AC011462.4	16.5712	-0.503084	0.298372	-1.68609	0.0917777	0.206208
AC011466.1	7.12724	0.269653	0.54274	0.496836	0.619305	0.771737
AC011466.2	4.8569	-0.283757	0.534442	-0.53094	0.59546	0.753746
AC011466.4	5.12398	-0.22583	0.594663	-0.379762	0.704122	0.829507
AC011468.1	29.2143	0.0929161	0.218327	0.425581	0.670413	0.807878
AC011468.4	5.58096	0.235162	0.523542	0.449175	0.653305	0.795218
AC011468.5	79.8558	-0.0649164	0.145444	-0.446334	0.655356	0.79646
AC011472.1	11.9059	-0.631132	0.363738	-1.73513	0.0827178	0.190416
AC011472.2	0.791009	-0.0352842	1.63639	-0.0215622	0.982797	NA
AC011472.4	18.0798	-0.610445	0.304768	-2.00298	0.045179	0.118534
AC011472.5	5.91123	-0.41714	0.539798	-0.772771	0.439658	0.627968
AC011474.1	5.69147	-0.871262	0.589084	-1.47901	0.139137	0.28237
AC011474.2	1.11168	1.77253	1.31294	1.35004	0.177002	NA
AC011476.2	1.00833	1.30988	1.78629	0.733298	0.463377	NA
AC011476.3	4.86685	-0.0558458	0.564992	-0.0988434	0.921263	0.957325
AC011477.1	33.92	-0.0024803	0.232117	-0.0106854	0.991474	0.997299
AC011477.2	49.0807	0.294808	0.214798	1.37249	0.169911	0.327711
AC011477.3	1.51194	0.197522	1.06109	0.186149	0.852328	NA
AC011477.4	2.49411	-0.643898	0.853082	-0.754791	0.450375	0.636567
AC011479.2	1.65335	-0.752066	1.07893	-0.697049	0.485772	NA
AC011479.3	2.02203	0.446605	0.819678	0.544855	0.585854	0.747069
AC011481.1	10.9405	-0.427908	0.388143	-1.10245	0.270266	0.454904
AC011481.2	0.660198	-1.86115	1.44426	-1.28865	0.19752	NA
AC011481.3	3.20187	1.80486	0.712725	2.53234	0.0113304	0.0380879
AC011489.1	37.6295	-0.0916014	0.218434	-0.419355	0.674956	0.811215
AC011491.2	2.19514	-0.368387	0.777084	-0.474063	0.635455	0.783119
AC011495.1	2.17399	0.315949	0.993769	0.31793	0.750538	0.860841
AC011497.2	53.4976	0.162353	0.196788	0.825018	0.409362	0.599172
AC011498.1	8.26959	0.123556	0.430679	0.286887	0.774199	0.875536
AC011498.2	3.24114	0.094049	0.668796	0.140625	0.888167	0.940972
AC011498.6	8.31394	-0.514403	0.426841	-1.20514	0.228149	0.404689
AC011498.7	13.0137	0.113204	0.377496	0.299881	0.764268	0.869352
AC011500.3	1.31927	-0.0020408	1.24433	-0.0016401	0.998691	NA
AC011503.2	4.18443	-0.474668	0.613343	-0.773904	0.438988	0.627462
AC011504.1	73.1266	-0.595065	0.150502	-3.95388	7.69e-05	0.00049318
AC011511.1	2.10188	0.534664	0.996942	0.536304	0.591748	0.751144
AC011511.2	1.11389	0.675393	1.15873	0.582872	0.55998	NA
AC011511.5	0.919241	0.963327	1.46349	0.658241	0.510383	NA
AC011525.1	9.79913	0.0394622	0.423645	0.0931492	0.925785	0.959792
AC011603.2	64.0001	1.23176	0.161968	7.60497	2.85e-14	8.76e-13
AC011611.3	6.76646	0.479033	0.503781	0.950876	0.341667	0.534751
AC011611.4	5.64947	-1.23127	0.564202	-2.18233	0.0290853	0.0832112
AC011611.5	0.731662	2.14354	1.57645	1.35972	0.173917	NA
AC011625.1	1.79187	0.0110991	1.00263	0.01107	0.991168	NA
AC011676.1	3.05048	1.26354	0.682632	1.85098	0.0641729	0.155912
AC011676.5	2.58287	0.278227	0.867187	0.320838	0.748333	0.85921
AC011700.1	25.6952	-0.752454	0.259529	-2.89931	0.00373986	0.0148527
AC011726.2	1.19502	0.593942	1.38475	0.428917	0.667984	NA
AC011726.3	1.00426	-0.0005945	1.46466	-0.0004059	0.999676	NA
AC011742.1	0.66362	1.77255	1.52187	1.16472	0.244131	NA
AC011773.4	4.24558	-1.15026	0.635541	-1.80989	0.0703134	0.167685
AC011815.1	42.3613	-0.35694	0.185773	-1.92137	0.0546847	0.137544
AC011815.2	33.3177	-0.237536	0.285506	-0.831983	0.405419	0.595463
AC011815.3	5.6168	-0.74475	0.584511	-1.27414	0.202613	0.372153
AC011816.2	2.52553	0.556981	0.830989	0.670263	0.50269	0.681912
AC011824.1	6.0429	-0.47295	0.475228	-0.995206	0.319636	0.511559
AC011825.2	0.992192	-0.742525	1.29709	-0.572454	0.567014	NA
AC011825.4	5.29483	-0.0953411	0.542628	-0.175703	0.860528	0.926757
AC011840.4	0.859766	2.94118	1.41377	2.08038	0.0374904	NA
AC011840.6	0.65006	-1.10752	1.58217	-0.699998	0.483928	NA
AC011912.1	42.9626	-0.145033	0.198019	-0.732421	0.463912	0.648065
AC011921.1	7.56624	-0.353308	0.476905	-0.740834	0.458794	0.64372
AC011933.2	2.06279	0.911472	0.940745	0.968883	0.332603	0.524962
AC011933.3	2.51259	0.133184	0.765586	0.173964	0.861894	0.927604
AC011939.1	3.43765	0.469403	0.706493	0.664414	0.506426	0.684905
AC011939.2	1.59446	1.43584	1.08445	1.32403	0.185492	NA
AC011939.3	16.575	0.914505	0.310368	2.94652	0.00321375	0.0130667
AC011944.1	1.13193	1.15694	1.2585	0.919301	0.357938	NA
AC011944.2	3.04466	-0.0860638	0.766699	-0.112252	0.910623	0.95188
AC011978.2	8.40305	0.375955	0.398712	0.942923	0.34572	0.538698
AC011979.1	0.926397	-1.02483	1.3767	-0.744408	0.45663	NA
AC011999.1	1.58923	1.71962	1.08762	1.58109	0.113859	NA
AC012020.1	18.3265	-0.16447	0.281777	-0.58369	0.559429	0.72741
AC012065.2	4.23929	-0.224773	0.532578	-0.422047	0.672991	0.809982
AC012065.3	3.16003	-0.412951	0.783409	-0.527121	0.59811	0.755495
AC012065.4	5.8582	0.153395	0.472611	0.324569	0.745507	0.857275
AC012065.5	0.725965	-0.0018254	1.45963	-0.0012506	0.999002	NA
AC012066.1	1.07193	-1.59108	1.29374	-1.22982	0.218763	NA
AC012073.1	6.35288	-0.699569	0.566587	-1.23471	0.21694	0.390057
AC012074.1	26.0121	-0.019806	0.253349	-0.0781768	0.937687	0.967664
AC012085.2	4.46361	2.74236	0.886369	3.09393	0.00197525	0.00855764
AC012087.1	0.718195	1.85659	1.57716	1.17717	0.239126	NA
AC012123.1	6.73006	-1.12264	0.586355	-1.9146	0.0555433	0.139158
AC012146.1	125.442	0.393249	0.122117	3.22027	0.00128068	0.00589259
AC012146.3	1.84949	0.312707	0.961406	0.32526	0.744985	NA
AC012158.2	0.836292	-0.947105	1.62091	-0.584304	0.559016	NA
AC012170.1	0.735579	-0.75855	1.47357	-0.514768	0.606715	NA
AC012170.2	1.98508	0.7714	0.85594	0.901232	0.367465	0.560387
AC012173.1	2.98347	0.543527	0.739303	0.735188	0.462225	0.646492
AC012181.2	9.69063	1.90572	0.472891	4.02993	5.58e-05	0.00036959
AC012181.3	10.1967	1.9724	0.433347	4.55155	5.33e-06	4.54e-05
AC012184.1	9.37287	0.736383	0.399624	1.84269	0.0653741	0.158315
AC012184.3	25.2892	-0.21177	0.275602	-0.768392	0.442254	0.630314
AC012186.2	4.16226	0.544228	0.618623	0.87974	0.379	0.570918
AC012186.3	1.2107	0.98623	1.19844	0.822927	0.41055	NA
AC012213.1	63.4973	-0.0460171	0.173589	-0.265093	0.790938	0.886368
AC012213.2	2.26964	0.533769	1.04131	0.512592	0.608237	0.763496
AC012213.3	1.99049	1.14504	1.06909	1.07104	0.28415	0.47165
AC012213.4	24.6252	-0.0905174	0.272629	-0.332017	0.739876	0.853481
AC012254.1	12.4405	0.313149	0.394454	0.793878	0.427267	0.616161
AC012254.3	2.83576	0.638254	0.751901	0.848853	0.395963	0.58638
AC012306.2	41.4339	-0.139903	0.209364	-0.66823	0.503987	0.683049
AC012309.1	0.665519	1.77223	1.41797	1.24983	0.211361	NA
AC012309.2	1.31857	-0.819876	1.15869	-0.707588	0.479201	NA
AC012313.1	187.09	-0.480491	0.117118	-4.10261	4.09e-05	0.00027996
AC012313.10	14.5673	-0.210326	0.320481	-0.656281	0.511643	0.688925
AC012313.2	64.1148	-0.150679	0.16005	-0.941448	0.346475	0.539347
AC012313.3	13.0993	-0.457999	0.40775	-1.12324	0.261337	0.444517
AC012313.4	11.6421	-0.236259	0.36891	-0.640425	0.521897	0.697783
AC012313.5	80.4314	-0.0726142	0.161053	-0.450871	0.652083	0.794445
AC012313.6	58.5105	-0.153475	0.164978	-0.93028	0.352226	0.544803
AC012313.7	6.03703	-0.696168	0.5354	-1.30028	0.193506	0.360327
AC012313.8	59.5182	-0.357606	0.164443	-2.17465	0.0296561	0.0845383
AC012313.9	39.3006	-0.184602	0.232465	-0.794103	0.427136	0.616051
AC012354.1	112.504	-1.00055	0.1395	-7.1724	7.37e-13	1.89e-11
AC012354.2	0.658177	-0.457261	1.61337	-0.28342	0.776855	NA
AC012354.3	8.46077	-0.408316	0.508642	-0.802758	0.422115	0.611566
AC012358.1	24.7379	-0.128275	0.291913	-0.43943	0.66035	0.800502
AC012358.3	16.5613	0.44195	0.280293	1.57675	0.114854	0.244371
AC012360.1	8.277	0.388029	0.420249	0.923332	0.355834	0.548716
AC012360.3	215.564	0.0851096	0.111056	0.766364	0.44346	0.631264
AC012363.1	1.78717	-0.871216	1.00973	-0.862818	0.388238	NA
AC012368.1	13.6677	-0.874549	0.351904	-2.48519	0.0129483	0.0426464
AC012368.2	0.734664	-1.01509	1.42234	-0.713678	0.475426	NA
AC012377.1	1.01124	-0.497964	1.28565	-0.387325	0.698516	NA
AC012400.1	2.50274	0.395463	0.807383	0.489809	0.624269	0.774863
AC012409.3	1.38067	0.198086	1.15794	0.171067	0.864171	NA
AC012414.5	41.8764	0.706739	0.226475	3.1206	0.00180482	0.00789867
AC012417.1	1.00258	-0.650243	1.23434	-0.526795	0.598336	NA
AC012435.1	2.34022	0.815628	1.01243	0.805612	0.420467	0.610083
AC012435.2	3.18661	-0.65288	0.667942	-0.977449	0.328347	0.521222
AC012442.1	8.03715	0.658181	0.430535	1.52875	0.126326	0.263142
AC012442.2	13.854	0.671806	0.357714	1.87805	0.0603737	0.148432
AC012445.1	1.38555	1.01732	1.16739	0.871453	0.383507	NA
AC012447.1	11.491	0.345077	0.382322	0.902584	0.366747	0.559612
AC012456.2	3.75905	-1.10763	0.710178	-1.55965	0.118842	0.250887
AC012464.2	1.26984	0.430517	1.23959	0.347305	0.728362	NA
AC012464.3	6.251	-0.448506	0.47998	-0.934425	0.350085	0.542878
AC012467.2	152.212	-0.171302	0.10477	-1.63503	0.102043	0.223424
AC012485.1	1.8639	0.00994806	0.954513	0.0104221	0.991684	NA
AC012485.3	1.40011	-0.190204	1.00227	-0.189774	0.849487	NA
AC012499.1	1.19896	-0.856596	1.0723	-0.79884	0.424383	NA
AC012507.2	3.17345	0.173552	0.651893	0.266228	0.790064	0.885747
AC012508.1	15.0805	0.136915	0.332356	0.411954	0.680373	0.815015
AC012508.2	35.8436	-0.141056	0.214033	-0.65904	0.50987	0.687828
AC012510.1	11.5475	-0.0642446	0.358833	-0.179037	0.857908	0.925157
AC012511.1	1.46788	-0.60161	1.15721	-0.519879	0.603148	NA
AC012513.3	354.447	0.00128368	0.104908	0.0122363	0.990237	0.996867
AC012555.1	1.14198	-1.57552	1.28123	-1.22969	0.218813	NA
AC012557.1	17.0025	-0.0384867	0.311988	-0.12336	0.901822	0.947522
AC012557.2	9.99973	0.595382	0.401613	1.48248	0.138214	0.280929
AC012558.1	2.29859	-0.995346	0.869266	-1.14504	0.252191	0.433969
AC012569.1	1.26207	-0.254186	1.06786	-0.238034	0.811855	NA
AC012574.1	5.84376	-0.601793	0.559145	-1.07627	0.281806	0.468936
AC012588.1	1.4618	-0.0173882	1.04403	-0.0166548	0.986712	NA
AC012603.1	0.806146	2.56414	1.61865	1.58413	0.113165	NA
AC012613.1	2.13496	-2.96981	1.10144	-2.6963	0.00701141	0.0253923
AC012613.2	2.77486	-1.32272	0.772235	-1.71285	0.0867407	0.197405
AC012615.1	103.608	0.275735	0.140023	1.96922	0.048928	0.12617
AC012615.2	0.925216	-0.978183	1.30554	-0.749255	0.453703	NA
AC012615.6	1.66668	0.700074	0.947319	0.739005	0.459904	NA
AC012617.1	1.44945	0.240836	0.981641	0.24534	0.806193	NA
AC012618.1	2.47575	1.95283	0.799837	2.44153	0.014625	0.0473269
AC012618.3	122.669	-0.262336	0.144754	-1.81228	0.0699422	0.166995
AC012629.1	1.86869	0.155801	0.868949	0.179298	0.857704	NA
AC012629.2	3.32935	4.32697	1.03617	4.17592	2.97e-05	0.00021108
AC012640.2	47.1721	0.135567	0.197085	0.687859	0.491541	0.672609
AC012640.4	3.90791	0.729542	0.589481	1.2376	0.215864	0.388914
AC012645.1	62.878	-0.392299	0.170594	-2.29961	0.0214704	0.0649092
AC012645.2	1.011	0.259854	1.39738	0.185958	0.852478	NA
AC012645.4	1.65118	1.12203	1.10669	1.01386	0.31065	NA
AC012651.1	16.1191	-0.557957	0.29194	-1.9112	0.0559783	0.140027
AC012676.1	12.2077	-0.194449	0.356781	-0.54501	0.585747	0.746996
AC012676.3	3.33655	0.814197	0.705712	1.15372	0.248614	0.429589
AC012676.4	2.79355	-0.339692	0.760505	-0.446666	0.655116	0.796313
AC012676.5	36.8784	-0.0348969	0.270118	-0.129191	0.897206	0.945038
AC013248.1	0.795789	-0.406188	1.38728	-0.292795	0.769679	NA
AC013267.1	0.730888	-1.52937	1.58218	-0.966627	0.333731	NA
AC013270.1	1.46117	-0.664692	1.00176	-0.663524	0.506995	NA
AC013275.1	9.33179	-0.72222	0.400228	-1.80452	0.0711493	0.169166
AC013355.1	2.59437	0.00536172	0.760477	0.00705047	0.994375	0.998028
AC013391.2	0.851033	0.00817742	1.4865	0.00550113	0.995611	NA
AC013391.3	7.93762	-0.653772	0.45407	-1.43981	0.149922	0.298579
AC013394.1	10.4171	0.0833657	0.400896	0.207948	0.835269	0.912732
AC013400.1	4.05048	-0.337132	0.629428	-0.535616	0.592224	0.751617
AC013403.2	12.5506	-0.200252	0.357278	-0.560493	0.575143	0.739095
AC013451.2	1.1919	1.02821	1.19705	0.85896	0.390363	NA
AC013460.1	7.54581	-0.727753	0.482697	-1.50768	0.131636	0.271127
AC013468.1	24.2513	-0.200766	0.267042	-0.751813	0.452164	0.63837
AC013470.3	1.60171	0.840504	1.06958	0.785829	0.431968	NA
AC013472.1	1.00868	1.98488	1.36699	1.45201	0.1465	NA
AC013472.3	7.52507	-0.0208079	0.480137	-0.0433373	0.965433	0.985222
AC013489.3	0.660928	0.00446865	1.69974	0.00262902	0.997902	NA
AC013553.4	98.1402	-0.170854	0.141979	-1.20338	0.22883	0.405477
AC013562.1	2.13533	0.842163	0.901956	0.933708	0.350455	0.543196
AC013565.3	2.86285	0.744154	0.707422	1.05192	0.292835	0.481722
AC013643.2	2.22993	-3.51771	1.15779	-3.0383	0.00237914	0.0100377
AC013643.3	8.66484	-1.29036	0.500354	-2.57889	0.00991188	0.0339639
AC013714.1	1.3942	0.0106009	0.971186	0.0109154	0.991291	NA
AC013726.1	71.4035	-1.22328	0.195804	-6.24746	4.17e-10	7.3e-09
AC013727.1	0.986346	1.25964	1.61979	0.777655	0.436772	NA
AC013731.1	22.4766	0.189218	0.277151	0.682725	0.494781	0.675341
AC013733.2	131.335	0.494301	0.126214	3.91637	8.99e-05	0.0005657
AC015540.1	9.96929	-0.821007	0.40062	-2.04934	0.0404291	0.108823
AC015656.1	5.66756	-0.354446	0.554233	-0.639525	0.522482	0.698211
AC015660.4	1.8715	0.316525	1.15973	0.272931	0.784906	NA
AC015674.1	1.38044	-0.565004	1.1168	-0.505911	0.612919	NA
AC015689.1	1.07336	0.31084	1.27052	0.244657	0.806722	NA
AC015712.2	1.84572	-0.977479	1.00607	-0.971585	0.331257	NA
AC015712.4	7.70995	-1.39442	0.577467	-2.41472	0.0157472	0.0502852
AC015712.6	10.0664	-0.705448	0.529831	-1.33146	0.183039	0.345667
AC015720.1	3.24808	0.174475	0.623303	0.27992	0.779539	0.878809
AC015726.1	21.2789	0.356665	0.269848	1.32173	0.186259	0.349946
AC015727.1	1.98604	-0.813934	0.890395	-0.914127	0.36065	0.553704
AC015743.1	0.877716	1.79969	1.61054	1.11744	0.263805	NA
AC015795.2	0.671445	-0.400924	1.51827	-0.264067	0.791728	NA
AC015799.1	9.06546	0.155988	0.406579	0.38366	0.701231	0.827471
AC015802.1	2.32769	-0.480594	0.823067	-0.583906	0.559284	0.727325
AC015802.3	480.38	-0.531961	0.0780236	-6.81795	9.24e-12	2.06e-10
AC015802.4	4.40983	0.302317	0.698542	0.432783	0.665172	0.804245
AC015802.5	268.288	-0.669098	0.0992503	-6.74152	1.57e-11	3.37e-10
AC015802.6	331.224	-0.0878315	0.133001	-0.660385	0.509007	0.687276
AC015813.1	599.058	-0.321853	0.107394	-2.99694	0.00272702	0.0113199
AC015813.4	4.41293	0.152648	0.604835	0.252379	0.800748	0.891564
AC015813.5	27.2463	-0.0923259	0.260466	-0.354465	0.72299	0.842373
AC015813.6	143.465	0.0743834	0.105983	0.701845	0.482776	0.664555
AC015813.7	3.51656	-0.438741	0.71042	-0.61758	0.536852	0.709563
AC015818.2	1.21295	0.218459	1.23599	0.176748	0.859706	NA
AC015845.2	3.64604	-0.128883	0.649584	-0.198409	0.842725	0.917152
AC015849.1	1.73223	3.14364	1.12407	2.79666	0.00516336	NA
AC015849.4	2.84151	0.110994	0.782555	0.141835	0.88721	0.940528
AC015849.5	1.05359	0.0211563	1.51709	0.0139454	0.988874	NA
AC015871.3	297.48	0.0269017	0.093625	0.287335	0.773856	0.875281
AC015871.4	1.20367	0.243238	1.16495	0.208796	0.834607	NA
AC015883.1	6.48644	-0.250063	0.489175	-0.511193	0.609216	0.764325
AC015908.2	1.65359	0.538169	1.14803	0.468778	0.639229	NA
AC015909.2	2.56804	-1.17945	0.814353	-1.44832	0.147527	0.294882
AC015909.3	0.97772	-0.553369	1.46249	-0.378375	0.705152	NA
AC015909.5	55.4287	-0.205748	0.160868	-1.27899	0.200902	0.369677
AC015912.3	7.87759	0.830088	0.442227	1.87706	0.0605093	0.14865
AC015917.2	9.42512	0.383532	0.392744	0.976545	0.328794	0.521654
AC015920.1	1.18725	-1.38539	1.22944	-1.12685	0.259806	NA
AC015921.1	0.796261	0.324908	1.24176	0.261651	0.793591	NA
AC015922.4	25.8664	-0.363705	0.278882	-1.30415	0.192181	0.358666
AC015959.1	0.801974	-1.30738	1.52072	-0.85971	0.389949	NA
AC015961.1	4.93139	0.0615961	0.546206	0.112771	0.910212	0.951642
AC015961.2	20.6513	-0.105914	0.2748	-0.385422	0.699925	0.826851
AC015967.1	2.56465	-0.566913	0.747806	-0.758102	0.44839	0.635442
AC015971.1	6.18612	0.240366	0.529321	0.454103	0.649755	0.792836
AC015982.1	31.1797	0.0817478	0.211308	0.386865	0.698856	0.826165
AC015983.2	2.63957	-0.478355	0.757569	-0.631435	0.527756	0.702557
AC015987.1	0.713982	-1.26547	1.74408	-0.725583	0.468094	NA
AC016026.1	3.24517	-0.866495	0.658147	-1.31657	0.187984	0.352566
AC016027.1	7.23973	0.229936	0.467688	0.491645	0.62297	0.774223
AC016027.2	0.869863	0.00987452	1.47385	0.00669981	0.994654	NA
AC016044.1	42.2859	-0.260012	0.278586	-0.933327	0.350651	0.543267
AC016065.1	118.789	-0.206663	0.130776	-1.58028	0.114042	0.243161
AC016144.1	2.2446	-0.44639	0.832926	-0.53593	0.592007	0.751387
AC016168.1	3.25473	-0.0642019	0.650454	-0.0987032	0.921374	0.957325
AC016168.2	5.80389	-1.44326	0.59016	-2.44554	0.0144633	0.0468629
AC016168.3	5.53343	-0.489246	0.555918	-0.88007	0.378821	0.570882
AC016229.1	15.7862	-0.903822	0.389147	-2.32257	0.0202023	0.0618126
AC016229.2	3.55989	-0.9236	0.652129	-1.41628	0.156692	0.308496
AC016252.1	4.58553	0.431599	0.583072	0.740215	0.45917	0.643854
AC016257.1	3.46341	0.0135911	0.674342	0.0201546	0.98392	0.995428
AC016355.1	42.3698	-0.136497	0.185641	-0.735275	0.462172	0.646481
AC016394.1	19.2273	0.068522	0.270204	0.253593	0.79981	0.891272
AC016395.1	1.41106	-0.63633	1.01138	-0.629167	0.52924	NA
AC016396.1	1.62995	-0.489103	1.01775	-0.480571	0.630822	NA
AC016405.1	2.95785	-0.205037	0.763265	-0.268632	0.788213	0.884394
AC016405.2	1.06937	-1.01265	1.22143	-0.829068	0.407066	NA
AC016405.3	19.8183	-0.154065	0.349873	-0.440345	0.659687	0.800161
AC016526.2	4.01007	0.608551	0.574725	1.05886	0.289665	0.477655
AC016526.3	11.4223	0.887543	0.454971	1.95077	0.0510847	0.13048
AC016542.1	2.31349	0.244085	0.867	0.281528	0.778306	0.878097
AC016556.1	1.37878	-2.44215	1.33113	-1.83465	0.066558	NA
AC016575.1	1.18884	-0.2065	1.31132	-0.157475	0.87487	NA
AC016582.1	1.2684	0.991787	1.13498	0.873834	0.382209	NA
AC016582.2	15.9028	-0.412918	0.319611	-1.29194	0.196378	0.364344
AC016582.3	753.889	0.130861	0.0690933	1.89397	0.0582283	0.144174
AC016583.1	3.78205	0.254975	0.641169	0.397673	0.690872	0.82138
AC016586.1	15.3543	0.198413	0.337	0.588763	0.55602	0.724813
AC016588.2	8.5953	-0.379164	0.406879	-0.931884	0.351397	0.544008
AC016590.1	0.740762	-0.422219	1.51742	-0.278248	0.780822	NA
AC016590.2	16.7813	0.204661	0.334731	0.611419	0.540922	0.71263
AC016590.3	53.8292	-0.48942	0.210024	-2.3303	0.0197901	0.0608171
AC016597.1	1.93456	-1.67289	1.02292	-1.63541	0.101962	0.223312
AC016700.3	0.8614	0.0154062	1.3974	0.011025	0.991204	NA
AC016705.2	137.715	-0.407014	0.142712	-2.85199	0.00434463	0.0169274
AC016708.1	15.1313	-0.204103	0.333792	-0.611467	0.540891	0.71263
AC016712.1	0.861708	1.55255	1.41695	1.0957	0.273209	NA
AC016717.1	4.62514	-1.15426	0.584359	-1.97526	0.048239	0.124763
AC016717.2	187.644	-0.538432	0.214235	-2.51328	0.0119613	0.0398348
AC016722.3	4.86775	0.00490247	0.599557	0.00817682	0.993476	0.997841
AC016723.1	55.7604	0.169226	0.227019	0.745425	0.456015	0.64129
AC016727.1	68.8607	0.00017449	0.149458	0.00116751	0.999068	0.999637
AC016734.1	2.11479	-0.536705	0.881833	-0.608625	0.542773	0.714145
AC016737.1	9.87952	-0.423202	0.451767	-0.936772	0.348876	0.541755
AC016738.1	2.15796	2.4619	1.02441	2.40324	0.0162503	0.0516514
AC016739.1	20.8699	0.303918	0.259253	1.17228	0.241084	0.42075
AC016747.1	253.693	-0.30356	0.109392	-2.77498	0.00552045	0.020685
AC016747.3	2.96249	-0.496705	0.673992	-0.73696	0.461147	0.645553
AC016747.4	6.17027	-0.0456134	0.482507	-0.0945342	0.924685	0.959235
AC016757.1	54.1574	-0.108585	0.222283	-0.488498	0.625197	0.775427
AC016769.1	0.720498	-0.442732	1.79095	-0.247205	0.804749	NA
AC016773.1	8.77667	-0.351204	0.46195	-0.760263	0.447097	0.634505
AC016831.1	15.4475	0.370865	0.329373	1.12597	0.260178	0.443285
AC016831.5	2.01924	0.993713	0.880842	1.12814	0.259261	0.44247
AC016876.1	84.1791	-0.0578294	0.15049	-0.384274	0.700776	0.827414
AC016876.2	1.65029	-1.33778	1.1285	-1.18545	0.23584	NA
AC016876.3	5.1004	-0.573675	0.628861	-0.912245	0.36164	0.554691
AC016888.1	0.935805	-0.292196	1.30033	-0.224709	0.822205	NA
AC016907.2	13.3665	-0.398603	0.351989	-1.13243	0.257453	0.440554
AC016910.1	1.32153	-0.412862	1.02228	-0.403862	0.686314	NA
AC016924.1	1.51055	-0.841723	1.03275	-0.815033	0.415053	NA
AC016949.1	24.782	0.458688	0.337386	1.35953	0.173977	0.333215
AC016957.2	7.12293	-0.755811	0.475395	-1.58986	0.111867	0.239829
AC016999.1	0.740986	1.98379	1.62122	1.22364	0.221087	NA
AC017007.2	6.32641	1.3337	0.48105	2.77247	0.00556324	0.0208247
AC017007.5	0.664757	-1.72044	1.68518	-1.02092	0.307293	NA
AC017071.1	3.77829	-0.580699	0.66486	-0.873415	0.382437	0.57363
AC017074.1	4.08364	1.1845	0.629725	1.88099	0.0599739	0.147647
AC017079.1	0.666028	0.740029	1.39804	0.529332	0.596575	NA
AC017079.2	0.793764	0.582919	1.35947	0.428785	0.668079	NA
AC017083.1	18.1612	-0.67062	0.306804	-2.18582	0.0288287	0.0825788
AC017083.2	57.9822	0.700573	0.185199	3.7828	0.00015507	0.00091956
AC017083.3	2.25595	0.265802	0.87144	0.305014	0.760355	0.866794
AC017100.1	39.1947	-0.280701	0.216843	-1.29449	0.195497	0.3631
AC017101.1	6.11596	-0.650477	0.51883	-1.25374	0.209937	0.381477
AC017104.1	103.943	-0.141243	0.147346	-0.958578	0.337771	0.530726
AC017104.4	50.034	-0.149629	0.188149	-0.795272	0.426455	0.615387
AC017104.5	23.1737	-0.259364	0.266173	-0.974419	0.329848	0.522666
AC018362.1	6.19184	0.869768	0.529344	1.64311	0.100361	0.220625
AC018413.1	4.60296	0.708458	0.544202	1.30183	0.192975	0.359699
AC018445.1	0.858008	-0.415417	1.3781	-0.301442	0.763078	NA
AC018450.1	1.19262	-2.27203	1.31647	-1.72585	0.0843745	NA
AC018462.2	0.828804	-1.70484	1.65267	-1.03157	0.302275	NA
AC018511.2	0.665528	-1.55759	1.54085	-1.01087	0.31208	NA
AC018521.2	1.36428	-2.24946	1.34616	-1.67102	0.0947183	NA
AC018521.5	94.0784	0.116951	0.154875	0.755133	0.450169	0.63642
AC018521.7	0.996113	-0.228248	1.24647	-0.183116	0.854707	NA
AC018553.1	1.57695	1.17389	1.07119	1.09588	0.273133	NA
AC018553.2	0.926436	0.798645	1.16664	0.684568	0.493617	NA
AC018557.1	4.62	-0.593792	0.583246	-1.01808	0.30864	0.499672
AC018563.1	0.985268	1.00692	1.2737	0.790551	0.429206	NA
AC018620.1	1.53154	0.479812	1.08147	0.443668	0.657283	NA
AC018628.1	37.4785	0.113856	0.228888	0.497432	0.618884	0.771542
AC018635.1	1.23101	-2.52261	1.37804	-1.83057	0.0671641	NA
AC018635.2	1.72621	-1.25506	0.949578	-1.3217	0.186267	NA
AC018638.2	60.0651	-0.103745	0.163404	-0.634898	0.525495	0.700767
AC018638.4	120.434	-0.0375264	0.125885	-0.298101	0.765626	0.870125
AC018638.5	130.478	-0.271758	0.171482	-1.58476	0.113022	0.241721
AC018638.6	24.1821	0.731016	0.270976	2.69772	0.00698171	0.0253052
AC018638.7	21.5841	0.121202	0.253959	0.477251	0.633184	0.781511
AC018638.8	41.2241	0.193771	0.234425	0.826581	0.408475	0.598265
AC018645.2	50.5352	-0.442388	0.199193	-2.22091	0.0263573	0.0767959
AC018647.1	5.50713	-0.872814	0.649611	-1.34359	0.17908	0.340339
AC018647.2	403.344	-0.168968	0.0863621	-1.95651	0.0504054	0.129099
AC018648.1	6.52278	0.594874	0.53547	1.11094	0.266595	0.450518
AC018653.3	29.7078	0.358572	0.232793	1.54031	0.123485	0.258377
AC018688.1	0.661439	-2.32688	1.79558	-1.2959	0.195011	NA
AC018690.1	15.6841	-0.169185	0.322731	-0.524231	0.600118	0.756794
AC018695.6	31.5526	-0.1591	0.244146	-0.651659	0.514621	0.69124
AC018697.1	1.41037	0.194843	1.08039	0.180346	0.856881	NA
AC018712.1	1.19539	2.7727	1.39987	1.98069	0.0476264	NA
AC018730.2	1.90835	-0.763411	0.955531	-0.798939	0.424326	0.613816
AC018735.1	1.04252	0.471951	1.56368	0.30182	0.762789	NA
AC018737.2	3.42307	0.545039	0.717191	0.759964	0.447276	0.634555
AC018742.1	1.00043	1.41277	1.32568	1.0657	0.28656	NA
AC018754.1	34.2169	0.294768	0.341061	0.864267	0.387441	0.578194
AC018755.1	1.25918	-0.956198	1.23858	-0.77201	0.440109	NA
AC018755.3	43.7353	-0.50952	0.183713	-2.77346	0.00554641	0.0207751
AC018761.2	1.25927	0.0102961	1.18327	0.00870139	0.993057	NA
AC018761.3	0.741784	-1.56511	1.58639	-0.986587	0.323845	NA
AC018766.1	4.95255	-0.109916	0.539087	-0.203893	0.838437	0.914547
AC018797.2	108.967	0.111227	0.134386	0.827665	0.40786	0.597817
AC018809.1	13.7854	1.44282	0.342032	4.21839	2.46e-05	0.00017863
AC018809.2	10.331	0.112724	0.381539	0.295446	0.767653	0.871477
AC018816.1	2.46693	1.88801	0.892036	2.11651	0.0343011	0.0953882
AC018845.3	6.26485	0.24049	0.516084	0.46599	0.641223	0.786968
AC018868.2	2.32567	0.727564	0.767753	0.947654	0.343306	0.536487
AC018892.3	6.04563	-0.599041	0.497343	-1.20448	0.228403	0.404946
AC018926.1	5.84201	0.106221	0.535266	0.198445	0.842697	0.917152
AC018926.2	2.70065	0.112909	0.751663	0.150213	0.880597	0.93702
AC018926.3	6.80429	0.535692	0.510373	1.04961	0.293898	0.482925
AC018992.1	21.2135	-0.438765	0.281518	-1.55857	0.119098	0.25131
AC019069.1	27.083	0.962735	0.274716	3.50447	0.00045752	0.00240661
AC019077.1	8.66283	-0.436975	0.431773	-1.01205	0.311515	0.502511
AC019080.1	80.7846	-0.180822	0.183164	-0.987215	0.323537	0.516143
AC019080.5	27.6091	-0.205106	0.274492	-0.747221	0.45493	0.64035
AC019097.1	1.69975	-1.43879	1.06028	-1.35699	0.174783	NA
AC019117.1	1.07141	1.73245	1.28176	1.35161	0.176499	NA
AC019118.2	1.85653	-0.406874	0.980499	-0.414967	0.678166	NA
AC019129.2	4.27517	-0.938423	0.659841	-1.42219	0.15497	0.306019
AC019131.2	14.8518	-0.291545	0.349108	-0.835115	0.403653	0.593804
AC019163.1	6.58931	0.256683	0.490749	0.523043	0.600944	0.757367
AC019171.1	0.736055	2.72157	1.75482	1.55091	0.120923	NA
AC019181.1	13.2918	-0.587398	0.358381	-1.63903	0.101207	0.222005
AC019185.2	4.64036	0.555331	0.616002	0.901509	0.367318	0.560217
AC019186.1	1.72108	1.50607	0.911167	1.65291	0.09835	NA
AC019193.2	1.3185	1.12455	1.28198	0.877201	0.380377	NA
AC019197.1	31.6161	0.158284	0.253957	0.623274	0.533105	0.706611
AC019205.2	157.204	-0.136875	0.101792	-1.34466	0.178735	0.339916
AC019226.1	1.90442	-0.421478	1.03634	-0.4067	0.684228	0.817403
AC019227.1	1.33604	0.73565	0.999866	0.735749	0.461884	NA
AC019257.1	48.3456	-0.209949	0.211282	-0.993689	0.320375	0.512246
AC019257.2	22.6819	-0.115912	0.247599	-0.468146	0.63968	0.785807
AC019294.2	1.92314	-1.75504	1.0156	-1.72809	0.083973	0.192573
AC020558.1	0.996719	0.479948	1.1175	0.429482	0.667572	NA
AC020559.1	2.937	-0.400986	0.822571	-0.487478	0.625919	0.77594
AC020594.1	4.11776	0.751916	0.643028	1.16934	0.242268	0.422157
AC020604.1	39.8117	-0.102885	0.186831	-0.550685	0.58185	0.74386
AC020612.1	7.92785	-0.582372	0.438898	-1.3269	0.184543	0.347772
AC020612.3	0.663167	1.29157	1.50936	0.855705	0.392161	NA
AC020629.1	0.864803	0.251845	1.18819	0.211956	0.832141	NA
AC020633.1	1.60316	0.372478	0.933793	0.398887	0.689977	NA
AC020634.1	6.32135	0.355599	0.461259	0.770932	0.440747	0.628845
AC020636.2	4.10087	0.817472	0.582313	1.40384	0.160368	0.314221
AC020637.1	2.30241	-0.122957	0.890649	-0.138054	0.890198	0.942046
AC020656.1	1.21093	-1.7805	1.57602	-1.12974	0.258585	NA
AC020656.2	7.67704	-0.878468	0.470583	-1.86677	0.0619343	0.151441
AC020659.1	1.25978	-1.39805	1.35667	-1.0305	0.302774	NA
AC020661.1	10.9424	0.0623772	0.43891	0.142118	0.886987	0.94038
AC020663.1	4.96145	-0.166004	0.53971	-0.30758	0.758402	0.866102
AC020663.2	49.7924	-0.366604	0.194944	-1.88056	0.0600317	0.147758
AC020663.3	6.44533	0.272576	0.467276	0.58333	0.559671	0.727534
AC020688.1	0.663771	1.03786	1.53365	0.676727	0.498579	NA
AC020741.1	0.666537	-2.92785	1.61272	-1.81548	0.0694507	NA
AC020763.2	1.50863	-0.564958	1.20953	-0.467089	0.640436	NA
AC020763.4	10.749	-0.0262991	0.497664	-0.0528451	0.957855	0.979589
AC020765.2	11.4602	0.560082	0.349871	1.60083	0.109415	0.235887
AC020779.1	1.37617	2.15653	1.45731	1.4798	0.138926	NA
AC020898.1	1.3184	0.228982	1.04245	0.219657	0.826138	NA
AC020900.1	1.07634	0.689871	1.15957	0.594935	0.551887	NA
AC020904.2	11.6841	-0.331693	0.32479	-1.02125	0.307134	0.497701
AC020907.5	10.1705	-0.348371	0.386017	-0.902476	0.366804	0.559662
AC020909.2	1.63729	-0.47757	1.04052	-0.458972	0.646254	NA
AC020910.1	0.803684	-0.489123	1.27459	-0.38375	0.701164	NA
AC020910.2	4.70459	-0.830197	0.614734	-1.3505	0.176856	0.337071
AC020910.4	29.0023	0.196247	0.216507	0.906422	0.364712	0.557533
AC020910.5	64.6182	-0.119599	0.146992	-0.813646	0.415848	0.605777
AC020915.2	34.4865	-0.120907	0.26478	-0.456631	0.647936	0.791229
AC020915.3	29.7897	-0.106489	0.227933	-0.467194	0.640361	0.786471
AC020915.4	88.1699	-0.0227352	0.132322	-0.171818	0.863581	0.928527
AC020916.1	10.3031	0.0377723	0.373201	0.101212	0.919382	0.956217
AC020917.3	1.32041	1.59443	1.16064	1.37376	0.169517	NA
AC020917.4	49.3597	-0.503577	0.249064	-2.02187	0.0431894	0.114491
AC020922.3	1.92115	-0.281487	0.862903	-0.326209	0.744266	0.856516
AC020928.1	70.9455	-0.172922	0.152845	-1.13135	0.257907	0.441073
AC020931.1	1.19683	-1.45125	1.16298	-1.24787	0.212079	NA
AC020934.1	40.5474	-0.342367	0.200618	-1.70656	0.0879039	0.199424
AC020934.2	0.927391	-0.32173	1.35268	-0.237846	0.812	NA
AC020951.1	43.5517	-0.523137	0.256788	-2.03723	0.0416268	0.111195
AC020978.10	30.1575	0.0180623	0.213885	0.0844487	0.9327	0.96449
AC020978.2	4.71053	-0.295787	0.622111	-0.475457	0.634461	0.782571
AC020978.6	1.70527	0.992898	1.01012	0.982947	0.325634	NA
AC020978.7	3.66922	-0.0787075	0.650115	-0.121067	0.903638	0.948162
AC020978.8	6.97169	-0.0445234	0.50049	-0.0889597	0.929114	0.96214
AC021016.1	0.807791	-0.337732	1.53589	-0.219893	0.825955	NA
AC021016.2	58.1219	-0.0289701	0.166869	-0.17361	0.862172	0.927726
AC021016.3	3.84618	-0.296508	0.718582	-0.412629	0.679878	0.814666
AC021054.1	50.5795	-0.110411	0.178607	-0.618181	0.536456	0.709375
AC021072.1	200.82	-0.353033	0.105413	-3.34906	0.00081087	0.00395082
AC021074.1	4.64643	-0.66715	0.585504	-1.13945	0.254517	0.437098
AC021074.3	0.71817	-0.937372	1.48068	-0.633069	0.526688	NA
AC021078.1	453.005	-0.310918	0.0983157	-3.16244	0.00156453	0.0069807
AC021086.1	8.2065	0.0703192	0.487248	0.144319	0.885248	0.939782
AC021087.1	32.3652	0.178284	0.217274	0.820551	0.411902	0.601515
AC021087.3	10.5888	-1.25567	0.387339	-3.24179	0.00118781	0.00551743
AC021092.1	416.273	0.367045	0.105278	3.48646	0.00048947	0.00255309
AC021097.1	27.115	0.269287	0.267354	1.00723	0.313824	0.505362
AC021106.1	11.4682	-0.302409	0.379949	-0.795921	0.426078	0.615075
AC021127.1	9.44013	0.0926046	0.392338	0.236033	0.813407	0.899226
AC021148.1	23.6672	0.221495	0.242588	0.91305	0.361216	0.554193
AC021188.1	9.18376	-0.418747	0.498748	-0.839596	0.401135	0.591653
AC021205.3	23.9482	-0.504054	0.260319	-1.93629	0.0528318	0.133875
AC021231.1	1.05279	0.0264194	1.28262	0.020598	0.983566	NA
AC021231.2	1.77871	1.59591	1.01275	1.57582	0.115068	NA
AC021237.1	2.80294	-0.800323	0.683663	-1.17064	0.241744	0.421527
AC021242.3	8.40569	0.101487	0.437356	0.232046	0.816502	0.901178
AC021321.1	70.5155	-0.284941	0.178646	-1.59501	0.110711	0.237891
AC021439.1	0.657027	-1.85923	1.59428	-1.16619	0.243539	NA
AC021483.1	3.47355	0.261358	0.723006	0.361489	0.717734	0.838648
AC021483.2	3.77578	-1.85167	0.755435	-2.45113	0.0142408	0.046237
AC021491.2	1.8512	0.282445	0.932814	0.302788	0.762051	NA
AC021491.4	0.664108	0.0380167	1.79631	0.0211637	0.983115	NA
AC021549.1	0.669466	-0.417542	1.61465	-0.258596	0.795947	NA
AC021594.2	10.2231	-0.614536	0.387611	-1.58544	0.112865	0.241502
AC021678.1	1.33371	-0.171378	1.03893	-0.164955	0.868979	NA
AC021683.1	0.653908	-1.27907	1.5129	-0.84544	0.397865	NA
AC021683.2	284.458	-1.19633	0.190656	-6.27479	3.5e-10	6.17e-09
AC021683.3	62.313	-0.364616	0.195075	-1.86911	0.0616076	0.150907
AC021683.4	1.61262	0.355763	1.07211	0.331834	0.740014	NA
AC021698.1	0.855371	2.71888	1.82644	1.48862	0.136587	NA
AC021739.2	8.7961	0.542992	0.408388	1.3296	0.183651	0.346635
AC021739.3	3.37353	-0.24223	0.625936	-0.386989	0.698765	0.826135
AC021739.4	0.663882	1.29156	1.51358	0.853313	0.393486	NA
AC021739.5	2.06396	0.385507	0.867042	0.444624	0.656592	0.797443
AC021752.1	3.03769	-0.788257	0.846168	-0.931561	0.351563	0.544153
AC021755.2	3.81405	2.54231	0.774748	3.28147	0.00103268	0.00487876
AC021755.3	18.4058	0.0919505	0.378671	0.242824	0.808141	0.895956
AC021851.1	13.0415	-0.0624957	0.341302	-0.18311	0.854712	0.923736
AC021860.1	0.796184	-0.555004	1.38009	-0.402149	0.687574	NA
AC021945.1	0.726631	-0.783397	1.38566	-0.56536	0.571829	NA
AC022001.2	0.994963	0.309604	1.24027	0.249627	0.802876	NA
AC022001.3	126.01	-0.603128	0.134108	-4.49735	6.88e-06	5.71e-05
AC022007.1	20.328	-0.615608	0.266615	-2.30898	0.0209447	0.0636598
AC022021.1	1.11477	-1.17745	1.39399	-0.844656	0.398303	NA
AC022034.2	7.39069	-1.04102	0.494172	-2.1066	0.0351526	0.0972652
AC022075.1	3.09644	1.59176	0.757492	2.10136	0.0356097	0.0982106
AC022079.1	1.98979	-0.855745	0.999402	-0.856257	0.391855	0.582299
AC022079.2	3.97136	-1.39026	0.679795	-2.04512	0.0408433	0.109622
AC022098.1	69.6095	-0.442882	0.15664	-2.82739	0.00469288	0.0180551
AC022098.4	0.722554	1.52581	1.65159	0.923843	0.355568	NA
AC022107.1	390.841	-0.172085	0.0757871	-2.27063	0.0231693	0.0689876
AC022121.1	1.86109	-0.151314	0.885553	-0.170869	0.864327	NA
AC022144.1	17.1382	-0.754036	0.355596	-2.12049	0.033965	0.0946416
AC022148.1	141.029	-0.345056	0.16324	-2.1138	0.0345327	0.0959013
AC022148.2	4.82362	-0.990349	0.568813	-1.74108	0.0816696	0.188623
AC022150.2	2.7712	0.250813	0.835846	0.300071	0.764123	0.869276
AC022150.4	200.973	-0.26191	0.141788	-1.84719	0.0647192	0.156933
AC022154.1	20.6417	-0.52718	0.261314	-2.01742	0.0436516	0.115455
AC022164.1	6.9837	-0.718862	0.481193	-1.49391	0.135198	0.27639
AC022165.1	0.863119	-0.0133268	1.54798	-0.0086091	0.993131	NA
AC022167.1	6.55769	0.0142945	0.558635	0.0255883	0.979586	0.993241
AC022167.2	47.5484	0.353351	0.181638	1.94536	0.0517319	0.131669
AC022167.4	0.797099	1.55709	1.63412	0.952859	0.340661	NA
AC022173.1	1.66567	-0.573592	0.917044	-0.62548	0.531656	NA
AC022182.1	1.0561	-0.248376	1.18035	-0.210427	0.833335	NA
AC022182.3	0.806318	-0.0052725	1.43657	-0.0036702	0.997072	NA
AC022201.2	2.79149	0.105671	0.794633	0.132981	0.894209	0.943904
AC022210.1	0.801123	0.419352	1.38562	0.302645	0.76216	NA
AC022211.1	10.3132	0.235787	0.383576	0.614708	0.538748	0.710936
AC022211.2	72.8807	-0.369119	0.153966	-2.3974	0.0165117	0.052336
AC022211.3	3.77236	0.353535	0.618615	0.571495	0.567664	0.733413
AC022211.4	4.7493	0.549026	0.574924	0.954955	0.339601	0.532729
AC022215.1	0.729077	-0.731291	1.40173	-0.521705	0.601876	NA
AC022217.1	1.66465	-0.725596	0.915667	-0.792424	0.428113	NA
AC022294.1	1.50237	0.683937	1.46208	0.467782	0.63994	NA
AC022296.3	2.58875	-0.230855	0.796365	-0.289886	0.771903	0.874176
AC022306.1	3.20451	0.566181	0.794773	0.712381	0.476229	0.658984
AC022306.2	12.9058	-0.480297	0.397674	-1.20777	0.227137	0.403501
AC022306.3	2.93751	0.623837	0.673633	0.926078	0.354405	0.547229
AC022336.3	2.18157	0.24727	0.829558	0.298075	0.765646	0.870125
AC022364.1	70.6247	-0.412697	0.160102	-2.57771	0.0099457	0.0340537
AC022382.1	14.7961	-0.309405	0.34796	-0.889199	0.373896	0.566163
AC022390.1	0.97297	-1.09779	1.51669	-0.723809	0.469183	NA
AC022400.4	1.07203	-0.25539	1.2315	-0.207381	0.835712	NA
AC022400.5	17.9236	0.276404	0.360416	0.766904	0.443139	0.630887
AC022400.6	12.2368	0.297959	0.350048	0.851194	0.394661	0.5852
AC022400.7	125.957	0.151177	0.130894	1.15496	0.248107	0.429011
AC022400.8	145.763	-0.82176	0.238026	-3.4524	0.00055562	0.00284611
AC022400.9	0.934728	-1.17795	1.29161	-0.912002	0.361768	NA
AC022413.1	25.1773	-0.022812	0.280102	-0.0814417	0.935091	0.966007
AC022415.1	19.9879	-0.12057	0.266301	-0.452757	0.650724	0.793548
AC022417.1	8.3138	0.00761959	0.445316	0.0171105	0.986348	0.995773
AC022424.1	2.80305	1.37261	0.724868	1.8936	0.0582781	0.14425
AC022432.1	2.46548	-0.412666	0.754944	-0.546618	0.584641	0.746186
AC022497.1	5.72248	-0.0027464	0.492739	-0.0055738	0.995553	0.998348
AC022509.2	5.54522	0.169448	0.51735	0.327532	0.743266	0.855892
AC022509.3	54.2439	-0.340624	0.208157	-1.63638	0.10176	0.222978
AC022532.1	6.85829	-0.119619	0.472767	-0.253018	0.800254	0.891324
AC022558.1	3.64756	-0.680581	0.668466	-1.01812	0.308619	0.499672
AC022558.3	9.69031	0.0428171	0.447034	0.0957803	0.923695	0.958744
AC022601.1	1.11188	2.82973	1.60562	1.76239	0.078003	NA
AC022613.1	3.02778	0.593332	0.738327	0.803617	0.421618	0.611083
AC022613.2	3.82991	0.8537	0.661352	1.29084	0.196759	0.364689
AC022613.3	6.89757	0.261501	0.498331	0.524753	0.599755	0.756549
AC022639.1	4.39166	0.25085	0.631846	0.397011	0.69136	0.821581
AC022679.1	0.750903	0.326184	1.56218	0.2088	0.834604	NA
AC022710.1	1.30434	-2.85946	1.30011	-2.19939	0.0278499	NA
AC022730.4	1.25775	-0.984557	1.13535	-0.867184	0.385841	NA
AC022748.2	8.02285	1.12982	0.468945	2.40928	0.015984	0.0509302
AC022762.1	1.721	1.14825	0.999255	1.14911	0.250513	NA
AC022762.2	38.1734	-0.614816	0.209756	-2.93111	0.00337756	0.0136174
AC022784.1	4.49598	0.0879606	0.573831	0.153287	0.878172	0.935632
AC022784.3	7.12918	0.19265	0.425971	0.452261	0.651081	0.793764
AC022784.7	26.9193	0.575458	0.254318	2.26275	0.0236509	0.0701604
AC022784.8	2.25938	-0.337253	0.768097	-0.439076	0.660607	0.80053
AC022816.1	11.0905	0.0958202	0.505177	0.189677	0.849563	0.920836
AC022819.1	1.5217	0.41788	1.00847	0.41437	0.678603	NA
AC022868.1	0.92031	0.345792	1.4461	0.239119	0.811013	NA
AC022884.1	1.18462	-0.679224	1.20104	-0.56553	0.571714	NA
AC022893.1	71.4265	0.0716849	0.203134	0.352894	0.724168	0.843088
AC022893.2	763.78	-0.357335	0.130177	-2.74499	0.00605121	0.022389
AC022898.2	2.33225	0.348597	0.81198	0.429318	0.667692	0.805813
AC022905.1	2.8665	-1.40133	0.957594	-1.46339	0.143362	0.288592
AC022916.1	101.945	-0.291116	0.123027	-2.36629	0.0179676	0.0562818
AC022919.1	0.858926	-0.406591	1.44434	-0.281506	0.778322	NA
AC022960.2	31.2357	-0.748641	0.217318	-3.44491	0.00057125	0.00291322
AC022966.2	0.666269	0.418981	1.61465	0.259487	0.795259	NA
AC022968.1	3.50223	-0.0082422	0.646832	-0.0127424	0.989833	0.996864
AC023024.1	34.3492	-0.294978	0.213477	-1.38178	0.16704	0.323785
AC023024.2	16.1159	0.383701	0.325371	1.17927	0.238289	0.417094
AC023034.2	8.71335	-0.258267	0.394518	-0.65464	0.5127	0.689809
AC023043.1	7.23877	-1.65711	0.554178	-2.99022	0.0027878	0.0115432
AC023043.2	1.48159	0.179007	1.28372	0.139444	0.889099	NA
AC023043.4	2.12193	-0.88027	0.982921	-0.895565	0.370485	0.562978
AC023055.1	2.8353	0.0155577	0.852837	0.0182423	0.985446	0.995664
AC023090.2	4.76212	0.463786	0.633535	0.73206	0.464132	0.648211
AC023154.1	7.71429	0.901112	0.458778	1.96416	0.049512	0.127408
AC023157.3	134.857	-0.238466	0.107793	-2.21227	0.0269483	0.0782126
AC023194.1	3.6302	-1.02272	0.658588	-1.5529	0.120447	0.253392
AC023194.2	1.65335	-0.839898	1.02552	-0.818994	0.41279	NA
AC023283.1	125.782	-0.553679	0.113069	-4.89683	9.74e-07	9.64e-06
AC023300.2	1.47969	0.00085702	1.4293	0.0005996	0.999522	NA
AC023300.3	0.912995	-0.407009	1.36292	-0.29863	0.765222	NA
AC023301.1	186.501	-0.276582	0.188694	-1.46577	0.142712	0.28743
AC023302.1	2.32256	0.00332387	0.72542	0.00458199	0.996344	0.998576
AC023310.4	4.27004	1.17246	0.608705	1.92616	0.0540845	0.136346
AC023355.1	38.1051	-0.19554	0.258663	-0.755965	0.44967	0.63606
AC023389.2	2.33278	0.238013	0.79538	0.299245	0.764753	0.869551
AC023421.1	1.532	-1.41427	1.21194	-1.16695	0.243231	NA
AC023421.2	0.862062	2.35197	1.54312	1.52417	0.127467	NA
AC023481.1	1.26707	1.15689	1.07306	1.07813	0.280976	NA
AC023509.2	1.2774	2.23834	1.32072	1.69478	0.090117	NA
AC023509.3	5.60585	-0.0544076	0.569754	-0.0954931	0.923923	0.958892
AC023509.4	32.8129	-0.119782	0.266017	-0.45028	0.652508	0.794767
AC023510.2	20.2398	-0.116027	0.304066	-0.381585	0.702769	0.828552
AC023512.1	1.38165	0.186099	0.947128	0.196488	0.844228	NA
AC023632.1	6.06075	-0.352082	0.520161	-0.676871	0.498488	0.678182
AC023632.2	44.6625	-0.234309	0.202037	-1.15973	0.246158	0.426805
AC023632.6	521.722	-0.164755	0.0763206	-2.15873	0.0308711	0.0874233
AC023644.1	1.79779	-0.877711	0.930104	-0.94367	0.345338	NA
AC023762.1	0.811042	-0.0291934	1.58355	-0.0184354	0.985292	NA
AC023794.4	2.34684	-1.30389	0.908376	-1.43541	0.15117	0.300476
AC023794.5	2.53264	-0.0858103	0.757552	-0.113273	0.909814	0.951522
AC023818.2	7.17976	0.27272	0.460571	0.592134	0.553761	0.722913
AC023830.3	8.0617	-0.300845	0.425974	-0.706253	0.480031	0.662118
AC023886.1	7.19904	-0.675894	0.594885	-1.13618	0.255883	0.43867
AC023886.2	5.97728	0.605549	0.500153	1.21073	0.226	0.402024
AC023905.1	686.908	-0.100219	0.121761	-0.823082	0.410462	0.60017
AC023906.1	1.2551	0.020746	0.999442	0.0207576	0.983439	NA
AC023906.3	5.44275	-0.585315	0.645905	-0.906193	0.364834	0.557654
AC023906.4	2.12776	-0.242599	0.790902	-0.306738	0.759043	0.866226
AC023906.5	1.1942	0.438137	1.23046	0.356077	0.721783	NA
AC023908.3	23.7758	-0.301797	0.252181	-1.19675	0.231406	0.408674
AC023983.2	5.28532	0.1061	0.515884	0.205667	0.837051	0.913824
AC024060.1	41.1549	0.0226949	0.208482	0.108858	0.913315	0.953253
AC024075.1	63.9907	-0.0490866	0.173792	-0.282444	0.777603	0.877526
AC024075.2	136.57	-0.256468	0.105297	-2.43566	0.0148647	0.0479431
AC024243.1	4.58192	-1.61188	0.619031	-2.60388	0.00921747	0.0320054
AC024257.3	22.7336	-0.338765	0.297545	-1.13853	0.254898	0.437551
AC024257.4	8.83096	0.48314	0.418249	1.15515	0.248029	0.428948
AC024257.5	1.01923	1.4471	1.30612	1.10794	0.267887	NA
AC024267.6	1.4529	-1.17041	1.10932	-1.05507	0.291394	NA
AC024270.4	6.02889	-0.153919	0.511175	-0.301107	0.763333	0.869039
AC024293.1	31.5494	0.563369	0.248089	2.27083	0.023157	0.0689784
AC024337.2	0.802947	-2.14802	1.78365	-1.20428	0.22848	NA
AC024361.1	10.0839	-0.271572	0.417449	-0.650552	0.515336	0.691736
AC024361.2	5.02714	-0.81299	0.53704	-1.51384	0.130068	0.268785
AC024451.2	0.780744	1.27855	1.43725	0.889579	0.373692	NA
AC024451.4	1.56314	-0.740255	1.16155	-0.637297	0.523932	NA
AC024475.4	1.06712	0.587606	1.20546	0.487455	0.625936	NA
AC024560.1	2.86089	1.53489	0.755587	2.03139	0.0422157	0.112416
AC024568.1	1.79596	0.315587	0.875619	0.360416	0.718536	NA
AC024575.1	17.2329	-0.329178	0.301676	-1.09117	0.275199	0.460956
AC024580.1	15.5327	-0.940662	0.332886	-2.82578	0.0047166	0.0181245
AC024580.2	1.58535	-0.649778	0.88983	-0.730227	0.465251	NA
AC024587.1	1.04899	1.23331	1.25564	0.982219	0.325992	NA
AC024592.2	1.66521	0.984944	1.07329	0.917689	0.358782	NA
AC024601.1	1.98579	0.222708	0.978733	0.227547	0.819998	0.903345
AC024610.2	45.3948	-0.77158	0.219593	-3.51367	0.00044196	0.00233517
AC024614.4	5.5106	-1.09732	0.53591	-2.04759	0.0406006	0.109166
AC024619.4	1.24464	-0.514944	1.09549	-0.47006	0.638312	NA
AC024884.1	1.85856	-0.283702	0.862335	-0.328993	0.742161	NA
AC024884.2	5.18927	0.867234	0.576808	1.5035	0.132709	0.27264
AC024896.1	3.65205	0.00783374	0.638073	0.0122772	0.990204	0.996867
AC024901.1	0.727642	1.53632	1.48916	1.03167	0.302225	NA
AC024909.3	1.30992	0.826816	1.13663	0.727426	0.466965	NA
AC024933.1	5.39117	0.767924	0.523725	1.46627	0.142574	0.287271
AC024940.1	36.8541	0.2133	0.192502	1.10804	0.267844	0.451948
AC024940.2	1.60648	4.30238	1.20986	3.5561	0.0003764	NA
AC025031.3	1.3517	-0.326964	1.01674	-0.32158	0.747771	NA
AC025031.4	37.2319	-0.218102	0.247819	-0.880085	0.378813	0.570882
AC025031.5	1.12113	1.5919	1.20532	1.32073	0.186593	NA
AC025034.1	37.3544	-0.178183	0.202995	-0.877771	0.380068	0.571664
AC025043.1	1.36147	-0.385876	1.10919	-0.34789	0.727923	NA
AC025048.2	53.9239	-0.0608241	0.154704	-0.393163	0.694199	0.823257
AC025048.4	12.1711	0.750723	0.377009	1.99126	0.046452	0.121148
AC025048.6	11.0767	0.879064	0.343433	2.55964	0.0104781	0.0356198
AC025154.2	3.17493	-0.255037	0.835728	-0.305168	0.760238	0.866749
AC025162.1	0.798644	0.564364	1.58371	0.356356	0.721574	NA
AC025162.2	13.6919	-0.168778	0.318397	-0.530085	0.596053	0.754015
AC025164.2	53.611	-0.451997	0.175159	-2.58049	0.00986593	0.0338323
AC025165.1	3.84652	-0.0745697	0.630927	-0.118191	0.905917	0.949396
AC025165.2	4.71031	0.345535	0.566688	0.609744	0.542031	0.713546
AC025165.4	1.05398	0.0144834	1.29128	0.0112163	0.991051	NA
AC025165.5	37.3855	-0.103959	0.224716	-0.462626	0.643633	0.788602
AC025166.1	1.52792	-0.155177	1.02734	-0.151048	0.879938	NA
AC025171.1	8.12487	-0.462361	0.443416	-1.04272	0.297076	0.486434
AC025171.2	6.35976	-0.852148	0.51651	-1.64982	0.0989796	0.218467
AC025171.4	0.803906	-0.810451	1.30949	-0.618906	0.535978	NA
AC025174.1	0.802883	1.88129	1.72461	1.09085	0.275339	NA
AC025175.1	11.9635	-0.736896	0.360991	-2.04132	0.0412193	0.110353
AC025176.1	0.933116	-0.0146586	1.16438	-0.0125892	0.989956	NA
AC025178.1	4.59634	0.303817	0.568679	0.534251	0.593168	0.752221
AC025181.2	29.8297	-0.376675	0.249942	-1.50705	0.131798	0.271259
AC025219.1	3.33989	0.735033	0.794822	0.924776	0.355082	0.547972
AC025253.1	0.865717	0.422946	1.44406	0.292888	0.769608	NA
AC025257.1	2.03845	-2.3957	1.09414	-2.18958	0.0285548	0.0819305
AC025259.1	2.24597	0.129803	0.853021	0.152168	0.879054	0.936045
AC025259.2	2.6976	-0.321103	0.760106	-0.422446	0.6727	0.809801
AC025262.1	5.08805	-0.227321	0.608239	-0.373737	0.7086	0.832055
AC025263.1	4.75845	-0.779405	0.678589	-1.14857	0.250735	0.431894
AC025265.1	4.31166	-1.14707	0.648875	-1.76778	0.0770972	0.180161
AC025268.1	2.19358	0.461978	0.86688	0.532921	0.594088	0.752719
[truncated: 24,543 more rows]

## Sheet: Day 3 - 1-dSA vs. SA
Symbol	baseMean	log2FoldChange	lfcSE	stat	pvalue	padj
44621	4977.43	0.249024	0.0927018	2.68629	0.00722507	0.0344463
44621	199.489	-0.739595	0.117511	-6.29382	3.1e-10	7.18e-09
44622	358.987	-0.132854	0.0865361	-1.53524	0.124724	0.307426
44622	123.404	-0.376901	0.11547	-3.26406	0.00109829	0.0071283
44623	542.458	-0.594759	0.080024	-7.43226	1.07e-13	3.77e-12
44624	111.118	0.691114	0.355981	1.94144	0.0522053	0.163941
44625	1237.4	-0.0262987	0.0416905	-0.630808	0.528166	0.742315
44626	4429.17	-0.0018864	0.0502439	-0.0375452	0.97005	0.984876
44627	3025.32	0.258124	0.0561883	4.59391	4.35e-06	5.13e-05
44628	2344.75	-0.305005	0.0556293	-5.4828	4.19e-08	7.04e-07
44629	2087.97	-0.0262346	0.0437199	-0.600061	0.548465	0.757865
44630	5.42945	-0.607942	0.560598	-1.08445	0.278164	0.512855
44631	12.5295	0.719163	0.378079	1.90215	0.0571516	0.175489
44805	35.9235	-0.126887	0.213435	-0.594498	0.552179	0.760744
44806	5998.07	0.0105737	0.0438938	0.240892	0.809639	0.914415
44807	2055.62	0.0848634	0.0873605	0.971417	0.331341	0.570249
44808	13161.9	-0.526281	0.0560807	-9.38437	6.33e-21	4.05e-19
44809	486.332	0.0849405	0.128076	0.663206	0.507199	0.725178
44810	1655.49	-0.0825398	0.0847329	-0.974118	0.329998	0.568469
44811	5669.95	0.141863	0.0618982	2.29188	0.0219123	0.0838575
44812	2751.75	-0.43812	0.0641585	-6.82872	8.57e-12	2.44e-10
44813	1492.07	-0.0106889	0.112303	-0.0951793	0.924172	0.968476
44814	478.17	0.657412	0.0777493	8.45554	2.78e-17	1.34e-15
44815	2107.31	-0.0151592	0.0863785	-0.175498	0.860688	0.938433
44816	45.451	0.158721	0.247585	0.641077	0.521473	0.737277
44818	1.88407	2.64266	1.43331	1.84375	0.0652193	NA
5S_rRNA	2.9678	-1.4654	0.826849	-1.77228	0.0763488	0.217337
5S_rRNA	2.38837	-0.381014	0.839747	-0.453724	0.650027	0.823674
5S_rRNA	2.12436	-0.223035	0.81386	-0.274046	0.784049	0.901234
5S_rRNA	4.24462	0.539448	0.560449	0.962528	0.335784	0.574392
A1BG	16.5649	-0.0938657	0.297949	-0.31504	0.752732	0.883412
A1BG-AS1	126.916	-0.106528	0.116178	-0.916931	0.359179	0.598845
A2M	342.25	1.6127	0.403169	4.00006	6.33e-05	0.00057345
A2M-AS1	102.426	-0.529967	0.20587	-2.57428	0.010045	0.0447569
A2ML1	6.60573	-1.15572	0.508501	-2.27279	0.0230389	0.0873334
A3GALT2	4.23933	0.724999	0.564111	1.2852	0.198721	0.417553
A4GALT	4.84305	2.04195	0.587905	3.47327	0.00051415	0.0036777
AAAS	974.429	-0.0942939	0.0622528	-1.51469	0.12985	0.316474
AACS	909.934	-0.116071	0.0599674	-1.93556	0.0529212	0.165655
AACSP1	5.90399	-2.09324	0.914316	-2.28941	0.0220558	0.084342
AADAT	347.17	0.038411	0.0749095	0.512766	0.608115	0.797321
AAED1	118.479	0.265021	0.124774	2.12401	0.0336697	0.117511
AAGAB	924.513	0.321494	0.051632	6.22663	4.77e-10	1.08e-08
AAK1	6448.54	-0.0847797	0.0789573	-1.07374	0.282939	0.518603
AAMDC	147.27	-0.063129	0.10467	-0.603124	0.546426	0.756213
AAMP	2006.6	-0.136638	0.0498127	-2.74303	0.00608743	0.0299927
AANAT	432.999	-0.0303015	0.140489	-0.215686	0.829233	0.924331
AAR2	608.707	0.0139642	0.0536888	0.260095	0.79479	0.90725
AARD	1.8766	-0.265117	0.98661	-0.268715	0.788149	NA
AARS	7573.69	0.0357316	0.0486059	0.735129	0.462261	0.691094
AARS2	720.455	-0.128362	0.0659591	-1.94608	0.0516451	0.162693
AARSD1	45.8555	0.0845092	0.225077	0.375468	0.707312	0.859276
AASDH	886.586	-0.0111379	0.0677966	-0.164285	0.869507	0.941497
AASDHPPT	2182.97	-0.0232904	0.0492702	-0.472708	0.636422	0.815944
AASS	340.459	-0.393667	0.0996236	-3.95154	7.76e-05	0.00068786
AATF	709.005	0.751488	0.0619195	12.1365	6.76e-34	9.71e-32
AATK	302.619	-0.0867691	0.153848	-0.563994	0.572758	0.77409
ABALON	10.3246	-0.0423075	0.384714	-0.109971	0.912432	0.962065
ABAT	1257.28	-1.13036	0.146933	-7.69303	1.44e-14	5.53e-13
ABCA1	1809.75	0.654006	0.13028	5.01999	5.17e-07	7.38e-06
ABCA10	126.99	-0.0032202	0.167806	-0.0191902	0.984689	0.991605
ABCA11P	64.7315	0.249311	0.176774	1.41033	0.158441	0.36079
ABCA12	14.072	-0.367103	0.349234	-1.05117	0.293183	0.530125
ABCA13	6.25306	0.455803	0.512562	0.889263	0.373862	0.612119
ABCA17P	34.5667	-0.0618464	0.217896	-0.283834	0.776537	0.896186
ABCA2	1077.09	-0.0009978	0.0816391	-0.0122224	0.990248	0.994287
ABCA3	1618.33	-0.0263321	0.0627572	-0.419587	0.674787	0.840594
ABCA4	28452.4	-0.56744	0.079421	-7.14471	9.02e-13	2.89e-11
ABCA5	3414.1	-0.055688	0.08934	-0.623327	0.53307	0.746471
ABCA6	47.8932	-0.0431868	0.24251	-0.178082	0.858658	0.937917
ABCA7	14394.5	0.497012	0.0754912	6.5837	4.59e-11	1.18e-09
ABCA8	119.686	-2.00656	0.356689	-5.62552	1.85e-08	3.31e-07
ABCA9	109.442	-0.405797	0.164555	-2.46603	0.013662	0.057565
ABCB1	65.9175	3.1885	0.266161	11.9796	4.54e-33	6.25e-31
ABCB10	704.208	-0.0963378	0.0604509	-1.59365	0.111013	0.283746
ABCB11	1.36261	0.288607	1.28604	0.224415	0.822434	NA
ABCB4	21.3978	0.144198	0.311304	0.463206	0.643217	0.819896
ABCB5	0.720402	0.0764123	1.71225	0.0446269	0.964405	NA
ABCB6	78.58	0.10901	0.139687	0.780388	0.435163	0.667782
ABCB7	572.666	0.175536	0.0706184	2.48569	0.0129299	0.0550283
ABCB8	875.896	-0.0289556	0.0764395	-0.378804	0.704834	0.858642
ABCB9	297.063	-0.160324	0.0837793	-1.91365	0.055665	0.17217
ABCC1	1312.16	0.205954	0.0672908	3.06065	0.00220855	0.0128715
ABCC10	451.477	-0.0908431	0.0822718	-1.10418	0.269514	0.50379
ABCC11	13.1218	0.252853	0.314002	0.805259	0.42067	0.654919
ABCC12	1.34344	3.83323	1.27117	3.01552	0.00256539	NA
ABCC2	88.7842	0.206868	0.140738	1.46988	0.141593	0.335319
ABCC3	12.9363	2.8799	0.48921	5.88683	3.94e-09	7.83e-08
ABCC4	173.128	-0.20131	0.13133	-1.53286	0.12531	0.30836
ABCC5	4984.89	0.954474	0.0525726	18.1554	1.16e-73	7.25e-71
ABCC6	20.2535	0.0559743	0.297369	0.188232	0.850695	0.934852
ABCC6P1	3.7276	0.0368911	0.674632	0.0546834	0.956391	0.980193
ABCC6P2	1.79621	-1.11232	1.14779	-0.969098	0.332496	NA
ABCC8	88.9753	-0.200614	0.201301	-0.996587	0.318965	0.557338
ABCC9	43.6995	-0.215547	0.570352	-0.377918	0.705491	0.858765
ABCD1	134.902	-0.173994	0.141638	-1.22844	0.219281	0.444616
ABCD2	184.327	-0.200764	0.11929	-1.68299	0.0923762	0.249428
ABCD3	1980.35	-0.0888854	0.0473823	-1.87592	0.0606661	0.183094
ABCD4	1129.71	-0.080176	0.0694287	-1.1548	0.248174	0.479926
ABCE1	1783.25	0.428432	0.0666223	6.43075	1.27e-10	3.09e-09
ABCF1	1840.36	-0.0002296	0.052485	-0.0043745	0.99651	0.998381
ABCF2	1377.47	0.0178396	0.0530517	0.336268	0.736669	0.87444
ABCF2P1	1.68395	0.346178	0.958224	0.36127	0.717897	NA
ABCF3	1269.07	0.0640118	0.0605318	1.05749	0.290288	0.527192
ABCG1	1517.71	-0.799448	0.0837825	-9.54194	1.4e-21	9.46e-20
ABCG2	1.86683	2.20568	1.13425	1.94461	0.0518217	NA
ABCG4	2956.63	-0.416096	0.0626547	-6.64109	3.11e-11	8.16e-10
ABHD1	16.856	-0.4923	0.333374	-1.47672	0.139751	0.332326
ABHD10	1307.93	-0.0516475	0.055851	-0.924738	0.355102	0.595015
ABHD11	235.059	-0.118168	0.103679	-1.13976	0.254388	0.486867
ABHD11-AS1	0.648387	1.77441	1.72294	1.02987	0.303069	NA
ABHD12	820.993	0.0148204	0.057932	0.255824	0.798087	0.908649
ABHD12B	22.0974	-0.809491	0.298306	-2.71363	0.00665509	0.0322714
ABHD13	1086.44	0.122847	0.073831	1.66389	0.096134	0.256453
ABHD14A	477.442	-0.102284	0.084198	-1.2148	0.224443	0.451607
ABHD14A-ACY1	1.27609	-0.175849	1.19605	-0.147025	0.883112	NA
ABHD14B	479.069	-0.259784	0.0760993	-3.41375	0.00064076	0.00446082
ABHD15	204.277	-0.277807	0.0972244	-2.85738	0.00427157	0.0223669
ABHD16A	29.8388	-0.0989372	0.243567	-0.406201	0.684595	0.846599
ABHD16B	0.991964	0.512628	1.2618	0.406267	0.684546	NA
ABHD17A	594.527	-0.0859793	0.0624546	-1.37667	0.168615	0.375308
ABHD17B	978.573	0.167919	0.0730358	2.29913	0.0214977	0.0826236
ABHD17C	321.43	0.211933	0.0774119	2.73773	0.00618639	0.0304067
ABHD18	452.453	0.060096	0.0771101	0.779353	0.435772	0.668351
ABHD2	1453.19	-0.131385	0.0797171	-1.64814	0.0993231	0.262305
ABHD3	313.954	0.351222	0.100782	3.48498	0.00049217	0.00353511
ABHD4	600.932	0.0508265	0.0627995	0.809346	0.418316	0.653342
ABHD5	415.603	0.584442	0.0768829	7.60172	2.92e-14	1.09e-12
ABHD6	460.546	-0.2947	0.103511	-2.84704	0.0044128	0.0229609
ABHD8	997.718	-0.0984042	0.0599111	-1.6425	0.100486	0.264502
ABI1	1066.85	0.0139282	0.0554769	0.251064	0.801765	0.910518
ABI1P1	0.860585	-0.931863	1.68011	-0.554643	0.579139	NA
ABI2	2767.18	0.0519739	0.0648173	0.801853	0.422638	0.656978
ABI3	10.572	-0.764883	0.409831	-1.86633	0.0619946	0.185975
ABI3BP	154.286	-0.816801	0.21854	-3.73753	0.00018584	0.00150528
ABL1	1782.51	-0.0866065	0.0952812	-0.908957	0.363373	0.602564
ABL2	2124.47	-0.0675812	0.0712801	-0.948108	0.343074	0.582353
ABLIM1	4500.64	0.170144	0.0680168	2.5015	0.0123669	0.0532392
ABLIM2	148.647	-0.128422	0.145312	-0.883767	0.376822	0.614989
ABLIM3	3814.85	-0.63014	0.0887392	-7.10104	1.24e-12	3.87e-11
ABR	1683.9	0.494287	0.116772	4.23291	2.31e-05	0.00023062
ABRACL	108.765	-0.0987188	0.151352	-0.652245	0.514243	0.731071
ABRAXAS1	262.42	0.0377348	0.0832161	0.453455	0.650221	0.823685
ABRAXAS2	470.037	0.267665	0.0814267	3.28719	0.00101193	0.0066561
ABT1	706.491	0.122409	0.0644812	1.89836	0.0576484	0.176579
ABTB1	630.268	-0.111753	0.0930185	-1.20141	0.229593	0.458675
ABTB2	222.213	0.187591	0.137152	1.36776	0.171387	0.379568
AC000035.1	1.1142	-0.212106	1.30351	-0.162719	0.870739	NA
AC000068.1	47.8791	-0.631363	0.218108	-2.89473	0.00379483	0.0202756
AC000068.2	9.86416	0.18026	0.445312	0.404794	0.685629	0.847175
AC000068.3	16.4239	-0.491162	0.297308	-1.65203	0.098528	0.261005
AC000089.1	1.26768	0.0365733	1.04205	0.0350975	0.972002	NA
AC000095.1	13.8222	-0.70092	0.334319	-2.09656	0.0360324	0.124018
AC000095.2	5.77461	-0.0134936	0.555418	-0.0242945	0.980618	0.989451
AC000120.1	10.6711	0.0968673	0.389384	0.24877	0.803538	0.91101
AC000123.2	7.85626	0.155634	0.472633	0.32929	0.741936	0.877456
AC000123.3	69.494	0.138595	0.180619	0.767331	0.442885	0.674188
AC000124.1	117.814	-0.516806	0.146536	-3.52681	0.00042059	0.00309036
AC000403.1	26.9781	0.470297	0.231567	2.03093	0.0422619	0.139729
AC001226.1	2.05274	0.307805	0.912119	0.337461	0.735769	0.87399
AC001226.2	9.22966	0.7733	0.405424	1.90739	0.0564707	0.174114
AC002056.1	2.8542	0.319761	0.773104	0.413607	0.679162	0.843325
AC002059.1	10.3384	0.161192	0.414427	0.388951	0.697312	0.853375
AC002064.1	13.315	-0.0804546	0.351022	-0.229201	0.818713	0.919127
AC002070.1	2.13751	1.13947	0.831775	1.36992	0.170712	0.378359
AC002075.2	0.728617	-1.18665	1.33413	-0.889452	0.37376	NA
AC002076.1	8.31698	-0.332682	0.441379	-0.753734	0.451009	0.680814
AC002076.2	7.18814	-0.0358662	0.422302	-0.0849302	0.932317	0.972333
AC002094.2	2.32298	0.519037	0.759772	0.683148	0.494513	0.715717
AC002094.4	16.1309	0.055633	0.306511	0.181504	0.855972	0.937109
AC002116.2	5.75394	-0.0600027	0.468226	-0.128149	0.898031	0.955208
AC002128.1	7.74408	0.435737	0.414477	1.05129	0.293124	0.530125
AC002310.1	46.1633	-0.130594	0.181457	-0.719696	0.471712	0.698188
AC002310.2	1.90663	-0.143652	0.864879	-0.166095	0.868082	0.941085
AC002310.6	21.1473	-0.451766	0.26507	-1.70433	0.0883193	0.241324
AC002347.1	2.48823	0.178569	0.80684	0.221319	0.824844	0.921967
AC002347.2	0.668468	0.790768	1.71506	0.461073	0.644746	NA
AC002350.2	3.00954	0.295214	0.833723	0.354091	0.723271	0.866854
AC002368.1	1.72447	0.436787	1.03457	0.422194	0.672883	NA
AC002398.1	0.863541	0.377039	1.28299	0.293875	0.768853	NA
AC002401.1	1.20035	0.392021	1.10534	0.354661	0.722843	NA
AC002401.2	1.0514	0.658706	1.31886	0.499451	0.617462	NA
AC002401.3	0.790326	1.88694	1.49582	1.26147	0.207138	NA
AC002401.4	0.93456	2.58827	1.39826	1.85106	0.0641616	NA
AC002429.2	6.55525	-1.27522	0.588713	-2.16612	0.0303024	0.108181
AC002451.1	1.96673	-0.720157	0.91104	-0.790478	0.429249	0.662428
AC002456.1	2.72291	0.443561	0.764672	0.580067	0.56187	0.766385
AC002467.1	35.3607	0.013383	0.225461	0.0593584	0.952667	0.979004
AC002470.1	18.6563	0.101641	0.283517	0.358499	0.71997	0.865364
AC002472.1	0.719675	0.357681	1.33354	0.268218	0.788531	NA
AC002472.2	12.8828	-0.444233	0.33121	-1.34124	0.179842	0.391393
AC002472.3	1.39506	-0.152961	1.10943	-0.137873	0.89034	NA
AC002480.2	5.80091	1.4427	0.924265	1.56091	0.118544	0.296865
AC002511.1	1.326	-0.1616	1.15204	-0.140272	0.888445	NA
AC002524.1	2.77466	0.215924	0.677537	0.31869	0.749962	0.881778
AC002546.1	132.862	-0.567071	0.128725	-4.40527	1.06e-05	0.00011352
AC002550.2	7.92499	-0.601779	0.418986	-1.43628	0.150924	0.350052
AC002553.1	8.73896	-0.0323087	0.407332	-0.0793179	0.93678	0.974267
AC002553.4	3.91676	-0.0863481	0.575474	-0.150047	0.880728	0.94592
AC002558.1	3.45448	0.451426	0.713088	0.633058	0.526696	0.741179
AC002558.3	2.78725	0.233908	0.756331	0.309267	0.757119	0.885592
AC002985.2	5.56662	0.124622	0.504507	0.247017	0.804895	0.911455
AC003002.2	2.51283	-0.679318	0.88986	-0.763399	0.445225	0.675914
AC003002.3	5.4952	0.135874	0.487652	0.278629	0.78053	0.899008
AC003005.2	1.9517	-0.0955807	0.894507	-0.106853	0.914906	0.963504
AC003035.1	25.1151	-0.0141916	0.25241	-0.0562245	0.955163	0.979885
AC003072.1	33.4269	-0.522404	0.212409	-2.45943	0.0139158	0.0583701
AC003075.1	38.0785	1.47173	0.216626	6.79387	1.09e-11	3.06e-10
AC003092.2	12.767	0.953801	0.412022	2.31492	0.0206171	0.0798815
AC003102.1	36.4101	-0.397625	0.212815	-1.86841	0.0617054	0.185203
AC003681.1	14.2353	0.118221	0.335614	0.352252	0.724649	0.867774
AC003682.1	7.83995	-0.799437	0.411282	-1.94377	0.0519233	0.163307
AC003965.1	8.69905	-0.360707	0.41009	-0.87958	0.379087	0.61756
AC003973.3	2.53901	1.74994	1.22323	1.43059	0.152548	0.352623
AC004023.1	4.10139	1.03587	0.720767	1.43718	0.150667	0.349796
AC004024.1	1.76284	-0.751476	0.926097	-0.811445	0.41711	NA
AC004034.1	1.39018	-0.445397	1.08131	-0.411906	0.680409	NA
AC004066.2	0.856578	-0.529999	1.58159	-0.335105	0.737546	NA
AC004067.1	5.16827	-0.0284389	0.556234	-0.0511275	0.959224	0.980897
AC004069.1	11.6039	0.0102198	0.351217	0.0290983	0.976786	0.987453
AC004076.1	4.40985	-0.3132	0.598615	-0.523208	0.60083	0.792627
AC004076.2	24.5901	-0.213003	0.250024	-0.851932	0.394252	0.630932
AC004130.1	5.42975	-0.113007	0.537411	-0.21028	0.833449	0.926684
AC004147.1	0.652431	-1.71954	1.6679	-1.03096	0.302559	NA
AC004147.2	86.0378	-0.286108	0.234633	-1.21938	0.222698	0.449348
AC004148.2	13.8371	0.730083	0.337376	2.16401	0.0304639	0.108486
AC004149.1	1.0007	3.03639	1.36483	2.22474	0.0260988	NA
AC004156.1	11.5024	-0.681638	0.376902	-1.80853	0.0705244	0.204261
AC004158.1	14.2884	-0.282049	0.656339	-0.429731	0.667392	0.835844
AC004160.1	1.92492	-1.15973	0.968553	-1.19738	0.231158	0.460815
AC004221.1	2.32233	-0.0930073	0.78373	-0.118673	0.905535	0.958591
AC004223.2	0.999209	0.0531505	1.48862	0.0357047	0.971518	NA
AC004223.4	2.53508	0.58316	0.925335	0.630216	0.528554	0.742457
AC004224.1	2.64941	0.032759	0.687153	0.0476735	0.961976	0.98158
AC004231.1	2.00644	0.846379	0.875257	0.967007	0.333541	0.572502
AC004232.3	5.45305	0.21216	0.527823	0.401953	0.687719	0.848544
AC004233.1	8.42233	-0.292428	0.405987	-0.72029	0.471346	0.697948
AC004233.2	1.45848	0.778695	1.07725	0.722852	0.469771	NA
AC004233.3	51.828	0.107282	0.16754	0.640336	0.521954	0.737518
AC004233.4	14.5278	-0.547907	0.366469	-1.4951	0.134888	0.324586
AC004241.1	41.6401	-0.10981	0.198738	-0.552539	0.580579	0.779546
AC004241.2	1.80663	0.35805	1.02577	0.349056	0.727047	NA
AC004241.3	11.0618	0.0489534	0.401148	0.122033	0.902873	0.957508
AC004241.4	1.5143	-1.12515	1.07844	-1.04332	0.296801	NA
AC004263.2	1.92703	-0.621358	0.974526	-0.6376	0.523734	0.738821
AC004264.1	4.34669	1.71601	0.761885	2.25233	0.0243015	0.0912528
AC004264.2	10.2051	1.11591	0.421554	2.64714	0.00811755	0.0377219
AC004383.1	9.90753	0.941094	0.507456	1.85453	0.0636629	0.189811
AC004386.1	1.52902	0.040179	0.908391	0.0442309	0.96472	NA
AC004408.1	1.82996	0.0446942	0.893868	0.0500009	0.960122	NA
AC004408.2	41.1728	-0.218149	0.215498	-1.0123	0.311394	0.550268
AC004453.1	6.70824	0.0387104	0.467856	0.08274	0.934058	0.972854
AC004453.2	7.27579	0.262052	0.448606	0.584148	0.559121	0.764525
AC004466.1	22.6226	0.107295	0.285115	0.376321	0.706678	0.858832
AC004466.2	0.799017	-0.939347	1.54869	-0.606541	0.544156	NA
AC004467.1	1.32865	4.47057	1.35876	3.29018	0.00100124	NA
AC004471.1	1.47021	0.0369314	0.960155	0.038464	0.969318	NA
AC004471.2	1.86614	-0.452724	0.852291	-0.531185	0.595291	NA
AC004477.1	42.9107	-0.332138	0.200594	-1.65577	0.0977676	0.25939
AC004477.2	1.18163	0.440893	1.00493	0.438731	0.660857	NA
AC004477.3	2.13143	-0.966349	0.890707	-1.08492	0.277956	0.512598
AC004490.1	2.44468	-0.281907	0.801828	-0.351581	0.725153	0.867959
AC004491.1	2.20476	1.65595	1.08495	1.52629	0.126939	0.311479
AC004492.1	25.5178	0.41928	0.291889	1.43644	0.150878	0.350048
AC004494.1	17.9323	-0.0390492	0.318607	-0.122562	0.902454	0.957276
AC004520.1	49.0405	0.718559	0.18974	3.78708	0.00015243	0.00126195
AC004522.2	2.58598	-0.635442	0.847026	-0.750203	0.453132	0.682593
AC004528.2	1.36344	-0.957033	1.21457	-0.78796	0.43072	NA
AC004540.1	226.971	0.523741	0.102279	5.1207	3.04e-07	4.51e-06
AC004540.2	133.162	1.22703	0.142316	8.62185	6.59e-18	3.42e-16
AC004542.2	1.71309	-0.12764	1.01774	-0.125415	0.900195	NA
AC004554.2	2.35432	-0.091432	0.940583	-0.0972078	0.922561	0.9677
AC004556.1	35.0608	0.136591	0.210674	0.648355	0.516755	0.733363
AC004584.3	1.97278	-1.29867	0.911002	-1.42554	0.154002	0.354632
AC004590.1	1.39073	0.582977	1.10946	0.525462	0.599262	NA
AC004596.1	1.5191	-0.715494	1.12613	-0.635355	0.525197	NA
AC004623.1	1.06944	0.475422	1.48928	0.31923	0.749552	NA
AC004656.1	468.444	-0.0745268	0.109126	-0.68294	0.494645	0.715717
AC004674.1	0.736925	-1.25041	1.53568	-0.814236	0.41551	NA
AC004678.1	3.16024	0.71889	0.779847	0.921834	0.356615	0.596569
AC004678.2	1.19122	0.375478	1.32551	0.283271	0.776969	NA
AC004696.1	1.9955	-1.88704	0.909925	-2.07384	0.0380945	0.12921
AC004696.2	0.878499	1.34319	1.50545	0.892221	0.372274	NA
AC004706.1	3.50028	0.332161	0.652741	0.508872	0.610842	0.799028
AC004706.3	12.6845	-0.137855	0.346049	-0.398368	0.690359	0.849506
AC004706.4	84.0075	-0.0564314	0.165708	-0.340547	0.733445	0.872734
AC004754.1	17.1178	-0.490766	0.342875	-1.43133	0.152337	0.35238
AC004771.1	1.05238	-1.73551	1.49136	-1.16371	0.244542	NA
AC004771.2	2.20419	0.266664	0.778236	0.342652	0.73186	0.871518
AC004771.3	24.5463	-0.309744	0.258069	-1.20024	0.230046	0.459338
AC004771.4	17.8754	-0.267952	0.292596	-0.915775	0.359785	0.599588
AC004771.5	0.774087	-1.50478	1.66699	-0.902691	0.36669	NA
AC004801.2	5.70151	0.0899248	0.511798	0.175704	0.860527	0.93842
AC004801.6	5.42732	-0.162691	0.494146	-0.329236	0.741977	0.877456
AC004803.1	133.681	-0.518503	0.135578	-3.82439	0.0001311	0.0011037
AC004812.1	0.656413	0.791493	1.4699	0.538467	0.590254	NA
AC004812.2	121.608	-0.257451	0.115595	-2.22718	0.0259352	0.0957766
AC004816.1	112.026	-0.0647023	0.1375	-0.470564	0.637952	0.817109
AC004825.2	6.82282	0.801643	0.457483	1.75229	0.0797239	0.224013
AC004828.1	0.719614	-0.769861	1.41706	-0.543281	0.586936	NA
AC004832.1	0.866198	-0.697172	1.44192	-0.483503	0.628738	NA
AC004832.2	0.796777	-2.09216	1.35115	-1.54843	0.121518	NA
AC004832.4	4.1434	0.683406	0.61	1.12034	0.26257	0.49661
AC004832.5	18.0038	0.0372519	0.293388	0.126972	0.898963	0.955748
AC004832.6	5.74878	-0.928233	0.540521	-1.71729	0.0859256	0.23634
AC004834.1	8.84402	0.217597	0.428351	0.507988	0.611462	0.799497
AC004835.1	29.3988	-0.491154	0.289337	-1.69751	0.0895996	0.243964
AC004836.1	2.23999	-0.491961	0.756454	-0.650352	0.515465	0.732181
AC004839.1	2.85614	0.418723	0.707988	0.591427	0.554234	0.761866
AC004840.1	0.934068	-0.201308	1.47166	-0.136789	0.891198	NA
AC004846.2	33.9538	0.356979	0.218016	1.6374	0.101547	0.266481
AC004847.1	0.857793	-0.564059	1.51608	-0.372051	0.709855	NA
AC004852.2	0.855779	2.5346	1.92426	1.31719	0.187777	NA
AC004854.2	16.8598	-0.04124	0.290301	-0.14206	0.887033	0.949551
AC004862.1	11.5096	0.73249	0.374395	1.95646	0.050411	0.159988
AC004865.2	11.5089	1.30361	0.367014	3.55194	0.0003824	0.00284762
AC004877.1	82.5121	-0.164919	0.148886	-1.10768	0.267999	0.502344
AC004877.2	15.6878	-0.196301	0.317431	-0.618407	0.536307	0.749011
AC004890.1	1.658	0.755069	1.01273	0.745575	0.455924	NA
AC004890.2	79.1599	-0.377309	0.188065	-2.00627	0.044827	0.146202
AC004893.2	101.237	-0.0360274	0.127353	-0.282894	0.777258	0.896706
AC004895.1	1.19233	0.29731	1.07796	0.275809	0.782695	NA
AC004898.1	6.90812	0.0736204	0.429048	0.17159	0.86376	0.939257
AC004908.2	35.3333	0.21777	0.249515	0.87277	0.382789	0.620983
AC004908.3	24.7209	0.11157	0.268122	0.416118	0.677324	0.842069
AC004918.1	97.7731	-0.430364	0.163141	-2.63798	0.0083401	0.0385801
AC004918.3	101.849	-0.372568	0.174081	-2.14019	0.032339	0.114021
AC004922.1	0.856651	0.615281	1.26035	0.488183	0.625421	NA
AC004923.1	2.18767	-0.310968	0.905004	-0.34361	0.73114	0.871076
AC004923.4	2.03923	-0.671289	0.913079	-0.735192	0.462222	0.691082
AC004925.1	33.965	-0.408334	0.224165	-1.82158	0.0685191	0.200004
AC004943.1	20.0721	-0.123538	0.306674	-0.402833	0.687071	0.848349
AC004943.2	228.12	-0.529418	0.0870467	-6.082	1.19e-09	2.51e-08
AC004943.3	0.934458	0.0259846	1.24395	0.0208888	0.983334	NA
AC004947.1	3.08363	0.116625	0.706068	0.165175	0.868806	0.941085
AC004947.2	251.411	0.641732	0.14262	4.49959	6.81e-06	7.68e-05
AC004948.1	1.4501	2.58859	1.38521	1.86873	0.0616597	NA
AC004951.1	14.7546	0.228358	0.328509	0.695136	0.48697	0.710352
AC004951.2	8.73599	-0.478606	0.413785	-1.15666	0.247413	0.479273
AC004951.3	2.88139	0.608274	0.766507	0.793566	0.427448	0.660975
AC004951.4	11.9973	0.107173	0.335526	0.31942	0.749408	0.881642
AC004967.1	21.2388	0.353942	0.257124	1.37654	0.168654	0.375357
AC004980.1	114.291	-0.01996	0.122351	-0.163138	0.87041	0.941893
AC004980.3	1.65532	-0.756929	0.910497	-0.831337	0.405783	NA
AC004980.4	1.1874	0.517981	1.13649	0.455772	0.648554	NA
AC004982.1	144.257	-0.0123905	0.129005	-0.0960472	0.923483	0.968121
AC004982.2	157.487	0.0723769	0.108658	0.666099	0.505348	0.724045
AC004987.2	25.3579	-0.639472	0.287753	-2.22229	0.0262634	0.0967093
AC004987.3	1.67454	0.676025	0.866248	0.780406	0.435152	NA
AC005000.1	6.22781	-0.504967	0.519135	-0.97271	0.330698	0.569412
AC005005.3	2.75709	0.0440623	0.80958	0.0544262	0.956596	0.980193
AC005005.4	0.854579	-1.498	1.36834	-1.09476	0.273624	NA
AC005006.1	0.654743	-1.82732	1.5062	-1.2132	0.225053	NA
AC005009.1	7.89381	-0.58367	0.4844	-1.20493	0.228229	0.456886
AC005009.2	17.7143	-0.19042	0.315093	-0.604329	0.545625	0.755473
AC005014.1	3.46556	1.2127	0.638266	1.89999	0.0574342	0.176212
AC005014.2	8.59109	-0.143717	0.409387	-0.351053	0.725549	0.868144
AC005034.2	2.69226	-1.18055	0.739562	-1.59628	0.110426	0.282691
AC005034.3	106.973	-0.0020941	0.176168	-0.011887	0.990516	0.994354
AC005034.4	15.7428	0.172819	0.305085	0.566462	0.57108	0.772952
AC005034.5	25.3131	-0.280181	0.256754	-1.09124	0.275166	0.509761
AC005037.1	3.83054	0.266478	0.638472	0.417368	0.676409	0.841352
AC005041.1	3.54697	-0.427913	0.740833	-0.57761	0.563527	0.76774
AC005041.2	1.19807	-0.373128	1.12466	-0.331769	0.740064	NA
AC005041.3	5.61629	0.592455	0.559061	1.05973	0.289267	0.52618
AC005042.1	1.65463	0.339877	0.937339	0.362598	0.716905	NA
AC005046.1	2.7817	0.12513	0.718039	0.174267	0.861656	0.938839
AC005050.1	0.665703	-1.23428	1.60633	-0.768387	0.442257	NA
AC005052.1	11.0151	-0.574708	0.459615	-1.25041	0.211149	0.434216
AC005070.3	28.2097	-0.0883965	0.234883	-0.376343	0.706662	0.858832
AC005072.1	2.54102	-0.199131	0.828832	-0.240255	0.810133	0.914751
AC005076.1	31.0152	-0.100702	0.262987	-0.382917	0.701782	0.856785
AC005077.2	1.26325	-0.822809	1.15787	-0.710623	0.477318	NA
AC005077.4	1.69907	0.710559	1.04705	0.678632	0.497371	NA
AC005082.1	0.907259	-0.571341	1.39014	-0.410994	0.681077	NA
AC005083.1	1.1465	1.3575	1.15075	1.17967	0.238133	NA
AC005089.1	1.45305	0.395616	0.958611	0.412697	0.679828	NA
AC005091.1	3.72606	-0.387351	0.687808	-0.563168	0.573321	0.774534
AC005104.1	1.54012	1.20714	1.1054	1.09204	0.274815	NA
AC005104.2	2.72187	-0.472725	0.666966	-0.708769	0.478468	0.703908
AC005154.1	1074.17	-0.194475	0.0945177	-2.05755	0.0396329	0.133338
AC005154.3	45.6742	0.0222314	0.221806	0.100229	0.920162	0.96681
AC005162.3	0.862573	-0.923752	1.46606	-0.630093	0.528634	NA
AC005165.1	35.4584	0.13805	0.235305	0.586683	0.557417	0.763415
AC005189.1	0.88211	1.56903	1.60568	0.977172	0.328484	NA
AC005224.1	30.3053	-0.412685	0.217752	-1.89521	0.0580648	0.17749
AC005224.3	9.23508	0.159679	0.435737	0.366457	0.714024	0.86252
AC005224.4	371.597	-0.101785	0.0896099	-1.13586	0.256014	0.488459
AC005225.3	2.43384	0.154869	0.794929	0.194821	0.845533	0.932276
AC005225.5	5.88737	-0.0057021	0.482833	-0.0118096	0.990578	0.994354
AC005229.4	140.974	-0.25854	0.115466	-2.2391	0.0251493	0.0937315
AC005237.1	1.33153	1.20583	1.19862	1.00601	0.31441	NA
AC005244.1	1.14019	0.0410851	1.21671	0.0337674	0.973063	NA
AC005253.1	2.04831	0.542247	0.874645	0.619962	0.535283	0.74814
AC005255.1	0.861352	-1.25706	1.44279	-0.871271	0.383606	NA
AC005261.1	18.9319	-0.119873	0.278655	-0.430182	0.667063	0.835619
AC005261.2	268.713	0.342615	0.118879	2.88205	0.00395094	0.0209796
AC005261.3	3.25943	-0.0494025	0.689437	-0.0716564	0.942875	0.976399
AC005261.4	35.819	0.216389	0.22381	0.966842	0.333623	0.572508
AC005277.1	6.84634	0.0041328	0.46681	0.00885329	0.992936	0.995886
AC005277.2	0.788756	-0.96974	1.45287	-0.667463	0.504476	NA
AC005288.1	25.2044	-0.431212	0.254027	-1.6975	0.0896014	0.243964
AC005306.1	64.7738	0.0269592	0.165481	0.162914	0.870586	0.941893
AC005329.1	454.585	-0.116527	0.0901276	-1.29291	0.196041	0.413745
AC005329.3	3.90207	-0.110151	0.604007	-0.182366	0.855295	0.937021
AC005332.1	3.63923	-0.0469937	0.611509	-0.0768488	0.938744	0.97519
AC005332.10	10.7545	0.563468	0.396945	1.41951	0.15575	0.35685
AC005332.3	2.12408	0.934425	0.843812	1.10738	0.268128	0.502372
AC005332.5	42.8354	0.59503	0.245262	2.4261	0.015262	0.062852
AC005332.6	66.0794	0.183681	0.143271	1.28205	0.199825	0.419024
AC005332.7	202.892	-0.172339	0.0930531	-1.85205	0.0640186	0.190567
AC005332.8	190.611	-0.063182	0.138367	-0.456627	0.647939	0.822517
AC005332.9	1224.73	-0.0601259	0.0476195	-1.26263	0.206721	0.428416
AC005339.1	4.10377	0.675865	0.591496	1.14264	0.253189	0.48555
AC005342.1	0.984604	-0.94476	1.52044	-0.621371	0.534356	NA
AC005342.2	1.27053	-0.196829	1.11338	-0.176786	0.859676	NA
AC005355.1	59.5561	-0.122411	0.1615	-0.757963	0.448473	0.678845
AC005363.2	2.63102	0.0222767	0.867562	0.0256774	0.979515	0.989017
AC005383.1	3.08654	-1.55605	0.810798	-1.91916	0.0549642	0.170525
AC005391.1	0.797417	0.596121	1.65823	0.359493	0.719227	NA
AC005393.1	33.8094	0.334605	0.21779	1.53636	0.124449	0.307086
AC005410.2	2.17726	1.13401	0.863954	1.31259	0.189322	0.404712
AC005476.1	0.79297	2.1524	1.40926	1.52733	0.126679	NA
AC005476.2	19.7577	0.0536288	0.314776	0.170371	0.864718	0.939601
AC005479.2	12.4269	0.181679	0.323257	0.562027	0.574097	0.774924
AC005479.3	8.54033	0.264379	0.440145	0.600663	0.548064	0.757544
AC005480.1	21.2126	0.199416	0.291685	0.683668	0.494185	0.715579
AC005487.1	2.37955	0.486693	0.745249	0.653061	0.513717	0.73081
AC005495.1	1.07205	0.307985	1.32212	0.232949	0.815801	NA
AC005498.1	1.37785	-0.77535	1.16082	-0.667933	0.504176	NA
AC005498.2	8.57145	-0.0377922	0.460188	-0.0821234	0.934549	0.973121
AC005498.3	115.223	-0.196008	0.126833	-1.54541	0.122248	0.303291
AC005519.2	60.0579	-0.332082	0.1784	-1.86145	0.0626808	0.187507
AC005520.2	68.3005	-0.340698	0.149094	-2.28512	0.022306	0.0850735
AC005520.3	1.85824	-0.382106	0.848662	-0.450245	0.652534	NA
AC005520.5	18.4623	-0.0363689	0.328573	-0.110687	0.911864	0.961839
AC005523.1	6.98989	-0.0129969	0.519938	-0.024997	0.980057	0.989242
AC005523.2	2.12612	0.769768	0.826753	0.931074	0.351815	0.591879
AC005532.1	11.3767	0.302792	0.388439	0.779511	0.435679	0.6683
AC005534.1	4.12626	0.589332	0.628337	0.937924	0.348283	0.588264
AC005537.1	14.2061	-0.558291	0.356502	-1.56603	0.117343	0.294863
AC005539.1	0.656458	0.996873	1.55493	0.641105	0.521455	NA
AC005540.1	14.6086	0.383141	0.306902	1.24841	0.211879	0.435001
AC005544.1	0.736538	0.0280081	1.71965	0.0162871	0.987005	NA
AC005546.1	1.07167	0.523	1.06504	0.49106	0.623384	NA
AC005550.3	15.7766	-0.858664	0.324722	-2.64431	0.00818581	0.0379604
AC005551.1	6.28706	1.65542	0.537098	3.08215	0.0020551	0.0120936
AC005559.1	0.798217	-0.332187	1.5715	-0.211383	0.832589	NA
AC005562.1	67.2531	0.170177	0.15065	1.12961	0.258639	0.491749
AC005578.1	2.45368	-0.0650827	0.735348	-0.088506	0.929475	0.971087
AC005586.1	2.98823	-0.832196	0.718953	-1.15751	0.247064	0.478708
AC005586.2	6.71739	-0.390033	0.591206	-0.659725	0.509431	0.727306
AC005592.1	34.9507	0.231427	0.246941	0.937174	0.348669	0.588549
AC005593.1	5.57825	0.0872058	0.502754	0.173456	0.862293	0.939109
AC005597.1	0.974712	-0.549311	1.28951	-0.425985	0.670119	NA
AC005606.2	5.65393	-0.0727339	0.530448	-0.137118	0.890938	0.951463
AC005609.2	0.814643	-2.11892	1.62383	-1.30489	0.191931	NA
AC005609.3	13.7141	-0.451491	0.348359	-1.29605	0.194959	0.41251
AC005609.4	10.7683	-0.10613	0.375176	-0.282881	0.777268	0.896706
AC005609.5	22.2479	-0.304467	0.267206	-1.13944	0.254518	0.486973
AC005614.1	3.30459	-0.612841	0.639447	-0.958392	0.337865	0.576437
AC005618.1	25.0245	-0.21389	0.261148	-0.819039	0.412764	0.648149
AC005622.1	0.667438	2.57909	1.44395	1.78613	0.0740776	NA
AC005632.2	10.4027	1.04139	0.392187	2.65535	0.00792252	0.0370076
AC005670.1	2.05802	-2.12455	1.06255	-1.99948	0.0455563	0.147956
AC005674.2	95.4906	-0.192965	0.132001	-1.46185	0.143784	0.338858
AC005682.1	0.940571	0.379632	1.55384	0.244318	0.806984	NA
AC005695.1	6.0038	0.362514	0.495041	0.732291	0.463991	0.692248
AC005695.3	1.00861	-0.279518	1.28714	-0.217163	0.828081	NA
AC005696.1	19.982	0.0373259	0.277865	0.134331	0.893141	0.952721
AC005696.2	0.927701	0.036687	1.64615	0.0222865	0.982219	NA
AC005696.3	2.32602	0.823179	0.761048	1.08164	0.279413	0.514396
AC005696.4	272.75	0.0466688	0.0823832	0.566484	0.571065	0.772952
AC005697.1	0.66947	-0.0024892	1.82384	-0.0013648	0.998911	NA
AC005702.3	1.73037	-0.443657	1.03181	-0.429981	0.66721	NA
AC005703.4	1.46863	0.537627	1.07863	0.498436	0.618176	NA
AC005703.6	0.803971	-0.356186	1.53165	-0.23255	0.816111	NA
AC005722.2	4.24521	0.468586	0.54975	0.852362	0.394013	0.630749
AC005726.2	35.6396	0.247067	0.210116	1.17586	0.239651	0.47034
AC005726.3	1.57091	0.498258	0.957208	0.520533	0.602692	NA
AC005726.4	16.5204	0.233025	0.333683	0.698341	0.484964	0.708764
AC005726.5	8.60983	-0.991207	0.450551	-2.19999	0.0278077	0.101363
AC005726.6	14.9416	-1.01401	0.352023	-2.88054	0.00396999	0.0210608
AC005730.2	3.51872	0.351698	0.671653	0.523631	0.600535	0.792391
AC005730.3	0.999019	0.825182	1.24237	0.664199	0.506563	NA
AC005736.1	0.729352	1.32978	1.44473	0.920434	0.357346	NA
AC005740.4	6.87435	-0.338338	0.474283	-0.713367	0.475619	0.701329
AC005746.1	6.17766	-0.37594	0.506834	-0.741742	0.458244	0.687105
AC005746.2	4.09977	-0.548092	0.698461	-0.784714	0.432621	0.665432
AC005759.1	6.01213	-0.0606697	0.509323	-0.119118	0.905182	0.958536
AC005772.1	1.13822	0.864204	1.21365	0.712069	0.476422	NA
AC005775.1	5.86528	-0.659787	0.56163	-1.17477	0.240086	0.470872
AC005776.1	6.41749	-0.0098028	0.472081	-0.020765	0.983433	0.990997
AC005777.1	6.50697	0.35419	0.508286	0.696831	0.485908	0.709613
AC005785.1	3.8937	0.554155	0.656503	0.844101	0.398613	0.634999
AC005785.2	16.784	0.232841	0.307452	0.757326	0.448855	0.679094
AC005786.2	0.665201	0.0659172	1.57468	0.0418606	0.96661	NA
AC005786.3	41.6237	-0.293641	0.196059	-1.49772	0.134207	0.323364
AC005789.1	0.939595	0.359944	1.29551	0.27784	0.781135	NA
AC005790.1	1.74076	1.26404	1.05928	1.19329	0.232755	NA
AC005822.1	2.22889	-0.871795	0.841598	-1.03588	0.300258	0.53749
AC005828.4	1.19477	-0.805769	1.17762	-0.684235	0.493827	NA
AC005829.1	5.32158	0.381738	0.559585	0.68218	0.495125	0.716086
AC005829.2	1.53628	-0.37435	0.971637	-0.385278	0.700031	NA
AC005831.1	5.25482	0.233927	0.490478	0.476937	0.633407	0.813986
AC005837.1	49.7394	-0.314568	0.212185	-1.48252	0.138203	0.329764
AC005837.3	0.861175	0.0863162	1.42412	0.0606102	0.95167	NA
AC005838.2	11.4846	0.321347	0.418049	0.768683	0.442081	0.673509
AC005839.1	50.5921	0.018634	0.251706	0.0740309	0.940986	0.976244
AC005840.1	0.729796	0.774973	1.35233	0.573065	0.566601	NA
AC005840.2	0.670133	0.452148	1.51982	0.297501	0.766084	NA
AC005841.1	3.13279	-0.502023	0.786629	-0.638195	0.523346	0.738734
AC005863.1	113.452	-0.312065	0.183849	-1.6974	0.0896216	0.243972
AC005865.1	8.46568	0.509501	0.375518	1.35679	0.174847	0.384217
AC005865.2	4.65778	0.620414	0.558753	1.11035	0.266846	0.501365
AC005884.1	0.722968	0.466038	1.44878	0.321676	0.747698	NA
AC005899.1	4.01626	0.652406	0.639191	1.02067	0.307409	0.545366
AC005899.3	0.937582	0.520114	1.32864	0.391464	0.695454	NA
AC005899.5	5.52712	0.0533653	0.60866	0.0876767	0.930134	0.971317
AC005899.6	12.8078	0.125606	0.360181	0.348732	0.727291	0.869134
AC005899.7	6.12243	0.545209	0.512805	1.06319	0.287696	0.524455
AC005899.8	0.853416	-2.49662	1.40648	-1.77508	0.0758839	NA
AC005906.2	4.03581	-0.682894	0.826067	-0.826681	0.408418	0.643988
AC005911.1	9.67021	-0.32767	0.429117	-0.763591	0.445111	0.675872
AC005920.1	4.4986	-0.244039	0.600513	-0.406384	0.68446	0.846479
AC005921.2	3.05263	1.11035	0.793967	1.39848	0.161969	0.365786
AC005921.3	6.29097	-0.326024	0.509885	-0.639408	0.522557	0.738044
AC005944.1	11.7705	-0.399691	0.35878	-1.11403	0.265268	0.499772
AC005954.1	4.61437	-0.387202	0.684106	-0.565997	0.571396	0.773157
AC005962.2	20.8651	-0.423185	0.306812	-1.3793	0.167802	0.374057
AC006001.1	1.12875	0.0409224	1.24912	0.0327609	0.973865	NA
AC006001.2	97.3685	-0.256364	0.15043	-1.70421	0.0883427	0.241359
AC006001.3	603.441	0.119228	0.0899151	1.326	0.184838	0.398588
AC006011.2	0.987357	2.574	1.32815	1.93803	0.0526198	NA
AC006012.1	6.12137	-0.816679	0.518299	-1.57569	0.115097	0.290801
AC006017.1	2.12037	0.0378153	0.86041	0.0439503	0.964944	0.98238
AC006020.1	1.92968	0.227456	1.09062	0.208558	0.834794	0.927489
AC006026.3	1.77821	-0.132284	1.0301	-0.128418	0.897818	NA
AC006027.1	2.26603	0.772144	0.779281	0.990841	0.321763	0.55999
AC006030.1	30.8808	-0.167418	0.234288	-0.714583	0.474867	0.700915
AC006042.2	1.72696	0.206811	1.07125	0.193055	0.846916	NA
AC006042.3	21.8394	-0.0362279	0.321288	-0.112758	0.910222	0.960842
AC006042.4	9.71133	-0.352123	0.363185	-0.969541	0.332276	0.571207
AC006058.1	37.9877	0.47366	0.332339	1.42523	0.15409	0.354707
AC006058.3	3.70056	0.348107	0.62961	0.552894	0.580336	0.779414
AC006059.1	6.74032	0.44199	0.629777	0.701821	0.482791	0.706986
AC006063.1	1.11129	0.0409302	1.27515	0.0320983	0.974394	NA
AC006064.2	17.6259	0.120529	0.294478	0.409298	0.682321	0.845367
AC006064.3	15.4241	-0.57238	0.371158	-1.54215	0.123038	0.304794
AC006064.4	20.7946	-0.233274	0.317893	-0.733813	0.463063	0.69161
AC006077.2	12.4328	-0.153733	0.339017	-0.453469	0.650211	0.823685
AC006111.1	1.79805	-0.406872	0.964762	-0.421733	0.67322	NA
AC006111.2	14.93	-0.259685	0.335563	-0.773879	0.439002	0.670917
AC006111.3	3.00258	-0.219972	0.671285	-0.327688	0.743148	0.878191
AC006115.1	1.59003	1.02129	1.12079	0.91122	0.36218	NA
AC006116.1	11.7599	-0.0774818	0.401537	-0.192963	0.846988	0.933032
AC006116.10	8.28528	-0.62508	0.482909	-1.2944	0.195526	0.413125
AC006116.2	1.79679	1.04126	1.01385	1.02703	0.304406	NA
AC006116.3	1.11423	-0.23223	1.2727	-0.182469	0.855214	NA
AC006116.4	3.26947	2.40833	0.801246	3.00573	0.00264942	0.0150456
AC006116.5	2.45342	0.666102	0.835877	0.796889	0.425515	0.659027
AC006116.6	3.09125	-0.550219	0.680639	-0.808386	0.418868	0.653584
AC006116.7	10.7213	-0.474911	0.379539	-1.25129	0.21083	0.433803
AC006116.8	25.0344	-0.0108882	0.258707	-0.0420872	0.966429	0.982988
AC006116.9	2.488	0.654261	1.01023	0.647634	0.517222	0.733787
AC006122.2	3.6466	-1.18789	0.762502	-1.55789	0.11926	0.297957
AC006128.1	4.52938	0.587057	0.58038	1.0115	0.311775	0.550678
AC006141.1	8.59302	1.3815	0.548139	2.52034	0.0117242	0.0509322
AC006146.1	1.32936	-1.40017	1.28938	-1.08592	0.277512	NA
AC006148.1	1.17077	0.250364	1.17652	0.2128	0.831483	NA
AC006160.1	13.5083	-0.204628	0.433358	-0.472192	0.636789	0.816226
AC006195.1	0.938125	-0.204473	1.23352	-0.165764	0.868343	NA
AC006206.2	2.11584	1.72141	1.17811	1.46116	0.143972	0.339124
AC006210.2	1.44445	0.391157	1.07478	0.36394	0.715903	NA
AC006213.1	35.3281	-0.397009	0.205666	-1.93035	0.0535629	0.16715
AC006213.2	73.4945	-0.0051062	0.162677	-0.0313888	0.974959	0.986496
AC006213.3	22.8532	-0.0016568	0.250211	-0.0066217	0.994717	0.997111
AC006213.4	37.59	0.121508	0.19845	0.612286	0.540349	0.751624
AC006213.5	11.4353	0.114214	0.364504	0.313342	0.754021	0.884277
AC006213.6	28.5772	0.209774	0.269049	0.779687	0.435575	0.668199
AC006237.1	5.08839	-0.471336	0.553169	-0.852065	0.394178	0.630905
AC006249.1	6.25199	0.169112	0.495758	0.341118	0.733015	0.872402
AC006252.1	13.7233	-0.0334105	0.33821	-0.0987863	0.921308	0.967019
AC006254.1	24.6432	-0.358659	0.272599	-1.3157	0.188274	0.40328
AC006262.1	10.5797	-0.727288	0.573515	-1.26812	0.204754	0.425472
AC006262.2	0.7363	0.43606	1.44811	0.301123	0.763321	NA
AC006299.1	1.45425	0.786922	1.09807	0.716641	0.473596	NA
AC006305.1	0.845565	0.353824	1.42986	0.247454	0.804557	NA
AC006329.1	5.99269	0.466404	0.4847	0.962253	0.335922	0.574392
AC006330.1	16.7842	-0.156072	0.326103	-0.478596	0.632226	0.813215
AC006333.2	239.529	-0.102093	0.0822655	-1.24101	0.214601	0.438459
AC006372.3	1.46745	1.2099	1.14585	1.0559	0.291015	NA
AC006378.2	17.1093	0.607147	0.312233	1.94453	0.0518311	0.163109
AC006435.1	0.805113	0.59122	1.8305	0.322983	0.746708	NA
AC006435.2	9.88901	0.155186	0.38794	0.400026	0.689137	0.849169
AC006435.3	1.13753	1.45802	1.39477	1.04535	0.295862	NA
AC006449.2	5.02496	-0.448771	0.535145	-0.838598	0.401695	0.637878
AC006449.3	0.801559	0.0228826	1.64858	0.0138802	0.988926	NA
AC006449.5	79.2173	-0.231387	0.148097	-1.56241	0.118192	0.296333
AC006449.6	134.972	-0.106257	0.138741	-0.765867	0.443756	0.675004
AC006449.7	3.20119	-0.590994	0.730925	-0.808557	0.41877	0.653584
AC006450.1	2.4788	-0.800343	0.796145	-1.00527	0.314765	0.553377
AC006450.2	0.792466	1.33724	1.62993	0.820427	0.411973	NA
AC006450.3	18.3748	-0.554441	0.288219	-1.92368	0.0543945	0.16925
AC006453.2	16.0739	0.180981	0.337158	0.536782	0.591418	0.786368
AC006460.2	89.8038	-0.540791	0.143965	-3.75642	0.00017236	0.00140773
AC006480.2	31.647	-0.126719	0.238484	-0.531351	0.595176	0.78844
AC006486.2	4.38896	0.660407	0.563804	1.17134	0.241461	0.47224
AC006487.1	1.40532	1.35102	1.08811	1.24162	0.214376	NA
AC006504.1	46.7398	-0.134218	0.189554	-0.708072	0.4789	0.704068
AC006504.3	6.41711	0.00176284	0.531398	0.00331736	0.997353	0.998581
AC006504.5	146.315	-0.0732188	0.108367	-0.675658	0.499258	0.718914
AC006504.8	23.6644	-0.30067	0.249359	-1.20577	0.227905	0.456529
AC006509.2	0.7237	0.0394852	1.4581	0.0270798	0.978396	NA
AC006511.2	1.45452	-0.115151	0.860246	-0.133858	0.893515	NA
AC006511.3	37.3089	0.0148077	0.202362	0.0731747	0.941667	0.976244
AC006511.5	4.52657	1.50223	0.590989	2.5419	0.0110253	0.0484123
AC006512.1	1.04923	0.373845	1.31676	0.283912	0.776477	NA
AC006518.1	11.7515	0.112392	0.416347	0.269948	0.7872	0.902309
AC006518.2	9.17246	0.336767	0.471229	0.714657	0.474821	0.700915
AC006538.1	79.1204	-0.204771	0.16101	-1.27179	0.203446	0.423666
AC006538.3	0.930912	1.27782	1.56416	0.816938	0.413964	NA
AC006547.2	3.22551	-0.15233	0.682749	-0.223112	0.823448	0.92128
AC006548.3	1.05911	-0.948508	1.36592	-0.694408	0.487426	NA
AC006581.2	0.843608	-1.5212	1.46818	-1.03612	0.300148	NA
AC006942.1	21.4426	0.0084037	0.273124	0.0307688	0.975454	0.986852
AC006960.1	1.18135	0.404742	0.988726	0.409357	0.682278	NA
AC006960.3	3.74732	-0.204688	0.725917	-0.281972	0.777965	0.897127
AC006963.1	1.78436	0.0365799	0.86408	0.0423339	0.966233	NA
AC006970.2	1.0132	0.0459538	1.46806	0.0313025	0.975028	NA
AC006971.1	1.71747	-0.526137	1.11554	-0.471641	0.637183	NA
AC006974.1	3.53165	0.303591	0.80513	0.377071	0.706121	0.858765
AC006974.2	12.2095	0.543923	0.419506	1.29658	0.194776	0.412163
AC006978.1	319.929	-0.0701931	0.0956187	-0.734094	0.462891	0.6915
AC006978.2	0.670824	1.30804	1.60438	0.815296	0.414903	NA
AC006994.1	1.19681	1.46634	1.44989	1.01135	0.311851	NA
AC006994.2	23.3915	-0.280932	0.283536	-0.990814	0.321776	0.55999
AC007000.1	17.7317	-0.276287	0.309412	-0.892942	0.371888	0.610449
AC007000.2	1.73279	0.764441	0.922108	0.829014	0.407096	NA
AC007000.3	0.857099	0.552543	1.37504	0.401838	0.687803	NA
AC007001.1	1.79736	0.875841	0.82513	1.06146	0.288482	NA
AC007014.2	1.52088	2.1412	1.13219	1.8912	0.0585974	NA
AC007029.1	0.665355	0.76506	1.58593	0.482403	0.629519	NA
AC007032.1	22.5137	0.330021	0.297	1.11118	0.266489	0.501021
AC007036.2	2.18624	-1.37167	0.899993	-1.52409	0.127486	0.312276
AC007038.1	53.6288	-0.0779591	0.210915	-0.369624	0.711663	0.861199
AC007038.2	36.2837	0.100598	0.254347	0.395515	0.692463	0.850553
AC007040.1	0.80231	3.33233	1.46177	2.27965	0.0226284	NA
AC007040.2	11.2186	-0.244452	0.424373	-0.576031	0.564594	0.768555
AC007041.1	4.40925	0.0418752	0.579395	0.0722739	0.942384	0.976399
AC007066.2	132.406	0.131846	0.148592	0.887298	0.374918	0.613087
AC007114.1	29.667	-0.0299475	0.232862	-0.128606	0.897669	0.955128
AC007191.1	69.0557	-0.310053	0.155538	-1.99342	0.0462157	0.149747
AC007193.3	1.51221	-2.38866	1.2658	-1.88707	0.0591505	NA
AC007216.2	0.668982	0.443925	1.44923	0.306317	0.759363	NA
AC007216.3	8.06129	-0.246104	0.454684	-0.541264	0.588325	0.784166
AC007216.4	3.99599	-0.679747	0.678906	-1.00124	0.316711	0.55549
AC007218.2	1.74258	0.0289647	1.13103	0.0256092	0.979569	NA
AC007220.1	21.8113	0.286309	0.29491	0.970838	0.331629	0.570577
AC007221.1	2.58119	-0.0976538	0.805687	-0.121206	0.903528	0.95769
AC007221.2	1.98605	0.75835	0.838048	0.9049	0.365518	0.6047
AC007224.2	2.06417	-0.10541	0.838141	-0.125766	0.899917	0.956034
AC007225.1	0.867639	0.355393	1.35886	0.261538	0.793678	NA
AC007228.2	68.4948	-0.236418	0.168529	-1.40284	0.160666	0.363821
AC007229.1	1.83757	-0.220465	0.977675	-0.225499	0.821591	NA
AC007238.1	15.1716	-0.217827	0.330428	-0.659226	0.509751	0.727617
AC007240.1	0.790044	0.604344	1.40517	0.430086	0.667133	NA
AC007249.1	3.16461	-0.67417	0.726704	-0.927709	0.353559	0.593895
AC007249.2	20.5427	-0.127421	0.281199	-0.453136	0.650451	0.823792
AC007250.1	1.33372	-0.550629	1.1155	-0.493617	0.621577	NA
AC007255.1	38.3034	0.495531	0.201793	2.45563	0.0140637	0.0589024
AC007256.1	9.68327	0.0169241	0.434565	0.0389448	0.968934	0.984357
AC007277.1	2.30955	-0.667742	0.837115	-0.79767	0.425062	0.658917
AC007285.1	17.1009	-0.166499	0.304566	-0.546679	0.584599	0.782239
AC007292.1	35.3781	-0.238302	0.217303	-1.09664	0.2728	0.507309
AC007292.2	13.9703	0.119308	0.320594	0.372147	0.709783	0.860355
AC007292.3	2.26272	-0.295908	0.807853	-0.36629	0.714149	0.862623
AC007298.2	1.13555	-0.377861	1.19774	-0.315477	0.752399	NA
AC007318.1	15.1794	0.0400068	0.357692	0.111847	0.910945	0.961218
AC007318.2	6.84201	-0.245266	0.480453	-0.51049	0.609708	0.798509
AC007325.2	4.57289	-1.12253	0.683852	-1.64149	0.100696	0.264923
AC007325.4	11.2905	-0.0867681	0.426681	-0.203356	0.838857	0.929567
AC007336.1	37.5419	0.0912976	0.213611	0.427402	0.669087	0.836813
AC007336.2	120.088	1.96888	0.166409	11.8316	2.68e-32	3.58e-30
AC007336.3	8.67267	0.711546	0.426341	1.66896	0.0951254	0.254429
AC007342.1	0.795785	-0.677692	1.46934	-0.461223	0.644639	NA
AC007342.4	2.56514	-0.95772	0.925699	-1.03459	0.30086	0.538007
AC007342.5	3.71034	-0.166416	0.695888	-0.239142	0.810996	0.915117
AC007342.6	6.53217	0.753811	0.466979	1.61423	0.106478	0.275422
AC007342.7	126.719	0.0706658	0.126211	0.559904	0.575545	0.77603
AC007342.8	1.39377	0.849075	1.19379	0.711246	0.476932	NA
AC007342.9	3.3297	0.0414975	0.716422	0.0579233	0.95381	0.979315
AC007349.2	252.406	0.108165	0.108272	0.999012	0.317789	0.556369
AC007364.1	3.91187	0.102304	0.667164	0.153342	0.878129	0.944736
AC007365.1	1.26741	0.0446056	1.0274	0.0434161	0.96537	NA
AC007370.2	4.94789	0.424576	0.666543	0.636983	0.524136	0.739108
AC007375.3	23.2054	-0.259536	0.261186	-0.993682	0.320378	0.558589
AC007376.1	0.79313	-1.48905	1.73183	-0.859811	0.389893	NA
AC007376.2	11.3346	-1.17744	0.396371	-2.97056	0.00297261	0.016529
AC007378.1	2.10679	0.679422	0.842918	0.806036	0.420222	0.65462
AC007382.1	101.74	0.145749	0.149264	0.976448	0.328843	0.567305
AC007383.2	98.5116	0.125067	0.136286	0.917678	0.358787	0.598415
AC007383.3	1.932	-0.12351	0.887899	-0.139103	0.889369	0.950688
AC007386.1	2.6245	-1.4828	0.806778	-1.83793	0.0660732	0.195023
AC007388.1	532.115	0.0706358	0.0663919	1.06392	0.287364	0.524124
AC007389.1	4.45746	0.336028	0.683304	0.491769	0.622882	0.806801
AC007389.5	2.03556	-0.115588	0.899401	-0.128517	0.89774	0.955128
AC007390.2	54.488	0.0259366	0.155966	0.166297	0.867923	0.941085
AC007395.1	1.40975	-0.176539	1.1641	-0.151653	0.879461	NA
AC007405.1	19.8318	0.00633747	0.296261	0.0213915	0.982933	0.990717
AC007405.2	17.0446	-0.090278	0.304915	-0.296076	0.767172	0.890793
AC007405.3	100.585	0.263157	0.137459	1.91443	0.055565	0.171937
AC007406.3	1.47339	4.55444	1.29594	3.51439	0.00044077	NA
AC007406.4	0.862303	0.787888	1.39363	0.56535	0.571836	NA
AC007406.5	265.705	-0.277585	0.108351	-2.5619	0.0104102	0.0462187
AC007423.1	12.4064	-1.36502	0.410327	-3.32666	0.00087892	0.00588303
AC007431.3	1.25708	0.478907	1.12689	0.424982	0.67085	NA
AC007448.3	8.06226	-0.169285	0.465511	-0.363653	0.716117	0.86365
AC007450.4	1.98291	0.0341186	0.993401	0.0343452	0.972602	0.985758
AC007485.1	1.07598	0.0388578	1.46614	0.0265035	0.978856	NA
AC007485.2	412.569	-0.248276	0.0775622	-3.20099	0.00136957	0.00859933
AC007490.1	14.9182	-0.18619	0.361618	-0.51488	0.606637	0.796463
AC007495.1	4.56831	-0.649834	0.630712	-1.03032	0.302861	0.540508
AC007496.3	4.08218	0.574525	0.653656	0.878941	0.379433	0.617944
AC007497.1	2.11386	-0.954329	0.891349	-1.07066	0.284324	0.520231
AC007537.1	17.5029	-0.224594	0.301584	-0.744715	0.456444	0.685554
AC007541.1	132.448	-0.154765	0.124251	-1.24558	0.212917	0.436252
AC007546.1	3.74044	0.125521	0.701533	0.178924	0.857998	0.937603
AC007551.1	1.32966	0.0351247	1.15543	0.0303997	0.975748	NA
AC007562.1	0.93014	1.44854	1.28324	1.12882	0.258976	NA
AC007563.2	1.9722	-0.566624	1.00795	-0.562153	0.574012	0.774907
AC007566.1	65.8313	0.0858776	0.156522	0.54866	0.583239	0.781493
AC007570.1	1.79354	1.51432	1.13355	1.33591	0.181579	NA
AC007598.1	0.657592	0.445227	1.73954	0.255945	0.797993	NA
AC007598.3	1.79361	1.36329	0.941771	1.44758	0.147735	NA
AC007608.1	1.44974	-0.646004	1.11041	-0.581771	0.560721	NA
AC007608.3	6.02296	-1.14612	0.605638	-1.89242	0.0584345	0.178231
AC007608.4	0.803674	-0.302856	1.30202	-0.232605	0.816068	NA
AC007610.1	2.65956	-0.101934	0.801171	-0.127231	0.898758	0.955702
AC007610.2	0.649715	0.590306	1.86151	0.317112	0.751159	NA
AC007610.4	14.0583	-0.38268	0.382908	-0.999404	0.317599	0.556307
AC007611.1	1.71298	-0.695928	1.00815	-0.690303	0.490004	NA
AC007613.1	5.06442	-0.0247289	0.548174	-0.0451114	0.964019	0.982097
AC007614.1	0.791651	-0.505935	1.52456	-0.331856	0.739998	NA
AC007614.2	1.32278	0.525768	1.11564	0.471269	0.637448	NA
AC007614.3	36.8067	0.33051	0.244998	1.34903	0.177328	0.387919
AC007614.4	2.76194	-0.785598	0.788365	-0.996491	0.319012	0.557338
AC007614.5	0.99039	1.25315	1.27099	0.985959	0.324153	NA
AC007619.1	4.95802	0.136852	0.536676	0.254998	0.798724	0.90878
AC007620.2	12.6722	-0.0090436	0.39679	-0.0227919	0.981816	0.989979
AC007620.3	3.84363	-0.268215	0.62451	-0.42948	0.667574	0.835864
AC007622.1	3.41268	0.724711	0.691553	1.04795	0.294663	0.531838
AC007622.2	1.31281	-0.332806	1.09678	-0.303438	0.761556	NA
AC007637.1	1.27089	2.18212	1.21469	1.79644	0.0724245	NA
AC007655.1	1.97599	0.686145	0.876579	0.782754	0.433772	0.666561
AC007663.2	2.32934	-0.861945	0.816923	-1.05511	0.291375	0.52828
AC007663.3	11.1389	-0.236505	0.350976	-0.673848	0.500408	0.719738
AC007663.4	16.5379	-0.21536	0.32064	-0.671656	0.501803	0.720726
AC007666.1	4.89233	-0.383484	0.550103	-0.697112	0.485733	0.70961
AC007671.1	0.661129	0.596864	1.60091	0.372828	0.709277	NA
AC007681.1	13.1857	-0.911719	0.392808	-2.32103	0.0202852	0.0788768
AC007683.1	3.10945	-0.27368	0.70201	-0.389851	0.696647	0.853073
AC007684.1	9.29748	0.805789	0.415981	1.93708	0.0527351	0.165234
AC007685.1	0.664983	1.34447	1.72912	0.777548	0.436836	NA
AC007686.3	102.209	0.221775	0.139397	1.59096	0.111618	0.284726
AC007687.1	1.06955	1.8136	1.29536	1.40007	0.161491	NA
AC007688.1	2.07421	0.332098	0.931858	0.356383	0.721554	0.866197
AC007728.1	5.10468	0.0383196	0.521055	0.0735423	0.941375	0.976244
AC007728.2	1.8421	0.760339	0.857493	0.8867	0.375241	NA
AC007731.2	0.665007	-0.696243	1.71463	-0.40606	0.684699	NA
AC007743.1	3.57771	0.427829	0.693415	0.616988	0.537242	0.749747
AC007750.1	46.9259	-1.39233	0.332924	-4.18212	2.89e-05	0.0002829
AC007773.1	6.4992	-0.467292	0.470807	-0.992535	0.320937	0.559098
AC007780.1	16.7538	-0.17283	0.301363	-0.573495	0.56631	0.769985
AC007785.1	0.857109	0.035932	1.48112	0.02426	0.980645	NA
AC007785.3	5.95264	0.966751	0.55251	1.74974	0.0801625	0.224766
AC007786.1	25.2792	0.0140394	0.226964	0.0618575	0.950676	0.978757
AC007786.2	5.95231	-0.410657	0.49458	-0.830315	0.40636	0.64219
AC007787.2	1.05024	-0.242665	1.16368	-0.208532	0.834814	NA
AC007792.1	1.44972	1.95128	1.12237	1.73854	0.0821164	NA
AC007823.1	15.1241	0.802308	0.317219	2.52919	0.0114325	0.0498777
AC007834.2	0.985038	0.0435762	1.15242	0.0378129	0.969837	NA
AC007842.1	160.916	-0.143134	0.145174	-0.98595	0.324158	0.562561
AC007848.1	1.19828	1.73574	1.67267	1.0377	0.299409	NA
AC007878.1	16.6033	0.399986	0.374484	1.0681	0.285476	0.521912
AC007879.2	1.18728	0.037108	1.07652	0.0344703	0.972502	NA
AC007879.3	0.940858	0.439449	1.37831	0.318832	0.749854	NA
AC007881.3	8.33361	-1.3886	0.493425	-2.81421	0.00488972	0.0250674
AC007906.1	1.05527	2.38837	1.34472	1.77611	0.0757143	NA
AC007906.2	4.10296	0.246736	0.635107	0.388495	0.69765	0.853602
AC007920.2	1.11471	0.0218839	1.32683	0.0164934	0.986841	NA
AC007938.1	5.4702	-0.0698338	0.508439	-0.13735	0.890755	0.951443
AC007938.2	9.36998	-0.0120072	0.457323	-0.0262553	0.979054	0.988763
AC007938.3	35.068	-0.325472	0.243549	-1.33637	0.181427	0.393812
AC007950.2	4.10156	-0.912686	0.616899	-1.47947	0.139014	0.331044
AC007952.4	1.35201	1.47828	1.2914	1.14471	0.252328	NA
AC007953.2	4.33057	0.718614	0.565505	1.27075	0.203818	0.424165
AC007966.1	17.239	-0.195774	0.327868	-0.597113	0.550432	0.759505
AC007969.1	25.4375	-0.283746	0.243795	-1.16387	0.244476	0.475474
AC007996.1	111.949	-0.114048	0.125866	-0.906102	0.364882	0.603904
AC007998.5	1.46186	-0.480188	0.95899	-0.500723	0.616566	NA
AC008013.1	9.19475	-0.229888	0.417253	-0.550956	0.581664	0.780487
AC008014.1	21.1752	-0.104447	0.253031	-0.412785	0.679764	0.843652
AC008026.1	3.75627	-1.17557	0.627396	-1.87372	0.0609689	0.183636
AC008035.1	4.39776	0.0297512	0.586919	0.0506904	0.959572	0.981074
AC008038.1	49.2311	-0.185593	0.174799	-1.06175	0.28835	0.525281
AC008040.1	95.3443	-0.281022	0.140124	-2.00552	0.0449071	0.146378
AC008040.2	2.26606	-0.128956	0.88248	-0.146129	0.88382	0.947787
AC008040.3	258.595	-1.21776	0.113723	-10.7082	9.32e-27	8.66e-25
AC008040.5	620.918	-0.473516	0.112684	-4.20215	2.64e-05	0.00026059
AC008050.1	6.36168	-1.15671	0.510368	-2.26642	0.0234257	0.08853
AC008060.1	1.57408	0.339081	1.06964	0.317006	0.751239	NA
AC008060.4	1.7967	1.03244	1.05486	0.978743	0.327707	NA
AC008063.1	21.1573	-0.724772	0.290851	-2.4919	0.012706	0.0543853
AC008063.2	7.89543	-0.580727	0.451857	-1.2852	0.198721	0.417553
AC008066.1	1.19352	-0.822287	1.25202	-0.656771	0.511328	NA
AC008073.3	2.79253	0.730673	0.893077	0.818152	0.41327	0.648588
AC008074.1	13.9809	-0.592994	0.340944	-1.73927	0.081987	0.228265
AC008074.3	27.9867	-0.0724654	0.264059	-0.274429	0.783755	0.901035
AC008079.2	1.53052	1.74254	1.20551	1.44547	0.148325	NA
AC008080.1	3.77783	0.315486	0.750756	0.420224	0.674322	0.840389
AC008083.2	0.739734	1.59585	1.407	1.13422	0.256703	NA
AC008105.1	25.888	-0.238147	0.252369	-0.943646	0.34535	0.585285
AC008105.2	11.4252	0.128164	0.369442	0.346913	0.728657	0.869953
AC008105.3	7.80464	-0.432743	0.476788	-0.907622	0.364078	0.603051
AC008115.3	18.9134	-0.401446	0.294931	-1.36115	0.173465	0.382194
AC008115.4	6.00822	0.173286	0.515375	0.336233	0.736695	0.87444
AC008121.1	0.717298	-0.996064	1.53924	-0.647114	0.517558	NA
AC008121.2	2.07483	-0.660343	0.925652	-0.713382	0.47561	0.701329
AC008121.3	0.743746	-0.369779	1.80739	-0.204592	0.837891	NA
AC008124.1	1620.32	-0.158309	0.048461	-3.26672	0.00108801	0.00707536
AC008147.2	23.5296	-0.123832	0.277835	-0.445703	0.655812	0.826972
AC008147.3	0.791363	-2.11208	1.87585	-1.12593	0.260196	NA
AC008147.4	3.42978	0.0320615	0.757029	0.0423517	0.966218	0.982935
AC008154.2	1.42588	-0.553553	1.28742	-0.429969	0.667218	NA
AC008155.1	1.05788	-0.237117	1.16479	-0.20357	0.838689	NA
AC008264.2	90.524	0.698793	0.198332	3.52335	0.00042613	0.00312489
AC008267.1	2.13998	2.11181	0.8879	2.37843	0.0173865	0.0696671
AC008267.2	0.725397	-2.68251	1.64209	-1.6336	0.102343	NA
AC008277.1	8.1504	-0.141457	0.534658	-0.264575	0.791337	0.904922
AC008278.2	3.0371	0.608949	0.752891	0.808814	0.418622	0.653584
AC008280.3	14.3099	-0.0475393	0.310062	-0.153322	0.878144	0.944736
AC008393.1	85.7477	-0.0715386	0.134318	-0.532605	0.594307	0.788206
AC008403.3	4.91284	-0.189353	0.582935	-0.324827	0.745312	0.879265
AC008427.1	4.97933	-0.240423	0.571472	-0.420708	0.673968	0.840135
AC008429.1	43.9983	-0.239783	0.188983	-1.26881	0.20451	0.425171
AC008429.2	7.30344	0.619483	0.450639	1.37468	0.169232	0.376421
AC008429.3	1.20039	0.0466361	1.08577	0.0429521	0.96574	NA
AC008434.1	1.58782	-0.449031	1.07388	-0.418137	0.675847	NA
AC008438.1	43.1631	-0.0529858	0.185147	-0.286182	0.774739	0.895307
AC008438.2	4.35004	-0.893111	0.659872	-1.35346	0.175908	0.385868
AC008440.1	2.15909	-1.60232	1.00635	-1.59221	0.111337	0.284282
AC008443.1	167.574	-0.0978178	0.108906	-0.898183	0.369088	0.60763
AC008443.3	55.0355	0.0965397	0.227763	0.423861	0.671667	0.83877
AC008443.4	5.69309	0.141174	0.497262	0.283902	0.776486	0.896173
AC008443.5	54.4811	-0.237646	0.172444	-1.37811	0.16817	0.374728
AC008443.6	5.44973	0.0341447	0.518139	0.0658987	0.947458	0.977575
AC008443.7	29.4393	-0.102316	0.277971	-0.368081	0.712813	0.861899
AC008467.1	5.9576	0.735479	0.483218	1.52204	0.127998	0.313221
AC008481.2	1.06609	1.04249	1.22244	0.852798	0.393771	NA
AC008494.1	1.66048	-1.21858	0.958754	-1.271	0.203728	NA
AC008494.3	1.90022	-2.23121	1.21055	-1.84314	0.0653085	0.193354
AC008498.1	1.44573	1.17134	1.04776	1.11795	0.263589	NA
AC008507.1	5.79595	-0.586602	0.555739	-1.05553	0.291181	0.528076
AC008514.2	0.981431	0.803744	1.42144	0.565445	0.571771	NA
AC008522.1	4.10122	1.80257	0.64578	2.79131	0.00524956	0.0266137
AC008525.2	0.865599	-0.697968	1.50818	-0.462789	0.643516	NA
AC008536.1	86.4443	0.174802	0.126286	1.38418	0.166305	0.37199
AC008536.2	13.376	0.843802	0.341652	2.46977	0.0135201	0.0570407
AC008536.3	78.6871	0.062407	0.144108	0.433056	0.664974	0.833891
AC008537.3	21.4361	0.104923	0.264566	0.396585	0.691674	0.85019
AC008537.4	1.00229	0.70581	1.30864	0.539345	0.589649	NA
AC008543.1	5.83906	-0.366544	0.494237	-0.741635	0.458309	0.687114
AC008543.3	0.738357	1.32321	1.5117	0.875314	0.381403	NA
AC008555.1	416.139	-0.623105	0.0846873	-7.35772	1.87e-13	6.44e-12
AC008555.2	2.37565	-0.781994	0.82163	-0.951759	0.341219	0.580259
AC008555.3	1.19643	0.887757	1.04188	0.852075	0.394173	NA
AC008555.4	11.8263	0.0128361	0.342993	0.0374239	0.970147	0.984876
AC008555.5	59.3374	-0.390393	0.174451	-2.23784	0.0252317	0.0939135
AC008555.6	1.14467	0.0477783	1.21286	0.039393	0.968577	NA
AC008555.8	25.2862	-0.0614961	0.266422	-0.230822	0.817453	0.918821
AC008556.1	2.00417	0.0252017	0.935122	0.0269501	0.978499	0.988382
AC008560.1	112.035	0.339785	0.134306	2.52993	0.0114085	0.0497924
AC008567.3	57.6888	-0.309911	0.169063	-1.83311	0.0667864	0.196408
AC008569.2	4.85786	-0.337715	0.640209	-0.527507	0.597841	0.790687
AC008575.2	0.901241	0.429941	1.55042	0.277307	0.781545	NA
AC008581.1	2.23739	-0.664871	0.837757	-0.793632	0.42741	0.660975
AC008591.1	1.3288	-1.10334	1.10814	-0.995665	0.319413	NA
AC008608.2	42.3529	-0.173932	0.201459	-0.863363	0.387938	0.62552
AC008609.1	0.666752	3.33158	1.70108	1.95851	0.0501706	NA
AC008610.1	19.3381	0.188017	0.305375	0.615692	0.538098	0.750169
AC008622.2	4.9565	0.0910191	0.514928	0.176761	0.859696	0.938037
AC008629.1	4.88254	-0.0293527	0.55717	-0.0526817	0.957986	0.980336
AC008635.1	0.907813	-0.369071	1.55407	-0.237487	0.812279	NA
AC008649.1	2.63307	-1.13844	0.76384	-1.49042	0.136115	0.326381
AC008655.2	0.654679	-0.65629	1.62057	-0.404976	0.685495	NA
AC008667.1	4.47088	0.404995	0.55124	0.734699	0.462523	0.691271
AC008669.1	129.757	0.0362271	0.110814	0.326918	0.74373	0.878554
AC008676.1	4.83854	0.208502	0.588269	0.354434	0.723014	0.866742
AC008676.2	5.84066	0.290117	0.532381	0.544941	0.585794	0.782777
AC008677.1	0.925207	-0.250988	1.2701	-0.197612	0.843349	NA
AC008691.1	1.70186	0.0517561	0.926844	0.0558412	0.955468	NA
AC008696.1	0.73206	1.56317	1.52207	1.027	0.30442	NA
AC008708.1	1.24662	-1.54942	1.23777	-1.25178	0.210648	NA
AC008725.1	1.12453	0.0328156	1.07887	0.0304165	0.975735	NA
AC008735.1	4.30487	-0.0991495	0.613305	-0.161664	0.87157	0.942525
AC008735.4	1.60373	-0.285783	1.04367	-0.273824	0.78422	NA
AC008736.1	5.89207	0.00638665	0.588021	0.0108613	0.991334	0.994931
AC008737.1	3.08573	0.944064	0.830378	1.13691	0.255577	0.487773
AC008738.1	3.97494	0.0338288	0.651332	0.0519379	0.958578	0.98064
AC008738.2	2.24835	0.291401	0.975664	0.29867	0.765192	0.8896
AC008738.4	0.778931	1.32472	1.54665	0.856515	0.391713	NA
AC008741.2	97.3199	-0.0563371	0.132154	-0.4263	0.669889	0.837265
AC008743.1	2.28744	0.420589	1.02764	0.409276	0.682337	0.845367
AC008745.1	9.28666	-0.961556	0.410472	-2.34256	0.0191518	0.0752996
AC008747.1	1.05415	-1.53171	1.24549	-1.22981	0.21877	NA
AC008750.1	1.2426	1.19177	1.29578	0.919726	0.357716	NA
AC008750.2	1.78359	-0.610345	0.959478	-0.636122	0.524697	NA
AC008750.3	1.65543	0.46787	1.03918	0.450228	0.652546	NA
AC008750.4	0.982532	-1.37729	1.28792	-1.06939	0.284893	NA
AC008750.5	2.88377	-0.616789	0.794683	-0.776145	0.437664	0.670197
AC008752.2	16.3695	-0.204497	0.2984	-0.68531	0.493148	0.714879
AC008752.3	24.4741	-0.0438776	0.259333	-0.169194	0.865644	0.939766
AC008758.4	1.58001	-1.24231	1.08274	-1.14738	0.251224	NA
AC008758.6	0.999161	0.0304634	1.16977	0.0260422	0.979224	NA
AC008760.1	0.778272	-1.24351	1.50006	-0.828976	0.407118	NA
AC008763.1	6.83782	-0.131203	0.481495	-0.272491	0.785244	0.901683
AC008763.2	2.19003	-0.493078	0.79925	-0.616926	0.537283	0.749747
AC008764.10	1.67847	0.560248	0.962956	0.5818	0.560701	NA
AC008764.3	0.669198	0.773403	1.48695	0.520128	0.602974	NA
AC008764.6	32.4174	0.448921	0.228093	1.96815	0.049051	0.156738
AC008764.7	0.660202	0.742024	1.56001	0.475652	0.634323	NA
AC008764.8	44.6731	0.542109	0.198532	2.73058	0.00632221	0.0309859
AC008764.9	16.0797	-0.37124	0.305141	-1.21662	0.22375	0.450536
AC008770.1	138.024	0.327285	0.12541	2.60973	0.00906138	0.0412911
AC008770.3	1.07567	2.7544	1.29962	2.1194	0.0340571	NA
AC008770.4	5.8773	-0.334431	0.599191	-0.558137	0.576751	0.776964
AC008771.1	127.783	-0.146344	0.110427	-1.32526	0.185086	0.398862
AC008781.1	0.678373	0.440568	1.61656	0.272533	0.785212	NA
AC008805.1	1.13208	0.982524	1.6407	0.598843	0.549277	NA
AC008806.1	2.11063	-0.848843	0.848972	-0.999848	0.317384	0.556148
AC008808.1	0.943388	1.33684	1.45254	0.920349	0.35739	NA
AC008808.2	10.7319	-0.220885	0.45378	-0.486767	0.626424	0.809153
AC008840.1	3.11256	-0.150765	0.858211	-0.175674	0.86055	0.93842
AC008850.1	1.16384	-1.2205	1.20856	-1.00988	0.312554	NA
AC008870.2	18.7658	0.27581	0.277205	0.994966	0.319753	0.558072
AC008870.4	2.33046	0.363523	0.956259	0.380152	0.703833	0.858121
AC008875.1	1.04805	0.0351498	1.15509	0.0304304	0.975724	NA
AC008878.1	7.68729	-0.423393	0.435139	-0.973007	0.33055	0.569276
AC008878.4	1.64609	-0.147221	0.983448	-0.149699	0.881002	NA
AC008894.3	22.9766	0.186318	0.265183	0.702601	0.482304	0.706814
AC008895.1	4.89243	0.148397	0.680758	0.217988	0.827439	0.923347
AC008897.3	3.12311	0.624188	0.685345	0.910765	0.362419	0.601881
AC008906.1	5.32975	0.729793	0.605515	1.20524	0.228109	0.456725
AC008914.1	1.724	1.54434	0.929843	1.66086	0.0967407	NA
AC008915.1	2.65595	-0.0706146	0.817719	-0.0863556	0.931184	0.971941
AC008915.2	22.2834	-0.369177	0.281608	-1.31096	0.18987	0.405381
AC008937.2	0.731999	2.39581	1.72503	1.38885	0.164877	NA
AC008937.3	8.51693	0.514607	0.438638	1.17319	0.240718	0.471434
AC008938.1	6.64817	-0.573836	0.494126	-1.16132	0.245514	0.476665
AC008945.1	1.18076	-0.452056	1.09072	-0.414456	0.67854	NA
AC008946.1	21.1522	0.0138586	0.31324	0.0442428	0.964711	0.982337
AC008957.3	49.1289	-0.561792	0.220595	-2.54671	0.0108744	0.0478993
AC008966.1	115.258	-0.18386	0.120601	-1.52453	0.127377	0.312161
AC008966.2	10.9136	0.0948235	0.394647	0.240274	0.810118	0.914751
AC008969.1	1161.42	-0.16409	0.0918152	-1.78718	0.073909	0.211467
AC008972.1	0.859918	-1.9314	1.55458	-1.24239	0.214092	NA
AC008972.2	0.933312	0.636314	1.31953	0.482229	0.629644	NA
AC008982.2	17.2867	0.163155	0.307701	0.530239	0.595946	0.789045
AC009005.1	26.0339	-0.237466	0.257368	-0.922671	0.356179	0.596195
AC009021.2	1.58899	-0.320552	0.941637	-0.34042	0.73354	NA
AC009032.1	7.82564	0.587135	0.485552	1.20921	0.226582	0.454445
AC009034.1	3.00272	-1.81693	0.865825	-2.0985	0.0358611	0.123599
AC009041.2	558.982	-0.320747	0.133699	-2.39903	0.0164387	0.0666445
AC009041.4	8.05404	-0.737139	0.440348	-1.67399	0.0941325	0.252809
AC009053.1	92.8413	0.0498688	0.159452	0.312751	0.75447	0.884599
AC009053.2	2.00164	-0.495511	0.930849	-0.532322	0.594503	0.788282
AC009054.2	7.07138	-0.256829	0.431553	-0.595126	0.551759	0.760506
AC009060.1	2.30452	0.159497	0.770647	0.206965	0.836037	0.928124
AC009061.2	51.3665	-0.224951	0.19415	-1.15864	0.246602	0.478034
AC009065.1	58.5745	-0.066536	0.161926	-0.410904	0.681143	0.844623
AC009065.2	2.96977	0.354567	0.803124	0.441485	0.658862	0.829707
AC009065.4	21.1588	-0.350119	0.278319	-1.25798	0.2084	0.430661
AC009065.5	8.91393	-0.179158	0.484945	-0.369441	0.711799	0.86123
AC009065.8	7.64621	-0.207415	0.45338	-0.457486	0.647322	0.822059
AC009075.1	1.58807	-0.539803	1.0827	-0.498572	0.618081	NA
AC009078.3	22.8033	-0.0460964	0.303177	-0.152044	0.879152	0.945108
AC009086.3	5.14794	0.574719	0.617283	0.931046	0.35183	0.591879
AC009088.1	7.44457	0.578068	0.439332	1.31579	0.188245	0.403256
AC009088.2	0.807988	-1.52142	1.77552	-0.856884	0.391509	NA
AC009090.1	13.128	-0.607476	0.379632	-1.60017	0.10956	0.281058
AC009090.4	4.00476	-0.546664	0.688231	-0.794303	0.427019	0.660624
AC009090.5	2.49576	0.7848	0.827274	0.948657	0.342795	0.582144
AC009093.6	0.932035	-1.74047	1.44672	-1.20304	0.228961	NA
AC009097.2	1.01948	1.82304	1.40063	1.30158	0.193059	NA
AC009097.4	1.96297	-1.47547	0.881985	-1.6729	0.0943473	0.253065
AC009102.1	0.871824	1.31252	1.44199	0.910214	0.362709	NA
AC009107.2	4.14361	-0.396284	0.656949	-0.603219	0.546363	0.756173
AC009108.3	7.61966	-0.287262	0.469211	-0.612224	0.54039	0.751624
AC009113.1	213.487	-0.0716441	0.0978891	-0.731891	0.464235	0.692427
AC009117.3	1.25046	0.206163	1.15877	0.177915	0.85879	NA
AC009118.2	8.25322	0.270376	0.425483	0.635456	0.525131	0.73986
AC009118.3	56.8167	0.0183153	0.169751	0.107895	0.914079	0.96295
AC009119.2	8.82986	-0.16997	0.422862	-0.401951	0.68772	0.848544
AC009120.1	36.5304	0.0848551	0.234397	0.362015	0.717341	0.864394
AC009120.2	177.224	0.0327041	0.125831	0.259904	0.794937	0.907279
AC009120.3	0.927986	0.740363	1.58113	0.46825	0.639606	NA
AC009120.5	4.22534	1.10665	0.669636	1.65261	0.0984098	0.260754
AC009121.2	0.860939	-0.509243	1.55686	-0.327097	0.743594	NA
AC009126.1	47.0586	0.115135	0.199304	0.577686	0.563476	0.76774
AC009133.1	86.0901	0.935525	0.140134	6.67592	2.46e-11	6.54e-10
AC009133.2	8.0275	0.375708	0.416063	0.903008	0.366522	0.605318
AC009133.4	8.43507	0.582926	0.42706	1.36497	0.172261	0.380829
AC009139.1	60.8605	0.744965	0.203137	3.66731	0.00024512	0.00191606
AC009139.2	1.40715	1.1675	1.03889	1.1238	0.261098	NA
AC009148.1	21.17	-0.036232	0.268487	-0.134949	0.892652	0.952471
AC009152.1	0.795466	-1.24419	1.4549	-0.855169	0.392457	NA
AC009159.2	1.64584	-2.20259	1.10259	-1.99766	0.0457535	NA
AC009159.3	12.9386	-0.920956	0.376027	-2.44918	0.0143184	0.0597798
AC009163.3	5.35349	-0.0137105	0.600647	-0.0228262	0.981789	0.989979
AC009163.5	6.79256	-0.298834	0.508623	-0.587536	0.556844	0.763199
AC009163.6	0.93578	2.47746	1.46673	1.6891	0.0912	NA
AC009163.7	98.1442	-0.21775	0.129275	-1.68439	0.0921057	0.248968
AC009166.2	11.9647	-2.00936	0.448892	-4.47626	7.6e-06	8.46e-05
AC009185.1	1.97755	0.227808	0.941405	0.241987	0.80879	0.913974
AC009220.1	2.26519	-0.629673	1.03819	-0.606512	0.544175	0.754636
AC009226.1	2.04861	-0.0865695	0.844091	-0.102559	0.918313	0.965867
AC009228.1	4.32841	0.816015	0.665757	1.2257	0.220313	0.445897
AC009229.2	0.793557	-1.06927	1.65665	-0.645442	0.518641	NA
AC009242.1	6.60576	-0.010397	0.452831	-0.02296	0.981682	0.98995
AC009244.1	3.39302	-0.411897	0.71749	-0.574081	0.565913	0.769721
AC009245.1	1.32477	-1.83398	1.22523	-1.49685	0.134433	NA
AC009268.2	1.65301	0.611287	0.988397	0.618463	0.53627	NA
AC009269.5	2.38719	1.25783	0.811557	1.5499	0.121165	0.301205
AC009271.1	0.667582	1.8825	1.74783	1.07705	0.281457	NA
AC009275.1	7.73675	-0.409966	0.419092	-0.978224	0.327964	0.566446
AC009283.1	42.2411	-0.280936	0.201975	-1.39095	0.164241	0.368998
AC009292.1	0.707952	0.0624762	1.79838	0.0347402	0.972287	NA
AC009299.2	6.58117	-0.136669	0.540656	-0.252783	0.800436	0.9098
AC009299.3	1.17963	0.369662	1.34125	0.27561	0.782848	NA
AC009302.1	2.127	-0.24804	0.825923	-0.300319	0.763934	0.888855
AC009303.1	1.71207	0.15719	0.864389	0.181852	0.855699	NA
AC009303.4	19.6095	-0.253519	0.314709	-0.805567	0.420493	0.654846
AC009309.1	18.3169	0.20935	0.29087	0.719738	0.471686	0.698188
AC009312.1	2.76426	-1.33954	0.822341	-1.62894	0.103326	0.269496
AC009318.1	135.524	-0.126602	0.138649	-0.913113	0.361183	0.600622
AC009318.2	15.16	0.167558	0.325704	0.514449	0.606938	0.796745
AC009318.3	11.9124	0.268981	0.418431	0.642831	0.520334	0.736348
AC009318.4	23.8599	-0.172794	0.269691	-0.640709	0.521712	0.737408
AC009362.1	0.653334	-1.52014	1.46903	-1.0348	0.300763	NA
AC009403.1	57.8929	0.140178	0.174236	0.80453	0.421091	0.655289
AC009403.2	9.39718	0.779354	0.411552	1.89369	0.0582655	0.17785
AC009404.1	63.8138	0.250703	0.192508	1.3023	0.192813	0.409595
AC009407.1	4.45583	-0.973205	0.633499	-1.53624	0.12448	0.307129
AC009414.2	50.312	-0.025982	0.201248	-0.129104	0.897275	0.954812
AC009480.1	1.37315	-0.165025	1.01275	-0.162947	0.87056	NA
AC009486.1	2.63882	-0.146012	0.883778	-0.165213	0.868776	0.941085
AC009487.2	11.7379	0.132338	0.358008	0.369651	0.711642	0.861199
AC009495.1	1.0033	-1.3774	1.27949	-1.07653	0.281691	NA
AC009495.2	2.30543	-1.88849	0.927034	-2.03713	0.0416375	0.138193
AC009501.1	4.63404	0.137542	0.548623	0.250704	0.802043	0.910591
AC009501.2	1.48113	1.18347	1.12616	1.05089	0.293309	NA
AC009506.1	745.145	-0.269026	0.0671474	-4.0065	6.16e-05	0.00056075
AC009509.4	2.842	1.7288	0.810206	2.13378	0.0328609	0.115371
AC009511.2	1.45498	0.257348	1.00691	0.255581	0.798274	NA
AC009533.1	74.3329	0.290112	0.153414	1.89104	0.0586193	0.178626
AC009542.2	1.22397	-0.762325	1.47019	-0.518522	0.604094	NA
AC009549.1	20.3461	1.78207	0.396236	4.49751	6.88e-06	7.75e-05
AC009558.1	0.921778	-0.925567	1.44516	-0.64046	0.521874	NA
AC009560.1	9.91448	-0.539579	0.483773	-1.11536	0.264698	0.499287
AC009570.1	10.923	0.714685	0.396722	1.80147	0.0716281	0.206645
AC009630.1	3.05525	-0.0690979	0.716604	-0.096424	0.923184	0.968002
AC009630.2	0.859217	-0.676509	1.48525	-0.455486	0.64876	NA
AC009630.3	1.38219	0.0276673	1.09236	0.0253281	0.979793	NA
AC009646.2	4.17851	0.711073	0.686955	1.03511	0.300618	0.537846
AC009686.2	123.702	0.536559	0.155723	3.44559	0.00056981	0.00402698
AC009690.1	28.3267	0.00587159	0.233608	0.0251343	0.979948	0.989196
AC009690.2	553.998	-1.1893	0.0907995	-13.0981	3.38e-39	6.3e-37
AC009704.2	1.25466	1.18592	1.15738	1.02466	0.305525	NA
AC009716.2	2.05963	0.799644	0.992416	0.805754	0.420384	0.654792
AC009754.1	0.7935	0.629875	1.38111	0.456064	0.648344	NA
AC009779.1	1.7178	0.609393	0.981863	0.620649	0.53483	NA
AC009779.2	328.775	0.205214	0.0735931	2.7885	0.00529525	0.0268134
AC009779.3	57.7264	-0.416259	0.172825	-2.40856	0.0160156	0.0653667
AC009802.1	28.1888	-0.258292	0.28267	-0.91376	0.360843	0.600337
AC009812.1	84.6093	-0.135794	0.135939	-0.998934	0.317827	0.556369
AC009812.4	12.2565	0.462522	0.381907	1.21108	0.225863	0.453493
AC009831.1	16.0025	0.375401	0.292958	1.28141	0.200049	0.419276
AC009878.1	8.11915	0.592242	0.424351	1.39564	0.162822	0.366973
AC009902.2	14.5942	0.482027	0.349987	1.37727	0.168429	0.375049
AC009902.3	20.1369	-0.333547	0.309149	-1.07892	0.280623	0.515819
AC009948.1	304.364	-0.0567749	0.101054	-0.561829	0.574232	0.774971
AC009948.2	5.58126	-0.373494	0.549132	-0.680152	0.496408	0.716977
AC009948.3	3.26297	0.121902	0.717876	0.169809	0.86516	0.939649
AC009948.4	2.58589	-0.504266	0.730733	-0.690082	0.490143	0.712891
AC009948.5	3.60655	-0.121782	0.689514	-0.176621	0.859806	0.938066
AC009950.1	7.12019	-0.0060251	0.459382	-0.0131157	0.989536	0.994239
AC009951.1	1.91246	0.774525	0.949562	0.815665	0.414692	0.649732
AC009955.1	0.942112	-0.523703	1.5238	-0.343683	0.731085	NA
AC009955.2	1.40964	0.846378	1.1777	0.718673	0.472343	NA
AC009955.3	3.21565	-1.67715	0.780893	-2.14773	0.0317351	0.112369
AC009955.4	10.4161	-0.0783692	0.400938	-0.195465	0.845029	0.932021
AC009961.1	21.2864	0.410761	0.268664	1.5289	0.126288	0.310087
AC009961.3	3.82238	-0.487129	0.62077	-0.784717	0.432619	0.665432
AC009962.1	10.1873	-0.617336	0.38312	-1.61134	0.107106	0.276503
AC009967.1	3.38975	-0.208067	0.778391	-0.267304	0.789235	0.903532
AC009974.1	6.33394	0.491402	0.533849	0.92049	0.357317	0.597058
AC009975.2	2.5436	-0.319511	0.812885	-0.393058	0.694276	0.85166
AC009996.1	3.97201	0.839632	0.656224	1.27949	0.200724	0.420107
AC009997.1	0.650168	-2.39664	1.95275	-1.22732	0.219703	NA
AC010099.4	8.73821	-0.209748	0.413135	-0.507697	0.611666	0.799596
AC010127.1	1.32975	0.87487	1.07665	0.812586	0.416455	NA
AC010132.3	0.663018	2.74136	1.68527	1.62666	0.10381	NA
AC010132.4	9.38969	0.123381	0.374352	0.329587	0.741712	0.877435
AC010136.1	1.17652	-1.37343	1.23776	-1.10961	0.267169	NA
AC010163.1	3.19984	-2.27799	0.884043	-2.57678	0.00997255	0.0444607
AC010168.2	309.612	-0.142339	0.11219	-1.26873	0.204538	0.425189
AC010173.1	1.32964	0.262753	1.25034	0.210145	0.833555	NA
AC010175.1	5.34188	-0.118709	0.543	-0.218617	0.826948	0.923075
AC010186.2	13.1852	-0.532109	0.379334	-1.40274	0.160693	0.363821
AC010186.3	29.4899	-0.373356	0.245329	-1.52186	0.128044	0.313301
AC010198.1	0.713129	1.88302	1.62492	1.15884	0.24652	NA
AC010201.1	3.00563	-1.37561	0.911549	-1.50909	0.131276	0.318805
AC010201.2	15.5282	-0.595307	0.303517	-1.96136	0.0498365	0.158772
AC010203.1	24.2431	-0.0374273	0.263665	-0.14195	0.887119	0.949598
AC010203.2	0.776665	0.444468	1.45518	0.305439	0.760032	NA
AC010207.1	40.5233	0.515854	0.188482	2.73689	0.00620228	0.0304637
AC010210.1	12.7164	0.0663342	0.408074	0.162554	0.870869	0.942011
AC010226.1	11.2056	0.247017	0.353644	0.69849	0.484871	0.708674
AC010240.3	0.872334	2.01692	1.52647	1.32129	0.186404	NA
AC010245.2	16.246	-0.388483	0.329264	-1.17986	0.238058	0.468318
AC010247.2	4.39926	0.266147	0.615757	0.432228	0.665576	0.834409
AC010266.2	6.76756	0.15266	0.427916	0.356752	0.721277	0.866097
AC010271.2	1.31844	-0.125596	1.14607	-0.109589	0.912736	NA
AC010273.1	15.5993	-0.233937	0.359113	-0.65143	0.514769	0.731564
AC010285.3	1.52601	-0.746369	0.973604	-0.766604	0.443317	NA
AC010300.1	0.789243	-2.09388	1.58279	-1.32291	0.185866	NA
AC010306.1	4.31593	-0.90671	0.654394	-1.38557	0.165878	0.371268
AC010319.1	0.995912	0.0510474	1.32708	0.0384659	0.969316	NA
AC010319.3	0.996472	1.75606	1.27087	1.38178	0.16704	NA
AC010319.5	1462.42	-0.265067	0.0654162	-4.05201	5.08e-05	0.00047222
AC010320.3	3.19205	0.778735	0.66966	1.16288	0.244878	0.475844
AC010323.1	2.25077	0.407069	0.801773	0.507711	0.611656	0.799596
AC010325.1	2.99068	-1.42133	0.751549	-1.89121	0.0585967	0.178626
AC010325.2	0.727601	-0.393625	1.44669	-0.272087	0.785555	NA
AC010326.1	6.18254	0.167047	0.465625	0.35876	0.719775	0.86536
AC010326.3	2.65554	-1.04987	0.772662	-1.35876	0.174221	0.383294
AC010326.4	81.3066	0.00431163	0.144925	0.0297507	0.976266	0.987239
AC010327.4	25.762	0.319465	0.278004	1.14914	0.250498	0.482496
AC010327.5	17.402	0.197952	0.290765	0.680796	0.496001	0.716897
AC010328.1	0.737001	2.16805	1.57271	1.37855	0.168035	NA
AC010328.2	0.67302	0.588554	1.69058	0.348138	0.727737	NA
AC010329.5	0.801748	0.0346222	1.45541	0.0237887	0.981021	NA
AC010331.1	23.2424	0.303022	0.291731	1.0387	0.298943	0.536507
AC010332.1	6.05035	0.525794	0.48253	1.08966	0.275863	0.510377
AC010333.3	1.46887	0.442393	0.999511	0.442609	0.658048	NA
AC010336.1	10.2896	0.236249	0.402149	0.587466	0.55689	0.763199
AC010336.2	2.45613	-1.03161	0.803535	-1.28384	0.1992	0.418009
AC010336.4	1.45359	0.500672	1.24058	0.40358	0.686521	NA
AC010336.5	3.57306	0.2335	0.715107	0.326524	0.744028	0.878767
AC010342.1	3.86445	0.69832	0.628237	1.11155	0.26633	0.500847
AC010343.1	6.06606	-0.335717	0.552088	-0.608087	0.54313	0.754044
AC010359.1	8.84897	-0.550711	0.404171	-1.36257	0.173019	0.381848
AC010374.1	0.671771	3.15957	1.81938	1.73662	0.0824541	NA
AC010401.2	0.87157	-0.542731	1.31896	-0.411483	0.680718	NA
AC010406.1	204.258	0.244785	0.14073	1.73939	0.0819654	0.228265
AC010422.1	5.65677	0.142487	0.554403	0.257011	0.797171	0.908314
AC010422.2	7.51351	-0.299604	0.471694	-0.635165	0.525321	0.739965
AC010422.3	0.728282	0.445707	1.51371	0.294447	0.768416	NA
AC010422.6	14.9051	-0.364339	0.308184	-1.18221	0.237121	0.467584
AC010424.1	5.01642	-0.867271	0.614252	-1.41191	0.157975	0.360132
AC010424.2	1.0585	-1.29926	1.23057	-1.05582	0.291052	NA
AC010435.1	2.31165	-1.22827	0.96711	-1.27005	0.204069	0.424539
AC010442.1	0.660087	0.995989	1.67207	0.595662	0.551401	NA
AC010463.3	15.1852	-0.0389141	0.320113	-0.121564	0.903245	0.957662
AC010468.1	0.858256	-0.712145	1.30452	-0.545907	0.58513	NA
AC010469.1	0.798619	0.038968	1.30604	0.0298367	0.976197	NA
AC010478.1	231.756	-0.129022	0.188934	-0.682895	0.494673	0.715717
AC010487.1	36.6043	0.259579	0.234476	1.10706	0.268267	0.502551
AC010491.1	36.1541	-0.508069	0.223697	-2.27124	0.0231324	0.0876138
AC010501.1	53.675	-0.575671	0.187736	-3.06639	0.00216663	0.0126833
AC010503.4	9.69407	-0.173008	0.39287	-0.440371	0.659669	0.830209
AC010504.1	8.01852	-0.0543817	0.426805	-0.127416	0.898611	0.955644
AC010530.1	4.53866	-1.06345	0.609532	-1.7447	0.0810372	0.226453
AC010531.4	1.1106	-0.546326	1.24016	-0.440528	0.659555	NA
AC010531.6	16.2412	0.0454697	0.374448	0.121431	0.90335	0.957664
AC010533.1	1.40474	0.849172	1.17834	0.720652	0.471124	NA
AC010536.1	25.4993	-0.249874	0.26196	-0.953862	0.340153	0.578974
AC010536.2	4.17281	-0.572079	0.667208	-0.857421	0.391212	0.628625
AC010536.3	6.29894	-0.548103	0.501183	-1.09362	0.274123	0.508796
AC010538.1	3.53882	0.365104	0.720082	0.507031	0.612133	0.799768
AC010542.1	0.991418	0.862088	1.18448	0.727817	0.466725	NA
AC010542.4	1.52589	-0.782425	1.12302	-0.696716	0.485981	NA
AC010542.5	13.0682	-0.48813	0.356572	-1.36895	0.171014	0.37888
AC010547.1	17.4958	-0.300996	0.303101	-0.993058	0.320682	0.558867
AC010547.4	6.55034	-0.28283	0.444634	-0.636095	0.524715	0.739366
AC010551.3	1.1271	-0.952641	1.14972	-0.828588	0.407338	NA
AC010598.1	0.866335	-0.958486	1.62491	-0.589871	0.555277	NA
AC010608.2	0.815707	1.04451	1.58295	0.65985	0.50935	NA
AC010615.1	64.8417	-0.0833036	0.204651	-0.407052	0.68397	0.84634
AC010615.2	13.7056	-0.993488	0.44245	-2.24543	0.0247409	0.0926252
AC010616.1	18.9172	0.667807	0.340591	1.96073	0.0499107	0.158985
AC010618.3	46.084	0.156183	0.174273	0.896201	0.370146	0.608551
AC010624.1	26.9696	0.114991	0.247062	0.465434	0.641621	0.818951
AC010624.2	2.36035	2.44026	0.978268	2.49447	0.0126145	0.0540348
AC010624.3	9.39111	-0.351208	0.383848	-0.914967	0.360209	0.599851
AC010632.1	2.7112	0.626461	0.692446	0.904706	0.365621	0.60477
AC010632.2	2.98012	-0.880007	0.83032	-1.05984	0.289217	0.526133
AC010642.2	152.953	0.0951601	0.114384	0.831938	0.405444	0.641149
AC010643.1	14.976	-0.531328	0.367757	-1.44478	0.14852	0.346773
AC010653.1	7.50589	-0.34481	0.482174	-0.715116	0.474538	0.700888
AC010653.2	2.06288	-0.112238	0.867445	-0.129389	0.89705	0.954788
AC010653.3	1.25315	0.228022	1.1017	0.206973	0.836031	NA
AC010654.1	41.3353	-0.096796	0.195126	-0.496068	0.619846	0.804143
AC010680.1	13.1103	0.296374	0.367342	0.806808	0.419777	0.654392
AC010680.2	25.8422	0.0473136	0.295889	0.159903	0.872957	0.943218
AC010680.3	7.01874	0.00477644	0.454139	0.0105176	0.991608	0.995073
AC010680.4	9.9944	0.322501	0.411351	0.784003	0.433038	0.665845
AC010680.5	2.64918	1.06109	0.858826	1.23551	0.21664	0.441349
AC010719.1	4.53782	-0.574097	0.585431	-0.980639	0.326771	0.565519
AC010729.1	11.4043	-0.601983	0.377802	-1.59338	0.111075	0.28387
AC010733.1	3.49417	-0.289849	0.622435	-0.46567	0.641452	0.818829
AC010735.1	1.10922	-1.90988	1.47913	-1.29122	0.196628	NA
AC010735.2	1.53444	-0.423976	1.24842	-0.33961	0.73415	NA
AC010761.1	1.20273	0.708372	1.0836	0.653722	0.513291	NA
AC010761.2	0.864508	-0.355131	1.50972	-0.23523	0.81403	NA
AC010761.4	0.877875	0.0555467	1.4756	0.0376435	0.969972	NA
AC010761.5	0.791004	-0.964976	1.32888	-0.726158	0.467742	NA
AC010809.1	8.00791	0.0337616	0.461381	0.0731752	0.941667	0.976244
AC010809.2	11.2204	-0.345154	0.35134	-0.982393	0.325906	0.564547
AC010809.3	1.64538	-1.07931	0.918226	-1.17543	0.239823	NA
AC010834.1	0.80176	0.0381208	1.38434	0.0275371	0.978031	NA
AC010834.3	3.86829	0.360866	0.657438	0.548898	0.583075	0.781482
AC010864.1	28.0078	-0.172841	0.261106	-0.661958	0.507998	0.725901
AC010878.1	2.52202	0.649961	0.853339	0.761668	0.446258	0.676605
AC010883.1	5.06739	-0.417126	0.585195	-0.712798	0.475971	0.701505
AC010884.1	1.8999	-0.780537	0.868898	-0.898307	0.369022	0.607569
AC010890.1	14.6397	-0.312029	0.352093	-0.886213	0.375503	0.61373
AC010894.2	25.5307	0.0372328	0.256676	0.145057	0.884666	0.948059
AC010900.1	6.51181	-0.639975	0.560534	-1.14172	0.253569	0.48607
AC010904.2	7.8274	-0.103237	0.447579	-0.230657	0.817581	0.918821
AC010913.1	5.92583	-0.48657	0.531578	-0.915331	0.360018	0.599709
AC010928.1	1.91571	0.919581	0.862258	1.06648	0.286206	0.522949
AC010931.2	19.1608	0.0317893	0.413255	0.0769241	0.938684	0.97519
AC010931.3	0.852453	0.811416	1.55832	0.5207	0.602576	NA
AC010969.2	112.188	-0.13558	0.112363	-1.20663	0.227576	0.456026
AC010973.2	63.2236	-0.0581704	0.156821	-0.370935	0.710686	0.8608
AC010975.1	2.03725	-2.05031	0.981739	-2.08845	0.0367573	0.125779
AC010976.1	1.64581	0.0463618	0.990825	0.0467911	0.96268	NA
AC010980.1	2.49432	-0.582734	0.832246	-0.700195	0.483806	0.707995
AC010980.2	2.96673	-1.54422	0.844317	-1.82895	0.0674065	0.197839
AC010997.3	1.32716	-1.11344	1.23885	-0.898775	0.368772	NA
AC010997.4	23.3359	-0.756234	0.255989	-2.95416	0.00313517	0.01727
AC010997.5	2.99197	-0.279732	0.748472	-0.373738	0.708599	0.859812
AC010999.1	2.62244	-0.0764825	0.867248	-0.08819	0.929726	0.971183
AC010999.2	6.76238	-0.347471	0.476953	-0.728521	0.466295	0.69439
AC011005.1	6.40242	-0.464308	0.447233	-1.03818	0.299187	0.536644
AC011008.1	3.06231	0.142075	0.694698	0.204514	0.837952	0.929384
AC011008.2	61.7102	0.0185994	0.204023	0.0911629	0.927363	0.970185
AC011043.1	21.6108	-0.465626	0.275981	-1.68717	0.0915713	0.247912
AC011199.1	11.8532	-0.0268979	0.371442	-0.0724148	0.942272	0.976399
AC011270.2	28.642	-0.464093	0.316329	-1.46712	0.142342	0.33663
AC011290.1	2.34625	0.415779	0.879047	0.472989	0.636221	0.815914
AC011306.1	1.07647	0.612192	1.35585	0.45152	0.651615	NA
AC011330.1	12.6884	0.245441	0.403704	0.607974	0.543205	0.754049
AC011330.2	3.9226	-0.256261	0.654119	-0.391765	0.695232	0.85246
AC011337.1	5.50763	0.391197	0.615923	0.635139	0.525338	0.739965
AC011352.1	1.64201	-1.66497	1.04847	-1.588	0.112287	NA
AC011365.1	0.731251	1.81629	1.50314	1.20833	0.226919	NA
AC011365.2	0.664318	-1.84174	1.50723	-1.22194	0.221731	NA
AC011369.2	0.664115	0.474023	1.4488	0.327184	0.743528	NA
AC011374.2	8.2037	-0.343693	0.412872	-0.832445	0.405158	0.641009
AC011379.1	1.0034	1.81685	1.31199	1.3848	0.166114	NA
AC011379.2	3.46749	0.697779	0.698318	0.999228	0.317684	0.556369
AC011405.1	1.26092	0.89126	1.08511	0.821351	0.411446	NA
AC011411.1	7.73712	0.285376	0.47914	0.595601	0.551442	0.760383
AC011416.3	0.996612	-1.74028	1.32775	-1.3107	0.189959	NA
AC011444.1	1.11322	0.0110606	1.15071	0.00961202	0.992331	NA
AC011445.1	9.54469	-0.0552489	0.430607	-0.128305	0.897908	0.955161
AC011445.2	2.30832	-0.445162	0.935296	-0.475958	0.634104	0.814389
AC011446.2	2.93218	1.11915	0.722984	1.54796	0.121633	0.302032
AC011447.3	8.50008	-0.323559	0.444451	-0.727996	0.466616	0.694699
AC011447.6	1.78392	-0.492376	1.0426	-0.472256	0.636744	NA
AC011447.7	11.4717	-0.162608	0.36167	-0.449603	0.652996	0.82487
AC011448.1	14.5365	-0.0243678	0.331137	-0.0735883	0.941338	0.976244
AC011450.1	11.2924	-0.512902	0.408988	-1.25408	0.209814	0.432625
AC011451.3	3.50747	-2.51625	0.907786	-2.77185	0.00557383	0.0279477
AC011458.2	1.40633	0.397881	1.38046	0.288224	0.773176	NA
AC011460.1	3.34049	1.91127	0.771276	2.47806	0.0132098	0.0560065
AC011461.1	2.79873	1.18392	0.823452	1.43775	0.150505	0.349572
AC011462.2	4.24878	0.313471	0.665506	0.471027	0.637621	0.816881
AC011462.3	0.997985	0.0365504	1.34005	0.0272754	0.97824	NA
AC011462.4	16.5712	-0.428625	0.299478	-1.43124	0.152361	0.352401
AC011466.1	7.12724	-0.308356	0.51937	-0.593712	0.552705	0.761066
AC011466.2	4.8569	-0.0849225	0.543213	-0.156334	0.87577	0.944155
AC011466.4	5.12398	-0.39956	0.58558	-0.682332	0.495029	0.716048
AC011468.1	29.2143	0.212155	0.220341	0.962848	0.335624	0.574319
AC011468.4	5.58096	0.549293	0.538625	1.01981	0.30782	0.545807
AC011468.5	79.8558	-0.0612563	0.145097	-0.422175	0.672897	0.839415
AC011472.1	11.9059	-0.28564	0.373094	-0.765597	0.443916	0.675129
AC011472.2	0.791009	1.30335	1.76041	0.740367	0.459077	NA
AC011472.4	18.0798	-0.801861	0.299661	-2.6759	0.00745299	0.0352852
AC011472.5	5.91123	-0.618497	0.530324	-1.16626	0.243508	0.474581
AC011474.1	5.69147	-0.497881	0.60175	-0.827388	0.408017	0.643583
AC011474.2	1.11168	-0.156534	1.07351	-0.145815	0.884068	NA
AC011476.2	1.00833	-0.655051	1.61651	-0.405226	0.685312	NA
AC011476.3	4.86685	0.0393847	0.568262	0.0693073	0.944745	0.976562
AC011477.1	33.92	-0.314349	0.225971	-1.39111	0.164193	0.368949
AC011477.2	49.0807	0.232148	0.213422	1.08774	0.276711	0.511114
AC011477.3	1.51194	0.0615531	1.04558	0.0588695	0.953056	NA
AC011477.4	2.49411	-0.220007	0.876931	-0.250883	0.801905	0.910546
AC011479.2	1.65335	0.251102	1.15442	0.217513	0.827809	NA
AC011479.3	2.02203	1.95252	1.00254	1.94757	0.0514665	0.162487
AC011481.1	10.9405	0.00030109	0.400775	0.00075128	0.999401	0.999579
AC011481.2	0.660198	-1.51097	1.47936	-1.02136	0.307082	NA
AC011481.3	3.20187	2.00218	0.732266	2.73423	0.00625271	0.0306721
AC011489.1	37.6295	-0.359452	0.213393	-1.68446	0.0920927	0.248963
AC011491.2	2.19514	0.0312036	0.806492	0.0386906	0.969137	0.984429
AC011495.1	2.17399	-0.569291	0.929958	-0.612169	0.540426	0.751624
AC011497.2	53.4976	0.196603	0.196815	0.998924	0.317832	0.556369
AC011498.1	8.26959	-0.507214	0.403707	-1.25639	0.208974	0.431423
AC011498.2	3.24114	-0.375563	0.635496	-0.590976	0.554537	0.762106
AC011498.6	8.31394	-0.295666	0.433683	-0.681756	0.495393	0.716204
AC011498.7	13.0137	-0.378863	0.362141	-1.04618	0.29548	0.532676
AC011500.3	1.31927	-0.987085	1.15621	-0.853726	0.393257	NA
AC011503.2	4.18443	-0.104079	0.630932	-0.164961	0.868975	0.941123
AC011504.1	73.1266	-0.319503	0.153355	-2.08341	0.0372135	0.127029
AC011511.1	2.10188	-0.532369	0.91338	-0.582855	0.559991	0.765248
AC011511.2	1.11389	1.03186	1.20335	0.857489	0.391175	NA
AC011511.5	0.919241	-0.967057	1.25307	-0.771753	0.440261	NA
AC011525.1	9.79913	0.406282	0.43566	0.932566	0.351044	0.591146
AC011603.2	64.0001	0.943785	0.155762	6.05916	1.37e-09	2.88e-08
AC011611.3	6.76646	0.649325	0.51045	1.27207	0.20335	0.423545
AC011611.4	5.64947	-1.19167	0.564471	-2.11113	0.034761	0.120718
AC011611.5	0.731662	0.624895	1.47325	0.424162	0.671448	NA
AC011625.1	1.79187	-0.436345	0.965039	-0.452153	0.651159	NA
AC011676.1	3.05048	1.03267	0.656767	1.57235	0.115869	0.292191
AC011676.5	2.58287	-0.463408	0.815644	-0.56815	0.569933	0.77248
AC011700.1	25.6952	-0.493625	0.263789	-1.87129	0.0613055	0.184367
AC011726.2	1.19502	-0.367518	1.28811	-0.285315	0.775403	NA
AC011726.3	1.00426	1.00497	1.5745	0.638278	0.523292	NA
AC011742.1	0.66362	2.38185	1.52187	1.56508	0.117564	NA
AC011773.4	4.24558	-0.718736	0.653294	-1.10017	0.271257	0.505361
AC011815.1	42.3613	-0.11659	0.189341	-0.615769	0.538047	0.750169
AC011815.2	33.3177	0.165496	0.291029	0.56866	0.569587	0.77229
AC011815.3	5.6168	-0.793186	0.581476	-1.36409	0.172539	0.381115
AC011816.2	2.52553	0.567174	0.829252	0.683958	0.494001	0.715577
AC011824.1	6.0429	-0.119992	0.490081	-0.244841	0.80658	0.912432
AC011825.2	0.992192	-1.18286	1.25175	-0.944967	0.344676	NA
AC011825.4	5.29483	0.382736	0.565344	0.676998	0.498408	0.718429
AC011840.4	0.859766	0.278066	1.23111	0.225867	0.821305	NA
AC011840.6	0.65006	-2.08468	1.46636	-1.42167	0.155121	NA
AC011912.1	42.9626	0.101169	0.201574	0.501894	0.615742	0.801624
AC011921.1	7.56624	-0.454759	0.472031	-0.96341	0.335342	0.574179
AC011933.2	2.06279	0.946081	0.940977	1.00542	0.314693	0.553337
AC011933.3	2.51259	-0.283271	0.731772	-0.387103	0.69868	0.854256
AC011939.1	3.43765	0.683786	0.718852	0.951219	0.341493	0.580505
AC011939.2	1.59446	3.00581	1.28777	2.33413	0.0195889	NA
AC011939.3	16.575	0.605135	0.298386	2.02802	0.0425578	0.140581
AC011944.1	1.13193	1.18326	1.25767	0.940829	0.346792	NA
AC011944.2	3.04466	-0.243276	0.755429	-0.322037	0.747425	0.880551
AC011978.2	8.40305	0.771586	0.416512	1.85249	0.0639551	0.190454
AC011979.1	0.926397	-0.716532	1.40281	-0.510784	0.609502	NA
AC011999.1	1.58923	0.929768	0.977201	0.95146	0.341371	NA
AC012020.1	18.3265	-0.278398	0.277895	-1.00181	0.316434	0.555178
AC012065.2	4.23929	0.752897	0.595963	1.26333	0.206472	0.428136
AC012065.3	3.16003	0.355759	0.826143	0.430626	0.66674	0.835308
AC012065.4	5.8582	0.135147	0.469913	0.2876	0.773653	0.894655
AC012065.5	0.725965	0.427177	1.51529	0.281911	0.778011	NA
AC012066.1	1.07193	-0.379567	1.40136	-0.270856	0.786501	NA
AC012073.1	6.35288	-1.10671	0.55155	-2.00654	0.0447992	0.146148
AC012074.1	26.0121	-0.367105	0.245291	-1.49661	0.134496	0.32385
AC012085.2	4.46361	0.869482	0.72643	1.19692	0.231336	0.461087
AC012087.1	0.718195	0.0402934	1.44089	0.0279642	0.977691	NA
AC012123.1	6.73006	-1.47576	0.574965	-2.56669	0.0102673	0.0456659
AC012146.1	125.442	0.0924876	0.118759	0.778786	0.436106	0.668771
AC012146.3	1.84949	0.485892	0.97384	0.498944	0.617819	NA
AC012158.2	0.836292	-0.392138	1.6689	-0.234967	0.814234	NA
AC012170.1	0.735579	0.0171361	1.56497	0.0109498	0.991263	NA
AC012170.2	1.98508	0.169235	0.792187	0.21363	0.830836	0.925156
AC012173.1	2.98347	-0.132857	0.687942	-0.193123	0.846863	0.933032
AC012181.2	9.69063	1.76817	0.462975	3.81914	0.00013392	0.00112408
AC012181.3	10.1967	1.4612	0.400793	3.64578	0.00026658	0.00206867
AC012184.1	9.37287	0.844873	0.403232	2.09525	0.0361486	0.12438
AC012184.3	25.2892	-0.0811468	0.277542	-0.292376	0.769999	0.892379
AC012186.2	4.16226	1.07928	0.652974	1.65288	0.0983562	0.260674
AC012186.3	1.2107	0.444333	1.12602	0.394605	0.693135	NA
AC012213.1	63.4973	-0.0981382	0.17251	-0.568885	0.569434	0.77229
AC012213.2	2.26964	0.52667	1.03857	0.507112	0.612076	0.799753
AC012213.3	1.99049	0.297002	0.991619	0.299513	0.764549	0.88921
AC012213.4	24.6252	0.247189	0.279224	0.885273	0.376009	0.614288
AC012254.1	12.4405	-0.16923	0.378655	-0.446924	0.65493	0.826145
AC012254.3	2.83576	-0.47731	0.662295	-0.720691	0.4711	0.697788
AC012306.2	41.4339	-0.280812	0.206623	-1.35905	0.17413	0.383178
AC012309.1	0.665519	2.38152	1.41797	1.67952	0.0930499	NA
AC012309.2	1.31857	-0.192622	1.20885	-0.159343	0.873399	NA
AC012313.1	187.09	-0.247574	0.118324	-2.09233	0.0364088	0.124987
AC012313.10	14.5673	-0.128059	0.321953	-0.397758	0.690809	0.849733
AC012313.2	64.1148	0.0440584	0.162273	0.271508	0.786	0.90195
AC012313.3	13.0993	-0.244313	0.412232	-0.59266	0.553409	0.761362
AC012313.4	11.6421	0.00754038	0.375717	0.0200693	0.983988	0.991244
AC012313.5	80.4314	-0.378412	0.157442	-2.4035	0.0162389	0.0660373
AC012313.6	58.5105	-0.267933	0.162894	-1.64483	0.100005	0.263546
AC012313.7	6.03703	-0.586516	0.538391	-1.08939	0.275983	0.510447
AC012313.8	59.5182	-0.0820429	0.1678	-0.488933	0.624889	0.808293
AC012313.9	39.3006	-0.252457	0.230966	-1.09305	0.274373	0.508965
AC012354.1	112.504	-0.944207	0.139682	-6.75969	1.38e-11	3.82e-10
AC012354.2	0.658177	0.0378787	1.6723	0.0226506	0.981929	NA
AC012354.3	8.46077	-0.911023	0.492534	-1.84967	0.0643615	0.191283
AC012358.1	24.7379	0.278108	0.299426	0.928803	0.352991	0.593297
AC012358.3	16.5613	0.433261	0.278891	1.55351	0.120301	0.299764
AC012360.1	8.277	-0.154159	0.394808	-0.390464	0.696193	0.852751
AC012360.3	215.564	0.159036	0.111311	1.42876	0.153073	0.353427
AC012363.1	1.78717	-0.688775	1.01993	-0.675317	0.499474	NA
AC012368.1	13.6677	-0.86255	0.351395	-2.45464	0.0141024	0.0590425
AC012368.2	0.734664	0.580103	1.58474	0.366056	0.714323	NA
AC012377.1	1.01124	0.77428	1.4325	0.540509	0.588846	NA
AC012400.1	2.50274	-0.155771	0.763086	-0.204133	0.838249	0.929567
AC012409.3	1.38067	0.461002	1.18008	0.390652	0.696054	NA
AC012414.5	41.8764	0.680449	0.225409	3.01874	0.00253831	0.0145214
AC012417.1	1.00258	1.34066	1.44723	0.926365	0.354256	NA
AC012435.1	2.34022	0.685478	1.00029	0.685278	0.493168	0.714879
AC012435.2	3.18661	0.256878	0.724729	0.354447	0.723004	0.866742
AC012442.1	8.03715	0.288895	0.411224	0.702525	0.482352	0.706837
AC012442.2	13.854	0.351806	0.345862	1.01719	0.309065	0.547307
AC012445.1	1.38555	-0.133367	1.0341	-0.12897	0.897381	NA
AC012447.1	11.491	-0.106408	0.365552	-0.291087	0.770985	0.893044
AC012456.2	3.75905	-0.616803	0.731002	-0.843778	0.398793	0.63516
AC012464.2	1.26984	0.736955	1.26846	0.580983	0.561252	NA
AC012464.3	6.251	-0.110055	0.493624	-0.222954	0.823572	0.921323
AC012467.2	152.212	-0.226743	0.104016	-2.17988	0.0292667	0.105366
AC012485.1	1.8639	-0.116179	0.941831	-0.123354	0.901826	NA
AC012485.3	1.40011	0.270152	1.04593	0.258289	0.796184	NA
AC012499.1	1.19896	0.350183	1.19968	0.291898	0.770365	NA
AC012507.2	3.17345	0.395563	0.66581	0.594107	0.552441	0.760918
AC012508.1	15.0805	-0.369585	0.316765	-1.16675	0.243312	0.474446
AC012508.2	35.8436	0.0366483	0.216695	0.169124	0.865699	0.939781
AC012510.1	11.5475	0.114709	0.363896	0.315224	0.752592	0.88334
AC012511.1	1.46788	-0.182783	1.18712	-0.153972	0.877632	NA
AC012513.3	354.447	-0.191459	0.104055	-1.83997	0.0657722	0.19429
AC012555.1	1.14198	-0.689347	1.35167	-0.509997	0.610053	NA
AC012557.1	17.0025	-0.243414	0.305727	-0.796181	0.425927	0.659413
AC012557.2	9.99973	0.0609813	0.378745	0.161009	0.872086	0.942695
AC012558.1	2.29859	-1.47282	0.838924	-1.75561	0.0791557	0.222976
AC012569.1	1.26207	-0.631648	1.02702	-0.615031	0.538534	NA
AC012574.1	5.84376	-0.354397	0.567636	-0.624339	0.532405	0.745999
AC012588.1	1.4618	0.431047	1.08466	0.397402	0.691071	NA
AC012603.1	0.806146	1.47505	1.57633	0.935746	0.349404	NA
AC012613.1	2.13496	-2.74016	1.11002	-2.46857	0.0135653	0.0571999
AC012613.2	2.77486	-0.785955	0.800021	-0.982418	0.325894	0.564547
AC012615.1	103.608	0.195061	0.13884	1.40493	0.160041	0.363005
AC012615.2	0.925216	-0.698353	1.33039	-0.524925	0.599635	NA
AC012615.6	1.66668	1.72797	1.07503	1.60737	0.107974	NA
AC012617.1	1.44945	-0.328651	0.918863	-0.357671	0.720589	NA
AC012618.1	2.47575	3.2075	1.0178	3.15142	0.0016248	0.00990488
AC012618.3	122.669	-0.321847	0.144058	-2.23414	0.0254737	0.0945316
AC012629.1	1.86869	0.191772	0.869307	0.220604	0.825401	NA
AC012629.2	3.32935	2.59073	0.73452	3.52711	0.00042013	0.00308798
AC012640.2	47.1721	0.0358031	0.195003	0.183603	0.854325	0.936735
AC012640.4	3.90791	1.03963	0.611224	1.7009	0.0889618	0.242696
AC012645.1	62.878	-0.250617	0.171949	-1.45751	0.144975	0.340806
AC012645.2	1.011	0.631819	1.43583	0.440037	0.65991	NA
AC012645.4	1.65118	0.326625	1.02204	0.319581	0.749286	NA
AC012651.1	16.1191	-0.428146	0.294612	-1.45326	0.146152	0.342889
AC012676.1	12.2077	0.0814046	0.364616	0.223261	0.823332	0.921242
AC012676.3	3.33655	0.34042	0.668444	0.509272	0.610562	0.798923
AC012676.4	2.79355	-0.589337	0.742979	-0.793208	0.427656	0.661036
AC012676.5	36.8784	0.256101	0.273915	0.934963	0.349808	0.589672
AC013248.1	0.795789	-0.694506	1.34942	-0.514669	0.606784	NA
AC013267.1	0.730888	-0.535221	1.68407	-0.317814	0.750626	NA
AC013270.1	1.46117	-0.804786	0.987033	-0.815359	0.414867	NA
AC013275.1	9.33179	-0.773827	0.397449	-1.94699	0.0515365	0.162572
AC013355.1	2.59437	0.0356267	0.76034	0.0468563	0.962628	0.981695
AC013391.2	0.851033	-1.19807	1.34403	-0.891402	0.372713	NA
AC013391.3	7.93762	-0.493592	0.458564	-1.07639	0.281754	0.517219
AC013394.1	10.4171	0.764682	0.425539	1.79697	0.07234	0.208308
AC013400.1	4.05048	-0.811149	0.603189	-1.34477	0.178701	0.389818
AC013403.2	12.5506	-0.607079	0.34406	-1.76446	0.0776553	0.220077
AC013451.2	1.1919	0.469583	1.12098	0.418902	0.675287	NA
AC013460.1	7.54581	-0.142241	0.502503	-0.283065	0.777127	0.896636
AC013468.1	24.2513	-0.222862	0.265896	-0.838156	0.401943	0.638
AC013470.3	1.60171	-0.112703	0.969658	-0.11623	0.90747	NA
AC013472.1	1.00868	0.725821	1.20483	0.602428	0.546889	NA
AC013472.3	7.52507	0.761165	0.51269	1.48465	0.137637	0.328863
AC013489.3	0.660928	-1.51291	1.55048	-0.97577	0.329178	NA
AC013553.4	98.1402	-0.137397	0.14199	-0.967655	0.333217	0.572123
AC013562.1	2.13533	0.542111	0.871555	0.622004	0.533939	0.747039
AC013565.3	2.86285	0.894322	0.717817	1.24589	0.212804	0.4361
AC013643.2	2.22993	-3.60635	1.15319	-3.12727	0.00176436	0.0106027
AC013643.3	8.66484	-1.59726	0.491389	-3.25051	0.001152	0.00742287
AC013714.1	1.3942	0.712018	1.04753	0.679711	0.496687	NA
AC013726.1	71.4035	-1.11643	0.196423	-5.6838	1.32e-08	2.42e-07
AC013727.1	0.986346	-0.692012	1.43119	-0.483521	0.628726	NA
AC013731.1	22.4766	0.308184	0.279257	1.10359	0.269772	0.504023
AC013733.2	131.335	0.619274	0.127135	4.87101	1.11e-06	1.48e-05
AC015540.1	9.96929	-0.434712	0.411758	-1.05575	0.291084	0.528071
AC015656.1	5.66756	-0.17692	0.560425	-0.315688	0.752239	0.8833
AC015660.4	1.8715	0.0724045	1.14036	0.0634924	0.949374	NA
AC015674.1	1.38044	-1.41039	1.04324	-1.35193	0.176397	NA
AC015689.1	1.07336	-0.448093	1.18227	-0.379009	0.704681	NA
AC015712.2	1.84572	-0.671805	1.02396	-0.656087	0.511768	NA
AC015712.4	7.70995	-1.47803	0.574529	-2.5726	0.0100937	0.0449652
AC015712.6	10.0664	-0.688905	0.529458	-1.30115	0.193206	0.410159
AC015720.1	3.24808	0.587583	0.652437	0.900597	0.367803	0.606672
AC015726.1	21.2789	-0.277473	0.25211	-1.1006	0.271069	0.505256
AC015727.1	1.98604	0.892344	1.03898	0.858862	0.390416	0.627844
AC015743.1	0.877716	0.872927	1.51144	0.577547	0.56357	NA
AC015795.2	0.671445	0.0541361	1.57525	0.0343666	0.972585	NA
AC015799.1	9.06546	0.600052	0.42391	1.41552	0.156917	0.358715
AC015802.1	2.32769	-0.0922355	0.847902	-0.108781	0.913376	0.962618
AC015802.3	480.38	-0.506467	0.0779995	-6.4932	8.4e-11	2.11e-09
AC015802.4	4.40983	-0.248788	0.670304	-0.371157	0.710521	0.86074
AC015802.5	268.288	-0.475201	0.10002	-4.75104	2.02e-06	2.56e-05
AC015802.6	331.224	-0.0423349	0.133041	-0.318208	0.750327	0.88205
AC015813.1	599.058	-0.208471	0.107563	-1.93814	0.0526064	0.164939
AC015813.4	4.41293	-0.323852	0.577203	-0.561072	0.574748	0.77538
AC015813.5	27.2463	-0.117178	0.25934	-0.451832	0.65139	0.824149
AC015813.6	143.465	-0.0339403	0.104648	-0.324329	0.745689	0.879569
AC015813.7	3.51656	-0.475158	0.706837	-0.672232	0.501436	0.720485
AC015818.2	1.21295	0.533555	1.26558	0.421588	0.673326	NA
AC015845.2	3.64604	0.665165	0.698482	0.952301	0.340944	0.579978
AC015849.1	1.73223	1.62564	0.88213	1.84286	0.06535	NA
AC015849.4	2.84151	0.458022	0.804036	0.569654	0.568913	0.771966
AC015849.5	1.05359	-1.70961	1.34406	-1.27197	0.203383	NA
AC015871.3	297.48	-0.0292455	0.0931697	-0.313895	0.753601	0.883923
AC015871.4	1.20367	0.532303	1.19366	0.445941	0.65564	NA
AC015883.1	6.48644	0.144019	0.505209	0.285067	0.775593	0.895696
AC015908.2	1.65359	-0.153178	1.08776	-0.140819	0.888013	NA
AC015909.2	2.56804	-1.1577	0.813774	-1.42263	0.154843	0.355572
AC015909.3	0.97772	-0.280242	1.48432	-0.188801	0.850249	NA
AC015909.5	55.4287	-0.0951107	0.16208	-0.586815	0.557328	0.763395
AC015912.3	7.87759	1.29531	0.465969	2.77983	0.00543878	0.0273624
AC015917.2	9.42512	0.518249	0.397163	1.30488	0.191935	0.408316
AC015920.1	1.18725	-1.18623	1.24251	-0.954702	0.339728	NA
AC015921.1	0.796261	0.773994	1.31009	0.590794	0.554658	NA
AC015922.4	25.8664	-0.284969	0.279738	-1.0187	0.308346	0.546537
AC015959.1	0.801974	-1.24157	1.52388	-0.814741	0.415221	NA
AC015961.1	4.93139	0.153068	0.549409	0.278606	0.780547	0.899008
AC015961.2	20.6513	0.0254699	0.277261	0.0918623	0.926807	0.970007
AC015967.1	2.56465	0.448351	0.820618	0.546358	0.58482	0.782239
AC015971.1	6.18612	1.30929	0.585581	2.23588	0.0253598	0.0942807
AC015982.1	31.1797	-0.0075611	0.208638	-0.0362401	0.971091	0.985163
AC015983.2	2.63957	-0.645677	0.744748	-0.866973	0.385957	0.623705
AC015987.1	0.713982	-0.895293	1.77568	-0.504197	0.614123	NA
AC016026.1	3.24517	-0.292017	0.690276	-0.423044	0.672263	0.83931
AC016027.1	7.23973	0.754556	0.491019	1.53671	0.124363	0.306976
AC016027.2	0.869863	-0.302714	1.43579	-0.210835	0.833016	NA
AC016044.1	42.2859	0.0961688	0.282433	0.340501	0.733479	0.872734
AC016065.1	118.789	-0.0942223	0.131487	-0.71659	0.473627	0.700143
AC016144.1	2.2446	-0.871549	0.801324	-1.08764	0.276755	0.511114
AC016168.1	3.25473	0.322491	0.674875	0.477853	0.632755	0.813413
AC016168.2	5.80389	-1.33308	0.592729	-2.24905	0.0245092	0.0918654
AC016168.3	5.53343	-0.807723	0.541342	-1.49208	0.135679	0.325755
AC016229.1	15.7862	-1.17255	0.383262	-3.0594	0.00221783	0.0129055
AC016229.2	3.55989	-0.260461	0.686544	-0.379381	0.704405	0.858538
AC016252.1	4.58553	0.534838	0.587359	0.910581	0.362516	0.601881
AC016257.1	3.46341	0.212725	0.684788	0.310643	0.756072	0.885152
AC016355.1	42.3698	-0.320823	0.181854	-1.76418	0.0777015	0.22018
AC016394.1	19.2273	0.128902	0.270999	0.475655	0.63432	0.814491
AC016395.1	1.41106	1.2628	1.23434	1.02306	0.306281	NA
AC016396.1	1.62995	1.63952	1.25423	1.3072	0.191146	NA
AC016405.1	2.95785	-0.627972	0.736182	-0.853013	0.393652	0.630604
AC016405.2	1.06937	0.0200141	1.32305	0.0151273	0.987931	NA
AC016405.3	19.8183	0.111633	0.354634	0.314784	0.752925	0.883462
AC016526.2	4.01007	1.31309	0.628493	2.08927	0.0366836	0.125654
AC016526.3	11.4223	0.109977	0.428021	0.256943	0.797223	0.908314
AC016542.1	2.31349	1.15507	0.942343	1.22574	0.220295	0.445897
AC016556.1	1.37878	-4.08269	1.21946	-3.34797	0.00081407	NA
AC016575.1	1.18884	0.297242	1.35479	0.219401	0.826338	NA
AC016582.1	1.2684	0.235634	1.0352	0.227622	0.81994	NA
AC016582.2	15.9028	-0.42135	0.318565	-1.32265	0.185952	0.400103
AC016582.3	753.889	0.0764276	0.0688484	1.11009	0.266962	0.501473
AC016583.1	3.78205	-0.172914	0.612854	-0.282145	0.777832	0.897126
AC016586.1	15.3543	0.0159409	0.330845	0.0481825	0.961571	0.98158
AC016588.2	8.5953	-0.342441	0.407053	-0.841269	0.400197	0.636672
AC016590.1	0.740762	-0.378589	1.51876	-0.249275	0.803148	NA
AC016590.2	16.7813	0.49276	0.34178	1.44175	0.149374	0.347857
AC016590.3	53.8292	-0.612511	0.208257	-2.94114	0.00327012	0.017851
AC016597.1	1.93456	-0.640791	1.08446	-0.590887	0.554596	0.762106
AC016700.3	0.8614	-0.281705	1.35872	-0.20733	0.835752	NA
AC016705.2	137.715	-0.255568	0.143516	-1.78076	0.0749509	0.21401
AC016708.1	15.1313	-0.34967	0.329013	-1.06279	0.287879	0.524679
AC016712.1	0.861708	0.294903	1.26139	0.233792	0.815146	NA
AC016717.1	4.62514	-0.127489	0.631803	-0.201786	0.840084	0.930229
AC016717.2	187.644	-0.283598	0.21496	-1.31931	0.187066	0.401498
AC016722.3	4.86775	-0.881401	0.554829	-1.5886	0.112151	0.28574
AC016723.1	55.7604	0.0997224	0.225826	0.441589	0.658787	0.829658
AC016727.1	68.8607	-0.0909745	0.147755	-0.615711	0.538085	0.750169
AC016734.1	2.11479	-0.114976	0.909454	-0.126423	0.899397	0.955799
AC016737.1	9.87952	-0.436948	0.45042	-0.970091	0.332001	0.570954
AC016738.1	2.15796	1.92305	0.938674	2.04869	0.0404926	0.135316
AC016739.1	20.8699	0.0392325	0.250924	0.156352	0.875756	0.944155
AC016747.1	253.693	-0.150174	0.109983	-1.36543	0.172117	0.380646
AC016747.3	2.96249	0.384239	0.733774	0.523647	0.600524	0.792391
AC016747.4	6.17027	-0.0539471	0.480584	-0.112253	0.910623	0.96105
AC016757.1	54.1574	-0.0898832	0.222124	-0.404654	0.685732	0.847222
AC016769.1	0.720498	-0.394228	1.79258	-0.219922	0.825932	NA
AC016773.1	8.77667	-0.002767	0.472618	-0.0058547	0.995329	0.997555
AC016831.1	15.4475	0.147634	0.32162	0.459033	0.64621	0.821712
AC016831.5	2.01924	1.45919	0.930551	1.56809	0.116861	0.294062
AC016876.1	84.1791	-0.250207	0.148018	-1.69039	0.0909543	0.246868
AC016876.2	1.65029	-0.444095	1.18592	-0.374473	0.708053	NA
AC016876.3	5.1004	-0.615584	0.62592	-0.983487	0.325368	0.564016
AC016888.1	0.935805	0.78538	1.43278	0.548152	0.583587	NA
AC016907.2	13.3665	-0.603618	0.345414	-1.74752	0.0805469	0.225505
AC016910.1	1.32153	0.0276774	1.06321	0.0260318	0.979232	NA
AC016924.1	1.51055	-0.825974	1.03147	-0.800774	0.423262	NA
AC016949.1	24.782	0.619327	0.3399	1.82209	0.0684416	0.199856
AC016957.2	7.12293	-0.964979	0.46665	-2.06789	0.0386508	0.130721
AC016999.1	0.740986	2.59309	1.62122	1.59946	0.109718	NA
AC017007.2	6.32641	1.04264	0.458811	2.27248	0.0230577	0.0873898
AC017007.5	0.664757	-2.89629	1.56577	-1.84976	0.0643482	NA
AC017071.1	3.77829	-0.0494013	0.69129	-0.0714624	0.94303	0.976399
AC017074.1	4.08364	0.267356	0.558845	0.478408	0.63236	0.813293
AC017079.1	0.666028	1.32575	1.44719	0.916083	0.359623	NA
AC017079.2	0.793764	1.58675	1.47043	1.0791	0.280542	NA
AC017083.1	18.1612	0.040904	0.32314	0.126583	0.89927	0.955755
AC017083.2	57.9822	0.549517	0.182292	3.01448	0.00257416	0.014689
AC017083.3	2.25595	0.419384	0.880997	0.476033	0.634051	0.814389
AC017100.1	39.1947	-0.337258	0.215441	-1.56544	0.117481	0.295058
AC017101.1	6.11596	-0.815767	0.511029	-1.59632	0.110417	0.282691
AC017104.1	103.943	-0.106379	0.147369	-0.721857	0.470382	0.697271
AC017104.4	50.034	-0.0485557	0.189168	-0.256681	0.797425	0.908314
AC017104.5	23.1737	-0.0156428	0.270891	-0.0577457	0.953951	0.979326
AC018362.1	6.19184	0.406463	0.50273	0.808512	0.418796	0.653584
AC018413.1	4.60296	0.744689	0.544495	1.36767	0.171416	0.379581
AC018445.1	0.858008	-0.976996	1.31275	-0.744239	0.456732	NA
AC018450.1	1.19262	-1.52553	1.36657	-1.11632	0.264285	NA
AC018462.2	0.828804	-0.924088	1.71544	-0.538689	0.590101	NA
AC018511.2	0.665528	-1.82326	1.50944	-1.2079	0.227084	NA
AC018521.2	1.36428	-2.09154	1.35335	-1.54546	0.122234	NA
AC018521.5	94.0784	-0.122086	0.152184	-0.802229	0.422421	0.656685
AC018521.7	0.996113	1.57934	1.44538	1.09268	0.274533	NA
AC018553.1	1.57695	-0.251639	0.903281	-0.278583	0.780565	NA
AC018553.2	0.926436	1.26855	1.24275	1.02076	0.307367	NA
AC018557.1	4.62	-0.62429	0.580303	-1.0758	0.282017	0.517482
AC018563.1	0.985268	0.0383119	1.12868	0.0339439	0.972922	NA
AC018620.1	1.53154	-0.615729	0.972486	-0.63315	0.526636	NA
AC018628.1	37.4785	0.447609	0.234237	1.91092	0.0560149	0.172923
AC018635.1	1.23101	-1.24012	1.46362	-0.847292	0.396832	NA
AC018635.2	1.72621	-0.806935	0.979614	-0.823727	0.410095	NA
AC018638.2	60.0651	-0.232598	0.161129	-1.44355	0.148865	0.347326
AC018638.4	120.434	-0.0525401	0.125443	-0.418837	0.675335	0.840856
AC018638.5	130.478	-0.0675537	0.172536	-0.391533	0.695403	0.852529
AC018638.6	24.1821	0.321676	0.259588	1.23918	0.21528	0.439566
AC018638.7	21.5841	0.181196	0.254712	0.711374	0.476852	0.702093
AC018638.8	41.2241	0.0279363	0.231395	0.12073	0.903905	0.957763
AC018645.2	50.5352	-0.292342	0.200732	-1.45638	0.145287	0.341431
AC018647.1	5.50713	-0.808578	0.650694	-1.24264	0.214001	0.437912
AC018647.2	403.344	-0.269426	0.0858405	-3.13868	0.00169713	0.0102771
AC018648.1	6.52278	-0.378724	0.488892	-0.774658	0.438542	0.670523
AC018653.3	29.7078	-0.201091	0.219761	-0.915045	0.360168	0.599851
AC018688.1	0.661439	-0.54039	1.93781	-0.278867	0.780347	NA
AC018690.1	15.6841	0.197357	0.332134	0.59421	0.552372	0.760918
AC018695.6	31.5526	0.0281489	0.246965	0.11398	0.909254	0.960442
AC018697.1	1.41037	1.22778	1.1949	1.02752	0.304176	NA
AC018712.1	1.19539	2.80492	1.39987	2.0037	0.0451025	NA
AC018730.2	1.90835	-0.490663	0.972029	-0.504782	0.613712	0.800596
AC018735.1	1.04252	-1.12719	1.39987	-0.80521	0.420699	NA
AC018737.2	3.42307	-0.0348398	0.677543	-0.0514208	0.95899	0.980748
AC018742.1	1.00043	1.05997	1.26358	0.838861	0.401547	NA
AC018754.1	34.2169	0.3452	0.341298	1.01143	0.311809	0.550678
AC018755.1	1.25918	-0.775063	1.25015	-0.619978	0.535272	NA
AC018755.3	43.7353	-0.297792	0.186626	-1.59566	0.110565	0.282923
AC018761.2	1.25927	-0.158783	1.16411	-0.136399	0.891506	NA
AC018761.3	0.741784	-0.541696	1.68966	-0.320594	0.748518	NA
AC018766.1	4.95255	-0.194964	0.533006	-0.365783	0.714527	0.862848
AC018797.2	108.967	0.164013	0.134593	1.21859	0.222999	0.449756
AC018809.1	13.7854	0.659852	0.305549	2.15956	0.0308065	0.109532
AC018809.2	10.331	0.179468	0.382834	0.468788	0.639221	0.817892
AC018816.1	2.46693	2.73832	1.0107	2.70932	0.00674207	0.0325874
AC018845.3	6.26485	0.0401785	0.505297	0.0795146	0.936623	0.974164
AC018868.2	2.32567	1.62284	0.863375	1.87965	0.0601564	0.182021
AC018892.3	6.04563	-0.483135	0.500902	-0.964529	0.334781	0.573489
AC018926.1	5.84201	0.196077	0.53799	0.364462	0.715513	0.86334
AC018926.2	2.70065	-0.260765	0.72287	-0.360736	0.718297	0.864528
AC018926.3	6.80429	-0.178876	0.476218	-0.375619	0.7072	0.859187
AC018992.1	21.2135	0.0378383	0.291649	0.129739	0.896773	0.954705
AC019069.1	27.083	0.834004	0.270713	3.08077	0.00206466	0.0121435
AC019077.1	8.66283	-0.21724	0.438406	-0.495523	0.620231	0.804483
AC019080.1	80.7846	-0.0440749	0.184144	-0.239351	0.810834	0.915083
AC019080.5	27.6091	0.0345116	0.278306	0.124006	0.901311	0.956764
AC019097.1	1.69975	-1.41351	1.05985	-1.3337	0.182303	NA
AC019117.1	1.07141	1.76436	1.28175	1.37653	0.168658	NA
AC019118.2	1.85653	-1.19328	0.921149	-1.29543	0.195173	NA
AC019129.2	4.27517	-0.372557	0.683705	-0.544909	0.585816	0.782777
AC019131.2	14.8518	-0.435019	0.344588	-1.26243	0.206793	0.428486
AC019163.1	6.58931	0.573881	0.504624	1.13725	0.255436	0.487623
AC019171.1	0.736055	2.75379	1.75483	1.56927	0.116586	NA
AC019181.1	13.2918	-0.130232	0.370152	-0.351834	0.724963	0.867887
AC019185.2	4.64036	-0.131793	0.575758	-0.228903	0.818944	0.919179
AC019186.1	1.72108	2.52743	1.08331	2.33307	0.0196446	NA
AC019193.2	1.3185	0.387323	1.19688	0.323609	0.746234	NA
AC019197.1	31.6161	0.00832546	0.250627	0.0332186	0.9735	0.986178
AC019205.2	157.204	-0.0711054	0.102084	-0.696541	0.48609	0.709623
AC019226.1	1.90442	-1.31353	0.974789	-1.3475	0.177818	0.388726
AC019227.1	1.33604	1.37447	1.08615	1.26545	0.205709	NA
AC019257.1	48.3456	0.0284607	0.214091	0.132937	0.894243	0.95317
AC019257.2	22.6819	0.180031	0.254309	0.707921	0.478994	0.704068
AC019294.2	1.92314	-0.466577	1.0966	-0.425474	0.670491	0.837722
AC020558.1	0.996719	1.26053	1.23719	1.01886	0.308268	NA
AC020559.1	2.937	-0.376407	0.822148	-0.457834	0.647072	0.821991
AC020594.1	4.11776	0.549841	0.627773	0.87586	0.381106	0.619383
AC020604.1	39.8117	0.253103	0.193098	1.31075	0.189942	0.405495
AC020612.1	7.92785	0.555814	0.485313	1.14527	0.252098	0.484505
AC020612.3	0.663167	0.79115	1.46579	0.539743	0.589374	NA
AC020629.1	0.864803	1.57926	1.35279	1.16741	0.243046	NA
AC020633.1	1.60316	0.209566	0.913473	0.229417	0.818545	NA
AC020634.1	6.32135	0.393017	0.461548	0.851518	0.394481	0.631165
AC020636.2	4.10087	0.675433	0.569428	1.18616	0.235559	0.466132
AC020637.1	2.30241	-0.455623	0.866346	-0.525914	0.598948	0.791543
AC020656.1	1.21093	-2.13752	1.55372	-1.37575	0.1689	NA
AC020656.2	7.67704	-0.812368	0.471723	-1.72213	0.0850462	0.234642
AC020659.1	1.25978	-1.38896	1.35512	-1.02497	0.305378	NA
AC020661.1	10.9424	0.147429	0.440514	0.334674	0.737871	0.875047
AC020663.1	4.96145	0.221014	0.558552	0.395692	0.692332	0.850509
AC020663.2	49.7924	-0.291553	0.195528	-1.4911	0.135935	0.326194
AC020663.3	6.44533	0.250665	0.464536	0.539602	0.589471	0.78498
AC020688.1	0.663771	2.17805	1.57508	1.38282	0.166719	NA
AC020741.1	0.666537	-1.67505	1.73066	-0.967866	0.333111	NA
AC020763.2	1.50863	-0.358163	1.22186	-0.29313	0.769423	NA
AC020763.4	10.749	0.321335	0.506345	0.634616	0.525679	0.740166
AC020765.2	11.4602	0.737682	0.356001	2.07214	0.0382526	0.129609
AC020779.1	1.37617	-0.0797196	1.22569	-0.0650406	0.948142	NA
AC020898.1	1.3184	0.039178	1.0184	0.0384702	0.969313	NA
AC020900.1	1.07634	1.47286	1.27564	1.1546	0.248253	NA
AC020904.2	11.6841	0.715628	0.364862	1.96137	0.0498364	0.158772
AC020907.5	10.1705	-0.321132	0.38585	-0.83227	0.405257	0.641034
AC020909.2	1.63729	-0.142706	1.06402	-0.13412	0.893308	NA
AC020910.1	0.803684	2.47663	1.46998	1.68481	0.0920262	NA
AC020910.2	4.70459	-0.911263	0.609958	-1.49398	0.135182	0.325048
AC020910.4	29.0023	0.433375	0.221505	1.9565	0.0504064	0.159988
AC020910.5	64.6182	0.144174	0.150454	0.958257	0.337933	0.576501
AC020915.2	34.4865	-0.190765	0.263231	-0.724706	0.468633	0.696186
AC020915.3	29.7897	-0.0393946	0.228654	-0.172289	0.86321	0.939143
AC020915.4	88.1699	-0.094288	0.131064	-0.719405	0.471892	0.698361
AC020916.1	10.3031	0.00757113	0.370873	0.0204144	0.983713	0.99119
AC020917.3	1.32041	0.205477	0.954329	0.215311	0.829525	NA
AC020917.4	49.3597	-0.167838	0.25234	-0.665125	0.50597	0.724283
AC020922.3	1.92115	0.543449	0.933134	0.582391	0.560303	0.765488
AC020928.1	70.9455	-0.013702	0.154476	-0.0887001	0.92932	0.971016
AC020931.1	1.19683	0.461256	1.36376	0.338223	0.735195	NA
AC020934.1	40.5474	-0.734854	0.193751	-3.79279	0.00014897	0.0012365
AC020934.2	0.927391	-0.294363	1.35216	-0.217698	0.827665	NA
AC020951.1	43.5517	-0.758089	0.253754	-2.98749	0.00281279	0.0158091
AC020978.10	30.1575	0.435874	0.222822	1.95615	0.0504471	0.160058
AC020978.2	4.71053	-0.134878	0.628071	-0.21475	0.829962	0.924643
AC020978.6	1.70527	-0.115905	0.890188	-0.130203	0.896406	NA
AC020978.7	3.66922	0.045926	0.655627	0.0700491	0.944155	0.976562
AC020978.8	6.97169	-0.0422711	0.499272	-0.0846655	0.932527	0.972417
AC021016.1	0.807791	0.442204	1.62404	0.272286	0.785402	NA
AC021016.2	58.1219	-0.279907	0.162774	-1.71961	0.0855039	0.235527
AC021016.3	3.84618	0.0347907	0.733517	0.04743	0.962171	0.98158
AC021054.1	50.5795	-0.250901	0.175961	-1.42589	0.1539	0.354567
AC021072.1	200.82	-0.391243	0.104971	-3.72714	0.00019367	0.00156238
AC021074.1	4.64643	-0.12398	0.610111	-0.203209	0.838971	0.929567
AC021074.3	0.71817	-1.24668	1.44253	-0.86423	0.387461	NA
AC021078.1	453.005	-0.0716808	0.0989508	-0.724408	0.468815	0.696384
AC021086.1	8.2065	-0.0609794	0.48136	-0.126681	0.899193	0.955748
AC021087.1	32.3652	0.0123541	0.213112	0.0579701	0.953772	0.979315
AC021087.3	10.5888	-0.936416	0.395497	-2.36769	0.0178995	0.0713019
AC021092.1	416.273	0.0146104	0.103945	0.14056	0.888218	0.950183
AC021097.1	27.115	0.25678	0.266412	0.963843	0.335125	0.573947
AC021106.1	11.4682	-0.565519	0.370954	-1.5245	0.127384	0.312161
AC021127.1	9.44013	0.587741	0.411564	1.42807	0.153273	0.353745
AC021148.1	23.6672	0.252792	0.242568	1.04215	0.297341	0.534747
AC021188.1	9.18376	-0.494875	0.495663	-0.99841	0.31808	0.556585
AC021205.3	23.9482	-0.642578	0.256809	-2.50216	0.0123437	0.0531494
AC021231.1	1.05279	0.64328	1.34919	0.476789	0.633513	NA
AC021231.2	1.77871	0.178738	0.833984	0.214318	0.830299	NA
AC021237.1	2.80294	0.459786	0.774691	0.593508	0.552841	0.761136
AC021242.3	8.40569	0.353698	0.446349	0.792424	0.428113	0.661485
AC021321.1	70.5155	-0.181409	0.179411	-1.01113	0.311952	0.550728
AC021439.1	0.657027	-1.49419	1.62784	-0.917896	0.358673	NA
AC021483.1	3.47355	-1.11835	0.635202	-1.76063	0.0783014	0.221237
AC021483.2	3.77578	-1.26573	0.777257	-1.62845	0.103429	0.269651
AC021491.2	1.8512	0.479955	0.947745	0.506418	0.612563	NA
AC021491.4	0.664108	-0.387118	1.74215	-0.222207	0.824153	NA
AC021549.1	0.669466	0.0413268	1.66869	0.0247661	0.980242	NA
AC021594.2	10.2231	-0.254904	0.398331	-0.639929	0.522219	0.737752
AC021678.1	1.33371	1.47923	1.24677	1.18645	0.235444	NA
AC021683.1	0.653908	-0.501307	1.60357	-0.31262	0.75457	NA
AC021683.2	284.458	-0.849543	0.191347	-4.4398	9e-06	9.85e-05
AC021683.3	62.313	-0.204	0.196489	-1.03823	0.299164	0.536644
AC021683.4	1.61262	0.798253	1.11139	0.718249	0.472604	NA
AC021698.1	0.855371	-0.161755	1.6745	-0.0965994	0.923045	NA
AC021739.2	8.7961	1.18326	0.438578	2.69795	0.0069767	0.0334544
AC021739.3	3.37353	0.037699	0.642148	0.0587076	0.953185	0.979164
AC021739.4	0.663882	0.767516	1.46625	0.523453	0.600659	NA
AC021739.5	2.06396	0.732427	0.895855	0.817573	0.413601	0.648873
AC021752.1	3.03769	0.421236	0.912062	0.46185	0.644189	0.820127
AC021755.2	3.81405	2.21728	0.731835	3.02975	0.00244758	0.0140598
AC021755.3	18.4058	-0.234921	0.371298	-0.632704	0.526927	0.741292
AC021851.1	13.0415	0.054775	0.344019	0.159221	0.873495	0.943225
AC021860.1	0.796184	1.01221	1.54475	0.65526	0.5123	NA
AC021945.1	0.726631	2.15908	1.56572	1.37897	0.167905	NA
AC022001.2	0.994963	-0.215172	1.172	-0.183593	0.854332	NA
AC022001.3	126.01	-0.673103	0.133343	-5.04789	4.47e-07	6.43e-06
AC022007.1	20.328	-0.442138	0.269942	-1.6379	0.101442	0.266301
AC022021.1	1.11477	-1.19927	1.38996	-0.862808	0.388243	NA
AC022034.2	7.39069	-1.00547	0.494279	-2.03421	0.0419303	0.138945
AC022075.1	3.09644	1.33445	0.729073	1.83034	0.0671992	0.197308
AC022079.1	1.98979	-1.63881	0.948617	-1.72758	0.0840641	0.232767
AC022079.2	3.97136	-0.808946	0.70378	-1.14943	0.250379	0.482307
AC022098.1	69.6095	-0.250142	0.158583	-1.57736	0.114714	0.290092
AC022098.4	0.722554	-0.570706	1.49737	-0.381138	0.703101	NA
AC022107.1	390.841	-0.231042	0.0753645	-3.06566	0.0021719	0.0127042
AC022121.1	1.86109	0.0384641	0.898976	0.0427866	0.965872	NA
AC022144.1	17.1382	-0.316854	0.364106	-0.870224	0.384178	0.622144
AC022148.1	141.029	-0.356511	0.162986	-2.18738	0.0287151	0.103883
AC022148.2	4.82362	-0.334413	0.597308	-0.559866	0.575571	0.77603
AC022150.2	2.7712	-0.419498	0.790987	-0.530347	0.595871	0.78904
AC022150.4	200.973	-0.259649	0.141645	-1.8331	0.0667874	0.196408
AC022154.1	20.6417	-0.595298	0.258936	-2.29902	0.021504	0.0826257
AC022164.1	6.9837	-0.603399	0.484297	-1.24593	0.21279	0.4361
AC022165.1	0.863119	-1.21259	1.41406	-0.857518	0.391159	NA
AC022167.1	6.55769	0.674099	0.585364	1.15159	0.24949	0.481208
AC022167.2	47.5484	0.6396	0.186372	3.43185	0.00059947	0.00420869
AC022167.4	0.797099	-0.760075	1.46135	-0.520118	0.602982	NA
AC022173.1	1.66567	0.714295	1.04028	0.686638	0.492311	NA
AC022182.1	1.0561	0.0562584	1.21058	0.0464724	0.962934	NA
AC022182.3	0.806318	-0.959795	1.31319	-0.730891	0.464846	NA
AC022201.2	2.79149	-0.636737	0.744135	-0.855673	0.392179	0.629306
AC022210.1	0.801123	-0.26695	1.28457	-0.207813	0.835375	NA
AC022211.1	10.3132	0.091051	0.376856	0.241607	0.809085	0.914091
AC022211.2	72.8807	-0.40679	0.153144	-2.65626	0.00790125	0.0369313
AC022211.3	3.77236	0.81924	0.649103	1.26211	0.206909	0.428647
AC022211.4	4.7493	0.375195	0.562683	0.666796	0.504903	0.723619
AC022215.1	0.729077	0.0434148	1.49832	0.0289757	0.976884	NA
AC022217.1	1.66465	-0.544186	0.92798	-0.58642	0.557593	NA
AC022294.1	1.50237	0.494374	1.44514	0.342094	0.73228	NA
AC022296.3	2.58875	-0.404581	0.782882	-0.516784	0.605307	0.795733
AC022306.1	3.20451	-0.39806	0.732355	-0.543534	0.586762	0.783434
AC022306.2	12.9058	-0.223647	0.403441	-0.554348	0.57934	0.778706
AC022306.3	2.93751	0.900369	0.695163	1.29519	0.195255	0.412823
AC022336.3	2.18157	1.03744	0.899708	1.15308	0.248876	0.48057
AC022364.1	70.6247	-0.563441	0.157994	-3.56622	0.00036216	0.00271083
AC022382.1	14.7961	-0.1671	0.350843	-0.476282	0.633873	0.814352
AC022390.1	0.97297	-2.96778	1.3353	-2.22256	0.0262454	NA
AC022400.4	1.07203	0.0211313	1.25722	0.016808	0.98659	NA
AC022400.5	17.9236	0.305727	0.360343	0.848433	0.396197	0.632599
AC022400.6	12.2368	0.377264	0.351751	1.07253	0.283482	0.519126
AC022400.7	125.957	0.134655	0.130455	1.03219	0.301981	0.539411
AC022400.8	145.763	-0.508546	0.239042	-2.12743	0.033384	0.116756
AC022400.9	0.934728	1.57379	1.50679	1.04446	0.296271	NA
AC022413.1	25.1773	-0.383499	0.272326	-1.40823	0.159062	0.361552
AC022415.1	19.9879	0.0972525	0.27123	0.35856	0.719924	0.865364
AC022417.1	8.3138	-0.133607	0.438651	-0.304586	0.760682	0.887563
AC022424.1	2.80305	2.14279	0.814782	2.62989	0.00854114	0.039291
AC022432.1	2.46548	0.449169	0.819074	0.548386	0.583427	0.781495
AC022497.1	5.72248	0.574537	0.522065	1.10051	0.27111	0.505256
AC022509.2	5.54522	-0.114988	0.501194	-0.229429	0.818536	0.919088
AC022509.3	54.2439	-0.238188	0.208987	-1.13973	0.2544	0.486867
AC022532.1	6.85829	0.0786127	0.479982	0.163782	0.869902	0.941652
AC022558.1	3.64756	0.338976	0.725275	0.467376	0.640231	0.818228
AC022558.3	9.69031	-0.144896	0.439786	-0.32947	0.741801	0.877435
AC022601.1	1.11188	0.711907	1.44476	0.492751	0.622188	NA
AC022613.1	3.02778	-0.4521	0.65964	-0.685374	0.493108	0.714879
AC022613.2	3.82991	1.30992	0.693837	1.88794	0.0590342	0.179571
AC022613.3	6.89757	-0.0417342	0.483724	-0.0862769	0.931246	0.971941
AC022639.1	4.39166	0.351849	0.635654	0.553523	0.579905	0.779192
AC022679.1	0.750903	1.35399	1.66219	0.81458	0.415313	NA
AC022710.1	1.30434	-2.65815	1.31003	-2.02907	0.0424509	NA
AC022730.4	1.25775	-0.765467	1.15115	-0.66496	0.506076	NA
AC022748.2	8.02285	1.15287	0.468462	2.46097	0.013856	0.0581849
AC022762.1	1.721	0.171582	0.88787	0.193252	0.846762	NA
AC022762.2	38.1734	-0.546582	0.210326	-2.59874	0.0093566	0.0423724
AC022784.1	4.49598	-0.491828	0.539737	-0.911236	0.362171	0.601774
AC022784.3	7.12918	0.489789	0.439423	1.11462	0.265014	0.499462
AC022784.7	26.9193	0.442583	0.250356	1.76782	0.0770916	0.21884
AC022784.8	2.25938	0.328335	0.81981	0.400501	0.688787	0.849047
AC022816.1	11.0905	-0.585711	0.487057	-1.20255	0.22915	0.458116
AC022819.1	1.5217	-0.127044	0.950213	-0.1337	0.89364	NA
AC022868.1	0.92031	0.0740808	1.41134	0.0524898	0.958138	NA
AC022884.1	1.18462	0.0272501	1.26416	0.0215558	0.982802	NA
AC022893.1	71.4265	0.0682967	0.202775	0.336811	0.73626	0.874201
AC022893.2	763.78	-0.0662305	0.130532	-0.507388	0.611883	0.799671
AC022898.2	2.33225	0.524691	0.824064	0.636711	0.524313	0.739172
AC022905.1	2.8665	-0.760432	0.984076	-0.772737	0.439678	0.671583
AC022916.1	101.945	-0.337351	0.122189	-2.76089	0.00576448	0.0286726
AC022919.1	0.858926	-0.968202	1.38202	-0.700569	0.483572	NA
AC022960.2	31.2357	-0.416029	0.222908	-1.86637	0.0619892	0.185975
AC022966.2	0.666269	0.454742	1.61518	0.281542	0.778294	NA
AC022968.1	3.50223	0.110905	0.652351	0.170008	0.865004	0.939618
AC023024.1	34.3492	-0.196111	0.214705	-0.913397	0.361034	0.600507
AC023024.2	16.1159	0.731093	0.335207	2.18102	0.029182	0.105175
AC023034.2	8.71335	0.0350498	0.405028	0.0865368	0.93104	0.971861
AC023043.1	7.23877	-1.83878	0.548287	-3.35368	0.00079745	0.00540549
AC023043.2	1.48159	1.7908	1.45181	1.23349	0.217392	NA
AC023043.4	2.12193	-0.756286	0.988284	-0.765252	0.444121	0.675193
AC023055.1	2.8353	-0.627262	0.813661	-0.770914	0.440758	0.672342
AC023090.2	4.76212	0.509553	0.634262	0.803379	0.421756	0.655925
AC023154.1	7.71429	0.368666	0.430599	0.856169	0.391904	0.629108
AC023157.3	134.857	-0.447954	0.105558	-4.24367	2.2e-05	0.00022091
AC023194.1	3.6302	0.26506	0.731082	0.362558	0.716935	0.864221
AC023194.2	1.65335	-1.09747	1.00479	-1.09224	0.274728	NA
AC023283.1	125.782	-0.378588	0.114366	-3.31032	0.0009319	0.00620061
AC023300.2	1.47969	-2.4383	1.2145	-2.00765	0.044681	NA
AC023300.3	0.912995	-1.18971	1.27721	-0.931491	0.3516	NA
AC023301.1	186.501	-0.253076	0.188659	-1.34144	0.179777	0.391327
AC023302.1	2.32256	1.04164	0.822246	1.26682	0.205221	0.426213
AC023310.4	4.27004	1.2096	0.609104	1.98586	0.0470484	0.15192
AC023355.1	38.1051	-0.0263852	0.260589	-0.101252	0.91935	0.966332
AC023389.2	2.33278	0.682888	0.830765	0.821999	0.411077	0.646816
AC023421.1	1.532	-1.96599	1.17588	-1.67194	0.0945359	NA
AC023421.2	0.862062	0.510849	1.40099	0.364636	0.715383	NA
AC023481.1	1.26707	1.91064	1.19307	1.60145	0.109278	NA
AC023509.2	1.2774	2.81929	1.3718	2.05517	0.0398622	NA
AC023509.3	5.60585	-0.272096	0.558862	-0.486875	0.626347	0.809153
AC023509.4	32.8129	-0.462255	0.26014	-1.77694	0.0755777	0.215498
AC023510.2	20.2398	-0.762418	0.288919	-2.63886	0.0083185	0.038504
AC023512.1	1.38165	1.19962	1.07394	1.11703	0.263982	NA
AC023632.1	6.06075	-0.445141	0.514928	-0.864471	0.387329	0.624886
AC023632.2	44.6625	-0.380248	0.199377	-1.90718	0.0564972	0.174172
AC023632.6	521.722	-0.0549409	0.0765907	-0.717331	0.47317	0.699698
AC023644.1	1.79779	-0.700253	0.940761	-0.744348	0.456666	NA
AC023762.1	0.811042	0.0129118	1.58465	0.00814806	0.993499	NA
AC023794.4	2.34684	-1.29417	0.907173	-1.4266	0.153696	0.354344
AC023794.5	2.53264	0.283205	0.783044	0.361671	0.717598	0.864394
AC023818.2	7.17976	0.47985	0.468826	1.02351	0.306065	0.543973
AC023830.3	8.0617	0.624796	0.464643	1.34468	0.178728	0.389841
AC023886.1	7.19904	-0.905061	0.587292	-1.54108	0.123298	0.305108
AC023886.2	5.97728	0.160523	0.47405	0.338621	0.734896	0.873391
AC023905.1	686.908	0.0175497	0.121905	0.143962	0.88553	0.948531
AC023906.1	1.2551	0.525578	1.05602	0.497697	0.618698	NA
AC023906.3	5.44275	-0.268938	0.656436	-0.409695	0.68203	0.845332
AC023906.4	2.12776	0.490605	0.85176	0.575989	0.564622	0.768555
AC023906.5	1.1942	1.0544	1.29935	0.811485	0.417087	NA
AC023908.3	23.7758	0.470747	0.270152	1.74252	0.0814166	0.22723
AC023983.2	5.28532	0.487736	0.535314	0.911122	0.362231	0.60182
AC024060.1	41.1549	0.160942	0.210279	0.765375	0.444048	0.675174
AC024075.1	63.9907	-0.172872	0.171824	-1.0061	0.314367	0.553025
AC024075.2	136.57	-0.14756	0.106024	-1.39176	0.163994	0.368613
AC024243.1	4.58192	-0.687087	0.656789	-1.04613	0.295501	0.532676
AC024257.3	22.7336	-0.173341	0.300194	-0.577428	0.56365	0.76786
AC024257.4	8.83096	0.379942	0.412361	0.921382	0.356851	0.596651
AC024257.5	1.01923	3.62568	1.42383	2.54642	0.0108834	NA
AC024267.6	1.4529	-1.1512	1.10838	-1.03864	0.298974	NA
AC024270.4	6.02889	-0.434049	0.497332	-0.872756	0.382796	0.620983
AC024293.1	31.5494	0.166197	0.239274	0.694589	0.487313	0.710572
AC024337.2	0.802947	-1.83094	1.80439	-1.01471	0.310243	NA
AC024361.1	10.0839	-0.0815812	0.422575	-0.193057	0.846914	0.933032
AC024361.2	5.02714	-0.733235	0.539207	-1.35984	0.173881	0.38292
AC024451.2	0.780744	0.0260346	1.28473	0.0202646	0.983832	NA
AC024451.4	1.56314	-0.16945	1.20057	-0.141141	0.887759	NA
AC024475.4	1.06712	0.0396414	1.13211	0.0350155	0.972067	NA
AC024560.1	2.86089	0.985149	0.696089	1.41526	0.156991	0.358848
AC024568.1	1.79596	0.699674	0.911626	0.767501	0.442783	NA
AC024575.1	17.2329	-0.310765	0.301323	-1.03134	0.302384	0.540043
AC024580.1	15.5327	-0.544746	0.341562	-1.59487	0.110742	0.283148
AC024580.2	1.58535	0.252378	0.974053	0.259101	0.795557	NA
AC024587.1	1.04899	0.270316	1.10872	0.243811	0.807378	NA
AC024592.2	1.66521	-0.673777	0.892636	-0.754818	0.450358	NA
AC024601.1	1.98579	-1.2397	0.857481	-1.44574	0.148249	0.346358
AC024610.2	45.3948	-0.348666	0.224584	-1.5525	0.120543	0.300233
AC024614.4	5.5106	-0.23614	0.571586	-0.413131	0.679511	0.843587
AC024619.4	1.24464	1.79378	1.35008	1.32865	0.183964	NA
AC024884.1	1.85856	0.200091	0.901841	0.22187	0.824415	NA
AC024884.2	5.18927	0.574197	0.557495	1.02996	0.30303	0.540647
AC024896.1	3.65205	0.732976	0.684327	1.07109	0.284129	0.520048
AC024901.1	0.727642	1.01636	1.4417	0.704971	0.480828	NA
AC024909.3	1.30992	-0.30949	1.00052	-0.309329	0.757071	NA
AC024933.1	5.39117	0.373001	0.497718	0.749423	0.453602	0.68298
AC024940.1	36.8541	0.476841	0.197539	2.41391	0.0157823	0.0646109
AC024940.2	1.60648	1.62687	0.988742	1.64539	0.099889	NA
AC025031.3	1.3517	2.00957	1.28857	1.55953	0.11887	NA
AC025031.4	37.2319	-0.0508372	0.24984	-0.203479	0.838761	0.929567
AC025031.5	1.12113	0.885508	1.08346	0.817293	0.413761	NA
AC025034.1	37.3544	-0.397349	0.198487	-2.00188	0.0452971	0.147373
AC025043.1	1.36147	-0.195164	1.12306	-0.17378	0.862039	NA
AC025048.2	53.9239	0.274662	0.159972	1.71693	0.0859913	0.236492
AC025048.4	12.1711	0.118838	0.352549	0.337082	0.736055	0.874155
AC025048.6	11.0767	0.844626	0.340249	2.48237	0.013051	0.0554488
AC025154.2	3.17493	-1.35051	0.777239	-1.73757	0.0822862	0.22883
AC025162.1	0.798644	-1.18846	1.40382	-0.84659	0.397224	NA
AC025162.2	13.6919	0.108792	0.326305	0.333407	0.738827	0.875718
AC025164.2	53.611	-0.447338	0.174778	-2.55947	0.0104832	0.0464693
AC025165.1	3.84652	-0.391334	0.610951	-0.640532	0.521827	0.737486
AC025165.2	4.71031	-0.187644	0.534392	-0.351136	0.725486	0.868144
AC025165.4	1.05398	-0.199477	1.26571	-0.157601	0.874771	NA
AC025165.5	37.3855	0.149335	0.228478	0.65361	0.513363	0.730592
AC025166.1	1.52792	1.22758	1.17311	1.04643	0.295361	NA
AC025171.1	8.12487	-0.864839	0.427879	-2.02122	0.0432569	0.142408
AC025171.2	6.35976	-0.596151	0.524924	-1.13569	0.256086	0.488524
AC025171.4	0.803906	1.58339	1.5007	1.0551	0.291378	NA
AC025174.1	0.802883	-0.221941	1.57705	-0.140732	0.888082	NA
AC025175.1	11.9635	-0.38538	0.370376	-1.04051	0.298104	0.535588
AC025176.1	0.933116	1.57643	1.35764	1.16116	0.245579	NA
AC025178.1	4.59634	0.481478	0.577419	0.833846	0.404368	0.640216
AC025181.2	29.8297	-0.506984	0.247083	-2.05187	0.0401818	0.134581
AC025219.1	3.33989	0.874688	0.80202	1.09061	0.275446	0.509972
AC025253.1	0.865717	-0.546661	1.31867	-0.414556	0.678467	NA
AC025257.1	2.03845	-1.95888	1.11336	-1.75942	0.0785055	0.221492
AC025259.1	2.24597	-0.21062	0.824875	-0.255336	0.798464	0.90875
AC025259.2	2.6976	-0.189654	0.766597	-0.247398	0.8046	0.91128
AC025262.1	5.08805	-0.0344161	0.615396	-0.0559251	0.955401	0.979985
AC025263.1	4.75845	-1.23683	0.660032	-1.87389	0.0609456	0.183615
AC025265.1	4.31166	-0.796779	0.662432	-1.20281	0.22905	0.45801
AC025268.1	2.19358	-0.317749	0.799805	-0.397283	0.691159	0.849975
[truncated: 24,543 more rows]

## Sheet: Day 3 - SA vs. Control
Symbol	baseMean	log2FoldChange	lfcSE	stat	pvalue	padj
44621	4977.43	0.212179	0.0928463	2.28527	0.0222969	0.145454
44621	199.489	0.0209142	0.112348	0.186156	0.852322	0.924244
44622	358.987	0.00217267	0.085895	0.0252945	0.97982	0.991112
44622	123.404	0.0197675	0.111524	0.177248	0.859313	NA
44623	542.458	0.0507984	0.0779859	0.651379	0.514802	0.72619
44624	111.118	-0.346039	0.357109	-0.969	0.332545	NA
44625	1237.4	0.0699405	0.0418018	1.67315	0.0942986	0.29618
44626	4429.17	-0.0868164	0.0501842	-1.72995	0.0836387	0.278036
44627	3025.32	0.122275	0.0565057	2.16393	0.0304694	0.168076
44628	2344.75	-0.0678119	0.0551943	-1.2286	0.219221	0.46486
44629	2087.97	-0.0141847	0.0436492	-0.32497	0.745203	0.867932
44630	5.42945	-0.0322225	0.525871	-0.0612746	0.951141	NA
44631	12.5295	-0.269467	0.390307	-0.690398	0.489944	NA
44805	35.9235	-0.251996	0.206112	-1.22261	0.221476	NA
44806	5998.07	0.0764903	0.0439399	1.74079	0.0817197	0.2745
44807	2055.62	-0.0760718	0.0873644	-0.870742	0.383895	0.622195
44808	13161.9	0.0272793	0.0559735	0.487361	0.626003	0.799276
44809	486.332	-0.260863	0.127672	-2.04322	0.0410305	0.192765
44810	1655.49	-0.111544	0.0845287	-1.3196	0.186969	0.425829
44811	5669.95	0.14493	0.0620153	2.337	0.0194392	0.137386
44812	2751.75	-0.043352	0.0637342	-0.6802	0.496378	0.71196
44813	1492.07	-0.105819	0.1122	-0.943125	0.345617	0.593134
44814	478.17	-0.00717746	0.0801164	-0.0895878	0.928615	0.966321
44815	2107.31	0.0134483	0.0863741	0.155698	0.876271	0.937167
44816	45.451	0.264736	0.253043	1.04621	0.295464	NA
44818	1.88407	-1.23705	1.49676	-0.826489	0.408527	NA
5S_rRNA	2.9678	0.110232	0.709044	0.155466	0.876454	NA
5S_rRNA	2.38837	-0.355709	0.782393	-0.454643	0.649366	NA
5S_rRNA	2.12436	0.23185	0.814232	0.284747	0.775838	NA
5S_rRNA	4.24462	0.0522382	0.594006	0.0879423	0.929923	NA
A1BG	16.5649	0.226497	0.301827	0.75042	0.453002	NA
A1BG-AS1	126.916	-0.0655364	0.114424	-0.572748	0.566815	NA
A2M	342.25	-0.909202	0.40378	-2.25173	0.0243396	0.151215
A2M-AS1	102.426	-0.019268	0.201717	-0.0955202	0.923902	NA
A2ML1	6.60573	-0.025742	0.440083	-0.0584935	0.953356	NA
A3GALT2	4.23933	0.0434948	0.606989	0.0716566	0.942875	NA
A4GALT	4.84305	-0.15242	0.68007	-0.224124	0.822661	NA
AAAS	974.429	0.0225593	0.0620692	0.363453	0.716266	0.853293
AACS	909.934	-0.0148948	0.0596037	-0.249898	0.802666	0.897483
AACSP1	5.90399	1.56807	0.887307	1.76723	0.0771903	NA
AADAT	347.17	0.123922	0.0757925	1.63502	0.102045	0.308217
AAED1	118.479	-0.0250903	0.126995	-0.197569	0.843382	NA
AAGAB	924.513	0.144226	0.053002	2.72114	0.00650572	0.0819898
AAK1	6448.54	-0.0265198	0.0789243	-0.336015	0.736859	0.863631
AAMDC	147.27	0.182498	0.105775	1.72534	0.0844656	NA
AAMP	2006.6	0.0204303	0.049635	0.41161	0.680625	0.833276
AANAT	432.999	0.0934117	0.140632	0.664228	0.506544	0.719202
AAR2	608.707	0.142962	0.0543703	2.62941	0.00855337	0.0926518
AARD	1.8766	0.431563	1.00041	0.431385	0.666188	NA
AARS	7573.69	-0.063855	0.0485935	-1.31406	0.188824	0.427779
AARS2	720.455	-0.139962	0.0651223	-2.14922	0.0316171	0.170908
AARSD1	45.8555	-0.105988	0.224724	-0.471638	0.637185	NA
AASDH	886.586	0.16943	0.0681752	2.48521	0.0129475	0.113731
AASDHPPT	2182.97	0.108147	0.0493805	2.19007	0.0285188	0.162762
AASS	340.459	0.129211	0.0983902	1.31325	0.1891	0.42831
AATF	709.005	0.0956374	0.0645693	1.48116	0.138564	0.362335
AATK	302.619	-0.485338	0.15209	-3.19113	0.0014172	0.0450864
ABALON	10.3246	0.284176	0.393592	0.722006	0.470291	NA
ABAT	1257.28	-0.0773274	0.14575	-0.530547	0.595733	0.782584
ABCA1	1809.75	-0.125501	0.130582	-0.961094	0.336505	0.583328
ABCA10	126.99	0.079932	0.168303	0.474929	0.634837	NA
ABCA11P	64.7315	0.119274	0.181292	0.657912	0.510595	NA
ABCA12	14.072	0.0243518	0.338264	0.0719904	0.94261	NA
ABCA13	6.25306	0.0776614	0.535265	0.14509	0.88464	NA
ABCA17P	34.5667	-0.0316354	0.216	-0.14646	0.883558	NA
ABCA2	1077.09	-0.286187	0.0811715	-3.52571	0.000422348	0.0298751
ABCA3	1618.33	-0.154632	0.0624966	-2.47425	0.0133518	0.114515
ABCA4	28452.4	0.0951584	0.0793875	1.19866	0.230661	0.477671
ABCA5	3414.1	0.154017	0.089386	1.72305	0.084879	0.280618
ABCA6	47.8932	0.269078	0.245368	1.09663	0.272804	NA
ABCA7	14394.5	0.0464824	0.0755609	0.615165	0.538446	0.7444
ABCA8	119.686	0.645564	0.349031	1.84959	0.0643729	NA
ABCA9	109.442	0.332511	0.16387	2.02911	0.042447	NA
ABCB1	65.9175	-0.0965086	0.300505	-0.321154	0.748094	NA
ABCB10	704.208	0.0207539	0.0601752	0.344892	0.730176	0.860357
ABCB11	1.36261	-0.416754	1.27593	-0.326627	0.74395	NA
ABCB4	21.3978	-0.537972	0.303085	-1.77499	0.0759002	NA
ABCB5	0.720402	0.390299	1.76806	0.220749	0.825288	NA
ABCB6	78.58	-0.101903	0.13972	-0.729332	0.465799	NA
ABCB7	572.666	0.0775008	0.0714964	1.08398	0.278373	0.5282
ABCB8	875.896	0.0252716	0.0764228	0.330681	0.740886	0.865813
ABCB9	297.063	0.0792212	0.0832668	0.951414	0.341394	0.589525
ABCC1	1312.16	-0.0531364	0.0675276	-0.786884	0.43135	0.661493
ABCC10	451.477	-0.083865	0.0815706	-1.02813	0.303889	0.551517
ABCC11	13.1218	0.305124	0.333305	0.915447	0.359957	NA
ABCC12	1.34344	0.544854	1.52945	0.356243	0.721658	NA
ABCC2	88.7842	-0.0235317	0.142747	-0.164849	0.869063	NA
ABCC3	12.9363	0.616138	0.611919	1.0069	0.313985	NA
ABCC4	173.128	0.09661	0.13061	0.739683	0.459492	0.682051
ABCC5	4984.89	0.0738477	0.0531213	1.39017	0.164477	0.398383
ABCC6	20.2535	-0.303618	0.291469	-1.04168	0.29756	NA
ABCC6P1	3.7276	0.0494953	0.679345	0.0728574	0.94192	NA
ABCC6P2	1.79621	-0.0204375	1.04428	-0.019571	0.984386	NA
ABCC8	88.9753	-0.206144	0.197926	-1.04152	0.297633	NA
ABCC9	43.6995	0.341534	0.571111	0.598017	0.549828	NA
ABCD1	134.902	-0.146729	0.139136	-1.05457	0.291621	NA
ABCD2	184.327	0.292648	0.119901	2.44076	0.0146566	0.119467
ABCD3	1980.35	0.105584	0.0474022	2.22741	0.0259198	0.155058
ABCD4	1129.71	-0.0843511	0.0691168	-1.22041	0.222308	0.467451
ABCE1	1783.25	0.197839	0.0673743	2.93641	0.00332034	0.0618188
ABCF1	1840.36	-0.0453419	0.0524111	-0.86512	0.386973	0.6245
ABCF2	1377.47	0.0674158	0.0532131	1.2669	0.20519	0.447589
ABCF2P1	1.68395	0.163024	1.00257	0.162606	0.870829	NA
ABCF3	1269.07	-0.0399972	0.060569	-0.660359	0.509024	0.721155
ABCG1	1517.71	-0.0910497	0.0826114	-1.10215	0.270398	0.519687
ABCG2	1.86683	-0.629353	1.23093	-0.511284	0.609152	NA
ABCG4	2956.63	-0.0111032	0.0622963	-0.178232	0.858541	0.927365
ABHD1	16.856	-0.171403	0.314518	-0.54497	0.585774	NA
ABHD10	1307.93	0.0923734	0.0559247	1.65175	0.0985864	0.302907
ABHD11	235.059	0.0328712	0.103136	0.318717	0.749941	0.870521
ABHD11-AS1	0.648387	0.544854	1.86978	0.2914	0.770745	NA
ABHD12	820.993	-0.0673867	0.0577608	-1.16665	0.243351	0.492383
ABHD12B	22.0974	-0.113246	0.274038	-0.413248	0.679425	NA
ABHD13	1086.44	0.141437	0.0743019	1.90354	0.0569699	0.228056
ABHD14A	477.442	0.062231	0.0840358	0.74053	0.458978	0.681781
ABHD14A-ACY1	1.27609	0.18653	1.19667	0.155874	0.876133	NA
ABHD14B	479.069	0.0916477	0.0753815	1.21578	0.224067	0.469577
ABHD15	204.277	-0.215203	0.0934511	-2.30284	0.0212877	0.142511
ABHD16A	29.8388	-0.0528074	0.240421	-0.219646	0.826147	NA
ABHD16B	0.991964	0.714302	1.41068	0.506352	0.612609	NA
ABHD17A	594.527	0.0663051	0.0623595	1.06327	0.287659	0.537348
ABHD17B	978.573	0.149348	0.0736696	2.02727	0.0426345	0.197143
ABHD17C	321.43	-0.117936	0.0779126	-1.5137	0.130103	0.351639
ABHD18	452.453	-0.0616374	0.0770866	-0.799587	0.42395	0.654949
ABHD2	1453.19	-0.189343	0.0793108	-2.38735	0.0169703	0.127917
ABHD3	313.954	-0.100183	0.101854	-0.98359	0.325317	0.571637
ABHD4	600.932	-0.0750093	0.0626919	-1.19648	0.231511	0.478316
ABHD5	415.603	0.0547631	0.0796168	0.687833	0.491558	0.70724
ABHD6	460.546	-0.0876893	0.102292	-0.857247	0.391309	0.628028
ABHD8	997.718	-0.125112	0.0593578	-2.10776	0.0350517	0.179563
ABI1	1066.85	0.0467135	0.0556154	0.839939	0.400943	0.635408
ABI1P1	0.860585	-0.833436	1.51279	-0.550925	0.581685	NA
ABI2	2767.18	-0.0717943	0.0647984	-1.10796	0.267877	0.517169
ABI3	10.572	-0.219103	0.370732	-0.591001	0.55452	NA
ABI3BP	154.286	-0.500309	0.211932	-2.36071	0.01824	NA
ABL1	1782.51	-0.200176	0.0950353	-2.10634	0.0351752	0.179563
ABL2	2124.47	-0.156802	0.0710632	-2.20652	0.0273476	0.159243
ABLIM1	4500.64	-0.106085	0.0680444	-1.55905	0.118984	0.334562
ABLIM2	148.647	-0.209816	0.143007	-1.46717	0.14233	NA
ABLIM3	3814.85	0.0404403	0.0884574	0.457173	0.647547	0.812722
ABR	1683.9	-0.282509	0.116914	-2.41639	0.0156752	0.123259
ABRACL	108.765	0.290439	0.153072	1.8974	0.0577747	NA
ABRAXAS1	262.42	0.101	0.0841082	1.20084	0.229814	0.476404
ABRAXAS2	470.037	0.138441	0.0829247	1.66948	0.0950225	0.297463
ABT1	706.491	0.227094	0.0655895	3.46235	0.000535473	0.0322618
ABTB1	630.268	-0.0879813	0.0925118	-0.951028	0.34159	0.589566
ABTB2	222.213	-0.394049	0.136208	-2.89299	0.00381589	0.0644081
AC000035.1	1.1142	-0.015351	1.27969	-0.0119958	0.990429	NA
AC000068.1	47.8791	-0.0490419	0.207392	-0.23647	0.813068	NA
AC000068.2	9.86416	-0.414624	0.43786	-0.946934	0.343673	NA
AC000068.3	16.4239	-0.201836	0.274434	-0.735463	0.462058	NA
AC000089.1	1.26768	-0.263169	1.01711	-0.258743	0.795834	NA
AC000095.1	13.8222	0.188234	0.315386	0.596835	0.550618	NA
AC000095.2	5.77461	0.0748021	0.558005	0.134053	0.893361	NA
AC000120.1	10.6711	0.309683	0.403612	0.76728	0.442915	NA
AC000123.2	7.85626	-0.423168	0.462554	-0.914851	0.36027	NA
AC000123.3	69.494	-0.0399408	0.181682	-0.219839	0.825997	NA
AC000124.1	117.814	0.0488598	0.142176	0.343656	0.731105	NA
AC000403.1	26.9781	0.359161	0.250413	1.43427	0.151494	NA
AC001226.1	2.05274	-0.329837	0.910209	-0.362375	0.717072	NA
AC001226.2	9.22966	-0.252775	0.423361	-0.597068	0.550462	NA
AC002056.1	2.8542	0.210977	0.807001	0.261433	0.793758	NA
AC002059.1	10.3384	-0.0897489	0.41662	-0.215422	0.829439	NA
AC002064.1	13.315	-0.25431	0.340507	-0.746857	0.45515	NA
AC002070.1	2.13751	-0.54594	0.872678	-0.625591	0.531583	NA
AC002075.2	0.728617	2.32152	1.38549	1.6756	0.0938165	NA
AC002076.1	8.31698	0.234062	0.436988	0.535626	0.592217	NA
AC002076.2	7.18814	0.209142	0.430482	0.485833	0.627085	NA
AC002094.2	2.32298	-0.173143	0.785504	-0.220422	0.825542	NA
AC002094.4	16.1309	0.451054	0.321778	1.40176	0.160988	NA
AC002116.2	5.75394	0.169049	0.473944	0.356686	0.721327	NA
AC002128.1	7.74408	0.366171	0.449929	0.813843	0.415735	NA
AC002310.1	46.1633	0.0785172	0.180452	0.435114	0.66348	NA
AC002310.2	1.90663	-0.444209	0.812242	-0.546892	0.584453	NA
AC002310.6	21.1473	0.00941058	0.252449	0.0372771	0.970264	NA
AC002347.1	2.48823	-0.474968	0.786398	-0.603979	0.545857	NA
AC002347.2	0.668468	0.519931	1.83377	0.283532	0.776769	NA
AC002350.2	3.00954	-1.23185	0.782399	-1.57446	0.115382	NA
AC002368.1	1.72447	-1.01237	0.991965	-1.02057	0.307458	NA
AC002398.1	0.863541	-0.0297453	1.32538	-0.0224428	0.982095	NA
AC002401.1	1.20035	1.74592	1.35001	1.29326	0.19592	NA
AC002401.2	1.0514	-0.625764	1.32146	-0.473539	0.635828	NA
AC002401.3	0.790326	-2.15255	1.47163	-1.4627	0.143548	NA
AC002401.4	0.93456	1.12193	1.61685	0.6939	0.487745	NA
AC002429.2	6.55525	0.0452233	0.525456	0.0860649	0.931415	NA
AC002451.1	1.96673	0.100952	0.852304	0.118447	0.905714	NA
AC002456.1	2.72291	-0.14911	0.783445	-0.190326	0.849053	NA
AC002467.1	35.3607	0.0645992	0.226799	0.28483	0.775775	NA
AC002470.1	18.6563	0.0298687	0.286939	0.104094	0.917094	NA
AC002472.1	0.719675	0.926569	1.48056	0.625822	0.531431	NA
AC002472.2	12.8828	0.114235	0.31873	0.358407	0.720039	NA
AC002472.3	1.39506	0.380159	1.13153	0.335971	0.736893	NA
AC002480.2	5.80091	-0.346333	0.950824	-0.364245	0.715675	NA
AC002511.1	1.326	0.645271	1.20189	0.53688	0.591351	NA
AC002524.1	2.77466	0.968315	0.77775	1.24502	0.213124	NA
AC002546.1	132.862	-0.0716489	0.122671	-0.584071	0.559172	NA
AC002550.2	7.92499	0.357208	0.40649	0.878762	0.37953	NA
AC002553.1	8.73896	0.00182769	0.405901	0.00450279	0.996407	NA
AC002553.4	3.91676	0.85033	0.629743	1.35028	0.176926	NA
AC002558.1	3.45448	-1.02323	0.68246	-1.49933	0.133788	NA
AC002558.3	2.78725	0.547935	0.811692	0.675054	0.499642	NA
AC002985.2	5.56662	0.794087	0.555592	1.42926	0.152929	NA
AC003002.2	2.51283	-0.390549	0.809377	-0.48253	0.629429	NA
AC003002.3	5.4952	-0.0271932	0.493131	-0.0551439	0.956024	NA
AC003005.2	1.9517	0.96113	0.976693	0.984065	0.325083	NA
AC003035.1	25.1151	0.404901	0.261582	1.54789	0.121648	NA
AC003072.1	33.4269	0.179624	0.204494	0.878384	0.379736	NA
AC003075.1	38.0785	0.359057	0.249434	1.43949	0.150013	NA
AC003092.2	12.767	-0.793846	0.415644	-1.90992	0.0561436	NA
AC003102.1	36.4101	-0.127675	0.202185	-0.631479	0.527727	NA
AC003681.1	14.2353	-0.177846	0.333732	-0.532902	0.594102	NA
AC003682.1	7.83995	0.898672	0.416611	2.1571	0.0309977	NA
AC003965.1	8.69905	0.189919	0.402386	0.471982	0.63694	NA
AC003973.3	2.53901	-2.43603	1.19818	-2.0331	0.042042	NA
AC004023.1	4.10139	-0.52772	0.741985	-0.711227	0.476944	NA
AC004024.1	1.76284	0.562279	0.905513	0.620951	0.534632	NA
AC004034.1	1.39018	-0.397667	0.992151	-0.400812	0.688558	NA
AC004066.2	0.856578	-1.40884	1.39045	-1.01323	0.310952	NA
AC004067.1	5.16827	-0.397834	0.534794	-0.743902	0.456936	NA
AC004069.1	11.6039	-0.29291	0.341171	-0.858543	0.390593	NA
AC004076.1	4.40985	-0.198322	0.568873	-0.348622	0.727373	NA
AC004076.2	24.5901	0.0232211	0.24526	0.0946797	0.924569	NA
AC004130.1	5.42975	0.0659411	0.534794	0.123302	0.901868	NA
AC004147.1	0.652431	2.30108	1.66789	1.37963	0.167699	NA
AC004147.2	86.0378	-0.692609	0.227382	-3.04601	0.00231897	NA
AC004148.2	13.8371	-0.0787882	0.355789	-0.221446	0.824745	NA
AC004149.1	1.0007	-1.1639	1.53793	-0.756794	0.449173	NA
AC004156.1	11.5024	0.106687	0.354495	0.300956	0.763448	NA
AC004158.1	14.2884	0.948398	0.668526	1.41864	0.156004	NA
AC004160.1	1.92492	1.38983	0.99411	1.39806	0.162095	NA
AC004221.1	2.32233	-0.0266007	0.773707	-0.0343808	0.972573	NA
AC004223.2	0.999209	-0.857335	1.41204	-0.607161	0.543744	NA
AC004223.4	2.53508	-0.0446757	0.956221	-0.0467211	0.962735	NA
AC004224.1	2.64941	0.55856	0.736096	0.758813	0.447964	NA
AC004231.1	2.00644	-0.0333969	0.936655	-0.0356555	0.971557	NA
AC004232.3	5.45305	-0.407453	0.51831	-0.786118	0.431798	NA
AC004233.1	8.42233	0.186908	0.40101	0.466093	0.641149	NA
AC004233.2	1.45848	-0.0239908	1.14106	-0.021025	0.983226	NA
AC004233.3	51.828	-0.236179	0.165384	-1.42807	0.153272	NA
AC004233.4	14.5278	-0.099524	0.346808	-0.286972	0.774134	NA
AC004241.1	41.6401	-0.0463388	0.195887	-0.236559	0.812999	NA
AC004241.2	1.80663	-0.195199	1.03741	-0.188161	0.850751	NA
AC004241.3	11.0618	-0.0121757	0.402193	-0.0302732	0.975849	NA
AC004241.4	1.5143	-0.178617	0.924046	-0.193299	0.846725	NA
AC004263.2	1.92703	-0.018872	0.918033	-0.020557	0.983599	NA
AC004264.1	4.34669	0.332562	0.857764	0.387708	0.698232	NA
AC004264.2	10.2051	0.208103	0.464367	0.448144	0.65405	NA
AC004383.1	9.90753	0.0681564	0.534936	0.12741	0.898616	NA
AC004386.1	1.52902	0.804584	1.00386	0.801487	0.42285	NA
AC004408.1	1.82996	0.836969	0.978728	0.85516	0.392462	NA
AC004408.2	41.1728	-0.242301	0.207704	-1.16657	0.243385	NA
AC004453.1	6.70824	-0.113552	0.464241	-0.244598	0.806768	NA
AC004453.2	7.27579	-0.614155	0.433855	-1.41558	0.156899	NA
AC004466.1	22.6226	-0.496383	0.276631	-1.79439	0.0727515	NA
AC004466.2	0.799017	0.936468	1.54756	0.605124	0.545096	NA
AC004467.1	1.32865	0	1.60438	0	1	NA
AC004471.1	1.47021	0.379774	1.00381	0.378331	0.705185	NA
AC004471.2	1.86614	1.77876	1.01855	1.74636	0.0807491	NA
AC004477.1	42.9107	-0.0537559	0.193635	-0.277614	0.781309	NA
AC004477.2	1.18163	0.558469	1.12693	0.495565	0.620201	NA
AC004477.3	2.13143	0.313086	0.827433	0.378382	0.705147	NA
AC004490.1	2.44468	0.539232	0.822324	0.655742	0.51199	NA
AC004491.1	2.20476	-0.630268	1.13788	-0.553895	0.579651	NA
AC004492.1	25.5178	-0.105294	0.297545	-0.353875	0.723432	NA
AC004494.1	17.9323	0.318887	0.325831	0.978688	0.327734	NA
AC004520.1	49.0405	0.0204604	0.200408	0.102093	0.918682	NA
AC004522.2	2.58598	0.261523	0.818271	0.319605	0.749268	NA
AC004528.2	1.36344	-0.211835	1.08754	-0.194784	0.845562	NA
AC004540.1	226.971	0.253402	0.107015	2.36792	0.0178886	0.131448
AC004540.2	133.162	0.302784	0.154079	1.96512	0.0494003	NA
AC004542.2	1.71309	-0.0429132	1.00299	-0.0427852	0.965873	NA
AC004554.2	2.35432	-0.404788	0.90778	-0.44591	0.655663	NA
AC004556.1	35.0608	0.117328	0.215503	0.544437	0.586141	NA
AC004584.3	1.97278	0.718712	0.844827	0.850721	0.394924	NA
AC004590.1	1.39073	0.747759	1.24194	0.60209	0.547114	NA
AC004596.1	1.5191	0.530261	1.10704	0.478989	0.631946	NA
AC004623.1	1.06944	-1.62396	1.3911	-1.16739	0.243053	NA
AC004656.1	468.444	-0.28521	0.108108	-2.63818	0.00833513	0.0915381
AC004674.1	0.736925	0.261369	1.42707	0.183151	0.854679	NA
AC004678.1	3.16024	-0.522156	0.789739	-0.661175	0.5085	NA
AC004678.2	1.19122	-1.21593	1.25411	-0.969552	0.33227	NA
AC004696.1	1.9955	1.62321	0.870376	1.86496	0.0621877	NA
AC004696.2	0.878499	-1.59158	1.48335	-1.07297	0.283285	NA
AC004706.1	3.50028	-0.915999	0.618332	-1.4814	0.138499	NA
AC004706.3	12.6845	-0.349471	0.329589	-1.06032	0.288997	NA
AC004706.4	84.0075	-0.104152	0.163994	-0.635095	0.525366	NA
AC004754.1	17.1178	0.457426	0.341825	1.33819	0.180836	NA
AC004771.1	1.05238	-0.0378017	1.29932	-0.0290935	0.97679	NA
AC004771.2	2.20419	0.262448	0.822129	0.319229	0.749553	NA
AC004771.3	24.5463	0.0176836	0.250897	0.0704814	0.94381	NA
AC004771.4	17.8754	-0.11826	0.281288	-0.420424	0.674176	NA
AC004771.5	0.774087	-0.790585	1.5015	-0.52653	0.59852	NA
AC004801.2	5.70151	-0.0780004	0.512156	-0.152298	0.878952	NA
AC004801.6	5.42732	0.339578	0.503937	0.67385	0.500406	NA
AC004803.1	133.681	-0.0869393	0.130237	-0.667549	0.504421	NA
AC004812.1	0.656413	0.511303	1.60613	0.318345	0.750223	NA
AC004812.2	121.608	0.128357	0.114144	1.12452	0.260792	NA
AC004816.1	112.026	0.0171699	0.137007	0.125321	0.900269	NA
AC004825.2	6.82282	-0.18379	0.483035	-0.380489	0.703583	NA
AC004828.1	0.719614	2.88947	1.52256	1.89777	0.0577268	NA
AC004832.1	0.866198	-0.024461	1.3441	-0.0181987	0.98548	NA
AC004832.2	0.796777	0.223139	1.18618	0.188116	0.850786	NA
AC004832.4	4.1434	-0.421769	0.62311	-0.676877	0.498484	NA
AC004832.5	18.0038	-0.10396	0.291463	-0.356684	0.721328	NA
AC004832.6	5.74878	0.446885	0.512237	0.872417	0.382981	NA
AC004834.1	8.84402	-0.477682	0.418814	-1.14056	0.254054	NA
AC004835.1	29.3988	-0.240585	0.275722	-0.872563	0.382901	NA
AC004836.1	2.23999	1.16394	0.826404	1.40844	0.159001	NA
AC004839.1	2.85614	-0.0341791	0.733632	-0.0465889	0.962841	NA
AC004840.1	0.934068	0.955618	1.56382	0.611079	0.541147	NA
AC004846.2	33.9538	-0.371525	0.217672	-1.70681	0.0878568	NA
AC004847.1	0.857793	0.973859	1.57115	0.619839	0.535364	NA
AC004852.2	0.855779	-1.59764	1.98667	-0.804178	0.421294	NA
AC004854.2	16.8598	0.245653	0.296354	0.828919	0.407151	NA
AC004862.1	11.5096	-0.795851	0.372423	-2.13695	0.0326017	NA
AC004865.2	11.5089	-0.37765	0.394461	-0.957383	0.338374	NA
AC004877.1	82.5121	-0.0509425	0.146226	-0.348381	0.727554	NA
AC004877.2	15.6878	-0.498034	0.296498	-1.67972	0.0930111	NA
AC004890.1	1.658	-0.61131	1.02318	-0.597463	0.550198	NA
AC004890.2	79.1599	-0.375219	0.180301	-2.08106	0.0374281	NA
AC004893.2	101.237	-0.223047	0.124413	-1.7928	0.0730055	NA
AC004895.1	1.19233	-0.516208	1.05457	-0.489494	0.624492	NA
AC004898.1	6.90812	0.182728	0.441372	0.413999	0.678875	NA
AC004908.2	35.3333	-0.26929	0.248646	-1.08303	0.278796	NA
AC004908.3	24.7209	-0.326481	0.263516	-1.23894	0.215366	NA
AC004918.1	97.7731	-0.125723	0.157686	-0.797301	0.425276	NA
AC004918.3	101.849	0.118197	0.171819	0.687916	0.491506	NA
AC004922.1	0.856651	0.389628	1.39177	0.279953	0.779514	NA
AC004923.1	2.18767	-0.956027	0.803583	-1.18971	0.234162	NA
AC004923.4	2.03923	0.359989	0.884527	0.406985	0.684019	NA
AC004925.1	33.965	0.126087	0.218245	0.577732	0.563445	NA
AC004943.1	20.0721	0.137649	0.306909	0.448501	0.653792	NA
AC004943.2	228.12	0.0797761	0.0833626	0.956976	0.338579	0.586009
AC004943.3	0.934458	-0.617398	1.1708	-0.527328	0.597965	NA
AC004947.1	3.08363	0.95627	0.786197	1.21632	0.223862	NA
AC004947.2	251.411	0.292137	0.146378	1.99578	0.0459582	0.204028
AC004948.1	1.4501	-1.97189	1.41792	-1.39069	0.164318	NA
AC004951.1	14.7546	-0.0729263	0.332845	-0.2191	0.826572	NA
AC004951.2	8.73599	0.0601745	0.395104	0.1523	0.87895	NA
AC004951.3	2.88139	0.783662	0.864542	0.906447	0.364699	NA
AC004951.4	11.9973	0.321457	0.350963	0.915927	0.359705	NA
AC004967.1	21.2388	-0.0640045	0.264279	-0.242185	0.808637	NA
AC004980.1	114.291	0.0496525	0.122614	0.404951	0.685514	NA
AC004980.3	1.65532	2.1906	1.12504	1.94712	0.0515198	NA
AC004980.4	1.1874	-0.267797	1.16048	-0.230764	0.817498	NA
AC004982.1	144.257	-0.0160238	0.128751	-0.124456	0.900954	NA
AC004982.2	157.487	-0.0773209	0.10858	-0.712109	0.476397	NA
AC004987.2	25.3579	-0.302259	0.26641	-1.13456	0.256559	NA
AC004987.3	1.67454	2.10978	1.19792	1.76121	0.078203	NA
AC005000.1	6.22781	0.310323	0.509134	0.609512	0.542185	NA
AC005005.3	2.75709	-0.619156	0.773238	-0.800731	0.423287	NA
AC005005.4	0.854579	0.211184	1.20634	0.175061	0.861032	NA
AC005006.1	0.654743	0.303224	1.40068	0.216484	0.82861	NA
AC005009.1	7.89381	0.502776	0.48066	1.04601	0.295556	NA
AC005009.2	17.7143	0.0181623	0.310362	0.0585198	0.953335	NA
AC005014.1	3.46556	-0.15486	0.700072	-0.221206	0.824932	NA
AC005014.2	8.59109	0.54774	0.427059	1.28259	0.199637	NA
AC005034.2	2.69226	0.901113	0.711079	1.26725	0.205067	NA
AC005034.3	106.973	-0.0226619	0.175946	-0.1288	0.897516	NA
AC005034.4	15.7428	0.0996283	0.313006	0.318295	0.750261	NA
AC005034.5	25.3131	-0.294458	0.243262	-1.21046	0.226103	NA
AC005037.1	3.83054	-0.122367	0.646322	-0.189328	0.849836	NA
AC005041.1	3.54697	0.52229	0.746436	0.699713	0.484107	NA
AC005041.2	1.19807	0.949582	1.19719	0.793176	0.427675	NA
AC005041.3	5.61629	-0.678729	0.555375	-1.22211	0.221667	NA
AC005042.1	1.65463	0.818538	1.05313	0.777243	0.437015	NA
AC005046.1	2.7817	0.0812592	0.732461	0.11094	0.911664	NA
AC005050.1	0.665703	0.655263	1.55767	0.420668	0.673997	NA
AC005052.1	11.0151	-0.679975	0.418852	-1.62342	0.104499	NA
AC005070.3	28.2097	-0.0268324	0.232232	-0.115541	0.908016	NA
AC005072.1	2.54102	-0.134217	0.804855	-0.166759	0.86756	NA
AC005076.1	31.0152	0.140667	0.263637	0.533564	0.593643	NA
AC005077.2	1.26325	0.827901	1.15794	0.714979	0.474622	NA
AC005077.4	1.69907	-1.42046	0.996686	-1.42518	0.154104	NA
AC005082.1	0.907259	0.571224	1.38953	0.41109	0.681006	NA
AC005083.1	1.1465	0.377552	1.34324	0.281077	0.778651	NA
AC005089.1	1.45305	0.212579	1.01926	0.208561	0.834791	NA
AC005091.1	3.72606	-0.842433	0.610697	-1.37946	0.167752	NA
AC005104.1	1.54012	-1.35668	1.09478	-1.23922	0.215264	NA
AC005104.2	2.72187	1.47653	0.769965	1.91766	0.0551541	NA
AC005154.1	1074.17	0.0294217	0.0942697	0.312101	0.754964	0.872657
AC005154.3	45.6742	0.00075605	0.222072	0.00340453	0.997284	NA
AC005162.3	0.862573	-0.846172	1.27046	-0.666038	0.505387	NA
AC005165.1	35.4584	0.173865	0.240623	0.722561	0.46995	NA
AC005189.1	0.88211	-2.61022	1.51917	-1.71819	0.0857618	NA
AC005224.1	30.3053	0.150217	0.211355	0.710733	0.47725	NA
AC005224.3	9.23508	-0.0311285	0.440088	-0.0707325	0.943611	NA
AC005224.4	371.597	-0.42226	0.08733	-4.83523	1.33e-06	0.00317065
AC005225.3	2.43384	-0.374612	0.778969	-0.480907	0.630582	NA
AC005225.5	5.88737	0.431453	0.505123	0.854153	0.39302	NA
AC005229.4	140.974	0.0476341	0.113459	0.419834	0.674607	NA
AC005237.1	1.33153	-0.852404	1.22483	-0.695939	0.486467	NA
AC005244.1	1.14019	-0.533077	1.16601	-0.457181	0.647541	NA
AC005253.1	2.04831	0.488849	0.958138	0.510208	0.609906	NA
AC005255.1	0.861352	-0.292878	1.26306	-0.231879	0.816632	NA
AC005261.1	18.9319	-0.452226	0.262633	-1.72189	0.0850894	NA
AC005261.2	268.713	-0.0847721	0.119975	-0.706584	0.479825	0.69838
AC005261.3	3.25943	-0.201597	0.672985	-0.299557	0.764515	NA
AC005261.4	35.819	-0.345367	0.221532	-1.55899	0.118998	NA
AC005277.1	6.84634	0.406158	0.485914	0.835863	0.403232	NA
AC005277.2	0.788756	0.966672	1.4516	0.665934	0.505454	NA
AC005288.1	25.2044	-0.229602	0.237726	-0.965825	0.334132	NA
AC005306.1	64.7738	0.11969	0.167412	0.71494	0.474646	NA
AC005329.1	454.585	-0.0840067	0.0893979	-0.939695	0.347374	0.594524
AC005329.3	3.90207	0.111221	0.603786	0.184206	0.853851	NA
AC005332.1	3.63923	-0.17463	0.596817	-0.292602	0.769827	NA
AC005332.10	10.7545	-0.808967	0.389448	-2.07722	0.0377816	NA
AC005332.3	2.12408	-0.802278	0.85251	-0.941078	0.346665	NA
AC005332.5	42.8354	-0.317804	0.248673	-1.278	0.201249	NA
AC005332.6	66.0794	-0.191509	0.143088	-1.3384	0.180767	NA
AC005332.7	202.892	-0.152588	0.0904736	-1.68655	0.0916902	0.292208
AC005332.8	190.611	-0.029209	0.137834	-0.211914	0.832174	0.912556
AC005332.9	1224.73	-0.0361756	0.0473688	-0.763702	0.445045	0.671412
AC005339.1	4.10377	0.825214	0.687066	1.20107	0.229724	NA
AC005342.1	0.984604	-0.0574915	1.40094	-0.0410378	0.967266	NA
AC005342.2	1.27053	0.176156	1.11066	0.158604	0.873981	NA
AC005355.1	59.5561	0.056826	0.16042	0.354233	0.723164	NA
AC005363.2	2.63102	-0.718242	0.824332	-0.871302	0.383589	NA
AC005383.1	3.08654	-0.372697	0.632765	-0.588997	0.555864	NA
AC005391.1	0.797417	-1.79894	1.53579	-1.17135	0.241458	NA
AC005393.1	33.8094	-0.394643	0.216613	-1.82188	0.0684734	NA
AC005410.2	2.17726	-0.0287187	0.941505	-0.030503	0.975666	NA
AC005476.1	0.79297	-1.8894	1.43341	-1.31811	0.187466	NA
AC005476.2	19.7577	-0.105797	0.31348	-0.337493	0.735745	NA
AC005479.2	12.4269	1.22951	0.382545	3.21404	0.00130883	NA
AC005479.3	8.54033	0.0105058	0.450178	0.0233371	0.981381	NA
AC005480.1	21.2126	-0.346373	0.288323	-1.20134	0.229621	NA
AC005487.1	2.37955	0.110457	0.791084	0.139627	0.888955	NA
AC005495.1	1.07205	-0.0409264	1.34787	-0.0303638	0.975777	NA
AC005498.1	1.37785	-0.528868	1.01813	-0.51945	0.603447	NA
AC005498.2	8.57145	0.00276213	0.458731	0.00602125	0.995196	NA
AC005498.3	115.223	-0.0612379	0.124165	-0.493198	0.621873	NA
AC005519.2	60.0579	0.061405	0.174448	0.351996	0.724841	NA
AC005520.2	68.3005	-0.199159	0.140866	-1.41382	0.157415	NA
AC005520.3	1.85824	0.736451	0.885324	0.831843	0.405497	NA
AC005520.5	18.4623	-0.160021	0.323806	-0.494189	0.621173	NA
AC005523.1	6.98989	-0.658978	0.493392	-1.33561	0.181678	NA
AC005523.2	2.12612	0.144235	0.897435	0.160719	0.872315	NA
AC005532.1	11.3767	0.0766398	0.400308	0.191452	0.848171	NA
AC005534.1	4.12626	-0.271191	0.64425	-0.420941	0.673798	NA
AC005537.1	14.2061	0.809632	0.364904	2.21876	0.0265034	NA
AC005539.1	0.656458	-0.982464	1.55609	-0.631368	0.5278	NA
AC005540.1	14.6086	0.163435	0.323812	0.504723	0.613753	NA
AC005544.1	0.736538	0.354948	1.7646	0.20115	0.840582	NA
AC005546.1	1.07167	0.276044	1.16295	0.237366	0.812373	NA
AC005550.3	15.7766	0.551222	0.313813	1.75653	0.0789978	NA
AC005551.1	6.28706	0.482445	0.635594	0.759046	0.447825	NA
AC005559.1	0.798217	0.742555	1.62498	0.456961	0.647699	NA
AC005562.1	67.2531	0.0723722	0.153983	0.47	0.638355	NA
AC005578.1	2.45368	0.449871	0.767398	0.586229	0.557721	NA
AC005586.1	2.98823	0.488904	0.690194	0.708357	0.478724	NA
AC005586.2	6.71739	0.206567	0.583772	0.353849	0.723452	NA
AC005592.1	34.9507	-0.0563028	0.249704	-0.225478	0.821608	NA
AC005593.1	5.57825	-0.137693	0.499975	-0.2754	0.783009	NA
AC005597.1	0.974712	0.231811	1.24811	0.18573	0.852657	NA
AC005606.2	5.65393	-0.035138	0.524964	-0.0669341	0.946634	NA
AC005609.2	0.814643	0.233075	1.48781	0.156656	0.875516	NA
AC005609.3	13.7141	-0.146631	0.328475	-0.4464	0.655308	NA
AC005609.4	10.7683	-0.387568	0.357177	-1.08509	0.277884	NA
AC005609.5	22.2479	0.377656	0.269023	1.40381	0.160376	NA
AC005614.1	3.30459	1.44454	0.713974	2.02324	0.0430487	NA
AC005618.1	25.0245	-0.0248168	0.255562	-0.0971067	0.922642	NA
AC005622.1	0.667438	-0.0322201	1.63006	-0.0197662	0.98423	NA
AC005632.2	10.4027	-0.582775	0.405946	-1.4356	0.151116	NA
AC005670.1	2.05802	0.819457	0.903373	0.907108	0.364349	NA
AC005674.2	95.4906	-0.0431057	0.129151	-0.333762	0.738559	NA
AC005682.1	0.940571	-0.393428	1.55218	-0.253467	0.799907	NA
AC005695.1	6.0038	-0.651713	0.481965	-1.3522	0.176311	NA
AC005695.3	1.00861	-0.31551	1.21678	-0.259299	0.795404	NA
AC005696.1	19.982	-0.383134	0.268941	-1.4246	0.154273	NA
AC005696.2	0.927701	-2.30629	1.44484	-1.59622	0.11044	NA
AC005696.3	2.32602	1.10109	0.940377	1.1709	0.241638	NA
AC005696.4	272.75	-0.141176	0.0817572	-1.72677	0.0842092	0.279487
AC005697.1	0.66947	-0.47092	1.76833	-0.266308	0.790002	NA
AC005702.3	1.73037	2.74687	1.30018	2.11268	0.0346278	NA
AC005703.4	1.46863	0.465354	1.17095	0.397415	0.691062	NA
AC005703.6	0.803971	-0.402448	1.43599	-0.280259	0.779279	NA
AC005722.2	4.24521	1.17363	0.666144	1.76183	0.0780987	NA
AC005726.2	35.6396	-0.383578	0.207555	-1.84808	0.0645901	NA
AC005726.3	1.57091	0.638448	1.06924	0.597108	0.550436	NA
AC005726.4	16.5204	-0.528114	0.326313	-1.61843	0.10557	NA
AC005726.5	8.60983	0.0256937	0.40478	0.0634757	0.949388	NA
AC005726.6	14.9416	0.317206	0.327466	0.968667	0.332711	NA
AC005730.2	3.51872	-0.134862	0.683903	-0.197195	0.843675	NA
AC005730.3	0.999019	-0.000949299	1.33077	-0.000713346	0.999431	NA
AC005736.1	0.729352	-0.993759	1.48135	-0.670849	0.502317	NA
AC005740.4	6.87435	-0.302831	0.443886	-0.682227	0.495096	NA
AC005746.1	6.17766	-0.237927	0.476175	-0.499662	0.617313	NA
AC005746.2	4.09977	-0.858061	0.616141	-1.39264	0.16373	NA
AC005759.1	6.01213	-0.155984	0.498872	-0.312673	0.754529	NA
AC005772.1	1.13822	-0.625146	1.23487	-0.506244	0.612685	NA
AC005775.1	5.86528	0.338178	0.54504	0.620463	0.534953	NA
AC005776.1	6.41749	-0.37138	0.453906	-0.818188	0.41325	NA
AC005777.1	6.50697	0.422337	0.542422	0.778612	0.436208	NA
AC005785.1	3.8937	-0.342621	0.667089	-0.513606	0.607528	NA
AC005785.2	16.784	-0.328988	0.304785	-1.07941	0.280405	NA
AC005786.2	0.665201	-0.453911	1.52202	-0.298229	0.765528	NA
AC005786.3	41.6237	-0.13287	0.188025	-0.706662	0.479776	NA
AC005789.1	0.939595	-0.350935	1.296	-0.270783	0.786558	NA
AC005790.1	1.74076	-0.0281482	1.14941	-0.0244893	0.980462	NA
AC005822.1	2.22889	0.429782	0.799333	0.537677	0.5908	NA
AC005828.4	1.19477	1.13812	1.22164	0.931639	0.351523	NA
AC005829.1	5.32158	-1.00161	0.531728	-1.8837	0.0596058	NA
AC005829.2	1.53628	-0.210795	0.90995	-0.231656	0.816805	NA
AC005831.1	5.25482	0.332826	0.522039	0.637549	0.523767	NA
AC005837.1	49.7394	0.128735	0.209409	0.614753	0.538718	NA
AC005837.3	0.861175	0.647221	1.51622	0.426866	0.669477	NA
AC005838.2	11.4846	0.324586	0.437425	0.742038	0.458064	NA
AC005839.1	50.5921	-0.102841	0.250713	-0.410195	0.681663	NA
AC005840.1	0.729796	-0.0534099	1.44842	-0.0368747	0.970585	NA
AC005840.2	0.670133	-0.0354886	1.57518	-0.0225299	0.982025	NA
AC005841.1	3.13279	-0.979101	0.685316	-1.42868	0.153095	NA
AC005863.1	113.452	-0.0377662	0.181278	-0.208334	0.834968	NA
AC005865.1	8.46568	0.904788	0.444457	2.03572	0.0417788	NA
AC005865.2	4.65778	-0.501262	0.564419	-0.888104	0.374485	NA
AC005884.1	0.722968	-0.468189	1.44795	-0.323348	0.746432	NA
AC005899.1	4.01626	-0.593859	0.641886	-0.925178	0.354873	NA
AC005899.3	0.937582	1.2693	1.51746	0.836465	0.402893	NA
AC005899.5	5.52712	0.0228847	0.611739	0.0374092	0.970159	NA
AC005899.6	12.8078	-0.160114	0.358995	-0.446006	0.655593	NA
AC005899.7	6.12243	-0.187299	0.527787	-0.354876	0.722683	NA
AC005899.8	0.853416	0.949436	1.2896	0.736225	0.461594	NA
AC005906.2	4.03581	-0.885551	0.745001	-1.18866	0.234574	NA
AC005911.1	9.67021	0.0860331	0.419973	0.204854	0.837686	NA
AC005920.1	4.4986	-0.379101	0.565655	-0.670199	0.502731	NA
AC005921.2	3.05263	-0.617977	0.818701	-0.754826	0.450353	NA
AC005921.3	6.29097	0.188571	0.503015	0.374882	0.707748	NA
AC005944.1	11.7705	0.491003	0.362093	1.35601	0.175094	NA
AC005954.1	4.61437	-0.193573	0.655422	-0.295341	0.767733	NA
AC005962.2	20.8651	0.0665245	0.29796	0.223266	0.823328	NA
AC006001.1	1.12875	-0.495385	1.20325	-0.411706	0.680555	NA
AC006001.2	97.3685	0.154394	0.149322	1.03397	0.301152	NA
AC006001.3	603.441	0.124059	0.0905534	1.37001	0.170683	0.405367
AC006011.2	0.987357	-2.14872	1.36105	-1.57872	0.1144	NA
AC006012.1	6.12137	-0.0738062	0.469312	-0.157265	0.875036	NA
AC006017.1	2.12037	-0.667316	0.811236	-0.822591	0.41074	NA
AC006020.1	1.92968	-1.03505	1.03798	-0.997172	0.318681	NA
AC006026.3	1.77821	-0.168465	1.00576	-0.1675	0.866977	NA
AC006027.1	2.26603	-0.181894	0.822601	-0.221121	0.824998	NA
AC006030.1	30.8808	0.00510885	0.230855	0.0221301	0.982344	NA
AC006042.2	1.72696	-0.2146	1.07035	-0.200496	0.841093	NA
AC006042.3	21.8394	-0.458129	0.311165	-1.4723	0.140939	NA
AC006042.4	9.71133	0.421491	0.366094	1.15132	0.249602	NA
AC006058.1	37.9877	-0.2586	0.334575	-0.772922	0.439569	NA
AC006058.3	3.70056	-0.1154	0.642941	-0.179487	0.857555	NA
AC006059.1	6.74032	-0.541817	0.626567	-0.864738	0.387183	NA
AC006063.1	1.11129	-1.1992	1.15624	-1.03715	0.299665	NA
AC006064.2	17.6259	0.0189043	0.298173	0.0634003	0.949448	NA
AC006064.3	15.4241	-0.702654	0.334245	-2.10221	0.0355349	NA
AC006064.4	20.7946	-0.0654078	0.311031	-0.210293	0.833439	NA
AC006077.2	12.4328	0.43854	0.349275	1.25557	0.209271	NA
AC006111.1	1.79805	0.438321	0.967267	0.453154	0.650438	NA
AC006111.2	14.93	-0.0455019	0.326227	-0.139479	0.889072	NA
AC006111.3	3.00258	0.557776	0.697428	0.799762	0.423849	NA
AC006115.1	1.59003	-0.0484879	1.1933	-0.0406337	0.967588	NA
AC006116.1	11.7599	0.158114	0.40394	0.391429	0.69548	NA
AC006116.10	8.28528	0.525242	0.478499	1.09769	0.272341	NA
AC006116.2	1.79679	-1.30059	0.99657	-1.30506	0.191872	NA
AC006116.3	1.11423	-0.0137834	1.24626	-0.0110598	0.991176	NA
AC006116.4	3.26947	0.173887	0.963863	0.180407	0.856833	NA
AC006116.5	2.45342	0.27237	0.899916	0.302662	0.762148	NA
AC006116.6	3.09125	0.0631807	0.642772	0.0982941	0.921699	NA
AC006116.7	10.7213	-0.22058	0.352185	-0.626317	0.531107	NA
AC006116.8	25.0344	-0.325823	0.251185	-1.29714	0.194582	NA
AC006116.9	2.488	1.3621	1.15708	1.17719	0.23912	NA
AC006122.2	3.6466	-0.283751	0.658213	-0.431093	0.666401	NA
AC006128.1	4.52938	-0.171062	0.601168	-0.284549	0.77599	NA
AC006141.1	8.59302	-0.555273	0.569875	-0.974377	0.329869	NA
AC006146.1	1.32936	-0.172414	1.09582	-0.157338	0.874979	NA
AC006148.1	1.17077	0.26327	1.22919	0.214181	0.830406	NA
AC006160.1	13.5083	-0.457292	0.416608	-1.09765	0.272355	NA
AC006195.1	0.938125	0.94957	1.34065	0.708291	0.478764	NA
AC006206.2	2.11584	-1.91789	1.1692	-1.64034	0.100935	NA
AC006210.2	1.44445	0.202264	1.12804	0.179305	0.857698	NA
AC006213.1	35.3281	0.308246	0.203627	1.51378	0.130083	NA
AC006213.2	73.4945	-0.0280829	0.162222	-0.173113	0.862562	NA
AC006213.3	22.8532	0.0565283	0.25149	0.224774	0.822155	NA
AC006213.4	37.59	-0.449205	0.192259	-2.33646	0.0194674	NA
AC006213.5	11.4353	-0.208597	0.361172	-0.577557	0.563564	NA
AC006213.6	28.5772	-0.114937	0.270689	-0.42461	0.671121	NA
AC006237.1	5.08839	-0.225687	0.513618	-0.439407	0.660367	NA
AC006249.1	6.25199	0.0668935	0.506372	0.132104	0.894902	NA
AC006252.1	13.7233	-0.450504	0.323131	-1.39419	0.163261	NA
AC006254.1	24.6432	-0.0920964	0.262175	-0.351279	0.725379	NA
AC006262.1	10.5797	-0.164552	0.549039	-0.299709	0.764399	NA
AC006262.2	0.7363	-0.455059	1.44518	-0.314879	0.752853	NA
AC006299.1	1.45425	-0.0397091	1.16004	-0.0342308	0.972693	NA
AC006305.1	0.845565	-0.00372078	1.46899	-0.00253289	0.997979	NA
AC006329.1	5.99269	-0.679316	0.47491	-1.43041	0.1526	NA
AC006330.1	16.7842	-0.0963292	0.31918	-0.301803	0.762802	NA
AC006333.2	239.529	-0.00782042	0.0814118	-0.0960601	0.923473	0.963115
AC006372.3	1.46745	-1.18455	1.14731	-1.03246	0.301857	NA
AC006378.2	17.1093	-0.408494	0.316952	-1.28882	0.19746	NA
AC006435.1	0.805113	-1.81979	1.71842	-1.05899	0.289605	NA
AC006435.2	9.88901	-0.0937521	0.390013	-0.240382	0.810034	NA
AC006435.3	1.13753	-1.03452	1.42571	-0.725622	0.468071	NA
AC006449.2	5.02496	0.388056	0.531224	0.730494	0.465088	NA
AC006449.3	0.801559	1.27647	1.77083	0.720832	0.471013	NA
AC006449.5	79.2173	-0.241318	0.142022	-1.69915	0.0892902	NA
AC006449.6	134.972	0.304693	0.140312	2.17154	0.0298902	NA
AC006449.7	3.20119	-0.264953	0.670496	-0.395159	0.692725	NA
AC006450.1	2.4788	0.812692	0.796851	1.01988	0.307786	NA
AC006450.2	0.792466	-1.28623	1.63409	-0.787126	0.431208	NA
AC006450.3	18.3748	0.0677595	0.27315	0.248067	0.804083	NA
AC006453.2	16.0739	-0.137565	0.338163	-0.406801	0.684154	NA
AC006460.2	89.8038	0.186168	0.139462	1.3349	0.181908	NA
AC006480.2	31.647	0.182508	0.239505	0.76202	0.446048	NA
AC006486.2	4.38896	0.39094	0.624107	0.626398	0.531054	NA
AC006487.1	1.40532	-0.838769	1.12774	-0.743761	0.457021	NA
AC006504.1	46.7398	-0.0447191	0.1865	-0.23978	0.810501	NA
AC006504.3	6.41711	0.289909	0.543912	0.533007	0.594029	NA
AC006504.5	146.315	-0.035352	0.107325	-0.329391	0.74186	NA
AC006504.8	23.6644	0.165949	0.245713	0.675376	0.499437	NA
AC006509.2	0.7237	0.38244	1.51693	0.252115	0.800952	NA
AC006511.2	1.45452	1.70712	1.09699	1.55618	0.119665	NA
AC006511.3	37.3089	0.271397	0.20788	1.30555	0.191707	NA
AC006511.5	4.52657	-0.578452	0.633126	-0.913646	0.360903	NA
AC006512.1	1.04923	-0.817937	1.27411	-0.641968	0.520894	NA
AC006518.1	11.7515	-0.0371932	0.418403	-0.0888933	0.929167	NA
AC006518.2	9.17246	-0.407472	0.468893	-0.869007	0.384843	NA
AC006538.1	79.1204	-0.093727	0.15747	-0.595206	0.551706	NA
AC006538.3	0.930912	-0.457864	1.63446	-0.280132	0.779376	NA
AC006547.2	3.22551	-0.021537	0.67077	-0.0321079	0.974386	NA
AC006548.3	1.05911	-0.27784	1.21161	-0.229315	0.818624	NA
AC006581.2	0.843608	2.65884	1.51541	1.75453	0.0793394	NA
AC006942.1	21.4426	-0.0573062	0.271813	-0.210829	0.833021	NA
AC006960.1	1.18135	1.73715	1.25658	1.38244	0.166837	NA
AC006960.3	3.74732	-0.45809	0.689728	-0.664161	0.506587	NA
AC006963.1	1.78436	1.95404	1.1232	1.7397	0.0819119	NA
AC006970.2	1.0132	-0.844913	1.39138	-0.60725	0.543685	NA
AC006971.1	1.71747	-0.367156	1.0408	-0.352764	0.724265	NA
AC006974.1	3.53165	-0.670813	0.787672	-0.851639	0.394414	NA
AC006974.2	12.2095	-0.600812	0.417964	-1.43747	0.150584	NA
AC006978.1	319.929	-0.124713	0.0946766	-1.31725	0.187756	0.426666
AC006978.2	0.670824	-0.615629	1.68266	-0.365866	0.714465	NA
AC006994.1	1.19681	-1.25751	1.46343	-0.859288	0.390182	NA
AC006994.2	23.3915	-0.23232	0.271775	-0.854826	0.392647	NA
AC007000.1	17.7317	0.447841	0.314213	1.42528	0.154077	NA
AC007000.2	1.73279	-0.771442	0.921201	-0.837431	0.40235	NA
AC007000.3	0.857099	1.81642	1.55841	1.16556	0.243792	NA
AC007001.1	1.79736	2.10242	1.17641	1.78715	0.0739129	NA
AC007014.2	1.52088	-1.24534	1.19142	-1.04526	0.295905	NA
AC007029.1	0.665355	0.533958	1.71264	0.311775	0.755211	NA
AC007032.1	22.5137	0.152158	0.307105	0.49546	0.620276	NA
AC007036.2	2.18624	0.498283	0.807627	0.616972	0.537254	NA
AC007038.1	53.6288	0.149707	0.211799	0.706834	0.47967	NA
AC007038.2	36.2837	-0.00309119	0.255789	-0.0120849	0.990358	NA
AC007040.1	0.80231	-1.72703	1.61407	-1.06999	0.284626	NA
AC007040.2	11.2186	-0.233652	0.409218	-0.570973	0.568018	NA
AC007041.1	4.40925	-0.0435568	0.579044	-0.0752219	0.940038	NA
AC007066.2	132.406	-0.00291202	0.149494	-0.0194792	0.984459	NA
AC007114.1	29.667	0.0129665	0.232409	0.0557917	0.955508	NA
AC007191.1	69.0557	0.184167	0.153661	1.19853	0.230711	NA
AC007193.3	1.51221	0.115992	0.989709	0.117199	0.906703	NA
AC007216.2	0.668982	-0.0308857	1.50683	-0.0204972	0.983647	NA
AC007216.3	8.06129	0.0328814	0.445702	0.0737745	0.94119	NA
AC007216.4	3.99599	-0.0332323	0.634682	-0.0523605	0.958241	NA
AC007218.2	1.74258	-1.25274	1.03958	-1.20504	0.228188	NA
AC007220.1	21.8113	0.0730816	0.302669	0.241457	0.809201	NA
AC007221.1	2.58119	-0.421516	0.769163	-0.548019	0.583679	NA
AC007221.2	1.98605	0.549399	0.952679	0.576688	0.56415	NA
AC007224.2	2.06417	0.105413	0.837747	0.12583	0.899867	NA
AC007225.1	0.867639	-0.0206712	1.39754	-0.0147912	0.988199	NA
AC007228.2	68.4948	-0.0636125	0.164569	-0.386539	0.699098	NA
AC007229.1	1.83757	0.41271	0.993866	0.415257	0.677954	NA
AC007238.1	15.1716	0.258199	0.331526	0.778819	0.436086	NA
AC007240.1	0.790044	0.937536	1.56738	0.598155	0.549737	NA
AC007249.1	3.16461	-0.0881716	0.671079	-0.131388	0.895469	NA
AC007249.2	20.5427	-0.189661	0.27304	-0.694628	0.487289	NA
AC007250.1	1.33372	0.831474	1.14764	0.724506	0.468755	NA
AC007255.1	38.3034	-0.332518	0.204499	-1.62602	0.103946	NA
AC007256.1	9.68327	0.344238	0.447231	0.769709	0.441473	NA
AC007277.1	2.30955	-0.128116	0.768044	-0.166808	0.867521	NA
AC007285.1	17.1009	0.0172715	0.300165	0.05754	0.954115	NA
AC007292.1	35.3781	-0.00547919	0.212426	-0.0257934	0.979422	NA
AC007292.2	13.9703	0.0301142	0.325193	0.0926041	0.926218	NA
AC007292.3	2.26272	0.607934	0.834929	0.728127	0.466536	NA
AC007298.2	1.13555	1.38611	1.33453	1.03865	0.298967	NA
AC007318.1	15.1794	0.131291	0.362165	0.362517	0.716966	NA
AC007318.2	6.84201	0.519495	0.493419	1.05285	0.29241	NA
AC007325.2	4.57289	-0.197357	0.603124	-0.327224	0.743498	NA
AC007325.4	11.2905	-0.160877	0.419079	-0.383883	0.701065	NA
AC007336.1	37.5419	-0.0779485	0.213768	-0.36464	0.71538	NA
AC007336.2	120.088	-0.106189	0.179879	-0.590337	0.554965	NA
AC007336.3	8.67267	0.0835445	0.455485	0.183419	0.854469	NA
AC007342.1	0.795785	0.293267	1.4132	0.20752	0.835604	NA
AC007342.4	2.56514	-0.376873	0.823313	-0.457751	0.647131	NA
AC007342.5	3.71034	-0.933032	0.631431	-1.47765	0.139502	NA
AC007342.6	6.53217	0.187363	0.509276	0.367901	0.712947	NA
AC007342.7	126.719	-0.0916306	0.125986	-0.727308	0.467037	NA
AC007342.8	1.39377	-1.3836	1.15403	-1.19894	0.230552	NA
AC007342.9	3.3297	-0.919434	0.663487	-1.38576	0.16582	NA
AC007349.2	252.406	0.15065	0.109623	1.37426	0.169361	0.403937
AC007364.1	3.91187	-0.107507	0.666642	-0.161267	0.871883	NA
AC007365.1	1.26741	0.438156	1.08259	0.40473	0.685676	NA
AC007370.2	4.94789	1.0016	0.737725	1.35768	0.174564	NA
AC007375.3	23.2054	-0.199209	0.249656	-0.797933	0.424909	NA
AC007376.1	0.79313	0.490775	1.63532	0.300109	0.764094	NA
AC007376.2	11.3346	0.268268	0.357089	0.751264	0.452494	NA
AC007378.1	2.10679	-0.0344587	0.89093	-0.0386772	0.969148	NA
AC007382.1	101.74	0.100662	0.15155	0.664216	0.506552	NA
AC007383.2	98.5116	-0.0412348	0.137123	-0.300715	0.763632	NA
AC007383.3	1.932	-0.0366695	0.873698	-0.0419705	0.966522	NA
AC007386.1	2.6245	0.589917	0.71586	0.824067	0.409902	NA
AC007388.1	532.115	-0.046494	0.0664721	-0.699452	0.48427	0.701975
AC007389.1	4.45746	-0.021971	0.697314	-0.031508	0.974864	NA
AC007389.5	2.03556	-0.289326	0.866947	-0.33373	0.738583	NA
AC007390.2	54.488	0.102109	0.158072	0.645967	0.518301	NA
AC007395.1	1.40975	-0.222495	1.12761	-0.197316	0.84358	NA
AC007405.1	19.8318	0.25445	0.302708	0.840579	0.400584	NA
AC007405.2	17.0446	-0.0255725	0.301518	-0.0848123	0.932411	NA
AC007405.3	100.585	0.0375526	0.140465	0.267344	0.789204	NA
AC007406.3	1.47339	-0.609298	1.55344	-0.392225	0.694892	NA
AC007406.4	0.862303	-0.774742	1.39452	-0.55556	0.578512	NA
AC007406.5	265.705	-0.157437	0.106064	-1.48437	0.137712	0.361212
AC007423.1	12.4064	-0.0129879	0.354367	-0.0366509	0.970763	NA
AC007431.3	1.25708	0.222503	1.19586	0.186062	0.852397	NA
AC007448.3	8.06226	-0.552595	0.436984	-1.26456	0.206027	NA
AC007450.4	1.98291	0.441486	1.02952	0.428827	0.668049	NA
AC007485.1	1.07598	-1.06029	1.37288	-0.772311	0.43993	NA
AC007485.2	412.569	0.0216857	0.0764736	0.283572	0.776739	0.883543
AC007490.1	14.9182	-0.771998	0.335056	-2.30408	0.0212179	NA
AC007495.1	4.56831	0.356256	0.613343	0.580843	0.561346	NA
AC007496.3	4.08218	0.0348665	0.684681	0.0509237	0.959386	NA
AC007497.1	2.11386	0.309414	0.82886	0.373301	0.708924	NA
AC007537.1	17.5029	0.263267	0.302576	0.870086	0.384254	NA
AC007541.1	132.448	-0.03979	0.122462	-0.324918	0.745243	NA
AC007546.1	3.74044	-0.553679	0.678656	-0.815846	0.414588	NA
AC007551.1	1.32966	-1.02798	1.06182	-0.968129	0.33298	NA
AC007562.1	0.93014	-0.0198137	1.44373	-0.013724	0.98905	NA
AC007563.2	1.9722	0.204266	0.977981	0.208865	0.834554	NA
AC007566.1	65.8313	-0.178201	0.155197	-1.14822	0.250876	NA
AC007570.1	1.79354	-0.683972	1.18307	-0.578132	0.563175	NA
AC007598.1	0.657592	0.0198975	1.79476	0.0110864	0.991154	NA
AC007598.3	1.79361	-0.0230676	1.04773	-0.0220167	0.982435	NA
AC007608.1	1.44974	-0.188777	1.02429	-0.1843	0.853778	NA
AC007608.3	6.02296	-0.522269	0.515069	-1.01398	0.310593	NA
AC007608.4	0.803674	0.719224	1.36641	0.526361	0.598638	NA
AC007610.1	2.65956	-0.822568	0.736913	-1.11624	0.264321	NA
AC007610.2	0.649715	-1.26398	1.79038	-0.705986	0.480197	NA
AC007610.4	14.0583	0.336521	0.381424	0.882277	0.377627	NA
AC007611.1	1.71298	-0.0190214	0.938383	-0.0202703	0.983828	NA
AC007613.1	5.06442	0.0219795	0.547791	0.0401238	0.967994	NA
AC007614.1	0.791651	-1.26106	1.33777	-0.942657	0.345856	NA
AC007614.2	1.32278	-0.698481	1.10017	-0.634883	0.525505	NA
AC007614.3	36.8067	-0.349787	0.244647	-1.42976	0.152785	NA
AC007614.4	2.76194	1.21089	0.82497	1.46779	0.14216	NA
AC007614.5	0.99039	-0.767114	1.31675	-0.582581	0.560176	NA
AC007619.1	4.95802	0.477997	0.570857	0.837331	0.402406	NA
AC007620.2	12.6722	0.0288893	0.397238	0.0727253	0.942025	NA
AC007620.3	3.84363	1.20565	0.692768	1.74034	0.0817998	NA
AC007622.1	3.41268	-0.428552	0.707432	-0.605785	0.544657	NA
AC007622.2	1.31281	1.15141	1.19555	0.963079	0.335508	NA
AC007637.1	1.27089	-1.99713	1.22723	-1.62735	0.103664	NA
AC007655.1	1.97599	-0.803289	0.867776	-0.925688	0.354608	NA
AC007663.2	2.32934	0.284147	0.762511	0.372647	0.709411	NA
AC007663.3	11.1389	0.277041	0.352384	0.786189	0.431757	NA
AC007663.4	16.5379	-0.0710314	0.312434	-0.227348	0.820153	NA
AC007666.1	4.89233	0.139054	0.535613	0.259616	0.79516	NA
AC007671.1	0.661129	-1.31062	1.51411	-0.865607	0.386706	NA
AC007681.1	13.1857	0.430337	0.375958	1.14464	0.252358	NA
AC007683.1	3.10945	1.19827	0.775967	1.54423	0.122533	NA
AC007684.1	9.29748	-0.518877	0.42519	-1.22034	0.222336	NA
AC007685.1	0.664983	-0.581449	1.80942	-0.321345	0.747949	NA
AC007686.3	102.209	-0.179396	0.139765	-1.28355	0.199299	NA
AC007687.1	1.06955	-1.81218	1.29511	-1.39925	0.161739	NA
AC007688.1	2.07421	-0.311618	0.932983	-0.334001	0.738378	NA
AC007728.1	5.10468	0.203029	0.534062	0.380161	0.703826	NA
AC007728.2	1.8421	1.1486	1.05767	1.08597	0.277491	NA
AC007731.2	0.665007	1.2588	1.7555	0.717061	0.473336	NA
AC007743.1	3.57771	-0.923354	0.667027	-1.38428	0.166272	NA
AC007750.1	46.9259	1.03143	0.327993	3.14467	0.00166277	NA
AC007773.1	6.4992	-0.265864	0.432358	-0.614916	0.53861	NA
AC007780.1	16.7538	0.0479047	0.29753	0.161008	0.872087	NA
AC007785.1	0.857109	-1.23671	1.34217	-0.921424	0.356829	NA
AC007785.3	5.95264	-0.440332	0.57257	-0.769045	0.441867	NA
AC007786.1	25.2792	0.143737	0.230851	0.62264	0.533521	NA
AC007786.2	5.95231	0.0986137	0.477657	0.206453	0.836437	NA
AC007787.2	1.05024	0.264198	1.1658	0.226623	0.820717	NA
AC007792.1	1.44972	0.377196	1.34823	0.279772	0.779652	NA
AC007823.1	15.1241	0.115201	0.343154	0.335712	0.737088	NA
AC007834.2	0.985038	0.986974	1.2986	0.760027	0.447238	NA
AC007842.1	160.916	-0.0662539	0.14383	-0.460641	0.645056	NA
AC007848.1	1.19828	-0.799608	1.72932	-0.462382	0.643807	NA
AC007878.1	16.6033	0.243072	0.389187	0.624563	0.532258	NA
AC007879.2	1.18728	0.767815	1.17474	0.653603	0.513368	NA
AC007879.3	0.940858	-1.26113	1.29316	-0.97523	0.329446	NA
AC007881.3	8.33361	-0.162128	0.413831	-0.391772	0.695227	NA
AC007906.1	1.05527	-2.56102	1.3319	-1.92284	0.0545001	NA
AC007906.2	4.10296	-0.176027	0.638603	-0.275644	0.782821	NA
AC007920.2	1.11471	-0.52778	1.27844	-0.412832	0.67973	NA
AC007938.1	5.4702	-0.232858	0.492472	-0.472836	0.63633	NA
AC007938.2	9.36998	0.346463	0.468864	0.738942	0.459942	NA
AC007938.3	35.068	0.133526	0.239999	0.55636	0.577965	NA
AC007950.2	4.10156	0.655356	0.597961	1.09598	0.273086	NA
AC007952.4	1.35201	-1.64243	1.28039	-1.28276	0.199575	NA
AC007953.2	4.33057	0.583757	0.643772	0.906775	0.364526	NA
AC007966.1	17.239	-0.169428	0.31816	-0.532524	0.594363	NA
AC007969.1	25.4375	0.122235	0.239687	0.509977	0.610068	NA
AC007996.1	111.949	-0.102665	0.123566	-0.830846	0.406061	NA
AC007998.5	1.46186	0.973233	1.0194	0.954712	0.339723	NA
AC008013.1	9.19475	-0.209829	0.399931	-0.524663	0.599818	NA
AC008014.1	21.1752	0.313508	0.258769	1.21153	0.225691	NA
AC008026.1	3.75627	1.0652	0.617501	1.72502	0.0845235	NA
AC008035.1	4.39776	-0.225841	0.575836	-0.392197	0.694913	NA
AC008038.1	49.2311	0.0936838	0.173116	0.541163	0.588395	NA
AC008040.1	95.3443	0.115094	0.138174	0.832967	0.404863	NA
AC008040.2	2.26606	-0.961358	0.800315	-1.20122	0.229664	NA
AC008040.3	258.595	-0.558294	0.10176	-5.48638	4.1e-08	0.000272775
AC008040.5	620.918	0.180705	0.112013	1.61325	0.106691	0.315454
AC008050.1	6.36168	0.120099	0.448301	0.267899	0.788777	NA
AC008060.1	1.57408	1.11888	1.21423	0.921466	0.356807	NA
AC008060.4	1.7967	-1.30825	1.03721	-1.26132	0.207194	NA
AC008063.1	21.1573	-0.170611	0.266109	-0.64113	0.521438	NA
AC008063.2	7.89543	-0.44068	0.404361	-1.08982	0.275793	NA
AC008066.1	1.19352	1.14913	1.29299	0.888735	0.374146	NA
AC008073.3	2.79253	0.681178	0.980149	0.694974	0.487072	NA
AC008074.1	13.9809	-0.0689977	0.318052	-0.216938	0.828256	NA
AC008074.3	27.9867	-0.0524851	0.261509	-0.200701	0.840933	NA
AC008079.2	1.53052	-0.5867	1.28348	-0.457116	0.647588	NA
AC008080.1	3.77783	0.0535391	0.768745	0.0696447	0.944476	NA
AC008083.2	0.739734	-0.590552	1.52477	-0.387305	0.69853	NA
AC008105.1	25.888	-0.353369	0.238708	-1.48034	0.138782	NA
AC008105.2	11.4252	0.202719	0.380637	0.532578	0.594326	NA
AC008105.3	7.80464	-0.414416	0.440832	-0.940078	0.347178	NA
AC008115.3	18.9134	0.067845	0.285444	0.237682	0.812128	NA
AC008115.4	6.00822	0.283582	0.536672	0.528409	0.597215	NA
AC008121.1	0.717298	1.51736	1.57832	0.961374	0.336364	NA
AC008121.2	2.07483	0.349731	0.897899	0.389499	0.696907	NA
AC008121.3	0.743746	-0.0856658	1.75446	-0.0488275	0.961057	NA
AC008124.1	1620.32	0.0503899	0.0482489	1.04437	0.296313	0.544008
AC008147.2	23.5296	-0.354334	0.267092	-1.32663	0.18463	NA
AC008147.3	0.791363	-0.980043	1.71784	-0.570509	0.568332	NA
AC008147.4	3.42978	0.727001	0.802895	0.905474	0.365214	NA
AC008154.2	1.42588	-0.936806	1.14988	-0.814698	0.415245	NA
AC008155.1	1.05788	0.256112	1.16658	0.219541	0.826229	NA
AC008264.2	90.524	-0.0897882	0.20287	-0.44259	0.658062	NA
AC008267.1	2.13998	-0.30843	1.01679	-0.303336	0.761634	NA
AC008267.2	0.725397	0.259028	1.51147	0.171375	0.863929	NA
AC008277.1	8.1504	-0.0659375	0.527483	-0.125004	0.90052	NA
AC008278.2	3.0371	0.350428	0.812389	0.431355	0.66621	NA
AC008280.3	14.3099	-0.222173	0.301132	-0.737791	0.460641	NA
AC008393.1	85.7477	-0.133809	0.131669	-1.01625	0.309508	NA
AC008403.3	4.91284	-0.767617	0.532448	-1.44167	0.149394	NA
AC008427.1	4.97933	0.187711	0.568397	0.330246	0.741214	NA
AC008429.1	43.9983	-0.197211	0.181004	-1.08954	0.275915	NA
AC008429.2	7.30344	-0.538205	0.45363	-1.18644	0.235448	NA
AC008429.3	1.20039	-0.0233312	1.08783	-0.0214474	0.982889	NA
AC008434.1	1.58782	-0.819166	0.953028	-0.859541	0.390042	NA
AC008438.1	43.1631	0.106144	0.186041	0.57054	0.568311	NA
AC008438.2	4.35004	-0.727393	0.554474	-1.31186	0.189567	NA
AC008440.1	2.15909	1.20557	0.963867	1.25076	0.211021	NA
AC008443.1	167.574	-0.221361	0.106333	-2.08176	0.0373641	0.184773
AC008443.3	55.0355	-0.0683758	0.228034	-0.299849	0.764292	NA
AC008443.4	5.69309	-0.0364079	0.502251	-0.0724896	0.942212	NA
AC008443.5	54.4811	0.0447409	0.169264	0.264325	0.791529	NA
AC008443.6	5.44973	0.0687901	0.523183	0.131484	0.895393	NA
AC008443.7	29.4393	-0.170742	0.273042	-0.625331	0.531754	NA
AC008467.1	5.9576	0.205223	0.527938	0.388726	0.697479	NA
AC008481.2	1.06609	-1.25523	1.20249	-1.04385	0.296553	NA
AC008494.1	1.66048	0.548762	0.874395	0.627591	0.530272	NA
AC008494.3	1.90022	-0.813819	0.869325	-0.93615	0.349196	NA
AC008498.1	1.44573	-0.285042	1.12158	-0.254143	0.799385	NA
AC008507.1	5.79595	0.0997462	0.530738	0.187939	0.850925	NA
AC008514.2	0.981431	0.0146419	1.49982	0.00976239	0.992211	NA
AC008522.1	4.10122	-0.881061	0.686702	-1.28303	0.199481	NA
AC008525.2	0.865599	-0.0497783	1.41162	-0.0352632	0.97187	NA
AC008536.1	86.4443	0.174217	0.130796	1.33198	0.182868	NA
AC008536.2	13.376	-0.554556	0.349468	-1.58686	0.112545	NA
AC008536.3	78.6871	0.212818	0.147596	1.44189	0.149333	NA
AC008537.3	21.4361	-0.0437259	0.265981	-0.164395	0.86942	NA
AC008537.4	1.00229	1.26661	1.51166	0.837891	0.402092	NA
AC008543.1	5.83906	0.105206	0.479841	0.219252	0.826454	NA
AC008543.3	0.738357	-1.01728	1.5434	-0.659116	0.509821	NA
AC008555.1	416.139	-0.00123843	0.0817896	-0.0151417	0.987919	0.995174
AC008555.2	2.37565	0.517408	0.797484	0.648801	0.516467	NA
AC008555.3	1.19643	0.293203	1.17312	0.249934	0.802638	NA
AC008555.4	11.8263	0.0636846	0.345566	0.18429	0.853786	NA
AC008555.5	59.3374	0.0554475	0.169338	0.327437	0.743337	NA
AC008555.6	1.14467	0.215042	1.24032	0.173377	0.862355	NA
AC008555.8	25.2862	-0.383787	0.256819	-1.49439	0.135075	NA
AC008556.1	2.00417	-0.0278814	0.934574	-0.0298333	0.9762	NA
AC008560.1	112.035	0.290196	0.140297	2.06845	0.038598	NA
AC008567.3	57.6888	0.132515	0.166189	0.797376	0.425233	NA
AC008569.2	4.85786	-1.21818	0.557827	-2.18379	0.0289776	NA
AC008575.2	0.901241	-1.20215	1.47796	-0.813381	0.416	NA
AC008581.1	2.23739	-0.0286266	0.775765	-0.0369011	0.970564	NA
AC008591.1	1.3288	1.40813	1.15081	1.2236	0.221104	NA
AC008608.2	42.3529	0.226422	0.202311	1.11918	0.263063	NA
AC008609.1	0.666752	-0.609298	1.86964	-0.325891	0.744507	NA
AC008610.1	19.3381	-0.485868	0.298374	-1.62839	0.103443	NA
AC008622.2	4.9565	0.0244401	0.521114	0.0468998	0.962593	NA
AC008629.1	4.88254	-0.203687	0.544642	-0.373984	0.708416	NA
AC008635.1	0.907813	-0.830253	1.4214	-0.584109	0.559147	NA
AC008649.1	2.63307	0.334071	0.686593	0.486563	0.626568	NA
AC008655.2	0.654679	1.22527	1.66468	0.736038	0.461707	NA
AC008667.1	4.47088	0.100154	0.57945	0.172844	0.862774	NA
AC008669.1	129.757	-0.194986	0.1092	-1.78558	0.0741669	NA
AC008676.1	4.83854	-0.0865272	0.594021	-0.145664	0.884187	NA
AC008676.2	5.84066	-0.286993	0.532323	-0.539133	0.589795	NA
AC008677.1	0.925207	0.985751	1.37466	0.717089	0.473319	NA
AC008691.1	1.70186	0.698789	0.999996	0.698792	0.484682	NA
AC008696.1	0.73206	-2.16979	1.46113	-1.485	0.137543	NA
AC008708.1	1.24662	0.321958	1.0636	0.302705	0.762114	NA
AC008725.1	1.12453	0.239949	1.11124	0.215929	0.829043	NA
AC008735.1	4.30487	0.10199	0.613212	0.16632	0.867905	NA
AC008735.4	1.60373	0.70905	1.0846	0.653745	0.513276	NA
AC008736.1	5.89207	0.253047	0.598923	0.422503	0.672658	NA
AC008737.1	3.08573	-1.60702	0.798717	-2.012	0.0442203	NA
AC008738.1	3.97494	-0.843061	0.606606	-1.3898	0.16459	NA
AC008738.2	2.24835	-0.309408	0.974285	-0.317574	0.750808	NA
AC008738.4	0.778931	-1.27197	1.55123	-0.819976	0.41223	NA
AC008741.2	97.3199	-0.161432	0.129654	-1.2451	0.213095	NA
AC008743.1	2.28744	1.33353	1.16145	1.14816	0.250903	NA
AC008745.1	9.28666	1.08652	0.416563	2.60829	0.00909948	NA
AC008747.1	1.05415	1.11687	1.1734	0.951826	0.341185	NA
AC008750.1	1.2426	-0.605619	1.33995	-0.451971	0.65129	NA
AC008750.2	1.78359	0.267496	0.925866	0.288915	0.772647	NA
AC008750.3	1.65543	-0.915279	1.00509	-0.910647	0.362481	NA
AC008750.4	0.982532	0.985774	1.22161	0.806949	0.419696	NA
AC008750.5	2.88377	0.509345	0.786483	0.647624	0.517228	NA
AC008752.2	16.3695	0.187143	0.297717	0.628592	0.529616	NA
AC008752.3	24.4741	-0.494973	0.247046	-2.00357	0.0451164	NA
AC008758.4	1.58001	0.783604	1.02851	0.761884	0.446129	NA
AC008758.6	0.999161	-0.026961	1.16963	-0.0230508	0.98161	NA
AC008760.1	0.778272	-0.0263192	1.35575	-0.019413	0.984512	NA
AC008763.1	6.83782	-0.02996	0.474093	-0.0631943	0.949612	NA
AC008763.2	2.19003	0.212116	0.772888	0.274446	0.783742	NA
AC008764.10	1.67847	-0.239943	0.9889	-0.242636	0.808287	NA
AC008764.3	0.669198	0.518721	1.6208	0.32004	0.748938	NA
AC008764.6	32.4174	-0.245361	0.231688	-1.05901	0.289593	NA
AC008764.7	0.660202	0.539774	1.68719	0.319925	0.749025	NA
AC008764.8	44.6731	-0.546769	0.198399	-2.7559	0.00585308	NA
AC008764.9	16.0797	-0.180611	0.287571	-0.628055	0.529968	NA
AC008770.1	138.024	0.0173892	0.128149	0.135696	0.892062	NA
AC008770.3	1.07567	-2.16794	1.34297	-1.61429	0.106464	NA
AC008770.4	5.8773	-0.250303	0.573624	-0.436354	0.66258	NA
AC008771.1	127.783	-0.00178692	0.108822	-0.0164206	0.986899	NA
AC008781.1	0.678373	-0.0386089	1.66656	-0.0231668	0.981517	NA
AC008805.1	1.13208	-2.46826	1.53362	-1.60944	0.107521	NA
AC008806.1	2.11063	0.084467	0.773456	0.109207	0.913038	NA
AC008808.1	0.943388	-1.81778	1.41136	-1.28796	0.197758	NA
AC008808.2	10.7319	0.34195	0.457477	0.74747	0.45478	NA
AC008840.1	3.11256	0.435378	0.874447	0.49789	0.618562	NA
AC008850.1	1.16384	3.07707	1.36856	2.2484	0.0245508	NA
AC008870.2	18.7658	0.510465	0.299438	1.70474	0.0882423	NA
AC008870.4	2.33046	0.546999	1.01748	0.537602	0.590852	NA
AC008875.1	1.04805	0.546998	1.22726	0.445705	0.65581	NA
AC008878.1	7.68729	0.107604	0.42	0.2562	0.797797	NA
AC008878.4	1.64609	-0.353128	0.937804	-0.376548	0.706509	NA
AC008894.3	22.9766	-0.721567	0.253028	-2.85173	0.00434823	NA
AC008895.1	4.89243	0.369555	0.703603	0.525232	0.599422	NA
AC008897.3	3.12311	0.198345	0.738286	0.268656	0.788195	NA
AC008906.1	5.32975	0.153714	0.643251	0.238965	0.811133	NA
AC008914.1	1.724	0.959598	1.19784	0.801106	0.42307	NA
AC008915.1	2.65595	-0.25768	0.795573	-0.323892	0.746019	NA
AC008915.2	22.2834	0.399133	0.282254	1.41409	0.157336	NA
AC008937.2	0.731999	-1.13816	1.83979	-0.618636	0.536156	NA
AC008937.3	8.51693	0.120213	0.461989	0.260208	0.794703	NA
AC008938.1	6.64817	-0.582253	0.43524	-1.33777	0.18097	NA
AC008945.1	1.18076	0.195071	1.05846	0.184296	0.853781	NA
AC008946.1	21.1522	0.0561759	0.314676	0.178519	0.858315	NA
AC008957.3	49.1289	0.395205	0.217997	1.81289	0.0698485	NA
AC008966.1	115.258	-0.0947719	0.117573	-0.806068	0.420204	NA
AC008966.2	10.9136	-0.131009	0.393316	-0.333088	0.739068	NA
AC008969.1	1161.42	-0.0938416	0.0914549	-1.0261	0.304846	0.552069
AC008972.1	0.859918	1.37493	1.5078	0.91188	0.361832	NA
AC008972.2	0.933312	-0.0377892	1.38441	-0.0272963	0.978223	NA
AC008982.2	17.2867	0.00974172	0.312174	0.0312061	0.975105	NA
AC009005.1	26.0339	-0.00793548	0.251753	-0.0315209	0.974854	NA
AC009021.2	1.58899	0.157475	0.924272	0.170377	0.864714	NA
AC009032.1	7.82564	0.416888	0.523692	0.796056	0.425999	NA
AC009034.1	3.00272	-0.321495	0.654174	-0.491452	0.623106	NA
AC009041.2	558.982	0.0071219	0.133054	0.0535263	0.957313	0.978823
AC009041.4	8.05404	0.621396	0.434419	1.43041	0.1526	NA
AC009053.1	92.8413	0.112999	0.161008	0.701822	0.48279	NA
AC009053.2	2.00164	0.66092	0.945358	0.699121	0.484476	NA
AC009054.2	7.07138	0.535798	0.445737	1.20205	0.229344	NA
AC009060.1	2.30452	0.221789	0.801084	0.276862	0.781886	NA
AC009061.2	51.3665	-0.162259	0.188296	-0.861719	0.388842	NA
AC009065.1	58.5745	-0.262479	0.156843	-1.67351	0.0942274	NA
AC009065.2	2.96977	-0.339967	0.803698	-0.423004	0.672293	NA
AC009065.4	21.1588	0.0807767	0.271116	0.297941	0.765748	NA
AC009065.5	8.91393	-0.451455	0.463321	-0.974389	0.329864	NA
AC009065.8	7.64621	-0.0584796	0.441681	-0.132402	0.894666	NA
AC009075.1	1.58807	-0.0293592	1.02905	-0.0285304	0.977239	NA
AC009078.3	22.8033	-0.0744619	0.300562	-0.247742	0.804334	NA
AC009086.3	5.14794	-0.526713	0.619062	-0.850824	0.394867	NA
AC009088.1	7.44457	-0.252502	0.452245	-0.558331	0.576618	NA
AC009088.2	0.807988	-0.845666	1.61654	-0.523134	0.600881	NA
AC009090.1	13.1281	-0.201245	0.353001	-0.570097	0.568612	NA
AC009090.4	4.00476	0.166722	0.665707	0.250443	0.802245	NA
AC009090.5	2.49576	-0.157279	0.866727	-0.181463	0.856004	NA
AC009093.6	0.932035	0.442209	1.29332	0.341917	0.732414	NA
AC009097.2	1.01948	-1.60406	1.4174	-1.13169	0.257764	NA
AC009097.4	1.96297	1.26548	0.854236	1.48141	0.138496	NA
AC009102.1	0.871824	-1.60045	1.41503	-1.13104	0.258039	NA
AC009107.2	4.14361	-0.0220715	0.632845	-0.0348766	0.972178	NA
AC009108.3	7.61966	-0.249748	0.446274	-0.55963	0.575732	NA
AC009113.1	213.487	-0.0595293	0.0969446	-0.614055	0.539179	0.744498
AC009117.3	1.25046	0.796682	1.26681	0.628886	0.529424	NA
AC009118.2	8.25322	0.0477632	0.43794	0.109063	0.913152	NA
AC009118.3	56.8167	-0.00646557	0.169861	-0.0380638	0.969637	NA
AC009119.2	8.82986	0.462092	0.43477	1.06284	0.287853	NA
AC009120.1	36.5304	0.166437	0.238586	0.697599	0.485428	NA
AC009120.2	177.224	-0.06632	0.125588	-0.528074	0.597448	0.783322
AC009120.3	0.927986	-1.01788	1.55729	-0.653622	0.513355	NA
AC009120.5	4.22534	-0.871118	0.679493	-1.28201	0.199839	NA
AC009121.2	0.860939	-1.45266	1.36071	-1.06758	0.28571	NA
AC009126.1	47.0586	-0.139353	0.198875	-0.700708	0.483485	NA
AC009133.1	86.0901	0.0238034	0.15077	0.157879	0.874552	NA
AC009133.2	8.0275	-0.402292	0.414817	-0.969806	0.332143	NA
AC009133.4	8.43507	0.0134596	0.449322	0.0299553	0.976103	NA
AC009139.1	60.8605	-0.065498	0.210478	-0.311186	0.755659	NA
AC009139.2	1.40715	-0.0320447	1.14202	-0.0280595	0.977615	NA
AC009148.1	21.17	-0.151176	0.26361	-0.573486	0.566316	NA
AC009152.1	0.795466	-0.0428127	1.3037	-0.0328394	0.973803	NA
AC009159.2	1.64584	0.786586	0.882117	0.891703	0.372552	NA
AC009159.3	12.9386	-0.216422	0.333845	-0.648271	0.51681	NA
AC009163.3	5.35349	-0.383543	0.5829	-0.657991	0.510544	NA
AC009163.5	6.79256	-0.329233	0.480915	-0.684597	0.493599	NA
AC009163.6	0.93578	-3.32495	1.40195	-2.37167	0.017708	NA
AC009163.7	98.1442	0.0555173	0.127295	0.436133	0.662741	NA
AC009166.2	11.9647	0.0309199	0.351695	0.0879168	0.929943	NA
AC009185.1	1.97755	-1.1274	0.874492	-1.2892	0.197329	NA
AC009220.1	2.26519	0.935838	1.06114	0.881914	0.377823	NA
AC009226.1	2.04861	0.539624	0.884115	0.610355	0.541627	NA
AC009228.1	4.32841	-0.978646	0.658612	-1.48592	0.137299	NA
AC009229.2	0.793557	-1.47506	1.47353	-1.00104	0.316807	NA
AC009242.1	6.60576	-0.363824	0.434752	-0.836854	0.402675	NA
AC009244.1	3.39302	0.0423009	0.693367	0.0610079	0.951353	NA
AC009245.1	1.32477	0.8655	1.07889	0.802212	0.42243	NA
AC009268.2	1.65301	-0.744883	0.97765	-0.761912	0.446112	NA
AC009269.5	2.38719	0.559375	0.95276	0.58711	0.55713	NA
AC009271.1	0.667582	-1.61194	1.77212	-0.909608	0.363029	NA
AC009275.1	7.73675	0.584262	0.427619	1.36632	0.17184	NA
AC009283.1	42.2411	0.0991378	0.198639	0.499086	0.617719	NA
AC009292.1	0.707952	-0.785398	1.71942	-0.456782	0.647828	NA
AC009299.2	6.58117	0.0157801	0.535458	0.0294703	0.97649	NA
AC009299.3	1.17963	-1.18689	1.27225	-0.93291	0.350866	NA
AC009302.1	2.127	-0.152865	0.791042	-0.193245	0.846767	NA
AC009303.1	1.71207	1.83611	1.12464	1.63262	0.102549	NA
AC009303.4	19.6095	0.00209291	0.308453	0.00678517	0.994586	NA
AC009309.1	18.3169	-0.0842397	0.294031	-0.2865	0.774496	NA
AC009312.1	2.76426	0.654876	0.760254	0.861391	0.389023	NA
AC009318.1	135.524	0.025104	0.137818	0.182154	0.855462	NA
AC009318.2	15.16	-0.0722187	0.328289	-0.219985	0.825883	NA
AC009318.3	11.9124	0.0290701	0.4267	0.0681278	0.945684	NA
AC009318.4	23.8599	0.168448	0.269486	0.625073	0.531923	NA
AC009362.1	0.653334	1.52461	1.46902	1.03784	0.299343	NA
AC009403.1	57.8929	-0.0190182	0.175875	-0.108135	0.913889	NA
AC009403.2	9.39718	-0.360236	0.425317	-0.846981	0.397005	NA
AC009404.1	63.8138	-0.106906	0.19408	-0.550834	0.581747	NA
AC009407.1	4.45583	-0.128182	0.561795	-0.228166	0.819517	NA
AC009414.2	50.312	0.123477	0.202598	0.609465	0.542216	NA
AC009480.1	1.37315	0.402472	1.03828	0.387633	0.698287	NA
AC009486.1	2.63882	-1.37859	0.780868	-1.76546	0.0774867	NA
AC009487.2	11.7379	0.222055	0.370064	0.600045	0.548476	NA
AC009495.1	1.0033	0.963537	1.20972	0.796496	0.425744	NA
AC009495.2	2.30543	0.766472	0.796406	0.962415	0.335841	NA
AC009501.1	4.63404	0.447926	0.582535	0.768925	0.441938	NA
AC009501.2	1.48113	-0.303271	1.19367	-0.254066	0.799445	NA
AC009506.1	745.145	0.188515	0.066888	2.81836	0.00482698	0.0707979
AC009509.4	2.842	-0.199271	0.898722	-0.221727	0.824526	NA
AC009511.2	1.45498	-0.611333	0.973851	-0.627748	0.530169	NA
AC009533.1	74.3329	-0.203329	0.1544	-1.3169	0.187873	NA
AC009542.2	1.22397	-0.0470158	1.39327	-0.0337448	0.973081	NA
AC009549.1	20.3461	-0.620993	0.414276	-1.49899	0.133877	NA
AC009558.1	0.921778	-1.02904	1.23187	-0.835346	0.403523	NA
AC009560.1	9.91448	-0.0944643	0.462477	-0.204257	0.838152	NA
AC009570.1	10.923	-0.342219	0.407679	-0.839433	0.401226	NA
AC009630.1	3.05525	-0.206095	0.698075	-0.295234	0.767815	NA
AC009630.2	0.859217	-0.0688206	1.38754	-0.049599	0.960442	NA
AC009630.3	1.38219	0.694297	1.16641	0.595242	0.551682	NA
AC009646.2	4.17851	-0.746109	0.685243	-1.08882	0.276231	NA
AC009686.2	123.702	0.356744	0.162444	2.19611	0.0280843	NA
AC009690.1	28.3267	0.0728239	0.235236	0.309578	0.756882	NA
AC009690.2	553.998	-0.0376166	0.0862158	-0.436308	0.662614	0.821671
AC009704.2	1.25466	2.64694	1.41871	1.86574	0.0620773	NA
AC009716.2	2.05963	-0.812607	0.991365	-0.819685	0.412396	NA
AC009754.1	0.7935	0.92299	1.54671	0.596745	0.550678	NA
AC009779.1	1.7178	-0.91066	0.958894	-0.949698	0.342266	NA
AC009779.2	328.775	-0.00426476	0.0747341	-0.0570658	0.954493	0.978109
AC009779.3	57.7264	-0.0808436	0.164964	-0.490067	0.624087	NA
AC009802.1	28.1888	-0.0683383	0.276422	-0.247225	0.804734	NA
AC009812.1	84.6093	0.0423131	0.134674	0.314189	0.753378	NA
AC009812.4	12.2565	-0.209767	0.389022	-0.539216	0.589738	NA
AC009831.1	16.0025	0.108651	0.307179	0.353705	0.72356	NA
AC009878.1	8.11915	-0.197453	0.439327	-0.449444	0.653112	NA
AC009902.2	14.5942	-0.0900481	0.360248	-0.249961	0.802617	NA
AC009902.3	20.1369	-0.38145	0.29151	-1.30853	0.190693	NA
AC009948.1	304.364	0.00698895	0.100798	0.0693364	0.944722	0.974113
AC009948.2	5.58126	-0.210655	0.5194	-0.405574	0.685056	NA
AC009948.3	3.26297	0.542797	0.760703	0.713546	0.475508	NA
AC009948.4	2.58589	0.377034	0.719327	0.524148	0.600175	NA
AC009948.5	3.60655	-0.0253409	0.680575	-0.0372345	0.970298	NA
AC009950.1	7.12019	0.0867654	0.462783	0.187486	0.851279	NA
AC009951.1	1.91246	0.796276	1.08424	0.734406	0.462701	NA
AC009955.1	0.942112	-1.62149	1.31097	-1.23687	0.216137	NA
AC009955.2	1.40964	-1.33175	1.14122	-1.16695	0.243231	NA
AC009955.3	3.21565	0.755796	0.696574	1.08502	0.277913	NA
AC009955.4	10.4161	-0.323582	0.38686	-0.836432	0.402912	NA
AC009961.1	21.2864	-0.286104	0.271471	-1.0539	0.291927	NA
AC009961.3	3.82238	0.246801	0.604169	0.408497	0.682909	NA
AC009962.1	10.1873	0.278197	0.36847	0.755007	0.450245	NA
AC009967.1	3.38975	-0.0371928	0.764232	-0.0486669	0.961185	NA
AC009974.1	6.33394	0.229071	0.56363	0.40642	0.684434	NA
AC009975.2	2.5436	-0.0183165	0.787704	-0.023253	0.981448	NA
AC009996.1	3.97201	-0.367287	0.679111	-0.540835	0.588622	NA
AC009997.1	0.650168	-0.0189061	1.84492	-0.0102476	0.991824	NA
AC010099.4	8.73821	-0.150802	0.398027	-0.378874	0.704782	NA
AC010127.1	1.32975	-0.293145	1.12841	-0.259786	0.795029	NA
AC010132.3	0.663018	0.544852	1.85469	0.293769	0.768934	NA
AC010132.4	9.38969	0.43125	0.397501	1.0849	0.277964	NA
AC010136.1	1.17652	0.151555	1.06438	0.142388	0.886773	NA
AC010163.1	3.19984	0.432573	0.694906	0.622491	0.533619	NA
AC010168.2	309.612	-0.0529323	0.111346	-0.475385	0.634512	0.804958
AC010173.1	1.32964	-0.277513	1.24877	-0.222229	0.824136	NA
AC010175.1	5.34188	0.134733	0.54359	0.247859	0.804244	NA
AC010186.2	13.1852	0.266905	0.37057	0.720256	0.471367	NA
AC010186.3	29.4899	0.0863141	0.239061	0.361055	0.718058	NA
AC010198.1	0.713129	-1.86935	1.62576	-1.14983	0.250213	NA
AC010201.1	3.00563	-0.617748	0.754472	-0.818783	0.412911	NA
AC010201.2	15.5282	0.0332708	0.283702	0.117274	0.906643	NA
AC010203.1	24.2431	-0.141726	0.259527	-0.546093	0.585002	NA
AC010203.2	0.776665	-0.75316	1.41945	-0.530598	0.595697	NA
AC010207.1	40.5233	0.14074	0.200278	0.702721	0.48223	NA
AC010210.1	12.7164	-0.198881	0.404345	-0.491861	0.622818	NA
AC010226.1	11.2056	0.335439	0.374683	0.895259	0.370649	NA
AC010240.3	0.872334	-0.579319	1.6638	-0.34819	0.727697	NA
AC010245.2	16.246	0.19558	0.32345	0.604666	0.545401	NA
AC010247.2	4.39926	-0.669776	0.595559	-1.12462	0.260751	NA
AC010266.2	6.76756	0.242483	0.447369	0.542021	0.587804	NA
AC010271.2	1.31844	1.53891	1.32074	1.16518	0.243945	NA
AC010273.1	15.5993	0.0272565	0.353429	0.07712	0.938528	NA
AC010285.3	1.52601	1.57132	1.0839	1.44969	0.147146	NA
AC010300.1	0.789243	-1.00523	1.39142	-0.722449	0.470018	NA
AC010306.1	4.31593	-0.135042	0.588178	-0.229593	0.818408	NA
AC010319.1	0.995912	0.967496	1.45328	0.665732	0.505583	NA
AC010319.3	0.996472	0.525591	1.49594	0.351344	0.72533	NA
AC010319.5	1462.42	-0.019331	0.0649635	-0.297567	0.766034	0.878553
AC010320.3	3.19205	0.889008	0.792364	1.12197	0.261875	NA
AC010323.1	2.25077	-0.163897	0.819592	-0.199973	0.841501	NA
AC010325.1	2.99068	0.517413	0.666039	0.776852	0.437246	NA
AC010325.2	0.727601	-0.0134066	1.38569	-0.00967506	0.992281	NA
AC010326.1	6.18254	0.11094	0.479156	0.231532	0.816902	NA
AC010326.3	2.65554	0.631317	0.73356	0.860621	0.389447	NA
AC010326.4	81.3066	0.0752245	0.145852	0.515761	0.606022	NA
AC010327.4	25.762	0.199393	0.288225	0.691798	0.489064	NA
AC010327.5	17.402	-0.493627	0.282632	-1.74653	0.0807183	NA
AC010328.1	0.737001	-1.58078	1.62657	-0.971845	0.331128	NA
AC010328.2	0.67302	-1.34852	1.604	-0.84072	0.400505	NA
AC010329.5	0.801748	0.00422934	1.45966	0.00289748	0.997688	NA
AC010331.1	23.2424	0.0501353	0.29894	0.16771	0.866811	NA
AC010332.1	6.05035	0.021	0.507793	0.0413555	0.967012	NA
AC010333.3	1.46887	-0.449591	0.99845	-0.450289	0.652502	NA
AC010336.1	10.2896	-0.685543	0.387325	-1.76994	0.076737	NA
AC010336.2	2.45613	1.03793	0.803705	1.29143	0.196554	NA
AC010336.4	1.45359	-1.02422	1.20287	-0.851477	0.394505	NA
AC010336.5	3.57306	-1.02665	0.672423	-1.52679	0.126812	NA
AC010342.1	3.86445	0.256128	0.68296	0.375027	0.707641	NA
AC010343.1	6.06606	0.232874	0.547079	0.425668	0.67035	NA
AC010359.1	8.84897	0.2678	0.39102	0.684876	0.493422	NA
AC010374.1	0.671771	-1.18637	1.97048	-0.602073	0.547126	NA
AC010401.2	0.87157	0.971549	1.38409	0.701938	0.482718	NA
AC010406.1	204.258	0.172833	0.142801	1.21031	0.226161	0.472271
AC010422.1	5.65677	-0.02545	0.559459	-0.0454904	0.963716	NA
AC010422.2	7.51351	0.0753035	0.461818	0.163059	0.870472	NA
AC010422.3	0.728282	-0.416006	1.51673	-0.274279	0.78387	NA
AC010422.6	14.9051	0.225178	0.303283	0.742466	0.457805	NA
AC010424.1	5.01642	-0.254618	0.549681	-0.46321	0.643214	NA
AC010424.2	1.0585	2.27055	1.35152	1.68	0.0929582	NA
AC010435.1	2.31165	-0.600341	0.797861	-0.752438	0.451788	NA
AC010442.1	0.660087	-0.998268	1.67135	-0.597283	0.550318	NA
AC010463.3	15.1852	0.0487703	0.320273	0.152277	0.878968	NA
AC010468.1	0.858256	-0.0185215	1.19321	-0.0155224	0.987615	NA
AC010469.1	0.798619	1.26562	1.45785	0.868144	0.385315	NA
AC010478.1	231.756	-0.292378	0.187535	-1.55906	0.118982	0.334562
AC010487.1	36.6043	-0.0297627	0.238139	-0.12498	0.900539	NA
AC010491.1	36.1541	-0.465713	0.204244	-2.28018	0.0225971	NA
AC010501.1	53.675	-0.0408969	0.177733	-0.230103	0.818012	NA
AC010503.4	9.69407	0.747788	0.416896	1.79371	0.0728603	NA
AC010504.1	8.01852	0.493992	0.446246	1.10699	0.268296	NA
AC010530.1	4.53866	0.233112	0.553234	0.421362	0.67349	NA
AC010531.4	1.1106	-0.213713	1.15107	-0.185664	0.852708	NA
AC010531.6	16.2412	-0.522845	0.36336	-1.43892	0.150174	NA
AC010533.1	1.40474	-1.36349	1.1397	-1.19636	0.231556	NA
AC010536.1	25.4993	0.168284	0.25999	0.647272	0.517456	NA
AC010536.2	4.17281	0.345466	0.653523	0.52862	0.597069	NA
AC010536.3	6.29894	0.0133014	0.473483	0.0280927	0.977588	NA
AC010538.1	3.53882	-0.184737	0.729396	-0.253274	0.800056	NA
AC010542.1	0.991418	-0.0370737	1.2766	-0.0290411	0.976832	NA
AC010542.4	1.52589	-0.796061	0.95598	-0.832718	0.405004	NA
AC010542.5	13.0682	-0.0934876	0.336535	-0.277794	0.78117	NA
AC010547.1	17.4958	-0.332015	0.284767	-1.16592	0.243648	NA
AC010547.4	6.55034	0.534554	0.45808	1.16695	0.243232	NA
AC010551.3	1.1271	0.634858	1.10366	0.575228	0.565137	NA
AC010598.1	0.866335	0.54178	1.57023	0.345032	0.73007	NA
AC010608.2	0.815707	-0.0198603	1.68988	-0.0117524	0.990623	NA
AC010615.1	64.8417	0.344345	0.20759	1.65877	0.0971613	NA
AC010615.2	13.7056	-0.117866	0.409311	-0.287963	0.773375	NA
AC010616.1	18.9172	-1.13399	0.331419	-3.42163	0.000622462	NA
AC010618.3	46.084	-0.36378	0.170618	-2.13213	0.0329961	NA
AC010624.1	26.9696	0.136806	0.252405	0.54201	0.587811	NA
AC010624.2	2.36035	-1.36553	1.0321	-1.32307	0.185814	NA
AC010624.3	9.39111	0.351522	0.383659	0.916234	0.359544	NA
AC010632.1	2.7112	0.0965334	0.744312	0.129695	0.896808	NA
AC010632.2	2.98012	0.640206	0.812476	0.787969	0.430715	NA
AC010642.2	152.953	0.296776	0.117649	2.52256	0.0116504	NA
AC010643.1	14.976	-0.194092	0.346609	-0.559975	0.575497	NA
AC010653.1	7.50589	-0.309941	0.454192	-0.682399	0.494986	NA
AC010653.2	2.06288	0.114052	0.867219	0.131515	0.895368	NA
AC010653.3	1.25315	0.813863	1.21915	0.667565	0.504411	NA
AC010654.1	41.3353	0.018398	0.193615	0.0950237	0.924296	NA
AC010680.1	13.1103	-0.0254296	0.37501	-0.0678105	0.945937	NA
AC010680.2	25.8422	0.169921	0.299954	0.566489	0.571061	NA
AC010680.3	7.01874	0.260745	0.466227	0.559266	0.57598	NA
AC010680.4	9.9944	-0.0863995	0.41911	-0.20615	0.836674	NA
AC010680.5	2.64918	-1.03873	0.859769	-1.20815	0.22699	NA
AC010719.1	4.53782	0.426865	0.575968	0.741127	0.458617	NA
AC010729.1	11.4043	0.0763907	0.357572	0.213637	0.83083	NA
AC010733.1	3.49417	1.22577	0.697514	1.75734	0.0788606	NA
AC010735.1	1.10922	0.139919	1.28554	0.108841	0.913328	NA
AC010735.2	1.53444	-0.707401	1.15493	-0.612504	0.540204	NA
AC010761.1	1.20273	-0.051185	1.15049	-0.0444898	0.964514	NA
AC010761.2	0.864508	-0.622077	1.39312	-0.446534	0.655211	NA
AC010761.4	0.877875	-0.399632	1.43754	-0.277996	0.781015	NA
AC010761.5	0.791004	0.971373	1.32919	0.730803	0.4649	NA
AC010809.1	8.00791	0.17945	0.469668	0.382079	0.702403	NA
AC010809.2	11.2204	0.137146	0.342963	0.399885	0.689241	NA
AC010809.3	1.64538	1.09374	0.919501	1.1895	0.234244	NA
AC010834.1	0.80176	-0.0204108	1.38605	-0.0147258	0.988251	NA
AC010834.3	3.86829	-0.491471	0.65035	-0.755702	0.449828	NA
AC010864.1	28.0078	-0.367373	0.250157	-1.46857	0.14195	NA
AC010878.1	2.52202	0.101785	0.901035	0.112964	0.910059	NA
AC010883.1	5.06739	-0.321903	0.546141	-0.589413	0.555584	NA
AC010884.1	1.8999	0.964698	0.888688	1.08553	0.277687	NA
AC010890.1	14.6397	0.111585	0.345988	0.32251	0.747066	NA
AC010894.2	25.5307	0.0666588	0.25887	0.257499	0.796794	NA
AC010900.1	6.51181	0.594103	0.558179	1.06436	0.287166	NA
AC010904.2	7.8274	0.108802	0.447623	0.243066	0.807954	NA
AC010913.1	5.92583	-0.0323474	0.505052	-0.0640477	0.948932	NA
AC010928.1	1.91571	-0.395039	0.901904	-0.438006	0.661382	NA
AC010931.2	19.1608	-0.0906096	0.412121	-0.219862	0.825979	NA
AC010931.3	0.852453	0.951905	1.72057	0.55325	0.580092	NA
AC010969.2	112.188	0.0702058	0.111538	0.629437	0.529063	NA
AC010973.2	63.2236	0.067594	0.156894	0.430827	0.666594	NA
AC010975.1	2.03725	0.73909	0.807794	0.914948	0.360219	NA
AC010976.1	1.64581	-0.199984	0.977121	-0.204667	0.837832	NA
AC010980.1	2.49432	0.72219	0.843342	0.856343	0.391808	NA
AC010980.2	2.96673	0.279255	0.734394	0.380252	0.703759	NA
AC010997.3	1.32716	0.333373	1.1486	0.290242	0.771631	NA
AC010997.4	23.3359	0.118851	0.23753	0.500363	0.61682	NA
AC010997.5	2.99197	-0.301102	0.708886	-0.424754	0.671016	NA
AC010999.1	2.62244	-0.532129	0.828627	-0.642181	0.520756	NA
AC010999.2	6.76238	0.0822558	0.463974	0.177285	0.859284	NA
AC011005.1	6.40242	0.567009	0.452851	1.25209	0.210538	NA
AC011008.1	3.06231	-0.574564	0.666197	-0.862453	0.388438	NA
AC011008.2	61.7102	0.161711	0.206075	0.78472	0.432618	NA
AC011043.1	21.6108	-0.29389	0.255634	-1.14965	0.250287	NA
AC011199.1	11.8532	0.0587995	0.37235	0.157915	0.874524	NA
AC011270.2	28.642	-0.469994	0.300154	-1.56584	0.117386	NA
AC011290.1	2.34625	-0.282545	0.88744	-0.318382	0.750195	NA
AC011306.1	1.07647	-0.646878	1.35241	-0.478315	0.632426	NA
AC011330.1	12.6884	-0.153781	0.406059	-0.378715	0.704899	NA
AC011330.2	3.9226	-0.0430501	0.636188	-0.0676688	0.946049	NA
AC011337.1	5.50763	0.0826147	0.635223	0.130056	0.896522	NA
AC011352.1	1.64201	0.661406	0.914614	0.723152	0.469586	NA
AC011365.1	0.731251	-0.0322185	1.67205	-0.0192689	0.984627	NA
AC011365.2	0.664318	0.30801	1.40054	0.219923	0.825931	NA
AC011369.2	0.664115	-0.0296736	1.51078	-0.0196412	0.98433	NA
AC011374.2	8.2037	0.16268	0.40434	0.402335	0.687438	NA
AC011379.1	1.0034	-1.58843	1.3308	-1.19359	0.232637	NA
AC011379.2	3.46749	-0.835279	0.690941	-1.2089	0.226701	NA
AC011405.1	1.26092	1.53406	1.34911	1.13709	0.2555	NA
AC011411.1	7.73712	0.0466575	0.491536	0.0949218	0.924377	NA
AC011416.3	0.996612	0.187191	1.12952	0.165727	0.868372	NA
AC011444.1	1.11322	0.243311	1.17926	0.206325	0.836537	NA
AC011445.1	9.54469	-0.0328331	0.427329	-0.0768333	0.938756	NA
AC011445.2	2.30832	0.341733	0.927294	0.368527	0.71248	NA
AC011446.2	2.93218	-0.865029	0.737122	-1.17352	0.240587	NA
AC011447.3	8.50008	-0.124373	0.426108	-0.291882	0.770377	NA
AC011447.6	1.78392	-0.0532459	0.995725	-0.0534745	0.957354	NA
AC011447.7	11.4717	0.0829904	0.358634	0.231407	0.816999	NA
AC011448.1	14.5365	0.214619	0.336845	0.637144	0.524031	NA
AC011450.1	11.2924	0.313568	0.401811	0.780386	0.435164	NA
AC011451.3	3.50747	1.53949	0.808824	1.90336	0.056993	NA
AC011458.2	1.40633	-1.64433	1.29149	-1.2732	0.202946	NA
AC011460.1	3.34049	0.137876	0.889722	0.154965	0.876849	NA
AC011461.1	2.79873	-0.549123	0.857304	-0.640523	0.521833	NA
AC011462.2	4.24878	-0.246778	0.668499	-0.369152	0.712014	NA
AC011462.3	0.997985	-0.0566603	1.33741	-0.0423656	0.966207	NA
AC011462.4	16.5712	-0.0744586	0.28341	-0.262724	0.792763	NA
AC011466.1	7.12724	0.578009	0.530876	1.08878	0.27625	NA
AC011466.2	4.8569	-0.198834	0.527267	-0.377103	0.706097	NA
AC011466.4	5.12398	0.173729	0.57355	0.302902	0.761965	NA
AC011468.1	29.2143	-0.119239	0.222245	-0.53652	0.591599	NA
AC011468.4	5.58096	-0.314131	0.548711	-0.572489	0.566991	NA
AC011468.5	79.8558	-0.00366013	0.144222	-0.0253784	0.979753	NA
AC011472.1	11.9059	-0.345493	0.351373	-0.983266	0.325477	NA
AC011472.2	0.791009	-1.33864	1.75716	-0.761816	0.44617	NA
AC011472.4	18.0798	0.191416	0.279945	0.683761	0.494126	NA
AC011472.5	5.91123	0.201357	0.508155	0.396252	0.691919	NA
AC011474.1	5.69147	-0.373381	0.561146	-0.665391	0.505801	NA
AC011474.2	1.11168	1.92907	1.29862	1.48548	0.137418	NA
AC011476.2	1.00833	1.96494	1.74187	1.12806	0.259295	NA
AC011476.3	4.86685	-0.0952304	0.565135	-0.168509	0.866183	NA
AC011477.1	33.92	0.311869	0.225829	1.381	0.16728	NA
AC011477.2	49.0807	0.0626607	0.217336	0.288312	0.773108	NA
AC011477.3	1.51194	0.135969	1.06322	0.127884	0.898241	NA
AC011477.4	2.49411	-0.423891	0.833035	-0.508852	0.610856	NA
AC011479.2	1.65335	-1.00317	1.10074	-0.911357	0.362107	NA
AC011479.3	2.02203	-1.50591	1.02693	-1.46643	0.142532	NA
AC011481.1	10.9405	-0.428209	0.386775	-1.10713	0.268238	NA
AC011481.2	0.660198	-0.350181	1.33125	-0.263046	0.792515	NA
AC011481.3	3.20187	-0.197318	0.837837	-0.235509	0.813814	NA
AC011489.1	37.6295	0.267851	0.211515	1.26635	0.20539	NA
AC011491.2	2.19514	-0.39959	0.776576	-0.514554	0.606865	NA
AC011495.1	2.17399	0.885241	0.956805	0.925205	0.354859	NA
AC011497.2	53.4976	-0.0342495	0.19892	-0.172177	0.863298	NA
AC011498.1	8.26959	0.630771	0.409649	1.53978	0.123613	NA
AC011498.2	3.24114	0.469612	0.642447	0.730973	0.464795	NA
AC011498.6	8.31394	-0.218737	0.411846	-0.531114	0.59534	NA
AC011498.7	13.0137	0.492067	0.365858	1.34497	0.178635	NA
AC011500.3	1.31927	0.985044	1.15538	0.85257	0.393898	NA
AC011503.2	4.18443	-0.370589	0.604533	-0.613018	0.539864	NA
AC011504.1	73.1266	-0.275562	0.145211	-1.89767	0.0577392	NA
AC011511.1	2.10188	1.06703	0.962454	1.10866	0.267577	NA
AC011511.2	1.11389	-0.35647	1.26631	-0.281503	0.778324	NA
AC011511.5	0.919241	1.93038	1.37098	1.40803	0.159122	NA
AC011525.1	9.79913	-0.36682	0.43675	-0.839886	0.400972	NA
AC011603.2	64.0001	0.287978	0.173032	1.66431	0.096051	NA
AC011611.3	6.76646	-0.170292	0.52862	-0.322145	0.747343	NA
AC011611.4	5.64947	-0.0396024	0.488427	-0.0810814	0.935377	NA
AC011611.5	0.731662	1.51864	1.6305	0.931395	0.351649	NA
AC011625.1	1.79187	0.447444	0.965657	0.463358	0.643108	NA
AC011676.1	3.05048	0.230869	0.743265	0.310615	0.756094	NA
AC011676.5	2.58287	0.741635	0.837486	0.885549	0.37586	NA
AC011700.1	25.6952	-0.25883	0.246049	-1.05194	0.292826	NA
AC011726.2	1.19502	0.96146	1.35398	0.710099	0.477643	NA
AC011726.3	1.00426	-1.00556	1.57412	-0.638807	0.522948	NA
AC011742.1	0.66362	-0.609295	1.6882	-0.360913	0.718164	NA
AC011773.4	4.24558	-0.43152	0.582053	-0.741376	0.458465	NA
AC011815.1	42.3613	-0.24035	0.182745	-1.31522	0.188434	NA
AC011815.2	33.3177	-0.403033	0.287601	-1.40136	0.161107	NA
AC011815.3	5.6168	0.0484354	0.542077	0.0893515	0.928803	NA
AC011816.2	2.52553	-0.0101921	0.865044	-0.0117822	0.990599	NA
AC011824.1	6.0429	-0.352958	0.466469	-0.75666	0.449254	NA
AC011825.2	0.992192	0.440338	1.13408	0.388279	0.697809	NA
AC011825.4	5.29483	-0.478077	0.560924	-0.852303	0.394046	NA
AC011840.4	0.859766	2.66311	1.43268	1.85884	0.0630503	NA
AC011840.6	0.65006	0.977169	1.42105	0.687638	0.491681	NA
AC011912.1	42.9626	-0.246202	0.199153	-1.23624	0.216368	NA
AC011921.1	7.56624	0.101452	0.456183	0.222392	0.824008	NA
AC011933.2	2.06279	-0.0346092	1.00335	-0.0344937	0.972483	NA
AC011933.3	2.51259	0.416455	0.742726	0.560712	0.574994	NA
AC011939.1	3.43765	-0.214382	0.743514	-0.288336	0.773089	NA
AC011939.2	1.59446	-1.56997	1.37065	-1.14542	0.252036	NA
AC011939.3	16.575	0.30937	0.324384	0.953717	0.340227	NA
AC011944.1	1.13193	-0.026315	1.36623	-0.0192611	0.984633	NA
AC011944.2	3.04466	0.157212	0.749431	0.209776	0.833843	NA
AC011978.2	8.40305	-0.39563	0.430086	-0.919887	0.357632	NA
AC011979.1	0.926397	-0.308295	1.26873	-0.242996	0.808009	NA
AC011999.1	1.58923	0.789854	1.14892	0.687475	0.491783	NA
AC012020.1	18.3265	0.113928	0.272799	0.417627	0.67622	NA
AC012065.2	4.23929	-0.97767	0.584688	-1.67212	0.0945004	NA
AC012065.3	3.16003	-0.76871	0.804904	-0.955033	0.339561	NA
AC012065.4	5.8582	0.018248	0.477589	0.0382085	0.969521	NA
AC012065.5	0.725965	-0.429003	1.51453	-0.283257	0.776979	NA
AC012066.1	1.07193	-1.21151	1.22477	-0.989172	0.322579	NA
AC012073.1	6.35288	0.407137	0.513743	0.79249	0.428075	NA
AC012074.1	26.0121	0.347299	0.244688	1.41935	0.155796	NA
AC012085.2	4.46361	1.87288	0.909326	2.05963	0.0394336	NA
AC012087.1	0.718195	1.8163	1.57749	1.15138	0.249575	NA
AC012123.1	6.73006	0.353123	0.513612	0.687528	0.49175	NA
AC012146.1	125.442	0.300762	0.1226	2.4532	0.0141592	NA
AC012146.3	1.84949	-0.173185	0.996728	-0.173754	0.862059	NA
AC012158.2	0.836292	-0.554968	1.56446	-0.354735	0.722788	NA
AC012170.1	0.735579	-0.775686	1.47038	-0.527542	0.597817	NA
AC012170.2	1.98508	0.602165	0.865646	0.695626	0.486663	NA
AC012173.1	2.98347	0.676384	0.729486	0.927206	0.35382	NA
AC012181.2	9.69063	0.137553	0.524982	0.262015	0.79331	NA
AC012181.3	10.1967	0.511199	0.474409	1.07755	0.281235	NA
AC012184.1	9.37287	-0.108489	0.428708	-0.25306	0.800222	NA
AC012184.3	25.2892	-0.130623	0.273074	-0.478345	0.632405	NA
AC012186.2	4.16226	-0.535056	0.677546	-0.789697	0.429705	NA
AC012186.3	1.2107	0.541896	1.23332	0.43938	0.660386	NA
AC012213.1	63.4973	0.0521211	0.171832	0.303327	0.761641	NA
AC012213.2	2.26964	0.00709901	1.0694	0.0066383	0.994703	NA
AC012213.3	1.99049	0.848039	1.08366	0.782572	0.433878	NA
AC012213.4	24.6252	-0.337707	0.277338	-1.21767	0.223349	NA
AC012254.1	12.4405	0.482379	0.388873	1.24045	0.214807	NA
AC012254.3	2.83576	1.11556	0.721613	1.54593	0.122121	NA
AC012306.2	41.4339	0.140909	0.204041	0.690591	0.489823	NA
AC012309.1	0.665519	-0.609295	1.59516	-0.381965	0.702488	NA
AC012309.2	1.31857	-0.627254	1.13227	-0.553981	0.579592	NA
AC012313.1	187.09	-0.232917	0.115065	-2.02423	0.0429469	0.197286
AC012313.10	14.5673	-0.0822661	0.315208	-0.26099	0.7941	NA
AC012313.2	64.1148	-0.194737	0.160157	-1.21591	0.224018	NA
AC012313.3	13.0993	-0.213686	0.399459	-0.534939	0.592692	NA
AC012313.4	11.6421	-0.2438	0.367881	-0.662713	0.507514	NA
AC012313.5	80.4314	0.305798	0.156481	1.95422	0.0506751	NA
AC012313.6	58.5105	0.114457	0.160363	0.713741	0.475387	NA
AC012313.7	6.03703	-0.109652	0.503421	-0.217814	0.827574	NA
AC012313.8	59.5182	-0.275563	0.162558	-1.69517	0.0900429	NA
AC012313.9	39.3006	0.0678552	0.227807	0.297863	0.765808	NA
AC012354.1	112.504	-0.0563423	0.128276	-0.439229	0.660496	NA
AC012354.2	0.658177	-0.495139	1.61355	-0.306864	0.758947	NA
AC012354.3	8.46077	0.502707	0.474714	1.05897	0.289614	NA
AC012358.1	24.7379	-0.406383	0.297004	-1.36828	0.171225	NA
AC012358.3	16.5613	0.00868973	0.291801	0.0297796	0.976243	NA
AC012360.1	8.277	0.542188	0.413049	1.31265	0.189302	NA
AC012360.3	215.564	-0.0739268	0.111785	-0.661329	0.508401	0.721092
AC012363.1	1.78717	-0.18244	0.939566	-0.194175	0.846039	NA
AC012368.1	13.6677	-0.0119989	0.319177	-0.0375933	0.970012	NA
AC012368.2	0.734664	-1.5952	1.46899	-1.08592	0.277516	NA
AC012377.1	1.01124	-1.27224	1.38924	-0.915787	0.359779	NA
AC012400.1	2.50274	0.551235	0.794948	0.693422	0.488044	NA
AC012409.3	1.38067	-0.262915	1.19587	-0.219853	0.825986	NA
AC012414.5	41.8764	0.0262904	0.235536	0.111619	0.911125	NA
AC012417.1	1.00258	-1.99091	1.39438	-1.42781	0.153346	NA
AC012435.1	2.34022	0.13015	1.04847	0.124134	0.901209	NA
AC012435.2	3.18661	-0.909758	0.686084	-1.32602	0.184835	NA
AC012442.1	8.03715	0.369285	0.439875	0.839523	0.401176	NA
AC012442.2	13.854	0.32	0.365893	0.874573	0.381806	NA
AC012445.1	1.38555	1.15069	1.15494	0.996321	0.319094	NA
AC012447.1	11.491	0.451485	0.378003	1.1944	0.232323	NA
AC012456.2	3.75905	-0.490827	0.664225	-0.738947	0.459939	NA
AC012464.2	1.26984	-0.306437	1.30287	-0.235202	0.814052	NA
AC012464.3	6.251	-0.33845	0.472172	-0.716795	0.473501	NA
AC012467.2	152.212	0.0554409	0.10234	0.541731	0.588004	NA
AC012485.1	1.8639	0.126127	0.942295	0.133851	0.89352	NA
AC012485.3	1.40011	-0.460356	1.02789	-0.447863	0.654252	NA
AC012499.1	1.19896	-1.20678	1.11862	-1.07881	0.28067	NA
AC012507.2	3.17345	-0.22201	0.676541	-0.328155	0.742794	NA
AC012508.1	15.0805	0.5065	0.321228	1.57676	0.11485	NA
AC012508.2	35.8436	-0.177705	0.214032	-0.830271	0.406386	NA
AC012510.1	11.5475	-0.178953	0.361597	-0.494897	0.620673	NA
AC012511.1	1.46788	-0.418827	1.13583	-0.36874	0.712322	NA
AC012513.3	354.447	0.192743	0.104044	1.85252	0.0639519	0.241352
AC012555.1	1.14198	-0.886171	1.17048	-0.757103	0.448988	NA
AC012557.1	17.0025	0.204927	0.304462	0.673081	0.500896	NA
AC012557.2	9.99973	0.534401	0.402384	1.32809	0.184149	NA
AC012558.1	2.29859	0.477473	0.727759	0.656087	0.511768	NA
AC012569.1	1.26207	0.377463	0.993341	0.379993	0.703951	NA
AC012574.1	5.84376	-0.247396	0.539571	-0.458505	0.64659	NA
AC012588.1	1.4618	-0.448435	1.08284	-0.414128	0.67878	NA
AC012603.1	0.806146	1.08909	1.74928	0.622594	0.533552	NA
AC012613.1	2.13496	-0.229648	0.727314	-0.315748	0.752194	NA
AC012613.2	2.77486	-0.536764	0.694669	-0.772691	0.439706	NA
AC012615.1	103.608	0.080674	0.141518	0.570064	0.568634	NA
AC012615.2	0.925216	-0.27983	1.19523	-0.234123	0.814889	NA
AC012615.6	1.66668	-1.0279	1.12031	-0.917513	0.358874	NA
AC012617.1	1.44945	0.569487	0.947176	0.601247	0.547675	NA
AC012618.1	2.47575	-1.25467	1.1207	-1.11954	0.26291	NA
AC012618.3	122.669	0.0595108	0.141747	0.419838	0.674604	NA
AC012629.1	1.86869	-0.0359718	0.882396	-0.040766	0.967482	NA
AC012629.2	3.32935	1.73624	1.14945	1.5105	0.130916	NA
AC012640.2	47.1721	0.0997639	0.197072	0.50623	0.612695	NA
AC012640.4	3.90791	-0.310089	0.649702	-0.477279	0.633164	NA
AC012645.1	62.878	-0.141682	0.166439	-0.851257	0.394626	NA
AC012645.2	1.011	-0.371965	1.45884	-0.254973	0.798744	NA
AC012645.4	1.65118	0.795403	1.12566	0.706608	0.47981	NA
AC012651.1	16.1191	-0.12981	0.275923	-0.470459	0.638027	NA
AC012676.1	12.2077	-0.275854	0.358333	-0.769824	0.441404	NA
AC012676.3	3.33655	0.473777	0.72193	0.656264	0.511654	NA
AC012676.4	2.79355	0.249646	0.71554	0.348891	0.727171	NA
AC012676.5	36.8784	-0.290998	0.273387	-1.06442	0.28714	NA
AC013248.1	0.795789	0.288319	1.28436	0.224484	0.822381	NA
AC013267.1	0.730888	-0.994154	1.53454	-0.647852	0.517081	NA
AC013270.1	1.46117	0.140094	0.90582	0.15466	0.87709	NA
AC013275.1	9.33179	0.0516068	0.363609	0.14193	0.887136	NA
AC013355.1	2.59437	-0.030265	0.760399	-0.0398015	0.968251	NA
AC013391.2	0.851033	1.20625	1.34466	0.897065	0.369684	NA
AC013391.3	7.93762	-0.16018	0.429781	-0.372701	0.709371	NA
AC013394.1	10.4171	-0.681317	0.427777	-1.59269	0.11123	NA
AC013400.1	4.05048	0.474017	0.578465	0.819439	0.412536	NA
AC013403.2	12.5506	0.406826	0.336134	1.21031	0.22616	NA
AC013451.2	1.1919	0.558631	1.2342	0.452624	0.650819	NA
AC013460.1	7.54581	-0.585512	0.474244	-1.23462	0.216971	NA
AC013468.1	24.2513	0.0220967	0.261103	0.0846284	0.932557	NA
AC013470.3	1.60171	0.953207	1.05891	0.900174	0.368028	NA
AC013472.1	1.00868	1.25906	1.42353	0.884464	0.376446	NA
AC013472.3	7.52507	-0.781972	0.511875	-1.52766	0.126597	NA
AC013489.3	0.660928	1.51738	1.55048	0.978655	0.32775	NA
AC013553.4	98.1402	-0.0334568	0.140133	-0.238751	0.811299	NA
AC013562.1	2.13533	0.300052	0.935454	0.320756	0.748395	NA
AC013565.3	2.86285	-0.150168	0.764796	-0.196351	0.844335	NA
AC013643.2	2.22993	0.0886391	0.793329	0.111731	0.911037	NA
AC013643.3	8.66484	0.306906	0.424024	0.723794	0.469192	NA
AC013714.1	1.3942	-0.701417	1.04805	-0.669258	0.503331	NA
AC013726.1	71.4035	-0.106853	0.180082	-0.593359	0.552941	NA
AC013727.1	0.986346	1.95165	1.56678	1.24565	0.212894	NA
AC013731.1	22.4766	-0.118966	0.283297	-0.419935	0.674533	NA
AC013733.2	131.335	-0.124974	0.131057	-0.953581	0.340296	NA
AC015540.1	9.96929	-0.386294	0.38004	-1.01646	0.309411	NA
AC015656.1	5.66756	-0.177526	0.543761	-0.326479	0.744062	NA
AC015660.4	1.8715	0.24412	1.16195	0.210096	0.833593	NA
AC015674.1	1.38044	0.845384	0.958903	0.881616	0.377984	NA
AC015689.1	1.07336	0.758933	1.22305	0.620527	0.534911	NA
AC015712.2	1.84572	-0.305674	0.937425	-0.326079	0.744365	NA
AC015712.4	7.70995	0.0836098	0.508333	0.164478	0.869355	NA
AC015712.6	10.0664	-0.0165424	0.507442	-0.0325995	0.973994	NA
AC015720.1	3.24808	-0.413107	0.66282	-0.623257	0.533115	NA
AC015726.1	21.2789	0.634138	0.262639	2.41448	0.0157576	NA
AC015727.1	1.98604	-1.70628	0.989746	-1.72395	0.084716	NA
AC015743.1	0.877716	0.926762	1.68046	0.551494	0.581295	NA
AC015795.2	0.671445	-0.45506	1.52101	-0.299182	0.764801	NA
AC015799.1	9.06546	-0.444064	0.429002	-1.03511	0.300617	NA
AC015802.1	2.32769	-0.388358	0.812223	-0.478142	0.632549	NA
AC015802.3	480.38	-0.0254939	0.0757356	-0.336617	0.736406	0.863435
AC015802.4	4.40983	0.551105	0.686286	0.803025	0.42196	NA
AC015802.5	268.288	-0.193897	0.0960892	-2.01788	0.0436034	0.198414
AC015802.6	331.224	-0.0454967	0.13274	-0.342751	0.731786	0.860974
AC015813.1	599.058	-0.113381	0.106816	-1.06147	0.288478	0.537496
AC015813.4	4.41293	0.4765	0.586418	0.812561	0.41647	NA
AC015813.5	27.2463	0.0248522	0.257318	0.0965817	0.923059	NA
AC015813.6	143.465	0.108324	0.10533	1.02842	0.303751	NA
AC015813.7	3.51656	0.0364171	0.67848	0.0536746	0.957194	NA
AC015818.2	1.21295	-0.315096	1.28407	-0.245388	0.806156	NA
AC015845.2	3.64604	-0.794049	0.691884	-1.14766	0.251108	NA
AC015849.1	1.73223	1.518	1.22281	1.2414	0.214457	NA
AC015849.4	2.84151	-0.347029	0.810204	-0.428323	0.668416	NA
AC015849.5	1.05359	1.73076	1.34703	1.28487	0.198836	NA
AC015871.3	297.48	0.0561472	0.0932891	0.601862	0.547266	0.750437
AC015871.4	1.20367	-0.289066	1.21566	-0.237784	0.812048	NA
AC015883.1	6.48644	-0.394081	0.494414	-0.797067	0.425412	NA
AC015908.2	1.65359	0.691347	1.13528	0.608966	0.542547	NA
AC015909.2	2.56804	-0.0217471	0.704073	-0.0308876	0.975359	NA
AC015909.3	0.97772	-0.273127	1.4269	-0.191413	0.848202	NA
AC015909.5	55.4287	-0.110637	0.158657	-0.697337	0.485592	NA
AC015912.3	7.87759	-0.465226	0.493929	-0.94189	0.346249	NA
AC015917.2	9.42512	-0.134717	0.410708	-0.328013	0.742902	NA
AC015920.1	1.18725	-0.199162	1.05686	-0.188446	0.850527	NA
AC015921.1	0.796261	-0.449086	1.34903	-0.332895	0.739214	NA
AC015922.4	25.8664	-0.0787365	0.272031	-0.28944	0.772245	NA
AC015959.1	0.801974	-0.0658081	1.37815	-0.0477509	0.961915	NA
AC015961.1	4.93139	-0.0914723	0.55235	-0.165606	0.868467	NA
AC015961.2	20.6513	-0.131384	0.274509	-0.478614	0.632213	NA
AC015967.1	2.56465	-1.01526	0.785233	-1.29295	0.196029	NA
AC015971.1	6.18612	-1.06892	0.593219	-1.8019	0.0715613	NA
AC015982.1	31.1797	0.0893089	0.210365	0.424543	0.67117	NA
AC015983.2	2.63957	0.167322	0.703802	0.23774	0.812083	NA
AC015987.1	0.713982	-0.370179	1.65599	-0.22354	0.823116	NA
AC016026.1	3.24517	-0.574478	0.630696	-0.910863	0.362368	NA
AC016027.1	7.23973	-0.524619	0.499056	-1.05122	0.293156	NA
AC016027.2	0.869863	0.312589	1.43647	0.21761	0.827733	NA
AC016044.1	42.2859	-0.35618	0.279364	-1.27497	0.20232	NA
AC016065.1	118.789	-0.112441	0.129517	-0.86816	0.385307	NA
AC016144.1	2.2446	0.425159	0.756531	0.561985	0.574126	NA
AC016168.1	3.25473	-0.386693	0.67066	-0.576585	0.56422	NA
AC016168.2	5.80389	-0.110184	0.506628	-0.217484	0.827831	NA
AC016168.3	5.53343	0.318476	0.512642	0.621246	0.534438	NA
AC016229.1	15.7862	0.26873	0.354599	0.757844	0.448545	NA
AC016229.2	3.55989	-0.663138	0.628909	-1.05443	0.291688	NA
AC016252.1	4.58553	-0.103239	0.608644	-0.169622	0.865307	NA
AC016257.1	3.46341	-0.199134	0.685319	-0.29057	0.77138	NA
AC016355.1	42.3698	0.184326	0.17901	1.0297	0.30315	NA
AC016394.1	19.2273	-0.0603799	0.27273	-0.221391	0.824788	NA
AC016395.1	1.41106	-1.89913	1.19073	-1.59493	0.110728	NA
AC016396.1	1.62995	-2.12862	1.22728	-1.73443	0.0828417	NA
AC016405.1	2.95785	0.422935	0.720068	0.587355	0.556965	NA
AC016405.2	1.06937	-1.03266	1.21897	-0.847162	0.396905	NA
AC016405.3	19.8183	-0.265698	0.351495	-0.755909	0.449704	NA
AC016526.2	4.01007	-0.704538	0.657475	-1.07158	0.283908	NA
AC016526.3	11.4223	0.777565	0.456688	1.70262	0.0886397	NA
AC016542.1	2.31349	-0.910986	0.955456	-0.953457	0.340359	NA
AC016556.1	1.37878	1.64055	1.03421	1.58629	0.112674	NA
AC016575.1	1.18884	-0.503743	1.33726	-0.376697	0.706399	NA
AC016582.1	1.2684	0.756154	1.15177	0.656516	0.511492	NA
AC016582.2	15.9028	0.00843232	0.30565	0.0275882	0.977991	NA
AC016582.3	753.889	0.0544335	0.0692002	0.786609	0.431511	0.661567
AC016583.1	3.78205	0.427889	0.629533	0.679693	0.496699	NA
AC016586.1	15.3543	0.182472	0.336449	0.542347	0.587579	NA
AC016588.2	8.5953	-0.0367223	0.390126	-0.0941294	0.925006	NA
AC016590.1	0.740762	-0.0436297	1.45944	-0.0298949	0.976151	NA
AC016590.2	16.7813	-0.288099	0.34641	-0.83167	0.405595	NA
AC016590.3	53.8292	0.12309	0.201043	0.612258	0.540367	NA
AC016597.1	1.93456	-1.0321	0.943869	-1.09348	0.274183	NA
AC016700.3	0.8614	0.297111	1.36017	0.218437	0.827089	NA
AC016705.2	137.715	-0.151446	0.140407	-1.07862	0.280756	NA
AC016708.1	15.1313	0.145567	0.322488	0.451388	0.65171	NA
AC016712.1	0.861708	1.25765	1.44079	0.872887	0.382725	NA
AC016717.1	4.62514	-1.02677	0.572287	-1.79415	0.0727893	NA
AC016717.2	187.644	-0.254834	0.212965	-1.1966	0.231462	0.478316
AC016722.3	4.86775	0.886304	0.554848	1.59738	0.110181	NA
AC016723.1	55.7604	0.0695034	0.227713	0.305224	0.760195	NA
AC016727.1	68.8607	0.091149	0.147692	0.617157	0.537131	NA
AC016734.1	2.11479	-0.42173	0.86859	-0.485534	0.627298	NA
AC016737.1	9.87952	0.0137459	0.435367	0.031573	0.974813	NA
AC016738.1	2.15796	0.538848	1.14123	0.472163	0.63681	NA
AC016739.1	20.8699	0.264685	0.259316	1.02071	0.307394	NA
AC016747.1	253.693	-0.153386	0.108367	-1.41543	0.156942	0.390213
AC016747.3	2.96249	-0.880943	0.703403	-1.2524	0.210424	NA
AC016747.4	6.17027	0.00833367	0.47811	0.0174304	0.986093	NA
AC016757.1	54.1574	-0.0187018	0.220752	-0.0847188	0.932485	NA
AC016769.1	0.720498	-0.0485045	1.73923	-0.0278884	0.977751	NA
AC016773.1	8.77667	-0.348437	0.460428	-0.756768	0.449189	NA
AC016831.1	15.4475	0.22323	0.332289	0.671797	0.501713	NA
AC016831.5	2.01924	-0.465473	0.996726	-0.467002	0.640498	NA
AC016876.1	84.1791	0.192378	0.147254	1.30644	0.191404	NA
AC016876.2	1.65029	-0.893688	1.07546	-0.830983	0.405983	NA
AC016876.3	5.1004	0.0419086	0.596253	0.0702866	0.943966	NA
AC016888.1	0.935805	-1.07758	1.40541	-0.766734	0.44324	NA
AC016907.2	13.3665	0.205015	0.331	0.619381	0.535665	NA
AC016910.1	1.32153	-0.440539	1.02122	-0.431384	0.666189	NA
AC016924.1	1.51055	-0.0157488	0.937005	-0.0168076	0.98659	NA
AC016949.1	24.782	-0.160639	0.347108	-0.462793	0.643512	NA
AC016957.2	7.12293	0.209168	0.425023	0.492133	0.622625	NA
AC016999.1	0.740986	-0.609296	1.78968	-0.34045	0.733518	NA
AC017007.2	6.32641	0.291059	0.522715	0.556822	0.577649	NA
AC017007.5	0.664757	1.17586	1.51779	0.774718	0.438507	NA
AC017071.1	3.77829	-0.531298	0.659167	-0.806013	0.420235	NA
AC017074.1	4.08364	0.917149	0.640258	1.43247	0.15201	NA
AC017079.1	0.666028	-0.585719	1.53979	-0.38039	0.703656	NA
AC017079.2	0.793764	-1.00383	1.52755	-0.65715	0.511084	NA
AC017083.1	18.1612	-0.711523	0.306935	-2.31816	0.0204406	NA
AC017083.2	57.9822	0.151056	0.191463	0.788958	0.430137	NA
AC017083.3	2.25595	-0.153582	0.898767	-0.170881	0.864317	NA
AC017100.1	39.1947	0.0565576	0.210229	0.269028	0.787908	NA
AC017101.1	6.11596	0.16529	0.474407	0.348415	0.727529	NA
AC017104.1	103.943	-0.0348638	0.145974	-0.238835	0.811233	NA
AC017104.4	50.034	-0.101074	0.186809	-0.541054	0.58847	NA
AC017104.5	23.1737	-0.243721	0.264881	-0.920119	0.357511	NA
AC018362.1	6.19184	0.463305	0.543474	0.852488	0.393943	NA
AC018413.1	4.60296	-0.0362314	0.581912	-0.0622628	0.950354	NA
AC018445.1	0.858008	0.561579	1.24383	0.451491	0.651636	NA
AC018450.1	1.19262	-0.746498	1.11575	-0.669056	0.50346	NA
AC018462.2	0.828804	-0.780748	1.55604	-0.501753	0.615841	NA
AC018511.2	0.665528	0.26566	1.39986	0.189777	0.849484	NA
AC018521.2	1.36428	-0.15792	1.10102	-0.143431	0.88595	NA
AC018521.5	94.0784	0.239037	0.153368	1.55859	0.119094	NA
AC018521.7	0.996113	-1.80759	1.42729	-1.26645	0.205352	NA
AC018553.1	1.57695	1.42553	1.0514	1.35584	0.17515	NA
AC018553.2	0.926436	-0.469903	1.32788	-0.353874	0.723433	NA
AC018557.1	4.62	0.0304988	0.543456	0.05612	0.955246	NA
AC018563.1	0.985268	0.968612	1.27385	0.76038	0.447027	NA
AC018620.1	1.53154	1.09554	1.03031	1.06331	0.287642	NA
AC018628.1	37.4785	-0.333752	0.235895	-1.41483	0.157118	NA
AC018635.1	1.23101	-1.28249	1.21907	-1.05202	0.292789	NA
AC018635.2	1.72621	-0.448127	0.84729	-0.528894	0.596879	NA
AC018638.2	60.0651	0.128853	0.159429	0.808215	0.418967	NA
AC018638.4	120.434	0.0150137	0.125038	0.120073	0.904425	NA
AC018638.5	130.478	-0.204204	0.170775	-1.19575	0.231793	NA
AC018638.6	24.1821	0.40934	0.276502	1.48042	0.13876	NA
AC018638.7	21.5841	-0.0599936	0.257685	-0.232818	0.815903	NA
AC018638.8	41.2241	0.165835	0.234301	0.707787	0.479078	NA
AC018645.2	50.5352	-0.150046	0.194074	-0.773137	0.439441	NA
AC018647.1	5.50713	-0.0642358	0.608738	-0.105523	0.915961	NA
AC018647.2	403.344	0.100457	0.0850795	1.18075	0.237703	0.486135
AC018648.1	6.52278	0.973598	0.520511	1.87047	0.0614189	NA
AC018653.3	29.7078	0.559663	0.228273	2.45173	0.014217	NA
AC018688.1	0.661439	-1.78649	1.79558	-0.994941	0.319765	NA
AC018690.1	15.6841	-0.366543	0.327556	-1.11902	0.263131	NA
AC018695.6	31.5526	-0.187249	0.243981	-0.767474	0.4428	NA
AC018697.1	1.41037	-1.03294	1.20829	-0.854873	0.392622	NA
AC018712.1	1.19539	-0.0322196	1.6257	-0.019819	0.984188	NA
AC018730.2	1.90835	-0.272748	0.906444	-0.300899	0.763492	NA
AC018735.1	1.04252	1.59914	1.46902	1.08858	0.27634	NA
AC018737.2	3.42307	0.579879	0.713473	0.812756	0.416358	NA
AC018742.1	1.00043	0.352798	1.42289	0.247945	0.804177	NA
AC018754.1	34.2169	-0.0504326	0.344748	-0.146288	0.883694	NA
AC018755.1	1.25918	-0.181136	1.14557	-0.158118	0.874364	NA
AC018755.3	43.7353	-0.211728	0.177045	-1.1959	0.231735	NA
AC018761.2	1.25927	0.169079	1.1647	0.145169	0.884577	NA
AC018761.3	0.741784	-1.02342	1.53789	-0.665468	0.505751	NA
AC018766.1	4.95255	0.0850483	0.526488	0.161539	0.871669	NA
AC018797.2	108.967	-0.0527864	0.135618	-0.389229	0.697107	NA
AC018809.1	13.7854	0.782972	0.357634	2.18931	0.0285744	NA
AC018809.2	10.331	-0.0667435	0.386662	-0.172614	0.862954	NA
AC018816.1	2.46693	-0.850312	1.1123	-0.764464	0.444591	NA
AC018845.3	6.26485	0.200311	0.516232	0.388026	0.697997	NA
AC018868.2	2.32567	-0.895275	0.905807	-0.988373	0.32297	NA
AC018892.3	6.04563	-0.115907	0.469069	-0.2471	0.804831	NA
AC018926.1	5.84201	-0.0898561	0.54251	-0.16563	0.868448	NA
AC018926.2	2.70065	0.373675	0.731481	0.510847	0.609459	NA
AC018926.3	6.80429	0.714569	0.502464	1.42213	0.154989	NA
AC018992.1	21.2135	-0.476604	0.281549	-1.69279	0.0904952	NA
AC019069.1	27.083	0.12873	0.288658	0.445961	0.655625	NA
AC019077.1	8.66283	-0.219735	0.421087	-0.521827	0.601791	NA
AC019080.1	80.7846	-0.136748	0.182351	-0.749913	0.453307	NA
AC019080.5	27.6091	-0.239618	0.274449	-0.873087	0.382616	NA
AC019097.1	1.69975	-0.0252796	0.891462	-0.0283574	0.977377	NA
AC019117.1	1.07141	-0.0319141	1.4575	-0.0218965	0.98253	NA
AC019118.2	1.85653	0.786406	0.873204	0.900599	0.367802	NA
AC019129.2	4.27517	-0.565865	0.633541	-0.893179	0.371761	NA
AC019131.2	14.8518	0.143474	0.335433	0.427728	0.668849	NA
AC019163.1	6.58931	-0.317198	0.514576	-0.616427	0.537613	NA
AC019171.1	0.736055	-0.0322227	1.91864	-0.0167945	0.986601	NA
AC019181.1	13.2918	-0.457166	0.352582	-1.29662	0.194761	NA
AC019185.2	4.64036	0.687124	0.608494	1.12922	0.258805	NA
AC019186.1	1.72108	-1.02135	1.18277	-0.863526	0.387848	NA
AC019193.2	1.3185	0.737228	1.30693	0.564092	0.572692	NA
AC019197.1	31.6161	0.149959	0.253468	0.591628	0.5541	NA
AC019205.2	157.204	-0.0657695	0.1008	-0.652478	0.514093	NA
AC019226.1	1.90442	0.892053	0.927542	0.961738	0.336181	NA
AC019227.1	1.33604	-0.638825	1.14743	-0.556744	0.577702	NA
AC019257.1	48.3456	-0.238409	0.211161	-1.12904	0.25888	NA
AC019257.2	22.6819	-0.295943	0.251418	-1.17709	0.239158	NA
AC019294.2	1.92314	-1.28846	0.953197	-1.35173	0.176463	NA
AC020558.1	0.996719	-0.780584	1.28335	-0.60824	0.543028	NA
AC020559.1	2.937	-0.0245789	0.796079	-0.030875	0.975369	NA
AC020594.1	4.11776	0.202075	0.668137	0.302445	0.762313	NA
AC020604.1	39.8117	-0.355988	0.191195	-1.86192	0.062615	NA
AC020612.1	7.92785	-1.13819	0.465666	-2.44421	0.0145169	NA
AC020612.3	0.663167	0.500416	1.60136	0.312494	0.754665	NA
AC020629.1	0.864803	-1.32741	1.37669	-0.964201	0.334945	NA
AC020633.1	1.60316	0.162911	0.949351	0.171603	0.86375	NA
AC020634.1	6.32135	-0.0374178	0.478003	-0.0782795	0.937606	NA
AC020636.2	4.10087	0.142039	0.616843	0.230267	0.817884	NA
AC020637.1	2.30241	0.332666	0.856102	0.388582	0.697586	NA
AC020656.1	1.21093	0.357017	1.36991	0.260613	0.794391	NA
AC020656.2	7.67704	-0.0661009	0.42938	-0.153945	0.877653	NA
AC020659.1	1.25978	-0.00909308	1.18571	-0.0076689	0.993881	NA
AC020661.1	10.9424	-0.0850515	0.442208	-0.192334	0.847481	NA
AC020663.1	4.96145	-0.387018	0.550154	-0.703473	0.481761	NA
AC020663.2	49.7924	-0.0750512	0.189752	-0.395523	0.692457	NA
AC020663.3	6.44533	0.0219114	0.477051	0.045931	0.963365	NA
AC020688.1	0.663771	-1.14019	1.68545	-0.676489	0.49873	NA
AC020741.1	0.666537	-1.2528	1.56819	-0.798882	0.424359	NA
AC020763.2	1.50863	-0.206795	1.17478	-0.176029	0.860271	NA
AC020763.4	10.749	-0.347634	0.505592	-0.687578	0.491719	NA
AC020765.2	11.4602	-0.1776	0.373854	-0.475052	0.63475	NA
AC020779.1	1.37617	2.23625	1.45122	1.54095	0.123329	NA
AC020898.1	1.3184	0.189804	1.0427	0.182031	0.855558	NA
AC020900.1	1.07634	-0.782987	1.33559	-0.586249	0.557708	NA
AC020904.2	11.6841	-1.04732	0.354995	-2.95025	0.0031752	NA
AC020907.5	10.1705	-0.0272394	0.37201	-0.0732223	0.941629	NA
AC020909.2	1.63729	-0.334864	1.02376	-0.327093	0.743597	NA
AC020910.1	0.803684	-2.96575	1.4283	-2.07642	0.0378549	NA
AC020910.2	4.70459	0.0810661	0.558019	0.145275	0.884494	NA
AC020910.4	29.0023	-0.237128	0.225495	-1.05159	0.292989	NA
AC020910.5	64.6182	-0.263773	0.148678	-1.77413	0.0760422	NA
AC020915.2	34.4865	0.0698579	0.261164	0.267486	0.789095	NA
AC020915.3	29.7897	-0.0670943	0.22629	-0.296496	0.766851	NA
AC020915.4	88.1699	0.0715528	0.130716	0.547392	0.58411	NA
AC020916.1	10.3031	0.0302012	0.372127	0.0811583	0.935316	NA
AC020917.3	1.32041	1.38895	1.17294	1.18416	0.23635	NA
AC020917.4	49.3597	-0.335739	0.246401	-1.36257	0.173017	NA
AC020922.3	1.92115	-0.824936	0.912677	-0.903863	0.366068	NA
AC020928.1	70.9455	-0.15922	0.152152	-1.04645	0.295353	NA
AC020931.1	1.19683	-1.9125	1.23697	-1.54612	0.122075	NA
AC020934.1	40.5474	0.392488	0.18615	2.10845	0.0349918	NA
AC020934.2	0.927391	-0.0273668	1.31252	-0.0208506	0.983365	NA
AC020951.1	43.5517	0.234952	0.245668	0.956381	0.33888	NA
AC020978.10	30.1575	-0.417811	0.223088	-1.87285	0.0610887	NA
AC020978.2	4.71053	-0.160908	0.61318	-0.262417	0.793	NA
AC020978.6	1.70527	1.1088	0.999623	1.10922	0.267335	NA
AC020978.7	3.66922	-0.124634	0.650684	-0.191542	0.848101	NA
AC020978.8	6.97169	-0.00225233	0.497222	-0.00452983	0.996386	NA
AC021016.1	0.807791	-0.779936	1.58989	-0.49056	0.623738	NA
AC021016.2	58.1219	0.250937	0.162226	1.54684	0.121903	NA
AC021016.3	3.84618	-0.331298	0.718476	-0.461113	0.644718	NA
AC021054.1	50.5795	0.140489	0.173989	0.807459	0.419402	NA
AC021072.1	200.82	0.0382096	0.102336	0.373374	0.70887	0.849497
AC021074.1	4.64643	-0.54317	0.575494	-0.943832	0.345255	NA
AC021074.3	0.71817	0.309305	1.33328	0.231988	0.816547	NA
AC021078.1	453.005	-0.239237	0.0979425	-2.44263	0.0145809	0.11925
AC021086.1	8.2065	0.131299	0.483822	0.271378	0.786101	NA
AC021087.1	32.3652	0.16593	0.216797	0.765372	0.44405	NA
AC021087.3	10.5888	-0.319257	0.340511	-0.937582	0.348459	NA
AC021092.1	416.273	0.352435	0.105211	3.3498	0.000808699	0.0377268
AC021097.1	27.115	0.0125076	0.271539	0.0460618	0.963261	NA
AC021106.1	11.4682	0.26311	0.359102	0.732687	0.463749	NA
AC021127.1	9.44013	-0.495137	0.414494	-1.19456	0.232261	NA
AC021148.1	23.6672	-0.0312971	0.247817	-0.126291	0.899502	NA
AC021188.1	9.18376	0.0761276	0.48089	0.158306	0.874216	NA
AC021205.3	23.9482	0.138524	0.243056	0.569927	0.568727	NA
AC021231.1	1.05279	-0.616861	1.35116	-0.456541	0.648001	NA
AC021231.2	1.77871	1.41717	1.02155	1.38728	0.165356	NA
AC021237.1	2.80294	-1.26011	0.725447	-1.73701	0.0823855	NA
AC021242.3	8.40569	-0.252211	0.44985	-0.560656	0.575032	NA
AC021321.1	70.5155	-0.103532	0.176025	-0.588169	0.556419	NA
AC021439.1	0.657027	-0.365047	1.49473	-0.244224	0.807058	NA
AC021483.1	3.47355	1.37971	0.659255	2.09284	0.0363638	NA
AC021483.2	3.77578	-0.585942	0.645594	-0.907602	0.364088	NA
AC021491.2	1.8512	-0.19751	0.968892	-0.203851	0.83847	NA
AC021491.4	0.664108	0.425135	1.74681	0.243378	0.807712	NA
AC021549.1	0.669466	-0.458868	1.61534	-0.28407	0.776357	NA
AC021594.2	10.2231	-0.359633	0.375431	-0.957919	0.338103	NA
AC021678.1	1.33371	-1.65061	1.23478	-1.33676	0.181302	NA
AC021683.1	0.653908	-0.777762	1.46855	-0.529612	0.596381	NA
AC021683.2	284.458	-0.346783	0.18763	-1.84823	0.0645687	0.242126
AC021683.3	62.313	-0.160616	0.19202	-0.836454	0.4029	NA
AC021683.4	1.61262	-0.44249	1.13647	-0.389356	0.697013	NA
AC021698.1	0.855371	2.88064	1.81427	1.58777	0.112339	NA
AC021739.2	8.7961	-0.640273	0.455572	-1.40543	0.159894	NA
AC021739.3	3.37353	-0.279929	0.626009	-0.447165	0.654756	NA
AC021739.4	0.663882	0.524046	1.60179	0.327163	0.743545	NA
AC021739.5	2.06396	-0.34692	0.922453	-0.376084	0.706854	NA
AC021752.1	3.03769	-1.20949	0.874416	-1.3832	0.166603	NA
AC021755.2	3.81405	0.325035	0.883032	0.36809	0.712806	NA
AC021755.3	18.4058	0.326872	0.373284	0.875665	0.381212	NA
AC021851.1	13.0415	-0.117271	0.341895	-0.343002	0.731597	NA
AC021860.1	0.796184	-1.56722	1.48999	-1.05183	0.292877	NA
AC021945.1	0.726631	-2.94248	1.49427	-1.96917	0.0489331	NA
AC022001.2	0.994963	0.524777	1.21309	0.432596	0.665308	NA
AC022001.3	126.01	0.0699749	0.127353	0.549458	0.582691	NA
AC022007.1	20.328	-0.173471	0.2521	-0.688102	0.491389	NA
AC022021.1	1.11477	0.0218197	1.24291	0.0175554	0.985994	NA
AC022034.2	7.39069	-0.0355527	0.441803	-0.0804719	0.935862	NA
AC022075.1	3.09644	0.257308	0.828648	0.310516	0.756169	NA
AC022079.1	1.98979	0.783063	0.844399	0.927362	0.353738	NA
AC022079.2	3.97136	-0.581314	0.61527	-0.944811	0.344755	NA
AC022098.1	69.6095	-0.19274	0.152499	-1.26388	0.206275	NA
AC022098.4	0.722554	2.09651	1.59567	1.31387	0.188889	NA
AC022107.1	390.841	0.0589575	0.0744608	0.791792	0.428482	0.658925
AC022121.1	1.86109	-0.189778	0.885713	-0.214265	0.83034	NA
AC022144.1	17.1382	-0.437182	0.345682	-1.26469	0.205981	NA
AC022148.1	141.029	0.0114556	0.160655	0.0713058	0.943154	NA
AC022148.2	4.82362	-0.655936	0.543855	-1.20609	0.227784	NA
AC022150.2	2.7712	0.670311	0.809551	0.828004	0.407668	NA
AC022150.4	200.973	-0.00226152	0.140238	-0.0161263	0.987134	0.995027
AC022154.1	20.6417	0.0681175	0.242544	0.280846	0.778829	NA
AC022164.1	6.9837	-0.115462	0.449121	-0.257085	0.797113	NA
AC022165.1	0.863119	1.19926	1.41101	0.849931	0.395363	NA
AC022167.1	6.55769	-0.659804	0.585695	-1.12653	0.25994	NA
AC022167.2	47.5484	-0.286249	0.191514	-1.49466	0.135002	NA
AC022167.4	0.797099	2.31716	1.56554	1.4801	0.138846	NA
AC022173.1	1.66567	-1.28789	0.998257	-1.29014	0.197004	NA
AC022182.1	1.0561	-0.304634	1.18274	-0.257567	0.796741	NA
AC022182.3	0.806318	0.954523	1.31137	0.727881	0.466687	NA
AC022201.2	2.79149	0.742407	0.752592	0.986468	0.323904	NA
AC022210.1	0.801123	0.686302	1.34981	0.508444	0.611142	NA
AC022211.1	10.3132	0.144736	0.38546	0.375489	0.707297	NA
AC022211.2	72.8807	0.037671	0.147903	0.2547	0.798955	NA
AC022211.3	3.77236	-0.465705	0.667104	-0.698099	0.485115	NA
AC022211.4	4.7493	0.173831	0.5912	0.294031	0.768734	NA
AC022215.1	0.729077	-0.774706	1.40289	-0.552222	0.580796	NA
AC022217.1	1.66465	-0.18141	0.850876	-0.213204	0.831168	NA
AC022294.1	1.50237	0.189563	1.48936	0.127278	0.89872	NA
AC022296.3	2.58875	0.173726	0.764548	0.227227	0.820247	NA
AC022306.1	3.20451	0.964241	0.773286	1.24694	0.21242	NA
AC022306.2	12.9058	-0.25665	0.389613	-0.658731	0.510068	NA
AC022306.3	2.93751	-0.276532	0.734128	-0.376681	0.706411	NA
AC022336.3	2.18157	-0.790168	0.914694	-0.86386	0.387665	NA
AC022364.1	70.6247	0.150745	0.151904	0.992369	0.321018	NA
AC022382.1	14.7961	-0.142305	0.341925	-0.416188	0.677272	NA
AC022390.1	0.97297	1.86998	1.28719	1.45276	0.146291	NA
AC022400.4	1.07203	-0.276521	1.22969	-0.224871	0.82208	NA
AC022400.5	17.9236	-0.0293225	0.366195	-0.0800736	0.936179	NA
AC022400.6	12.2368	-0.0793051	0.361041	-0.219657	0.826138	NA
AC022400.7	125.957	0.0165223	0.131726	0.125429	0.900184	NA
AC022400.8	145.763	-0.313214	0.235363	-1.33077	0.183265	NA
AC022400.9	0.934728	-2.75173	1.40644	-1.95652	0.050404	NA
AC022413.1	25.1773	0.360687	0.271695	1.32754	0.184329	NA
AC022415.1	19.9879	-0.217822	0.267989	-0.812802	0.416332	NA
AC022417.1	8.3138	0.141227	0.438779	0.321863	0.747557	NA
AC022424.1	2.80305	-0.770181	0.889283	-0.86607	0.386452	NA
AC022432.1	2.46548	-0.861835	0.792046	-1.08811	0.276545	NA
AC022497.1	5.72248	-0.577283	0.521751	-1.10643	0.268539	NA
AC022509.2	5.54522	0.284437	0.510112	0.557597	0.57712	NA
AC022509.3	54.2439	-0.102436	0.204438	-0.50106	0.616329	NA
AC022532.1	6.85829	-0.198231	0.474678	-0.417612	0.676231	NA
AC022558.1	3.64756	-1.01956	0.690687	-1.47615	0.139904	NA
AC022558.3	9.69031	0.187713	0.441142	0.425517	0.67046	NA
AC022601.1	1.11188	2.11783	1.64492	1.28749	0.197923	NA
AC022613.1	3.02778	1.04543	0.710753	1.47088	0.141324	NA
AC022613.2	3.82991	-0.456223	0.733989	-0.621566	0.534227	NA
AC022613.3	6.89757	0.303235	0.49525	0.612287	0.540348	NA
AC022639.1	4.39166	-0.101	0.64775	-0.155924	0.876093	NA
AC022679.1	0.750903	-1.0278	1.69258	-0.60724	0.543692	NA
AC022710.1	1.30434	-0.20131	1.04502	-0.192638	0.847242	NA
AC022730.4	1.25775	-0.21909	1.03342	-0.212004	0.832104	NA
AC022748.2	8.02285	-0.0230531	0.508451	-0.0453399	0.963836	NA
AC022762.1	1.721	0.976667	1.00849	0.968445	0.332822	NA
AC022762.2	38.1734	-0.0682337	0.197877	-0.344829	0.730223	NA
AC022784.1	4.49598	0.579789	0.545415	1.06302	0.287771	NA
AC022784.3	7.12918	-0.297139	0.447376	-0.664182	0.506574	NA
AC022784.7	26.9193	0.132875	0.262151	0.506866	0.612249	NA
AC022784.8	2.25938	-0.665588	0.795152	-0.837057	0.40256	NA
AC022816.1	11.0905	0.681531	0.489955	1.39101	0.164223	NA
AC022819.1	1.5217	0.544924	0.994546	0.547912	0.583752	NA
AC022868.1	0.92031	0.271711	1.44985	0.187406	0.851342	NA
AC022884.1	1.18462	-0.706474	1.1999	-0.588777	0.556011	NA
AC022893.1	71.4265	0.00338814	0.203443	0.016654	0.986713	NA
AC022893.2	763.78	-0.291104	0.130016	-2.23898	0.025157	0.153387
AC022898.2	2.33225	-0.176093	0.847976	-0.207663	0.835492	NA
AC022905.1	2.8665	-0.640897	0.898201	-0.713534	0.475515	NA
AC022916.1	101.945	0.0462347	0.118521	0.390096	0.696466	NA
AC022919.1	0.858926	0.561611	1.31828	0.426019	0.670094	NA
AC022960.2	31.2357	-0.332612	0.205919	-1.61526	0.106254	NA
AC022966.2	0.666269	-0.0357609	1.66778	-0.0214422	0.982893	NA
AC022968.1	3.50223	-0.119147	0.651563	-0.182864	0.854905	NA
AC023024.1	34.3492	-0.0988669	0.208647	-0.473848	0.635608	NA
AC023024.2	16.1159	-0.347392	0.344263	-1.00909	0.312932	NA
AC023034.2	8.71335	-0.293317	0.394445	-0.74362	0.457107	NA
AC023043.1	7.23877	0.181667	0.445733	0.40757	0.683589	NA
AC023043.2	1.48159	-1.61179	1.46087	-1.10331	0.269893	NA
AC023043.4	2.12193	-0.123984	0.916683	-0.135253	0.892412	NA
AC023055.1	2.8353	0.64282	0.814484	0.789237	0.429974	NA
AC023090.2	4.76212	-0.0457669	0.655008	-0.0698724	0.944295	NA
AC023154.1	7.71429	0.532446	0.470357	1.132	0.257633	NA
AC023157.3	134.857	0.209488	0.102836	2.0371	0.0416404	NA
AC023194.1	3.6302	-1.28778	0.677581	-1.90056	0.0573601	NA
AC023194.2	1.65335	0.25757	0.908581	0.283486	0.776804	NA
AC023283.1	125.782	-0.175091	0.108355	-1.61591	0.106115	NA
AC023300.2	1.47969	2.43915	1.21374	2.00962	0.0444715	NA
AC023300.3	0.912995	0.782702	1.20752	0.648189	0.516863	NA
AC023301.1	186.501	-0.0235064	0.187465	-0.125391	0.900214	0.950825
AC023302.1	2.32256	-1.03831	0.822169	-1.26289	0.206627	NA
AC023310.4	4.27004	-0.0371356	0.668964	-0.0555121	0.955731	NA
AC023355.1	38.1051	-0.169155	0.257706	-0.656389	0.511574	NA
AC023389.2	2.33278	-0.444875	0.846247	-0.525703	0.599094	NA
AC023421.1	1.532	0.551723	0.974559	0.566126	0.571308	NA
AC023421.2	0.862062	1.84112	1.58025	1.16508	0.243986	NA
AC023481.1	1.26707	-0.753745	1.28605	-0.586093	0.557813	NA
AC023509.2	1.2774	-0.580955	1.55854	-0.372756	0.70933	NA
AC023509.3	5.60585	0.217688	0.555976	0.391543	0.695396	NA
AC023509.4	32.8129	0.342472	0.257797	1.32846	0.184027	NA
AC023510.2	20.2398	0.646391	0.285287	2.26576	0.0234661	NA
AC023512.1	1.38165	-1.01353	1.08833	-0.931269	0.351714	NA
AC023632.1	6.06075	0.0930586	0.496879	0.187286	0.851436	NA
AC023632.2	44.6625	0.145939	0.195185	0.747693	0.454645	NA
AC023632.6	521.722	-0.109815	0.0759797	-1.44532	0.148369	0.377745
AC023644.1	1.79779	-0.177458	0.852275	-0.208217	0.83506	NA
AC023762.1	0.811042	-0.0421052	1.58086	-0.0266344	0.978751	NA
AC023794.4	2.34684	-0.00972352	0.784169	-0.0123998	0.990107	NA
AC023794.5	2.53264	-0.369015	0.776859	-0.475009	0.634781	NA
AC023818.2	7.17976	-0.20713	0.479472	-0.431997	0.665744	NA
AC023830.3	8.0617	-0.925641	0.454344	-2.03731	0.0416185	NA
AC023886.1	7.19904	0.229166	0.558847	0.41007	0.681754	NA
AC023886.2	5.97728	0.445026	0.505461	0.880436	0.378623	NA
AC023905.1	686.908	-0.117769	0.121728	-0.967481	0.333304	0.580043
AC023906.1	1.2551	-0.504832	1.0576	-0.477338	0.633121	NA
AC023906.3	5.44275	-0.316377	0.63173	-0.50081	0.616505	NA
AC023906.4	2.12776	-0.733204	0.834051	-0.879088	0.379354	NA
AC023906.5	1.1942	-0.616263	1.33379	-0.462039	0.644053	NA
AC023908.3	23.7758	-0.772544	0.263954	-2.92681	0.00342454	NA
AC023983.2	5.28532	-0.381636	0.540024	-0.706702	0.479752	NA
AC024060.1	41.1549	-0.138247	0.210574	-0.656525	0.511487	NA
AC024075.1	63.9907	0.123785	0.171093	0.723498	0.469374	NA
AC024075.2	136.57	-0.108908	0.103362	-1.05366	0.29204	NA
AC024243.1	4.58192	-0.924794	0.561401	-1.6473	0.099497	NA
AC024257.3	22.7336	-0.165424	0.292774	-0.565024	0.572057	NA
AC024257.4	8.83096	0.103198	0.430654	0.239631	0.810617	NA
AC024257.5	1.01923	-2.17858	1.53309	-1.42103	0.155307	NA
AC024267.6	1.4529	-0.019206	0.967831	-0.0198444	0.984168	NA
AC024270.4	6.02889	0.280131	0.488886	0.572998	0.566646	NA
AC024293.1	31.5494	0.397172	0.250224	1.58726	0.112453	NA
AC024337.2	0.802947	-0.31708	1.66272	-0.1907	0.848761	NA
AC024361.1	10.0839	-0.189991	0.413173	-0.459835	0.645635	NA
AC024361.2	5.02714	-0.0797557	0.487642	-0.163554	0.870082	NA
AC024451.2	0.780744	1.25252	1.43618	0.872118	0.383144	NA
AC024451.4	1.56314	-0.570804	1.14182	-0.499907	0.617141	NA
AC024475.4	1.06712	0.547964	1.20575	0.454459	0.649498	NA
AC024560.1	2.86089	0.549741	0.809148	0.679407	0.49688	NA
AC024568.1	1.79596	-0.384088	0.936072	-0.410319	0.681572	NA
AC024575.1	17.2329	-0.0184137	0.291496	-0.0631697	0.949631	NA
AC024580.1	15.5327	-0.395916	0.312695	-1.26614	0.205463	NA
AC024580.2	1.58535	-0.902156	0.916478	-0.984373	0.324932	NA
AC024587.1	1.04899	0.962993	1.27629	0.754523	0.450535	NA
AC024592.2	1.66521	1.65872	1.02494	1.61836	0.105586	NA
AC024601.1	1.98579	1.46241	0.885253	1.65196	0.0985418	NA
AC024610.2	45.3948	-0.422913	0.212977	-1.98573	0.0470637	NA
AC024614.4	5.5106	-0.861181	0.518054	-1.66234	0.0964448	NA
AC024619.4	1.24464	-2.30873	1.31598	-1.75438	0.0793647	NA
AC024884.1	1.85856	-0.483794	0.878287	-0.550838	0.581745	NA
AC024884.2	5.18927	0.293038	0.599719	0.488625	0.625108	NA
AC024896.1	3.65205	-0.725143	0.684497	-1.05938	0.289427	NA
AC024901.1	0.727642	0.519965	1.5998	0.32502	0.745166	NA
AC024909.3	1.30992	1.13631	1.10846	1.02512	0.305307	NA
AC024933.1	5.39117	0.394923	0.538822	0.732938	0.463596	NA
AC024940.1	36.8541	-0.26354	0.201351	-1.30886	0.190581	NA
AC024940.2	1.60648	2.67552	1.30195	2.05501	0.0398785	NA
AC025031.3	1.3517	-2.33653	1.26778	-1.84301	0.0653271	NA
AC025031.4	37.2319	-0.167265	0.246393	-0.678854	0.49723	NA
AC025031.5	1.12113	0.706395	1.28003	0.55186	0.581044	NA
AC025034.1	37.3544	0.219165	0.194598	1.12625	0.26006	NA
AC025043.1	1.36147	-0.190712	1.08555	-0.175682	0.860544	NA
AC025048.2	53.9239	-0.335486	0.158942	-2.11075	0.0347941	NA
AC025048.4	12.1711	0.631885	0.379244	1.66617	0.095679	NA
AC025048.6	11.0767	0.0344386	0.371168	0.0927846	0.926075	NA
AC025154.2	3.17493	1.09547	0.754862	1.45122	0.146719	NA
AC025162.1	0.798644	1.75282	1.45378	1.2057	0.227934	NA
AC025162.2	13.6919	-0.27757	0.320882	-0.865021	0.387027	NA
AC025164.2	53.611	-0.00465939	0.167092	-0.0278851	0.977754	NA
AC025165.1	3.84652	0.316764	0.605596	0.523062	0.600931	NA
AC025165.2	4.71031	0.533179	0.555573	0.959693	0.33721	NA
AC025165.4	1.05398	0.213961	1.26685	0.168892	0.865882	NA
AC025165.5	37.3855	-0.253294	0.226713	-1.11725	0.263889	NA
AC025166.1	1.52792	-1.38276	1.16275	-1.18921	0.234355	NA
AC025171.1	8.12487	0.402478	0.403967	0.996313	0.319098	NA
AC025171.2	6.35976	-0.255997	0.482905	-0.530118	0.59603	NA
AC025171.4	0.803906	-2.39384	1.4241	-1.68095	0.0927732	NA
AC025174.1	0.802883	2.10324	1.70485	1.23368	0.217322	NA
AC025175.1	11.9635	-0.351517	0.344332	-1.02086	0.307319	NA
AC025176.1	0.933116	-1.59109	1.35594	-1.17342	0.240627	NA
AC025178.1	4.59634	-0.177661	0.592532	-0.299833	0.764304	NA
AC025181.2	29.8297	0.130309	0.238788	0.545709	0.585266	NA
AC025219.1	3.33989	-0.139655	0.838069	-0.166639	0.867654	NA
AC025253.1	0.865717	0.969607	1.38313	0.701022	0.483289	NA
AC025257.1	2.03845	-0.436822	0.823781	-0.530265	0.595928	NA
AC025259.1	2.24597	0.340423	0.835268	0.407561	0.683596	NA
AC025259.2	2.6976	-0.131449	0.743265	-0.176854	0.859623	NA
AC025262.1	5.08805	-0.192905	0.604777	-0.318969	0.74975	NA
AC025263.1	4.75845	0.457421	0.611037	0.748599	0.454099	NA
AC025265.1	4.31166	-0.350292	0.592261	-0.591448	0.55422	NA
AC025268.1	2.19358	0.779728	0.842771	0.925195	0.354865	NA
[truncated: 24,543 more rows]
