# Supplementary material for: Imbalanced unfolded protein response signaling contributes to 1-deoxysphingolipid retinal toxicity
Source: Nat Commun. 2023 Jul 11;14:4119. doi: 10.1038/s41467-023-39775-w (PMC10336013; doi:10.1038/s41467-023-39775-w)
Supplement: Supplementary file 4 — Supplementary Dataset 3 [file 41467_2023_39775_MOESM4_ESM.xlsx]

## Sheet: Day 4 - 1-dSA vs controlresults
	baseMean	log2FoldChange	lfcSE	stat	pvalue	padj
44256	106.384	-0.189683	0.12536	-1.5131	0.130254	0.331076
44257	211.791	-0.224285	0.106255	-2.11083	0.0347872	0.134426
44258	560.041	-0.200251	0.0608383	-3.29153	0.000996445	0.00857631
44259	163.046	0.857793	0.172144	4.98299	6.26e-07	1.4e-05
44260	1550.4	0.041175	0.0441073	0.933519	0.350552	0.59609
44261	4764.36	-0.121829	0.0566832	-2.1493	0.0316108	0.125087
44262	3681.61	0.0932105	0.0473159	1.96996	0.0488429	0.171244
44263	2321.29	-0.309566	0.0667037	-4.64091	3.47e-06	6.57e-05
44264	2121.76	-0.0590116	0.0636317	-0.927393	0.353722	0.598982
44265	11.6143	0.470518	0.582689	0.807494	0.419382	0.658425
44266	21.1081	0.500123	0.348551	1.43486	0.151326	0.364944
44531	1.38698	-0.302896	1.10528	-0.274045	0.78405	NA
A1BG	12.0615	-0.189692	0.369507	-0.513365	0.607696	0.798286
A1BG-AS1	127.917	0.0194337	0.126828	0.153229	0.878218	0.94669
A2M	690.643	1.35956	0.42097	3.22959	0.00123968	0.0102553
A2M-AS1	140.99	-0.467328	0.168362	-2.77573	0.00550784	0.0330898
A2ML1	3.44713	0.0564191	0.717711	0.0786097	0.937343	0.974268
A3GALT2	1.33029	1.70243	1.29496	1.31466	0.188626	NA
A4GALT	15.7646	1.15942	0.383421	3.02389	0.00249548	0.0178586
AAAS	1211.1	-0.121533	0.0633668	-1.91793	0.05512	0.186543
AACS	1211.41	-0.209769	0.0644657	-3.25396	0.00113806	0.00955676
AACSP1	4.27939	-0.0511064	0.939248	-0.054412	0.956607	0.982339
AADAT	268.784	-0.0295625	0.0927454	-0.318749	0.749917	0.881086
AAGAB	849.529	0.26774	0.0687324	3.8954	9.8e-05	0.00121912
AAK1	4807.98	-0.161106	0.0583194	-2.76248	0.00573637	0.0341607
AAMDC	202.031	0.0752934	0.107331	0.701504	0.482988	0.710649
AAMP	2413.95	0.0195582	0.0439418	0.445094	0.656252	0.827223
AANAT	381.022	0.00147271	0.0986795	0.0149241	0.988093	0.995418
AAR2	658.329	0.244098	0.0643454	3.79356	0.000148501	0.00173252
AARD	6.10147	-1.1512	0.495151	-2.32494	0.020075	0.0891819
AARS	11481.8	0.0964997	0.0451422	2.13768	0.0325425	0.127827
AARS2	968.296	-0.166345	0.0585699	-2.84011	0.00450981	0.028379
AARSD1	48.3053	-0.397743	0.211731	-1.87853	0.0603083	0.198849
AASDH	809.009	-0.0521333	0.0730032	-0.714124	0.47515	0.704587
AASDHPPT	1872.52	0.0469301	0.0530594	0.884481	0.376436	0.620851
AASS	506.723	-0.0307727	0.105785	-0.2909	0.771128	0.891623
AATF	854.902	0.543065	0.057077	9.5146	1.82e-21	3.3e-19
AATK	512.413	-0.145406	0.0973347	-1.49387	0.135209	0.339096
ABALON	9.39575	0.567706	0.438235	1.29544	0.195169	0.427083
ABAT	1308.66	-0.188662	0.101148	-1.86521	0.0621524	0.203048
ABCA1	1140.18	0.714465	0.109151	6.54566	5.92e-11	2.99e-09
ABCA10	39.409	-0.183274	0.223509	-0.819985	0.412224	0.65219
ABCA11P	30.8648	-0.124726	0.237526	-0.525104	0.599511	0.792597
ABCA12	7.01769	0.214241	0.528766	0.405172	0.685351	0.844953
ABCA13	7.73683	0.520713	0.478573	1.08806	0.276571	0.522059
ABCA17P	40.2796	-0.143731	0.221271	-0.649571	0.51597	0.734205
ABCA2	1829.48	-0.500288	0.0902112	-5.54573	2.93e-08	8.91e-07
ABCA3	1816.22	0.0210272	0.0555877	0.378271	0.70523	0.857492
ABCA4	18899.2	-0.296771	0.0858152	-3.45826	0.000543686	0.00520939
ABCA5	2379.05	-0.13187	0.0808099	-1.63185	0.10271	0.282421
ABCA6	8.26775	0.620158	0.450025	1.37805	0.168187	0.389357
ABCA7	13992.7	0.260299	0.0871949	2.98525	0.00283343	0.0197293
ABCA8	79.207	-0.192782	0.444468	-0.433738	0.664479	0.832306
ABCA9	13.9285	-0.70493	0.436997	-1.61312	0.106718	0.289641
ABCB1	39.819	2.66649	0.322633	8.26478	1.4e-16	1.61e-14
ABCB10	515.442	-0.0380956	0.0767398	-0.496425	0.619594	0.805376
ABCB11	3.33553	-0.633366	0.722457	-0.876683	0.380659	0.623786
ABCB4	32.5653	0.588242	0.268607	2.18997	0.0285261	0.116056
ABCB5	3.16762	-0.797275	0.851625	-0.936181	0.34918	0.594895
ABCB6	91.5748	0.215632	0.199344	1.08171	0.279383	0.525375
ABCB7	1055.09	-0.0117834	0.05667	-0.20793	0.835284	0.92573
ABCB8	618.896	-0.0547024	0.0790091	-0.692355	0.488714	0.715202
ABCB9	440.643	-0.331222	0.0980149	-3.3793	0.000726699	0.00663138
ABCC1	1359.68	0.182201	0.0606377	3.00475	0.00265803	0.0187821
ABCC10	362.254	-0.10389	0.0947096	-1.09693	0.272672	0.518185
ABCC11	12.4036	-0.316262	0.323058	-0.978962	0.327599	0.57604
ABCC12	1.98975	4.38551	1.09739	3.9963	6.43e-05	NA
ABCC2	74.6998	0.140599	0.171636	0.819166	0.412692	0.652629
ABCC3	60.6449	2.69192	0.334984	8.03597	9.28e-16	9.51e-14
ABCC4	187.149	-0.0781093	0.133364	-0.585687	0.558086	0.763444
ABCC5	3754.28	0.374939	0.0835629	4.48691	7.23e-06	0.000125696
ABCC6	35.0948	-0.839137	0.23218	-3.61417	0.00030131	0.00317615
ABCC6P1	8.74134	-0.718668	0.417289	-1.72223	0.0850279	0.249793
ABCC6P2	3.00873	-0.269405	0.684685	-0.393473	0.69397	0.850804
ABCC8	112.875	0.0384711	0.218011	0.176464	0.85993	0.93722
ABCC9	59.667	-0.949763	0.313593	-3.02865	0.00245647	0.0176188
ABCD1	138.538	-0.0690483	0.120307	-0.573936	0.566011	0.769849
ABCD2	141.87	-0.0308689	0.151927	-0.203183	0.838992	0.92757
ABCD3	1176.09	0.00255201	0.0738891	0.0345384	0.972448	0.988496
ABCD4	1362.88	-0.0632596	0.0967612	-0.65377	0.51326	0.732142
ABCE1	1865.42	0.176866	0.0610306	2.89798	0.0037557	0.0244858
ABCF1	2018.81	0.00486655	0.0410565	0.118533	0.905645	0.95907
ABCF2P1	1.18972	-2.19621	1.23927	-1.77219	0.0763637	NA
ABCF3	1206.65	0.12417	0.0502667	2.47023	0.0135028	0.0662029
ABCG1	1287.3	-0.213877	0.0631067	-3.38912	0.000701165	0.00641928
ABCG2	1.17279	1.47353	1.32423	1.11274	0.265821	NA
ABCG4	2001.35	-0.387484	0.0722504	-5.36306	8.18e-08	2.25e-06
ABCG8	0.693622	0.297437	1.89961	0.156579	0.875577	NA
ABHD1	19.9591	-0.502471	0.271308	-1.85203	0.0640214	0.207042
ABHD10	1454.39	-0.125748	0.0749269	-1.67828	0.0932931	0.265375
ABHD11	287.779	0.114672	0.0980512	1.16951	0.242198	0.484665
ABHD11-AS1	0.998627	2.46815	1.33813	1.84447	0.0651149	NA
ABHD12	1285.06	-0.0177339	0.0602043	-0.294562	0.768328	0.890176
ABHD12B	11.409	0.175886	0.457603	0.384365	0.700708	0.854611
ABHD13	868.532	0.0646294	0.0760043	0.850338	0.395137	0.636542
ABHD14A	568.194	-0.12309	0.0744656	-1.65298	0.0983346	0.27419
ABHD14A-ACY1	1.76636	-0.382465	0.871744	-0.438735	0.660853	NA
ABHD14B	711.515	-0.315034	0.0713208	-4.41714	1e-05	0.000167976
ABHD15	286.837	-0.413667	0.0914322	-4.5243	6.06e-06	0.000108085
ABHD16A	26.645	-0.467938	0.248271	-1.88479	0.0594584	0.196944
ABHD16B	1.05084	-0.343707	1.6105	-0.213416	0.831002	NA
ABHD17A	964.534	-0.0338054	0.0658576	-0.513311	0.607734	0.79829
ABHD17B	798.121	0.0832274	0.0679366	1.22507	0.220547	0.4593
ABHD17C	310.465	0.107278	0.11153	0.961882	0.336109	0.583815
ABHD18	473.616	-0.135089	0.0760097	-1.77726	0.0755252	0.231871
ABHD2	1918.32	-0.0685878	0.11774	-0.582536	0.560206	0.764944
ABHD3	386.732	0.0969292	0.0831828	1.16526	0.243915	0.486523
ABHD4	1154.64	0.332448	0.0617423	5.38444	7.27e-08	2.04e-06
ABHD5	727.788	0.329	0.081216	4.05092	5.1e-05	0.000697457
ABHD6	692.191	-0.0855976	0.0751305	-1.13932	0.25457	0.498845
ABHD8	1429.56	-0.179691	0.0632169	-2.84245	0.00447676	0.0282027
ABI1	1203.31	0.259582	0.0599581	4.3294	1.5e-05	0.000238431
ABI1P1	0.47619	-0.38214	2.03298	-0.18797	0.8509	NA
ABI2	3517.64	0.104357	0.0573118	1.82086	0.0686278	0.21712
ABI3	6.06402	-0.601049	0.461312	-1.30291	0.192605	0.423694
ABI3BP	108.907	-0.0246167	0.248793	-0.0989446	0.921182	0.966965
ABITRAM	737.754	0.00121836	0.0835305	0.0145859	0.988363	0.995556
ABL1	2857.29	0.141125	0.0803026	1.75742	0.0788468	0.237834
ABL2	1956.05	0.0297577	0.0662024	0.449495	0.653074	0.825306
ABLIM1	4179.59	0.162648	0.0696542	2.33508	0.0195394	0.0873739
ABLIM2	177.884	-0.030758	0.110599	-0.278104	0.780933	0.897487
ABLIM3	2028.96	-0.122094	0.092019	-1.32684	0.184563	0.413023
ABO	0.640614	-2.03279	1.96519	-1.0344	0.300951	NA
ABR	2948.1	0.215523	0.0929909	2.31768	0.020467	0.0905823
ABRACL	105.393	0.609555	0.162568	3.74953	0.000177166	0.00201432
ABRAXAS1	342.081	-0.256833	0.10405	-2.46835	0.0135737	0.0664488
ABRAXAS2	454.133	0.261087	0.0849477	3.0735	0.00211561	0.0155892
ABT1	695.664	0.160029	0.0835514	1.91533	0.0554502	0.187405
ABTB1	1113.46	-0.0511284	0.0806522	-0.633937	0.526122	0.740941
ABTB2	429.832	0.332474	0.092361	3.59972	0.000318554	0.00331737
AC000035.1	1.87377	1.65999	1.02668	1.61684	0.105912	NA
AC000065.2	0.869671	0.504518	1.46525	0.344323	0.730604	NA
AC000068.1	73.7228	-0.556334	0.147251	-3.77815	0.000157998	0.00182979
AC000068.2	15.455	-0.0175513	0.316644	-0.0554291	0.955797	0.981943
AC000068.3	24.5456	-0.325622	0.282244	-1.15369	0.248628	0.492017
AC000072.1	0.422096	1.7465	2.4417	0.715282	0.474435	NA
AC000085.1	6.69489	-0.96784	0.546642	-1.77052	0.0766407	0.23395
AC000089.1	0.479749	0.454423	1.73521	0.261884	0.793411	NA
AC000093.1	18.7028	-0.190993	0.344294	-0.554738	0.579074	0.778056
AC000095.1	4.40165	0.13357	0.560686	0.238226	0.811706	0.914023
AC000095.3	4.79807	-0.622208	0.586407	-1.06105	0.288666	0.535226
AC000113.1	0.491316	0.769288	2.17833	0.353156	0.723972	NA
AC000120.1	6.68276	-0.678695	0.55455	-1.22387	0.221002	0.459827
AC000123.2	7.47997	-0.595752	0.487705	-1.22154	0.221881	0.460586
AC000123.3	40.6882	0.0907969	0.292597	0.310313	0.756323	0.884263
AC000124.1	77.3316	-0.446844	0.17402	-2.56777	0.0102354	0.0531961
AC000403.1	11.4454	-0.452742	0.358541	-1.26273	0.206685	0.44231
AC001226.1	2.59293	-0.736349	0.873215	-0.843261	0.399082	0.640219
AC001226.2	7.69695	0.652808	0.517901	1.26049	0.207493	0.443447
AC002044.2	0.629427	-0.966911	1.68699	-0.573156	0.566539	NA
AC002056.1	1.50059	1.57055	1.21227	1.29554	0.195135	NA
AC002059.1	3.80827	0.524489	0.658176	0.796884	0.425519	0.66353
AC002064.1	6.15263	-0.176853	0.489509	-0.361287	0.717885	0.86341
AC002064.3	0.534724	0.194016	1.92764	0.10065	0.919828	NA
AC002069.2	0.366605	0.80484	2.23117	0.360726	0.718305	NA
AC002070.1	1.62995	-0.792704	1.03783	-0.763812	0.444979	NA
AC002074.1	2.08921	1.45978	1.01643	1.43619	0.150949	NA
AC002075.2	0.758523	-0.548332	1.34976	-0.406245	0.684562	NA
AC002076.1	2.6637	-0.495651	0.74826	-0.662405	0.507712	0.728491
AC002076.2	2.20357	-0.270583	0.774473	-0.349377	0.726806	NA
AC002094.2	1.67513	1.63446	1.18356	1.38097	0.167289	NA
AC002094.4	14.0923	0.511003	0.398905	1.28101	0.200189	0.433246
AC002116.2	8.08019	-0.931192	0.434854	-2.14139	0.0322426	0.12696
AC002128.1	4.11856	0.808647	0.805727	1.00362	0.31556	0.563957
AC002128.2	0.427721	0.749936	4.72609	0.15868	0.873921	NA
AC002310.1	62.755	0.0239693	0.168929	0.14189	0.887167	0.950794
AC002310.2	2.14956	0.339296	0.852159	0.398161	0.690512	NA
AC002310.5	10.5084	-0.659916	0.374195	-1.76356	0.0778057	0.236124
AC002347.1	0.581055	1.74792	1.77398	0.985307	0.324473	NA
AC002347.2	0.71552	-0.765214	1.38423	-0.552808	0.580395	NA
AC002350.2	4.10364	-0.72303	0.699223	-1.03405	0.301114	0.548363
AC002368.1	1.01666	-1.30304	1.41891	-0.918339	0.358441	NA
AC002377.1	1.00019	-0.418671	1.03368	-0.40503	0.685456	NA
AC002378.1	0.470122	2.19137	1.9013	1.15257	0.249089	NA
AC002398.1	0.815936	-0.93013	1.65842	-0.560853	0.574898	NA
AC002401.1	3.15916	-0.211067	0.637411	-0.331132	0.740545	0.876928
AC002401.2	1.04462	1.07847	1.46832	0.734495	0.462647	NA
AC002401.3	1.11277	-0.909118	1.60623	-0.565996	0.571396	NA
AC002401.4	0.774958	2.03196	1.45975	1.39199	0.163924	NA
AC002429.2	2.06022	-0.376556	0.768049	-0.490277	0.623938	NA
AC002451.1	7.45431	0.203212	0.456065	0.445577	0.655903	0.827223
AC002454.1	0.383001	0.247227	2.05911	0.120065	0.904432	NA
AC002456.1	8.74832	-0.146319	0.476279	-0.307212	0.758682	0.885497
AC002460.2	7.0266	-0.389901	0.493024	-0.790836	0.42904	0.666722
AC002463.1	0.3712	1.86577	2.57677	0.724071	0.469022	NA
AC002467.1	93.7945	-0.136957	0.144014	-0.950999	0.341605	0.588213
AC002470.1	23.719	-0.0543104	0.233128	-0.232964	0.81579	0.915759
AC002472.1	0.78774	-1.29651	1.70303	-0.761295	0.446481	NA
AC002472.2	14.0079	-0.0580828	0.350289	-0.165814	0.868303	0.94181
AC002472.3	1.21459	-1.24444	1.20601	-1.03187	0.302132	NA
AC002480.1	1.23338	0.832094	1.3765	0.604501	0.545511	NA
AC002480.2	0.870633	2.43195	1.61331	1.50743	0.1317	NA
AC002511.1	2.87782	1.1932	1.09019	1.09448	0.273743	0.518964
AC002511.2	1.80856	-0.695263	1.19092	-0.583805	0.559352	NA
AC002524.1	7.16737	-0.633402	0.446901	-1.41732	0.156389	0.372111
AC002540.1	0.447789	-0.386821	2.21017	-0.175018	0.861065	NA
AC002550.1	0.419355	-1.52839	2.18559	-0.699304	0.484362	NA
AC002550.2	5.68278	0.311883	0.520574	0.599113	0.549097	0.757619
AC002553.1	6.17223	-0.361157	0.484641	-0.745206	0.456147	0.688798
AC002553.2	1.79609	0.726346	1.07188	0.677639	0.498	NA
AC002558.1	5.6774	-0.881974	0.596787	-1.47787	0.139443	0.345044
AC002558.2	0.454517	1.37102	1.94839	0.703671	0.481638	NA
AC002558.3	10.8399	-0.85597	0.447656	-1.91211	0.0558615	0.188398
AC003002.2	2.19201	-0.0152589	0.929624	-0.0164141	0.986904	NA
AC003002.3	5.18898	-0.692086	0.570021	-1.21414	0.224694	0.463679
AC003005.2	1.28166	2.4798	1.33461	1.85807	0.0631593	NA
AC003035.1	17.2373	-0.537714	0.325905	-1.64991	0.0989618	0.275186
AC003035.2	0.61403	-1.16304	1.76581	-0.658644	0.510125	NA
AC003043.2	1.49972	-0.56127	1.25545	-0.447067	0.654826	NA
AC003072.1	33.0273	-0.206094	0.221633	-0.929887	0.35243	0.597672
AC003072.2	1.16936	-0.804938	0.995245	-0.808784	0.418639	NA
AC003077.1	0.437889	0.504349	1.8356	0.27476	0.7835	NA
AC003086.1	2.95638	-0.436517	0.833852	-0.523495	0.60063	0.793373
AC003092.1	4.64557	5.18275	1.0524	4.92469	8.45e-07	1.84e-05
AC003092.2	29.2073	-0.194598	0.313914	-0.619908	0.535319	0.747079
AC003101.3	0.871071	-0.839809	1.28477	-0.653662	0.513329	NA
AC003102.1	44.6832	-0.28073	0.244679	-1.14734	0.251241	0.495346
AC003666.1	0.687151	-0.963431	1.60456	-0.600432	0.548218	NA
AC003681.1	14.8399	-0.314695	0.406691	-0.773795	0.439052	0.674061
AC003682.1	7.87668	-0.716401	0.490128	-1.46166	0.143834	0.35264
AC003956.1	0.725446	-0.46039	1.23563	-0.372595	0.70945	NA
AC003965.1	6.22473	-0.86587	0.562824	-1.53844	0.123942	0.320754
AC003991.1	0.514842	-0.977815	2.04803	-0.477441	0.633048	NA
AC003991.2	0.503995	-0.947065	1.8883	-0.501543	0.615989	NA
AC004023.1	0.96852	-0.96355	1.4231	-0.677079	0.498356	NA
AC004024.1	3.44911	0.758613	0.694988	1.09155	0.275031	0.520246
AC004034.1	1.13873	0.558572	1.1168	0.500155	0.616966	NA
AC004057.1	45.5698	-0.134339	0.234159	-0.573706	0.566167	0.769918
AC004066.2	0.396785	2.48175	2.09117	1.18677	0.235317	NA
AC004067.1	4.79773	-0.297988	0.664569	-0.448393	0.65387	0.825896
AC004069.1	10.6307	0.349525	0.382021	0.914936	0.360225	0.604678
AC004076.1	4.81731	0.687404	0.611318	1.12446	0.260817	0.506037
AC004076.2	15.5434	0.332544	0.373381	0.890631	0.373127	0.617272
AC004083.1	2.49805	-1.1032	0.814522	-1.35442	0.175603	0.400406
AC004130.2	10.7846	-0.42461	0.363765	-1.16727	0.243103	0.485578
AC004147.2	105.221	-0.489077	0.179441	-2.72556	0.00641917	0.0372271
AC004148.1	14.8661	-0.578796	0.339902	-1.70283	0.0886	0.256687
AC004156.1	8.59617	-0.348262	0.417024	-0.835113	0.403654	0.644472
AC004158.1	14.0191	0.70655	0.463745	1.52358	0.127615	0.326776
AC004160.1	3.36726	-0.0741271	0.763307	-0.0971131	0.922637	0.967605
AC004221.1	3.96411	0.535296	0.629542	0.850295	0.395161	0.636542
AC004223.2	0.517254	2.06196	1.79218	1.15053	0.249924	NA
AC004223.4	0.75194	0.396741	1.4033	0.28272	0.777392	NA
AC004224.1	1.69934	-0.64577	0.984573	-0.655889	0.511896	NA
AC004231.1	1.86784	1.51797	1.23487	1.22925	0.218978	NA
AC004232.2	20.2376	-0.0769512	0.330118	-0.233102	0.815682	0.915759
AC004233.1	6.17239	-0.830572	0.521496	-1.59267	0.111233	0.298107
AC004233.2	40.8623	0.118347	0.193569	0.611396	0.540938	0.751499
AC004233.3	7.52722	0.155754	0.483317	0.32226	0.747256	0.879718
AC004241.1	31.4158	-0.0810092	0.230426	-0.351563	0.725166	0.867931
AC004241.2	1.25617	2.9063	1.36045	2.13628	0.0326568	NA
AC004241.3	8.59097	-0.0366834	0.435013	-0.0843272	0.932796	0.972212
AC004241.4	0.999677	-1.30082	1.18087	-1.10158	0.270645	NA
AC004241.5	1.45251	0.54739	1.26021	0.434364	0.664024	NA
AC004263.1	1.88802	-1.66524	1.23561	-1.34771	0.177753	NA
AC004263.2	5.4015	-0.47857	0.567874	-0.84274	0.399374	0.640422
AC004264.1	10.1793	1.71098	0.486318	3.51824	0.000434425	0.00429843
AC004264.2	5.35273	0.408295	0.678762	0.601529	0.547488	0.756398
AC004381.1	0.522685	-0.63435	1.59382	-0.398006	0.690626	NA
AC004383.1	7.51894	-0.142304	0.467097	-0.304657	0.760627	0.886451
AC004386.1	2.13335	-0.0803442	0.807713	-0.0994712	0.920764	NA
AC004408.1	0.864417	-0.954502	1.38077	-0.69128	0.489389	NA
AC004408.2	86.9109	-0.0375578	0.190425	-0.197231	0.843647	0.929184
AC004453.1	12.1364	-0.163662	0.359346	-0.455444	0.64879	0.823186
AC004453.2	2.74542	0.189297	0.817076	0.231676	0.81679	0.916395
AC004461.2	5.73398	-0.158214	0.586549	-0.269737	0.787362	0.90074
AC004464.1	1.12795	-0.160502	1.13865	-0.140958	0.887903	NA
AC004466.1	35.2862	-0.0415364	0.205446	-0.202176	0.839779	0.9279
AC004466.2	0.851049	1.1801	1.46506	0.805498	0.420533	NA
AC004467.1	1.25701	1.79013	1.40059	1.27813	0.201204	NA
AC004471.1	2.23267	-0.20601	0.806451	-0.255453	0.798374	NA
AC004471.2	1.96162	-1.0788	0.99716	-1.08187	0.279309	NA
AC004477.1	63.5083	-0.509314	0.181422	-2.80733	0.00499533	0.0306263
AC004477.2	2.10777	-1.11159	0.866271	-1.28319	0.199427	NA
AC004477.3	3.44911	-0.341244	0.661656	-0.515742	0.606035	0.796991
AC004490.1	1.85872	0.626483	1.06263	0.589557	0.555488	NA
AC004491.1	0.915165	1.15624	1.37297	0.842148	0.399705	NA
AC004492.1	11.2593	0.00870804	0.394806	0.0220565	0.982403	0.993122
AC004494.1	8.00933	-0.549597	0.503382	-1.09181	0.274917	0.520205
AC004522.3	2.27119	-0.271719	0.991988	-0.273913	0.784151	0.89916
AC004522.5	3.13932	-0.490116	0.806433	-0.607758	0.543348	0.753209
AC004528.2	1.9084	-0.341092	0.892409	-0.382215	0.702302	NA
AC004540.1	602.534	0.180983	0.0802599	2.25496	0.0241358	0.102161
AC004540.2	113.267	0.407242	0.163909	2.48456	0.0129711	0.0641572
AC004542.2	1.13598	-1.14614	1.24838	-0.918099	0.358567	NA
AC004554.2	3.85049	-0.822763	0.691609	-1.18964	0.234189	0.475096
AC004556.3	36.3122	0.0156489	0.219605	0.0712593	0.943191	0.976911
AC004584.3	6.15372	-0.213903	0.613405	-0.348715	0.727303	0.869051
AC004590.1	0.4476	0.789059	1.762	0.44782	0.654283	NA
AC004593.2	1.21988	-2.12845	1.4802	-1.43795	0.150448	NA
AC004593.3	1.69716	-1.24294	1.10664	-1.12316	0.261368	NA
AC004594.1	0.34664	0	2.73422	0	1	NA
AC004596.1	1.604	0.532248	1.05793	0.503102	0.614892	NA
AC004623.1	1.53179	-1.6994	1.14491	-1.48432	0.137725	NA
AC004672.1	0.561284	-0.193896	1.635	-0.118591	0.905599	NA
AC004674.2	0.380871	-0.383745	2.22846	-0.172201	0.863279	NA
AC004678.1	2.00516	-0.755529	0.946948	-0.797857	0.424954	NA
AC004687.2	1.60399	-2.54854	0.984781	-2.58792	0.00965564	NA
AC004687.3	9.79113	-0.522834	0.399986	-1.30713	0.191169	0.421745
AC004696.1	2.14316	-1.26088	0.864482	-1.45854	0.144693	NA
AC004706.1	1.51532	0.0161355	0.950462	0.0169765	0.986455	NA
AC004706.3	101.672	-0.220731	0.155026	-1.42383	0.154496	0.369449
AC004707.1	0.74762	-2.27982	1.56413	-1.45756	0.144961	NA
AC004771.1	2.27281	-2.39452	1.04277	-2.29629	0.0216591	0.0944047
AC004771.2	3.28077	0.0383845	0.67845	0.0565767	0.954882	0.981564
AC004771.3	43.4295	-0.253628	0.206716	-1.22694	0.219845	0.458354
AC004771.4	14.1398	-0.818612	0.313464	-2.61151	0.0090144	0.0482137
AC004771.5	0.856727	-2.23635	1.56125	-1.43241	0.152027	NA
AC004777.1	1.81896	-0.947055	0.823781	-1.14964	0.25029	NA
AC004784.1	1.30467	-0.209022	1.17342	-0.17813	0.858621	NA
AC004797.1	1.72155	-0.0132287	0.926496	-0.0142783	0.988608	NA
AC004801.2	2.70377	-1.07197	0.888369	-1.20668	0.227557	0.466794
AC004801.6	3.54901	-0.474182	0.61072	-0.776431	0.437495	0.67273
AC004803.1	127.588	-0.074686	0.136801	-0.545948	0.585102	0.782357
AC004812.2	132.816	-0.143172	0.129327	-1.10705	0.268271	0.5133
AC004816.1	116.686	0.0448874	0.120934	0.371172	0.710509	0.860494
AC004816.2	1.88295	0.1378	0.869016	0.15857	0.874008	NA
AC004825.2	5.95337	0.244825	0.549697	0.445381	0.656044	0.827223
AC004828.1	0.630102	-1.36965	1.93326	-0.708469	0.478654	NA
AC004828.2	8.67132	-0.493049	0.465803	-1.05849	0.289831	0.536429
AC004832.1	0.653151	0.778618	1.58553	0.491077	0.623372	NA
AC004832.2	0.856445	-2.95677	1.45162	-2.03687	0.0416626	NA
AC004832.4	1.16686	1.10021	1.38353	0.795217	0.426487	NA
AC004832.5	19.3452	-0.502151	0.31176	-1.6107	0.107246	0.290503
AC004832.6	1.89109	1.53052	1.2173	1.25731	0.208641	NA
AC004834.1	18.6697	-0.123596	0.309834	-0.398911	0.689959	0.84788
AC004835.1	41.1142	-0.355962	0.214433	-1.66002	0.0969105	0.271638
AC004837.4	9.08326	-0.746966	0.418813	-1.78353	0.0745001	0.229572
AC004839.1	1.83953	0.81114	0.855695	0.947932	0.343164	NA
AC004839.2	3.73727	-0.250559	0.743742	-0.33689	0.7362	0.873607
AC004840.1	0.481776	0.227619	2.21723	0.102659	0.918233	NA
AC004846.2	18.2431	-0.736565	0.316521	-2.32706	0.0199619	0.0888028
AC004847.1	0.655799	-0.381581	1.97607	-0.193101	0.84688	NA
AC004854.2	13.8917	0.0919782	0.378002	0.243327	0.807752	0.911849
AC004862.1	6.03802	-0.161162	0.553522	-0.291158	0.77093	0.891623
AC004865.2	17.2224	0.303146	0.342862	0.884164	0.376608	0.620899
AC004877.1	77.3884	-0.0965173	0.150519	-0.641231	0.521373	0.737478
AC004877.2	15.567	-0.0129795	0.351718	-0.0369032	0.970562	0.987675
AC004882.3	2.0351	-0.43978	0.934063	-0.470824	0.637766	NA
AC004889.1	0.448295	0.207083	1.92733	0.107446	0.914436	NA
AC004890.2	89.1915	-0.289264	0.149946	-1.92913	0.0537149	0.183142
AC004895.1	1.33489	-0.405151	1.15722	-0.350108	0.726258	NA
AC004908.1	0.607512	-0.975385	1.94925	-0.500389	0.616801	NA
AC004908.2	87.4145	-0.281718	0.195834	-1.43855	0.150277	0.363117
AC004908.3	16.9879	-0.417934	0.282552	-1.47914	0.139102	0.344391
AC004912.1	0.447692	-0.926329	1.87453	-0.494166	0.621189	NA
AC004918.1	55.8051	-0.0798121	0.186148	-0.428756	0.668101	0.833975
AC004918.4	89.2874	-0.179523	0.154184	-1.16435	0.244283	0.486958
AC004922.1	1.18554	-0.0109158	1.17593	-0.00928266	0.992594	NA
AC004923.1	4.9907	-0.286386	0.560602	-0.510855	0.609453	0.798863
AC004923.4	4.09378	0.465991	0.674963	0.690394	0.489946	0.715579
AC004925.1	6.80478	0.0441889	0.669524	0.0660005	0.947377	0.97875
AC004938.1	0.469241	2.71671	4.68132	0.58033	0.561692	NA
AC004938.2	19.5818	-0.274369	0.284695	-0.963731	0.335181	0.583108
AC004943.1	15.5122	-1.0307	0.410332	-2.51187	0.0120093	0.0603858
AC004943.2	197.387	-0.295358	0.0927572	-3.1842	0.00145153	0.0116107
AC004943.3	0.508259	-0.305586	1.59286	-0.191848	0.847861	NA
AC004947.1	0.966687	-0.295799	1.58417	-0.186722	0.851878	NA
AC004947.2	157.173	0.412757	0.147933	2.79016	0.00526824	0.03195
AC004947.3	6.94631	1.03114	0.562125	1.83436	0.0665998	0.212803
AC004948.1	0.672815	0.387679	1.72517	0.224719	0.822198	NA
AC004951.1	5.88535	0.352853	0.63737	0.553607	0.579848	0.778615
AC004951.2	4.51399	0.430706	0.607142	0.709399	0.478077	0.70631
AC004951.3	3.85331	-0.38033	0.584578	-0.650606	0.515301	0.733699
AC004951.4	10.8502	-0.551252	0.410652	-1.34238	0.179472	0.405822
AC004967.1	1.17485	-1.2289	1.06369	-1.15532	0.247959	NA
AC004967.2	7.85986	-0.460309	0.492825	-0.93402	0.350293	0.595822
AC004973.1	0.820196	0.160063	1.55687	0.102811	0.918113	NA
AC004974.1	1.41525	-1.58189	1.37354	-1.15169	0.249449	NA
AC004980.1	115.694	0.265912	0.124146	2.14193	0.0321989	0.12681
AC004980.3	1.75959	1.16168	0.912228	1.27345	0.202858	NA
AC004980.4	0.612144	-1.50142	2.03603	-0.737425	0.460864	NA
AC004982.1	89.5221	-0.281374	0.174412	-1.61327	0.106686	0.289592
AC004982.2	122.53	-0.145084	0.1593	-0.910759	0.362422	0.606837
AC004987.2	18.7115	-0.430834	0.284925	-1.5121	0.13051	0.331277
AC004987.3	2.73211	1.23784	0.816787	1.5155	0.129646	0.330016
AC004988.1	1.13585	1.11803	1.44511	0.773664	0.43913	NA
AC005000.1	9.50398	-0.305406	0.454511	-0.671943	0.50162	0.723696
AC005005.3	3.11617	-0.557351	0.642584	-0.86736	0.385745	0.628263
AC005005.4	0.470811	-0.974196	1.90542	-0.511276	0.609158	NA
AC005006.1	0.361811	1.21379	2.2017	0.551298	0.581429	NA
AC005009.1	1.96591	-1.88053	1.10394	-1.70347	0.0884807	NA
AC005009.2	19.9779	-0.222291	0.298613	-0.744412	0.456628	0.689152
AC005013.1	0.620029	0.222436	1.85021	0.120222	0.904307	NA
AC005014.1	1.98837	-0.736492	0.938975	-0.784357	0.432831	NA
AC005014.2	2.76985	0.920024	0.803591	1.14489	0.252254	0.49634
AC005014.3	0.858321	1.06396	1.60561	0.662648	0.507556	NA
AC005034.2	2.11904	0.681658	0.964199	0.706968	0.479586	NA
AC005034.4	13.9478	-0.487115	0.367582	-1.32519	0.185109	0.413709
AC005034.5	21.0329	-0.00263041	0.282059	-0.00932575	0.992559	0.997051
AC005034.6	10.7481	-0.882114	0.384581	-2.2937	0.0218076	0.0949349
AC005037.1	2.43072	0.397903	0.864132	0.460465	0.645182	0.820978
AC005041.1	1.1897	-0.658497	1.19143	-0.552693	0.580474	NA
AC005041.2	0.453563	1.05169	1.67875	0.626473	0.531005	NA
AC005041.3	13.714	0.0566507	0.33404	0.169593	0.86533	0.940318
AC005041.4	1.26527	-0.831124	1.4222	-0.584395	0.558954	NA
AC005041.5	4.88482	-0.128239	0.633859	-0.202314	0.839671	0.927859
AC005042.1	1.04111	-1.18296	1.24907	-0.947071	0.343602	NA
AC005046.1	8.76133	-0.464957	0.438192	-1.06108	0.288653	0.535226
AC005050.1	0.760579	-0.802735	1.49617	-0.536527	0.591594	NA
AC005052.1	22.1446	-0.774626	0.297837	-2.60084	0.0092997	0.0494448
AC005052.2	6.8217	0.0171172	0.459335	0.0372652	0.970274	0.987675
AC005070.3	26.0446	-0.181763	0.261444	-0.695226	0.486914	0.713816
AC005072.1	0.900949	0.796809	1.71542	0.464499	0.64229	NA
AC005076.1	25.46	-0.179599	0.238386	-0.753394	0.451213	0.684715
AC005077.2	0.780754	-0.89352	1.58784	-0.562726	0.573621	NA
AC005077.4	0.822163	-1.50633	1.51696	-0.992993	0.320714	NA
AC005081.1	6.34887	1.33255	0.610491	2.18276	0.0290538	0.117605
AC005082.1	0.623362	2.79443	1.51317	1.84674	0.0647847	NA
AC005083.1	1.51746	1.52702	1.17468	1.29994	0.19362	NA
AC005089.1	3.74269	-0.649845	0.707391	-0.918652	0.358278	0.602848
AC005091.1	3.69186	-0.901397	0.66579	-1.35388	0.175776	0.400719
AC005100.2	0.828333	2.47941	1.43754	1.72476	0.0845704	NA
AC005104.1	1.67688	-0.721105	0.979967	-0.735846	0.461824	NA
AC005104.2	0.743734	-1.12855	1.44857	-0.779077	0.435934	NA
AC005154.2	42.9228	-0.289653	0.244508	-1.18464	0.23616	0.477582
AC005162.3	0.877679	0.427326	1.42685	0.299489	0.764567	NA
AC005165.1	49.7045	-0.317554	0.197618	-1.60691	0.108074	0.292156
AC005180.1	0.411283	-0.666088	1.72066	-0.387112	0.698673	NA
AC005180.2	0.388254	0.228165	2.2687	0.100571	0.919891	NA
AC005189.1	1.26046	0.31701	1.20486	0.26311	0.792466	NA
AC005220.1	0.88943	-0.113271	1.7194	-0.0658786	0.947474	NA
AC005224.1	0.510089	-1.08949	2.14685	-0.507481	0.611817	NA
AC005224.2	4.35151	-0.541489	0.513538	-1.05443	0.291687	0.538531
AC005224.3	1173.68	-0.263353	0.129562	-2.03264	0.0420887	0.153918
AC005225.2	0.704017	0.975548	1.40754	0.69309	0.488253	NA
AC005225.3	8.26508	-0.32162	0.531518	-0.605097	0.545115	0.754678
AC005225.4	12.7017	-0.284155	0.341852	-0.831222	0.405848	0.646461
AC005229.4	133.939	-0.400535	0.127366	-3.14476	0.00166226	0.0129498
AC005229.5	40.6504	-0.338497	0.236501	-1.43127	0.152353	0.366711
AC005237.1	2.00144	-0.35823	0.873824	-0.409957	0.681837	NA
AC005244.1	4.50756	0.79496	0.640397	1.24136	0.214474	0.451147
AC005253.1	2.85136	0.354884	0.71074	0.499316	0.617557	0.803752
AC005255.1	14.2142	0.00630168	0.303244	0.0207809	0.98342	0.993697
AC005256.1	0.36512	1.18131	2.18178	0.541442	0.588203	NA
AC005261.1	278.957	0.00821686	0.116005	0.0708322	0.943531	0.976968
AC005261.2	5.85638	0.284194	0.519023	0.547557	0.583996	0.781438
AC005262.2	1.28953	-0.211405	1.05883	-0.199659	0.841747	NA
AC005277.1	3.98238	-1.17832	0.707691	-1.66502	0.0959095	0.270237
AC005277.2	1.02533	-1.96183	1.53791	-1.27565	0.202081	NA
AC005280.1	0.625704	-1.68056	1.70861	-0.983583	0.32532	NA
AC005280.2	0.942801	-2.00322	1.41682	-1.41389	0.157395	NA
AC005288.1	30.1044	-0.625743	0.223129	-2.80439	0.00504113	0.0308359
AC005306.1	69.2407	-0.0251857	0.204793	-0.122982	0.902122	0.957234
AC005324.3	0.792405	-0.721505	1.48369	-0.48629	0.626762	NA
AC005329.1	314.076	-0.127766	0.0852007	-1.49958	0.133723	0.336649
AC005329.2	0.71772	-1.37952	1.52536	-0.904389	0.365789	NA
AC005329.3	3.39545	0.0506642	0.692509	0.0731604	0.941679	0.976147
AC005332.1	5.86678	-0.0733007	0.560992	-0.130662	0.896042	0.954901
AC005332.2	74.3075	0.0102756	0.182137	0.056417	0.95501	0.981564
AC005332.3	61.5531	-0.482505	0.17545	-2.75011	0.0059576	0.0351332
AC005332.4	540.49	-0.237976	0.121768	-1.95434	0.0506614	0.175858
AC005332.5	220.14	-0.100724	0.137184	-0.734225	0.462812	0.69363
AC005332.6	995.567	-0.0937588	0.0572707	-1.63711	0.101607	0.280344
AC005332.7	25.6255	-0.261639	0.243764	-1.07333	0.283123	0.529388
AC005339.1	2.15345	-0.284166	0.818475	-0.347189	0.728449	NA
AC005342.1	1.68601	-0.936878	0.999636	-0.937219	0.348646	NA
AC005342.2	1.43637	1.28208	1.06181	1.20744	0.227262	NA
AC005355.1	23.3892	-0.26866	0.321216	-0.836383	0.40294	0.643775
AC005355.2	1.04327	0.359916	1.40923	0.2554	0.798414	NA
AC005358.2	0.448199	-0.981167	2.2114	-0.443686	0.657269	NA
AC005363.2	4.21727	0.0944815	0.784511	0.120434	0.90414	0.958383
AC005383.1	6.80572	0.624957	0.495413	1.26149	0.207134	0.442975
AC005391.1	1.54761	-0.505715	1.07374	-0.470985	0.637652	NA
AC005393.1	28.7707	-0.363681	0.257514	-1.41228	0.157868	0.37428
AC005400.1	23.7354	0.981555	0.275377	3.5644	0.00036469	0.00370994
AC005410.1	0.866136	0.957748	1.5894	0.602586	0.546784	NA
AC005410.2	1.16665	0.50401	1.41814	0.355401	0.722289	NA
AC005476.2	26.3352	-0.0591736	0.254038	-0.232932	0.815814	0.915759
AC005479.1	32.1698	-0.0158919	0.218221	-0.0728248	0.941946	0.97626
AC005479.2	22.3736	-0.204437	0.286522	-0.713511	0.475529	0.704822
AC005480.1	18.6891	-0.877529	0.316325	-2.77414	0.00553484	0.0331898
AC005487.1	7.33179	0.354028	0.454238	0.779389	0.435751	0.671475
AC005495.1	1.44542	-0.912981	1.13246	-0.806196	0.42013	NA
AC005498.2	12.3738	-0.263791	0.34575	-0.762952	0.445492	0.679773
AC005498.3	81.6417	-0.188392	0.152014	-1.23931	0.215232	0.4521
AC005519.1	68.5424	-0.388603	0.211249	-1.83955	0.0658339	0.211077
AC005520.2	169.216	-0.47215	0.108513	-4.3511	1.35e-05	0.000217864
AC005520.3	1.46724	1.15851	1.2078	0.959183	0.337467	NA
AC005520.5	35.6892	-0.517185	0.226882	-2.27954	0.0226351	0.097352
AC005523.1	14.3682	0.32626	0.300112	1.08713	0.27698	0.522522
AC005523.2	2.47798	-0.136875	0.884514	-0.154746	0.877021	0.946128
AC005529.1	0.385226	0.771134	1.9201	0.401612	0.68797	NA
AC005532.1	8.68929	0.674609	0.415306	1.62437	0.104298	0.285262
AC005534.1	16.2828	-0.373236	0.319941	-1.16658	0.243381	0.485917
AC005537.1	17.077	0.0357115	0.371233	0.096197	0.923364	0.968039
AC005540.1	13.9533	-0.353971	0.328378	-1.07793	0.281063	0.527208
AC005546.1	0.622853	0.0777424	1.61487	0.0481416	0.961603	NA
AC005550.2	10.2486	0.548189	0.370059	1.48135	0.138512	0.343832
AC005551.1	4.31871	1.58144	0.608176	2.6003	0.00931433	0.0494991
AC005559.1	1.05105	1.8438	1.3343	1.38185	0.167018	NA
AC005562.1	88.9126	0.00645865	0.128373	0.0503116	0.959874	0.983563
AC005578.1	1.76614	-0.911591	0.804915	-1.13253	0.257411	NA
AC005586.1	3.88984	0.517213	0.646355	0.8002	0.423595	0.662441
AC005586.2	8.12612	0.696498	0.447626	1.55598	0.119712	0.313194
AC005592.1	22.2442	-0.146479	0.331148	-0.442339	0.658244	0.828633
AC005593.1	8.5144	0.160099	0.487625	0.328324	0.742667	0.877977
AC005597.1	0.796693	2.95729	1.62293	1.82219	0.0684255	NA
AC005606.1	0.435331	0.173865	1.93959	0.0896404	0.928573	NA
AC005606.2	16.3617	-0.32286	0.318698	-1.01306	0.311032	0.559078
AC005609.2	1.08319	2.13068	1.2653	1.68393	0.0921953	NA
AC005609.3	10.1266	-0.289778	0.399082	-0.726113	0.46777	0.698539
AC005609.4	5.62174	-0.201361	0.566547	-0.355418	0.722276	0.865951
AC005609.5	28.8936	-0.148174	0.239051	-0.619844	0.535361	0.747079
AC005614.1	1.39384	0.487221	1.10983	0.439005	0.660658	NA
AC005618.1	31.5106	0.0802301	0.234744	0.341777	0.732519	0.871534
AC005618.4	27.8361	0.15327	0.230963	0.66361	0.50694	0.727803
AC005622.1	1.19076	0.382397	1.21726	0.314146	0.75341	NA
AC005632.3	18.6609	-0.460577	0.40245	-1.14443	0.252444	0.496626
AC005632.6	0.714095	0.479585	1.71487	0.279663	0.779736	NA
AC005670.1	2.2404	0.494435	0.920107	0.537367	0.591014	NA
AC005670.3	796.997	-0.213385	0.0606252	-3.51974	0.000431977	0.00428176
AC005674.2	31.9001	0.156574	0.24935	0.627928	0.530051	0.743232
AC005682.1	0.73519	1.79707	1.64143	1.09482	0.273596	NA
AC005682.2	0.430104	-1.31777	1.88558	-0.698868	0.484635	NA
AC005695.1	26.3952	-0.436921	0.259984	-1.68057	0.0928472	0.264621
AC005695.3	1.06891	0.352598	1.40988	0.250091	0.802517	NA
AC005696.1	19.8949	-0.351426	0.265708	-1.3226	0.185968	0.414719
AC005696.2	1.29326	0.224782	1.2666	0.17747	0.859139	NA
AC005696.3	1.02765	-0.309761	1.49038	-0.20784	0.835354	NA
AC005696.4	408.601	0.00353866	0.0738077	0.0479444	0.961761	0.983993
AC005697.1	1.46141	-1.4921	0.907829	-1.64359	0.10026	NA
AC005697.2	0.545406	-0.927746	1.88654	-0.491772	0.622881	NA
AC005699.1	0.451899	-0.901294	2.01988	-0.446211	0.655445	NA
AC005702.2	1.0064	-0.962515	1.26093	-0.763339	0.445261	NA
AC005703.4	1.25401	0.0597079	1.24167	0.0480867	0.961647	NA
AC005703.6	0.491446	-0.382584	2.0816	-0.183793	0.854175	NA
AC005722.2	1.12937	-2.57453	1.26045	-2.04254	0.0410976	NA
AC005722.3	7.42833	1.24515	0.582026	2.13934	0.032408	0.127388
AC005726.1	76.3999	0.193695	0.193549	1.00076	0.316944	0.565313
AC005726.2	2.1029	-0.632937	0.777198	-0.814383	0.415426	NA
AC005726.3	22.3253	-0.0652291	0.300969	-0.21673	0.828419	0.922298
AC005726.4	10.7422	-0.393693	0.375476	-1.04852	0.294401	0.541425
AC005726.5	8.8121	-1.60811	0.544868	-2.95138	0.00316359	0.0214487
AC005730.2	13.2975	-0.277363	0.378823	-0.732171	0.464064	0.694439
AC005730.3	0.665055	-0.676867	1.35438	-0.499762	0.617243	NA
AC005736.1	1.51889	-1.19907	1.2199	-0.982926	0.325644	NA
AC005740.4	5.94145	-0.633117	0.58051	-1.09062	0.275439	0.520798
AC005740.5	1.8682	0.684676	1.02242	0.669665	0.503071	NA
AC005746.1	0.692093	0.447661	1.79698	0.249119	0.803269	NA
AC005746.2	2.68069	0.63999	0.778521	0.822059	0.411044	0.651308
AC005753.1	0.935779	-1.48577	1.57087	-0.945827	0.344237	NA
AC005753.2	1.64779	-0.689218	1.04458	-0.659802	0.509381	NA
AC005753.3	1.66308	2.59675	1.19423	2.17442	0.0296736	NA
AC005759.1	10.0658	-0.0384701	0.368203	-0.104481	0.916788	0.964453
AC005772.1	0.71154	0.294215	1.45711	0.201917	0.839982	NA
AC005772.2	1.60273	-0.270794	0.933364	-0.290127	0.771719	NA
AC005775.1	5.35478	-0.336495	0.530757	-0.63399	0.526088	0.740941
AC005776.1	5.07428	-0.137412	0.522969	-0.262753	0.792741	0.903842
AC005776.2	0.360174	-0.806874	2.04309	-0.394928	0.692896	NA
AC005777.1	3.35059	0.237171	0.711545	0.333318	0.738894	0.875806
AC005785.1	5.8716	-0.143961	0.503767	-0.285768	0.775056	0.893767
AC005785.2	7.9463	-0.00943397	0.447203	-0.0210955	0.983169	0.993578
AC005786.1	1.12683	0.391278	1.36476	0.2867	0.774342	NA
AC005786.3	35.7845	-0.072229	0.253872	-0.28451	0.77602	0.894419
AC005789.1	1.23597	0.0557333	1.34408	0.0414658	0.966925	NA
AC005790.1	0.850742	-0.854074	1.59712	-0.53476	0.592816	NA
AC005821.1	0.485865	-0.381156	1.93587	-0.196891	0.843913	NA
AC005822.1	1.74797	-0.0677972	0.890124	-0.076166	0.939287	NA
AC005828.6	0.398773	-0.283724	2.3849	-0.118967	0.905302	NA
AC005829.1	10.9388	-0.0590728	0.364025	-0.162277	0.871088	0.942987
AC005829.2	1.22237	-0.415728	1.11677	-0.372258	0.709701	NA
AC005831.1	1.30445	0.596468	1.13602	0.525052	0.599547	NA
AC005832.2	0.451646	0.804691	2.21754	0.362875	0.716698	NA
AC005833.1	3.38178	-0.0611547	0.66486	-0.0919814	0.926713	0.969304
AC005837.1	15.2369	0.538184	0.320907	1.67707	0.0935282	0.265678
AC005837.3	2.1743	-1.65556	1.0853	-1.52544	0.127149	NA
AC005837.4	1.51938	-0.36552	1.11585	-0.327571	0.743236	NA
AC005838.2	11.3883	-0.759888	0.487526	-1.55866	0.119076	0.312158
AC005839.1	70.1095	-0.135394	0.228617	-0.592231	0.553696	0.760128
AC005840.1	0.396614	2.2134	2.09751	1.05526	0.291309	NA
AC005841.1	4.20751	0.0115245	0.647701	0.0177929	0.985804	0.994616
AC005863.1	98.4219	-0.309833	0.243789	-1.27091	0.203762	0.43809
AC005865.1	5.71312	0.249743	0.628846	0.397145	0.691261	0.848851
AC005865.2	9.58444	-0.00277274	0.447635	-0.0061942	0.995058	0.997981
AC005899.1	3.88839	-0.657061	0.681763	-0.963768	0.335162	0.583108
AC005899.5	3.92433	-0.732023	0.6878	-1.0643	0.287194	0.533667
AC005899.6	13.9302	0.488188	0.397045	1.22955	0.218865	0.457124
AC005899.7	5.26274	0.0410504	0.568955	0.0721505	0.942482	0.976632
AC005899.8	0.489332	1.81649	1.84406	0.985045	0.324602	NA
AC005906.2	1.10283	0.296691	1.5181	0.195436	0.845052	NA
AC005906.3	0.612336	0.129236	2.01694	0.0640755	0.94891	NA
AC005908.3	197.933	0.140107	0.152022	0.921624	0.356725	0.601499
AC005911.1	10.5728	-0.183141	0.414389	-0.441955	0.658522	0.828691
AC005912.1	32.4189	0.146863	0.220661	0.665558	0.505694	0.727233
AC005912.2	0.45506	-2.51705	1.91824	-1.31217	0.189464	NA
AC005914.1	2.09645	-0.73046	0.750821	-0.972881	0.330612	NA
AC005920.1	2.26264	-0.478237	0.801291	-0.596833	0.550619	0.75865
AC005920.3	0.503418	-1.79184	2.07423	-0.863861	0.387664	NA
AC005921.2	4.16172	-0.30738	0.566635	-0.542465	0.587498	0.784003
AC005921.3	14.1713	-0.438989	0.399358	-1.09924	0.271664	0.517061
AC005944.1	24.9652	0.172427	0.234575	0.735062	0.462302	0.693236
AC005954.1	4.86995	-0.580431	0.67518	-0.859669	0.389972	0.632079
AC005962.1	24.5163	-0.26399	0.253093	-1.04306	0.296922	0.544073
AC005962.2	18.3434	-0.293197	0.371948	-0.788274	0.430537	0.667939
AC005972.3	1.58207	-2.43966	1.24152	-1.96506	0.0494073	NA
AC005999.2	0.416494	0.207076	2.40992	0.0859265	0.931525	NA
AC006001.1	0.986356	0.38571	1.28061	0.301193	0.763267	NA
AC006001.2	168.705	-0.243392	0.11182	-2.17663	0.029508	0.119014
AC006001.3	575.687	0.00565415	0.0887529	0.0637066	0.949204	0.979298
AC006008.1	1.76901	-0.394086	0.997573	-0.395044	0.69281	NA
AC006011.2	0.593807	1.84034	1.83728	1.00167	0.316505	NA
AC006017.1	1.55976	-0.497965	1.05443	-0.472262	0.63674	NA
AC006020.1	1.02897	-1.5677	1.31765	-1.18977	0.234136	NA
AC006026.3	3.29046	-0.36516	0.895469	-0.407786	0.683431	0.84416
AC006027.1	0.827682	1.82546	1.53074	1.19253	0.233052	NA
AC006030.1	14.4436	-0.476988	0.320287	-1.48925	0.136421	0.341067
AC006041.2	0.446225	-0.369988	1.91716	-0.192988	0.846969	NA
AC006042.2	1.46396	-0.568607	0.953697	-0.596213	0.551033	NA
AC006042.3	63.8698	-0.617218	0.236212	-2.61299	0.00897552	0.0480631
AC006042.4	3.22876	-0.148994	0.67894	-0.219451	0.826299	0.921897
AC006058.1	19.9146	0.27736	0.392728	0.706241	0.480038	0.707807
AC006058.3	7.82637	0.201327	0.547394	0.367791	0.713029	0.861155
AC006059.1	34.0808	-0.613443	0.220494	-2.78213	0.00540037	0.0325576
AC006059.5	3.37444	1.81149	0.892667	2.0293	0.0424274	0.154871
AC006063.1	1.09189	-1.21922	1.49054	-0.817971	0.413374	NA
AC006063.3	1.29472	-0.0699662	0.952317	-0.0734695	0.941433	NA
AC006064.2	11.8535	-0.147981	0.348532	-0.424582	0.671141	0.835795
AC006064.3	12.2535	-0.284947	0.353018	-0.807175	0.419566	0.658484
AC006064.4	39.3297	-0.234976	0.27846	-0.843843	0.398757	0.639867
AC006077.2	29.096	-0.188497	0.315305	-0.597826	0.549956	0.758244
AC006111.1	0.89856	1.08857	1.45998	0.745602	0.455908	NA
AC006111.2	3.83791	-0.147082	0.774413	-0.189927	0.849366	0.932552
AC006111.3	2.23102	-0.851347	0.971784	-0.876066	0.380994	NA
AC006115.2	3.55249	4.25e-05	0.671635	6.33e-05	0.99995	0.999968
AC006116.1	7.29833	-0.390982	0.465671	-0.83961	0.401127	0.642222
AC006116.10	4.87012	-0.33019	0.557764	-0.591989	0.553858	0.760223
AC006116.11	12.2038	0.718992	0.371607	1.93482	0.0530127	0.181604
AC006116.2	0.990615	0.380919	1.15284	0.330417	0.741085	NA
AC006116.4	2.80514	1.63694	0.852186	1.92087	0.0547483	0.185761
AC006116.5	2.02601	0.0233374	0.927963	0.0251491	0.979936	NA
AC006116.6	5.30461	-0.784246	0.601517	-1.30378	0.192308	0.423259
AC006116.7	7.50901	-0.550906	0.504666	-1.09163	0.274998	0.520246
AC006116.8	22.7495	-0.210362	0.262482	-0.801432	0.422882	0.66187
AC006116.9	3.24128	0.500088	0.763994	0.654571	0.512744	0.731823
AC006128.1	8.06671	-0.321598	0.493541	-0.651613	0.514651	0.73315
AC006130.3	42.3158	-0.401843	0.23617	-1.7015	0.0888493	0.257077
AC006141.1	5.15414	-0.63704	0.629039	-1.01272	0.311195	0.559078
AC006144.2	0.492929	-0.329233	1.96214	-0.167792	0.866747	NA
AC006146.1	0.674232	0.290031	1.72153	0.168473	0.866211	NA
AC006148.1	3.16573	0.888466	0.725656	1.22436	0.220816	0.459609
AC006160.1	12.756	0.010218	0.346756	0.0294674	0.976492	0.990451
AC006195.1	1.21192	0.895618	1.01045	0.88636	0.375424	NA
AC006197.2	0.516467	1.16363	2.45872	0.473267	0.636023	NA
AC006206.1	0.527579	-0.140481	2.1773	-0.0645208	0.948556	NA
AC006206.2	10.9905	-0.242792	0.552121	-0.439743	0.660123	0.829787
AC006210.2	0.882602	0.791265	1.50447	0.525944	0.598927	NA
AC006213.1	29.6014	-0.329571	0.230601	-1.42918	0.152952	0.367482
AC006213.2	91.6361	-0.0667963	0.136129	-0.490683	0.62365	0.807651
AC006213.3	51.782	-0.536297	0.17873	-3.00059	0.00269453	0.0189743
AC006213.4	17.3305	-0.895843	0.323252	-2.77134	0.00558256	0.0334273
AC006213.5	5.20052	-0.377875	0.656866	-0.575269	0.56511	0.769064
AC006213.6	17.955	-0.459528	0.355193	-1.29374	0.195754	0.427695
AC006213.7	19.9199	-0.152498	0.353383	-0.431538	0.666077	0.832855
AC006230.1	7.32789	-0.592395	0.431092	-1.37417	0.169388	0.391293
AC006237.1	4.40301	0.143538	0.564811	0.254134	0.799392	0.907157
AC006249.1	13.0769	-0.597026	0.372837	-1.6013	0.10931	0.294678
AC006252.1	21.2648	-0.552059	0.263444	-2.09555	0.0361221	0.13816
AC006254.1	22.3626	-0.158325	0.331791	-0.477183	0.633232	0.812648
AC006262.1	11.9883	0.966871	0.428192	2.25803	0.0239437	0.101578
AC006262.2	1.41199	-0.118338	0.980204	-0.120728	0.903907	NA
AC006270.2	0.658282	1.25234	1.76536	0.709394	0.47808	NA
AC006272.1	0.951482	-0.129397	1.46162	-0.0885301	0.929455	NA
AC006273.1	0.422684	0.188078	2.3497	0.0800435	0.936203	NA
AC006299.1	1.07342	-0.557814	1.21421	-0.459404	0.645944	NA
AC006305.1	0.569174	1.97755	1.694	1.16738	0.243055	NA
AC006329.1	18.8141	0.114466	0.295884	0.386861	0.698859	0.853889
AC006330.1	8.12835	-1.17794	0.486787	-2.41983	0.0155278	0.0734183
AC006333.2	328.673	-0.151369	0.0865817	-1.74828	0.0804158	0.241172
AC006348.1	0.908839	1.04584	1.89778	0.55109	0.581572	NA
AC006364.1	0.35545	1.66854	2.41901	0.689759	0.490346	NA
AC006372.1	0.393293	0.764493	2.43688	0.313718	0.753736	NA
AC006372.2	0.423804	0.688366	1.93048	0.356578	0.721408	NA
AC006372.3	0.566194	1.74722	1.98398	0.880665	0.378499	NA
AC006378.2	32.4568	0.0829328	0.254352	0.326055	0.744383	0.878412
AC006398.1	0.460015	0.643877	2.04046	0.315555	0.75234	NA
AC006427.2	1.62527	0.803171	1.03757	0.774086	0.43888	NA
AC006435.1	1.64163	-0.288309	1.12769	-0.255663	0.798211	NA
AC006435.2	6.51366	0.0411102	0.498166	0.082523	0.934231	0.973119
AC006435.3	0.536777	0.338391	1.97177	0.171618	0.863738	NA
AC006441.3	0.409843	-0.7553	2.00494	-0.376719	0.706382	NA
AC006445.3	0.532681	-0.498832	1.68034	-0.296864	0.76657	NA
AC006449.2	5.67342	-0.215567	0.485896	-0.443649	0.657296	0.828214
AC006449.3	1.12375	-1.38221	1.32746	-1.04124	0.297762	NA
AC006449.5	105.877	-0.229003	0.120336	-1.90303	0.0570361	0.191425
AC006449.6	123.304	0.158188	0.107984	1.46493	0.14294	0.351064
AC006449.7	3.61385	0.0368386	0.676643	0.0544431	0.956582	0.982339
AC006450.1	4.32849	-0.579175	0.62857	-0.921417	0.356833	0.60159
AC006450.2	0.718146	-0.363918	1.55974	-0.233319	0.815514	NA
AC006450.3	31.4618	-0.379394	0.227098	-1.67062	0.0947966	0.268261
AC006452.1	10.0668	-0.77838	0.410344	-1.8969	0.0578416	0.193251
AC006453.2	32.6244	0.208577	0.244564	0.852851	0.393742	0.635526
AC006460.1	0.775151	-2.83129	1.6286	-1.73848	0.0821264	NA
AC006460.2	65.1716	-0.19305	0.204748	-0.942868	0.345749	0.592074
AC006480.2	27.4921	-0.728622	0.333007	-2.18801	0.0286689	0.116446
AC006486.2	2.60693	-0.358415	0.92941	-0.385638	0.699765	0.854353
AC006487.1	0.93528	1.76475	1.51951	1.1614	0.24548	NA
AC006487.2	0.599455	-2.02239	1.6572	-1.22036	0.222328	NA
AC006504.1	20.7428	0.0324779	0.28232	0.115039	0.908414	0.960899
AC006504.3	5.32257	0.350238	0.575451	0.608633	0.542768	0.75287
AC006504.5	232.182	0.045967	0.0979639	0.469224	0.638909	0.816983
AC006504.7	19.5459	-0.430063	0.301442	-1.42669	0.15367	0.368464
AC006509.2	0.629183	0.21641	1.92311	0.112531	0.910402	NA
AC006511.2	0.395982	-1.49967	2.22437	-0.674199	0.500185	NA
AC006511.3	34.4788	-0.373368	0.24607	-1.51732	0.129185	0.329105
AC006511.4	0.455912	-0.977087	2.01702	-0.484422	0.628086	NA
AC006511.5	9.60698	-0.157518	0.434358	-0.362646	0.71687	0.862837
AC006511.6	1.32085	-1.85352	1.22468	-1.51347	0.130161	NA
AC006512.1	0.558348	1.43878	1.81583	0.792354	0.428154	NA
AC006517.2	1.76656	-0.765912	0.905681	-0.845675	0.397734	NA
AC006518.1	3.57014	-1.52104	0.817988	-1.85949	0.0629584	0.204894
AC006518.2	4.26418	0.731252	0.608441	1.20185	0.229423	0.46942
AC006525.1	0.451595	1.06406	2.40294	0.442817	0.657898	NA
AC006538.1	61.1997	-0.285106	0.179599	-1.58746	0.112409	0.300306
AC006538.3	0.755708	-0.947192	1.56902	-0.603683	0.546054	NA
AC006538.4	0.791386	-1.16906	1.49493	-0.782018	0.434204	NA
AC006547.1	0.45194	-0.111558	2.11034	-0.0528623	0.957842	NA
AC006547.2	4.5352	0.130812	0.59932	0.218268	0.82722	0.922008
AC006547.3	0.488364	0.806303	2.38054	0.338706	0.734831	NA
AC006566.1	0.562103	1.24464	1.85223	0.671969	0.501603	NA
AC006581.2	0.544237	-0.171073	1.70679	-0.100231	0.920161	NA
AC006927.5	0.515755	-0.971741	1.82334	-0.532945	0.594072	NA
AC006942.1	102.643	-0.27495	0.155712	-1.76576	0.077436	0.235588
AC006946.2	0.614538	-0.855394	1.82868	-0.467767	0.639951	NA
AC006960.1	0.487311	-0.379992	1.83711	-0.206842	0.836134	NA
AC006960.3	2.82104	-1.0418	0.678836	-1.53469	0.124859	0.322554
AC006963.1	0.620197	-1.1686	1.58057	-0.739352	0.459694	NA
AC006971.1	0.912597	-0.637545	1.6887	-0.377535	0.705776	NA
AC006974.1	3.29973	0.519401	0.744032	0.698089	0.485122	0.712575
AC006974.2	21.3183	-0.457356	0.25754	-1.77586	0.0757557	0.232102
AC006978.1	282.098	-0.385051	0.103194	-3.73134	0.000190461	0.00214801
AC006994.2	47.3809	-0.466327	0.173148	-2.69324	0.00707622	0.0399838
AC007000.1	33.3337	-0.0143474	0.237493	-0.0604117	0.951828	0.980546
AC007000.2	1.50764	-0.466201	0.971498	-0.479878	0.631314	NA
AC007000.3	0.87614	-0.442614	1.58173	-0.279829	0.779609	NA
AC007001.1	0.812776	-0.822937	1.66557	-0.494087	0.621245	NA
AC007009.1	0.661654	0.278868	1.79837	0.155067	0.876768	NA
AC007014.2	2.64361	-0.0981667	0.767405	-0.12792	0.898212	0.955714
AC007029.1	0.758946	1.86619	1.60285	1.1643	0.244304	NA
AC007032.1	23.9792	0.319562	0.297267	1.075	0.282376	0.528741
AC007036.2	4.47669	-0.377634	0.531289	-0.71079	0.477215	0.705967
AC007036.5	6.38277	-0.350636	0.502952	-0.697155	0.485706	0.712818
AC007038.1	20.5438	-0.122074	0.320623	-0.380739	0.703397	0.856507
AC007038.2	26.0959	-0.472883	0.253416	-1.86603	0.0620372	0.202731
AC007040.2	17.9923	-0.992355	0.30697	-3.23274	0.00122607	0.0101814
AC007040.3	0.407442	1.84829	2.00131	0.923541	0.355726	NA
AC007041.1	4.26209	0.327711	0.596321	0.549555	0.582625	0.780162
AC007066.2	124.39	-0.0974235	0.119461	-0.815528	0.41477	0.65464
AC007066.3	1.4473	-2.2441	1.22306	-1.83483	0.066531	NA
AC007098.1	4.94304	-0.896112	0.69232	-1.29436	0.195541	0.427481
AC007100.1	0.667131	-1.39563	1.68905	-0.826277	0.408647	NA
AC007106.2	3.22866	-1.05183	0.633766	-1.65965	0.0969855	0.271728
AC007114.1	54.9547	-0.589034	0.174668	-3.37231	0.000745411	0.00676908
AC007126.1	0.62693	0	1.83072	0	1	NA
AC007128.1	0.864364	-0.751402	1.42026	-0.52906	0.596764	NA
AC007182.2	1.19691	0.820766	1.18083	0.695076	0.487008	NA
AC007191.1	56.8028	-0.393443	0.164502	-2.39173	0.0167694	0.0774431
AC007192.2	0.417282	0.592635	2.00061	0.296228	0.767056	NA
AC007193.3	5.4615	-0.468299	0.55799	-0.839261	0.401323	0.642443
AC007216.3	12.1062	-0.281581	0.403189	-0.698383	0.484938	0.712399
AC007216.4	3.7052	-0.73675	0.627212	-1.17464	0.240138	0.482071
AC007218.2	0.532466	0.207076	2.36414	0.0875907	0.930202	NA
AC007218.3	3.09212	-0.489467	0.775663	-0.631031	0.528021	0.741451
AC007220.1	25.9949	0.435816	0.267236	1.63083	0.102926	0.282723
AC007221.1	1.62948	2.27236	1.22456	1.85566	0.0635024	NA
AC007224.2	2.59944	-0.767302	0.781926	-0.981297	0.326446	0.574916
AC007225.1	1.9471	-0.868808	0.802359	-1.08282	0.27889	NA
AC007229.1	0.571006	1.54351	1.94192	0.794835	0.426709	NA
AC007238.1	7.66937	0.517565	0.428702	1.20728	0.227323	0.466528
AC007240.3	0.887629	0.277204	1.32216	0.209661	0.833932	NA
AC007250.1	1.84146	-1.37863	0.874498	-1.57648	0.114915	NA
AC007255.1	36.1502	0.145314	0.206734	0.702904	0.482116	0.709577
AC007256.1	5.31042	0.482408	0.622793	0.774587	0.438584	0.673757
AC007262.2	21.9068	-0.313493	0.280704	-1.11681	0.264075	0.509141
AC007277.1	1.48799	-0.502359	0.967397	-0.519289	0.603559	NA
AC007279.2	8.02069	-0.250772	0.451436	-0.555499	0.578553	0.777664
AC007285.1	21.4451	-0.16822	0.264982	-0.634838	0.525534	0.740371
AC007292.1	31.1172	-0.346955	0.21394	-1.62174	0.104859	0.286363
AC007292.2	5.47127	0.133928	0.574381	0.233169	0.81563	0.915759
AC007292.3	0.962814	-0.988464	1.48476	-0.66574	0.505577	NA
AC007298.1	0.560776	0.214255	1.61291	0.132838	0.894321	NA
AC007298.2	1.28582	-0.859993	1.54851	-0.555368	0.578643	NA
AC007314.1	0.434834	-0.974422	1.91354	-0.509225	0.610595	NA
AC007318.1	51.9404	-0.122476	0.189869	-0.645053	0.518893	0.735677
AC007318.2	23.1192	0.0433096	0.297578	0.14554	0.884284	0.94944
AC007325.2	29.6242	-0.603427	0.248609	-2.42722	0.015215	0.0723513
AC007325.4	36.6427	-0.00225845	0.220321	-0.0102508	0.991821	0.996801
AC007336.1	25.4776	-0.141623	0.263078	-0.538331	0.590349	0.786058
AC007336.2	164.982	0.985341	0.188418	5.22954	1.7e-07	4.33e-06
AC007336.3	8.8661	0.905992	0.463556	1.95444	0.0506491	0.175858
AC007342.1	0.549671	2.18615	1.68674	1.29608	0.194946	NA
AC007342.4	1.54759	0.126068	1.16054	0.108629	0.913497	NA
AC007342.5	0.558306	1.05436	1.56328	0.674458	0.50002	NA
AC007342.6	4.71242	0.814272	0.698171	1.16629	0.243496	0.486063
AC007342.7	83.619	-0.193317	0.135223	-1.42961	0.152828	0.367302
AC007342.9	1.09323	-1.2399	1.34202	-0.923907	0.355535	NA
AC007349.2	133.403	-0.327837	0.128135	-2.55852	0.0105118	0.0543302
AC007362.1	0.545964	-1.07252	2.02565	-0.529471	0.596479	NA
AC007364.1	4.30827	0.743301	0.668584	1.11175	0.266244	0.511347
AC007365.1	0.695253	1.02383	1.59214	0.643057	0.520187	NA
AC007370.2	2.77016	0.505983	0.860151	0.588248	0.556366	0.762007
AC007375.3	41.1031	-0.261701	0.224103	-1.16777	0.242899	0.485361
AC007376.1	0.682269	-0.36999	1.85453	-0.199506	0.841867	NA
AC007376.2	11.0791	-0.427446	0.369041	-1.15826	0.246758	0.489824
AC007383.2	171.786	0.00688066	0.0984428	0.069895	0.944277	0.977318
AC007383.3	1.0908	0.458441	1.24854	0.367182	0.713483	NA
AC007386.1	4.95753	-0.685393	0.639992	-1.07094	0.284196	0.53051
AC007387.2	5.64443	-1.0446	0.664138	-1.57286	0.115751	0.306043
AC007387.3	28.2359	-0.435554	0.300996	-1.44704	0.147886	0.359002
AC007389.1	11.0193	-0.467113	0.442524	-1.05557	0.291167	0.537841
AC007389.5	2.46103	0.517481	0.786664	0.657816	0.510656	0.730682
AC007390.2	28.7512	0.093669	0.261622	0.358031	0.72032	0.864705
AC007391.1	2.49998	-1.02739	0.841315	-1.22117	0.222022	0.460764
AC007391.3	0.500737	-2.78944	2.19348	-1.27169	0.203482	NA
AC007395.1	1.4169	-0.92455	1.2096	-0.764345	0.444661	NA
AC007402.1	0.507047	-0.329835	1.99664	-0.165195	0.868791	NA
AC007403.1	0.773163	0.549272	1.33489	0.411473	0.680726	NA
AC007405.1	31.783	0.0776291	0.227144	0.341762	0.73253	0.871534
AC007405.2	96.377	0.12098	0.153808	0.786568	0.431535	0.668748
AC007405.3	205.944	0.181631	0.109621	1.6569	0.0975391	0.272616
AC007405.4	3.29174	-0.588504	0.643279	-0.91485	0.36027	0.604678
AC007406.2	5.88351	-1.96527	0.516599	-3.80425	0.000142237	0.00167582
AC007406.3	1.04985	1.98038	1.38411	1.43079	0.15249	NA
AC007406.4	1.73	3.15025	1.19905	2.62729	0.00860673	NA
AC007406.5	131.991	-0.116983	0.146095	-0.80073	0.423288	0.662146
AC007423.1	12.7027	-0.484074	0.332849	-1.45434	0.145853	0.356035
AC007424.1	1.02753	0.846026	1.10539	0.765361	0.444056	NA
AC007431.3	0.90949	-0.766278	1.46119	-0.524422	0.599985	NA
AC007432.1	1.07473	-0.95577	1.2023	-0.79495	0.426642	NA
AC007435.2	2.44436	-1.12863	0.870818	-1.29605	0.194957	0.426793
AC007448.4	10.3503	-0.926969	0.44725	-2.0726	0.0382099	0.14367
AC007448.5	21.6641	-0.121896	0.253198	-0.481424	0.630215	0.810661
AC007450.1	0.608784	0.794599	1.58013	0.502868	0.615057	NA
AC007450.4	1.56594	0.52712	1.02349	0.515021	0.606539	NA
AC007485.1	1.03811	-2.77201	1.75635	-1.57828	0.114501	NA
AC007485.2	285.908	-0.200188	0.091948	-2.17719	0.0294667	0.118912
AC007496.3	2.78119	-1.83276	0.861855	-2.12653	0.0334591	0.130581
AC007497.1	1.24421	-0.796192	1.48144	-0.537446	0.590959	NA
AC007535.1	0.443663	-2.22995	2.42721	-0.918733	0.358235	NA
AC007541.1	140.989	-0.249417	0.115805	-2.15377	0.0312585	0.12411
AC007546.1	3.67038	0.326082	0.700399	0.465567	0.641526	0.818788
AC007551.1	0.728221	-0.293797	1.69438	-0.173395	0.862341	NA
AC007560.1	0.370186	1.1533	2.18819	0.527056	0.598154	NA
AC007563.1	0.526787	-0.362106	1.82574	-0.198334	0.842784	NA
AC007563.2	3.20174	-0.27305	0.699914	-0.39012	0.696448	0.852665
AC007566.1	386.541	-0.110878	0.124604	-0.889847	0.373548	0.61774
AC007570.1	1.05736	0.474149	1.01835	0.465604	0.641499	NA
AC007598.3	0.41271	1.63091	1.83598	0.888306	0.374376	NA
AC007608.1	0.799358	-1.04784	1.46694	-0.714304	0.475039	NA
AC007608.3	3.64924	-1.1536	0.658722	-1.75127	0.0798987	0.240071
AC007608.4	0.476166	0.193672	1.96643	0.0984892	0.921544	NA
AC007610.1	2.24614	0.605045	0.878837	0.688461	0.491163	0.716617
AC007610.4	6.89	-0.394508	0.483923	-0.815229	0.414941	0.654744
AC007611.1	8.66568	-0.440777	0.386929	-1.13917	0.254634	0.49892
AC007613.1	4.85743	-1.25104	0.546337	-2.28986	0.0220294	0.0956098
AC007614.1	109.273	0.145513	0.146058	0.996272	0.319118	0.567583
AC007619.1	3.48748	-0.821109	0.851993	-0.96375	0.335171	0.583108
AC007620.2	8.04488	-0.412008	0.470592	-0.875512	0.381296	0.624345
AC007620.3	2.50084	0.693444	0.829	0.836482	0.402884	0.643747
AC007622.1	2.05332	-1.186	0.87005	-1.36314	0.172838	NA
AC007622.2	1.11148	1.47739	1.42444	1.03717	0.299658	NA
AC007637.1	2.99466	-0.325069	0.861603	-0.377284	0.705963	0.857954
AC007638.2	0.459973	0.708794	1.74561	0.406043	0.684711	NA
AC007649.1	1.34842	1.99555	1.57845	1.26425	0.206141	NA
AC007652.3	0.542125	2.16225	1.57164	1.37579	0.168886	NA
AC007655.1	2.33487	-0.241523	0.710665	-0.339855	0.733966	0.872178
AC007655.2	19.7658	-0.766166	0.31226	-2.45361	0.0141429	0.0685913
AC007656.2	3.87556	-1.16677	0.653658	-1.78499	0.0742634	0.229152
AC007663.2	1.3638	-0.59576	0.947097	-0.629038	0.529324	NA
AC007663.3	14.3115	-0.894219	0.343642	-2.60218	0.00926322	0.0493444
AC007663.4	23.7698	-0.232732	0.284487	-0.818075	0.413314	0.653198
AC007666.1	2.23755	0.32469	0.971866	0.334089	0.738313	NA
AC007671.1	1.65938	-0.333524	0.973485	-0.342608	0.731893	NA
AC007681.1	4.55297	-0.842204	0.734398	-1.1468	0.251466	0.49561
AC007683.1	3.41898	0.896919	0.638652	1.40439	0.160201	0.377854
AC007684.1	1.6021	0.742248	1.02261	0.725836	0.46794	NA
AC007684.2	4.68803	-0.652753	0.663763	-0.983413	0.325404	0.574028
AC007686.3	177.049	-0.122909	0.103107	-1.19206	0.233239	0.473939
AC007686.4	2.04591	0.654849	0.936877	0.698971	0.48457	NA
AC007687.1	1.45691	0.229787	1.17647	0.195319	0.845143	NA
AC007688.2	1.07147	1.34813	1.35408	0.995609	0.31944	NA
AC007695.1	1.71866	0.116474	1.08322	0.107525	0.914372	NA
AC007728.1	24.6334	-0.372686	0.262127	-1.42178	0.155091	0.370243
AC007728.2	4.20621	3.8572	1.0458	3.68829	0.000225769	0.00248136
AC007731.1	0.444892	-1.08329	2.18362	-0.496101	0.619823	NA
AC007743.1	4.96978	1.42305	0.670818	2.12136	0.0338914	0.131727
AC007750.1	18.2799	-1.64946	0.343103	-4.80747	1.53e-06	3.16e-05
AC007773.1	12.2854	-0.423925	0.394199	-1.07541	0.282192	0.528552
AC007780.1	15.3518	0.145474	0.298506	0.487339	0.626018	0.808802
AC007785.1	0.945002	0.755681	1.5115	0.499954	0.617108	NA
AC007785.3	6.7682	-0.17464	0.503286	-0.346999	0.728592	0.869598
AC007786.1	59.9744	-0.332828	0.205445	-1.62003	0.105225	0.287014
AC007786.2	4.48517	-0.712506	0.628453	-1.13375	0.256901	0.501565
AC007787.2	1.66802	1.19496	1.0564	1.13116	0.257989	NA
AC007792.1	1.36281	-1.59072	1.22542	-1.2981	0.194253	NA
AC007823.1	12.4838	0.523253	0.433302	1.20759	0.227203	0.466458
AC007834.2	0.791552	-1.1103	1.74251	-0.637186	0.524004	NA
AC007842.1	100.812	-0.348596	0.172509	-2.02074	0.0433064	0.157319
AC007846.1	0.86558	-0.496954	1.43106	-0.347263	0.728394	NA
AC007848.1	5.61788	-0.54652	0.508586	-1.07459	0.282559	0.528938
AC007878.1	20.1169	-0.479269	0.300419	-1.59534	0.110637	0.297326
AC007879.2	1.0902	-0.680388	1.19236	-0.570622	0.568256	NA
AC007879.3	1.72734	0.106182	1.09053	0.0973673	0.922435	NA
AC007881.2	0.508032	-0.898072	1.89286	-0.474451	0.635178	NA
AC007881.3	15.9011	-0.613864	0.336899	-1.8221	0.0684399	0.216675
AC007906.1	1.96845	0.291377	1.10229	0.264338	0.79152	NA
AC007906.2	24.5031	1.60249	0.838021	1.91223	0.055847	0.188398
AC007920.2	1.15452	-0.807898	1.29351	-0.624576	0.532249	NA
AC007922.2	0.492965	-0.980975	2.20103	-0.44569	0.655821	NA
AC007922.4	0.652897	1.81679	1.63683	1.10995	0.267022	NA
AC007938.1	3.23208	0.10776	0.680913	0.158258	0.874253	0.944643
AC007938.2	13.2024	0.445851	0.424196	1.05105	0.293236	0.539967
AC007938.3	47.9763	-0.457515	0.224702	-2.03609	0.0417408	0.153077
AC007950.2	1.27741	-0.624154	1.25624	-0.496844	0.619299	NA
AC007952.4	1.55067	0.60881	1.1779	0.516861	0.605253	NA
AC007953.2	4.0575	0.60726	0.653451	0.929312	0.352727	0.597986
AC007969.1	27.383	-0.279728	0.240005	-1.16551	0.243814	0.486506
AC007996.1	67.985	-0.0510912	0.165269	-0.30914	0.757215	0.88467
AC007998.3	0.37103	1.36315	2.05758	0.662502	0.50765	NA
AC007998.5	1.19853	-0.242815	1.19577	-0.203062	0.839087	NA
AC008013.1	11.6558	-0.340741	0.356402	-0.956059	0.339042	0.586277
AC008013.2	0.661298	-0.219057	1.41792	-0.154492	0.877222	NA
AC008014.1	42.3229	-0.369619	0.191259	-1.93256	0.053291	0.182307
AC008026.1	1.06924	-1.7365	1.38941	-1.24981	0.21137	NA
AC008026.3	0.947478	-0.920139	1.45342	-0.633086	0.526678	NA
AC008035.1	3.78859	-0.924075	0.647722	-1.42665	0.15368	0.368464
AC008038.1	64.6158	-0.090152	0.163244	-0.552254	0.580774	0.778984
AC008040.1	42.208	-0.775628	0.191978	-4.04018	5.34e-05	0.000723997
AC008040.2	1.48353	-0.211878	1.03175	-0.205357	0.837293	NA
AC008040.3	163.054	-0.925359	0.124528	-7.43095	1.08e-13	8.34e-12
AC008050.1	13.2436	-0.270985	0.334491	-0.81014	0.41786	0.657039
AC008060.1	1.69543	-0.0215875	1.16437	-0.01854	0.985208	NA
AC008060.4	1.90144	-0.403848	0.884195	-0.456741	0.647857	NA
AC008063.1	65.1327	-0.670034	0.211585	-3.16673	0.00154162	0.0121878
AC008063.2	16.7272	-0.774562	0.301264	-2.57104	0.0101393	0.0528471
AC008066.1	0.741651	0.956815	1.54534	0.61916	0.535811	NA
AC008073.3	5.20687	0.704479	0.560604	1.25664	0.208883	0.444596
AC008074.1	0.409881	1.2554	1.98624	0.632049	0.527355	NA
AC008074.2	15.014	0.0160636	0.328101	0.0489594	0.960952	0.983791
AC008079.1	1.19458	0.668501	1.47637	0.452802	0.650691	NA
AC008080.1	0.479581	1.19416	1.84357	0.647743	0.517151	NA
AC008083.3	0.383045	0.77611	2.20654	0.351732	0.725039	NA
AC008083.4	0.480215	-0.982972	2.31662	-0.424312	0.671338	NA
AC008105.1	41.7099	-0.108242	0.208657	-0.518753	0.603933	0.795487
AC008105.2	22.1906	-0.482466	0.251323	-1.9197	0.0548955	0.186106
AC008105.3	19.4745	-0.22427	0.36176	-0.619942	0.535296	0.747079
AC008115.1	0.361784	-0.752928	2.04025	-0.369037	0.7121	NA
AC008115.2	0.43476	-0.41048	1.91364	-0.214502	0.830156	NA
AC008115.3	26.7907	-0.507564	0.259116	-1.95883	0.0501328	0.174647
AC008115.4	3.98648	0.180348	0.758621	0.237731	0.81209	0.914095
AC008119.1	5.33511	0.733809	0.679049	1.08064	0.279857	0.525984
AC008121.2	1.22322	1.12482	1.29268	0.870148	0.384219	NA
AC008121.3	0.437146	1.75794	2.1898	0.802784	0.422099	NA
AC008124.1	1941.74	-0.250251	0.0563046	-4.44459	8.81e-06	0.000149729
AC008126.1	1.02987	0.521605	1.23497	0.422362	0.672761	NA
AC008147.2	21.5605	-0.137056	0.264186	-0.518787	0.603909	0.795487
AC008147.3	1.03837	-0.685285	1.26074	-0.543557	0.586747	NA
AC008147.4	2.43915	-2.1263	0.887985	-2.39452	0.0166421	0.0769983
AC008264.2	63.0084	0.537939	0.184218	2.92012	0.00349898	0.0231555
AC008267.1	1.98029	1.51562	1.19979	1.26324	0.206503	NA
AC008267.2	0.544025	-2.57009	2.22009	-1.15765	0.247007	NA
AC008267.3	0.950222	0.448554	1.44615	0.310171	0.756431	NA
AC008267.5	58.8863	-0.223391	0.160617	-1.39083	0.164276	0.383751
AC008269.1	7.18086	0.413183	0.46841	0.882097	0.377724	0.621872
AC008277.1	7.22809	-0.160126	0.453287	-0.353255	0.723898	0.867055
AC008278.2	1.09535	-0.851705	1.26365	-0.674006	0.500307	NA
AC008280.3	12.7883	-0.261878	0.435979	-0.600667	0.548062	0.756717
AC008393.1	137.444	-0.190738	0.107242	-1.77857	0.0753108	0.231511
AC008397.2	4.94186	0.539688	0.559995	0.963737	0.335178	0.583108
AC008403.3	0.449661	0.629595	2.03015	0.310122	0.756468	NA
AC008415.1	0.445815	-2.72038	1.96199	-1.38654	0.165581	NA
AC008427.1	3.01206	-0.234662	0.670514	-0.349973	0.726359	0.868726
AC008429.1	58.4821	-0.519478	0.20302	-2.55875	0.0105048	0.0543195
AC008429.2	4.72585	-0.908183	0.651698	-1.39356	0.163449	0.383092
AC008429.3	0.756975	1.25761	1.51073	0.832455	0.405152	NA
AC008429.4	0.517616	1.31863	1.51687	0.86931	0.384678	NA
AC008434.1	1.68077	-0.239584	0.976762	-0.245284	0.806237	NA
AC008438.1	69.6203	-0.406503	0.151064	-2.69093	0.00712523	0.0402258
AC008438.2	3.95316	-0.160953	0.674784	-0.238525	0.811474	0.914023
AC008440.1	1.71556	-0.20728	0.883174	-0.234699	0.814442	NA
AC008440.2	0.742244	0.97781	1.79761	0.543949	0.586476	NA
AC008443.1	251.289	-0.174037	0.0970666	-1.79296	0.0729787	0.226115
AC008443.2	0.77784	-0.756306	1.64249	-0.460462	0.645185	NA
AC008443.3	39.9961	0.040497	0.214327	0.18895	0.850132	0.932946
AC008443.4	15.3588	-0.134197	0.393999	-0.340602	0.733403	0.871971
AC008443.5	125.77	-0.408998	0.106567	-3.83795	0.000124064	0.00148671
AC008443.6	5.36074	-0.443559	0.602376	-0.73635	0.461518	0.692507
AC008443.7	34.85	0.0681068	0.260193	0.261755	0.79351	0.904331
AC008443.8	0.983644	0.551452	1.26219	0.436902	0.662183	NA
AC008443.9	1.75546	-0.683709	0.986201	-0.693276	0.488137	NA
AC008453.1	1.87103	-1.10186	1.02351	-1.07655	0.28168	NA
AC008453.2	0.32826	-0.878356	2.82689	-0.310715	0.756018	NA
AC008459.1	85.355	-0.796885	0.130559	-6.10364	1.04e-09	4.27e-08
AC008462.1	3.40162	-0.640469	0.749406	-0.854636	0.392753	0.634563
AC008467.1	4.76953	1.50839	0.707606	2.13167	0.0330336	0.12937
AC008481.2	1.45987	0.642794	1.21555	0.528811	0.596937	NA
AC008494.3	0.585955	-0.936249	1.72229	-0.543605	0.586713	NA
AC008496.3	1.05759	0.758456	1.36137	0.557128	0.57744	NA
AC008497.1	0.620669	-1.43863	1.9141	-0.751593	0.452296	NA
AC008507.1	4.48791	0.0586321	0.62102	0.0944126	0.924781	0.968694
AC008507.4	2.458	-0.363699	0.950025	-0.382831	0.701845	0.855366
AC008514.2	1.5411	0.809981	1.01048	0.80158	0.422796	NA
AC008522.1	5.52697	0.933882	0.515989	1.80989	0.0703134	0.220343
AC008525.1	2.41727	1.6826	0.955963	1.76011	0.0783888	0.237219
AC008532.1	9.37139	0.041538	0.44006	0.0943918	0.924798	0.968694
AC008537.3	24.7089	-0.263436	0.303591	-0.867733	0.385541	0.628121
AC008537.4	0.389393	0.321425	2.13193	0.150767	0.880159	NA
AC008543.1	9.84892	-0.460107	0.474117	-0.97045	0.331822	0.580154
AC008543.3	0.865811	-0.880982	1.68648	-0.522378	0.601407	NA
AC008555.1	347.968	-0.582343	0.0758574	-7.67681	1.63e-14	1.44e-12
AC008555.2	3.84183	-0.911539	0.641208	-1.4216	0.155143	0.370325
AC008555.3	3.72866	-0.653527	0.676728	-0.965716	0.334187	0.582281
AC008555.4	91.7062	-0.187042	0.167242	-1.11839	0.2634	0.508191
AC008555.5	6.29242	0.30426	0.563814	0.539646	0.589441	0.78535
AC008555.7	13.6479	-0.549489	0.330974	-1.66022	0.0968706	0.271594
AC008556.1	3.54424	3.58671	1.00322	3.5752	0.000349965	0.00358291
AC008558.1	0.71589	2.28027	1.67871	1.35835	0.174353	NA
AC008567.3	31.4679	0.969311	0.244913	3.95777	7.57e-05	0.000973714
AC008569.2	2.20698	-1.62292	0.967772	-1.67696	0.0935495	NA
AC008581.1	1.36537	-0.237101	1.12411	-0.210922	0.832948	NA
AC008581.2	0.966305	0.0923732	1.25724	0.0734731	0.94143	NA
AC008591.1	4.58215	-0.751732	0.649841	-1.15679	0.247357	0.490481
AC008592.5	0.422399	1.51831	1.69004	0.898389	0.368978	NA
AC008608.2	50.0971	-0.145546	0.177423	-0.820332	0.412027	0.6521
AC008609.1	0.397878	1.74617	2.43317	0.717655	0.47297	NA
AC008610.1	89.8852	-0.0818458	0.181397	-0.451196	0.651848	0.824779
AC008622.2	14.0253	-0.0991098	0.36909	-0.268525	0.788296	0.901059
AC008629.1	7.24454	0.190264	0.48096	0.395592	0.692406	0.849677
AC008635.1	1.84287	0.766931	1.21855	0.62938	0.5291	NA
AC008649.1	5.40598	-1.56537	0.579757	-2.70004	0.00693304	0.0394833
AC008655.1	0.833946	-0.167276	1.45443	-0.115011	0.908436	NA
AC008655.2	1.24925	2.00538	1.25846	1.59351	0.111045	NA
AC008667.1	3.99053	0.683635	0.64777	1.05537	0.291258	0.537915
AC008674.1	1.5531	2.33843	1.1926	1.96079	0.0499035	NA
AC008676.1	3.21575	-0.821906	0.843579	-0.974308	0.329904	0.578325
AC008676.3	2.98655	1.88793	0.840944	2.24502	0.024767	0.104321
AC008686.1	0.474811	1.26385	2.25698	0.559972	0.575498	NA
AC008687.2	0.670766	-0.538638	1.72701	-0.31189	0.755124	NA
AC008687.3	0.646863	0.110397	1.61568	0.0683283	0.945524	NA
AC008691.1	2.16143	-0.20657	0.91314	-0.22622	0.82103	NA
AC008694.1	0.42419	0.17486	2.45135	0.0713321	0.943133	NA
AC008695.2	0.447713	0.341758	1.95416	0.174888	0.861168	NA
AC008696.1	0.470606	-1.82051	1.73966	-1.04648	0.295341	NA
AC008708.1	1.10793	-0.909208	1.17193	-0.775819	0.437856	NA
AC008734.1	0.590746	-2.27105	1.84076	-1.23375	0.217294	NA
AC008735.1	4.89267	0.132115	0.646329	0.204408	0.838035	0.927194
AC008735.2	0.43346	0.173642	1.95135	0.0889857	0.929093	NA
AC008735.4	1.23359	1.20439	1.35418	0.889387	0.373795	NA
AC008736.1	5.33665	-0.67497	0.575421	-1.173	0.240795	0.48286
AC008737.1	2.63103	-0.928865	0.766029	-1.21257	0.225294	0.464062
AC008737.2	0.714567	1.18827	1.5788	0.752643	0.451664	NA
AC008738.1	7.1113	-0.253169	0.459791	-0.550618	0.581895	0.779557
AC008738.2	1.93071	2.56398	1.2588	2.03685	0.0416652	NA
AC008738.3	0.529065	-0.968656	1.73297	-0.558958	0.57619	NA
AC008738.4	1.35551	-0.376751	1.06028	-0.355333	0.72234	NA
AC008738.5	0.472842	-1.88489	1.99259	-0.945951	0.344174	NA
AC008741.1	0.993167	0.795226	1.32216	0.601459	0.547534	NA
AC008743.1	1.64451	-1.24978	1.15035	-1.08644	0.277286	NA
AC008745.1	6.98672	-0.569266	0.486817	-1.16936	0.242257	0.484709
AC008747.1	1.11317	-2.70973	1.32842	-2.0398	0.0413699	NA
AC008750.1	0.534308	0.72733	1.72578	0.42145	0.673426	NA
AC008750.2	1.5807	-0.641881	1.03228	-0.62181	0.534067	NA
AC008750.3	3.07807	-0.860737	0.712689	-1.20773	0.22715	0.466429
AC008750.4	1.2512	0.693234	1.20451	0.575531	0.564933	NA
AC008750.5	2.17874	-0.279039	0.89656	-0.311233	0.755624	NA
AC008750.7	0.694012	-0.337187	1.64746	-0.20467	0.83783	NA
AC008751.3	4.18771	-0.294905	0.603779	-0.488432	0.625244	0.808454
AC008752.1	0.851759	-0.00973166	1.29292	-0.00752689	0.993994	NA
AC008752.2	24.0046	-0.0786624	0.225742	-0.348462	0.727493	0.869051
AC008752.3	16.0922	-0.474732	0.332852	-1.42626	0.153794	0.368517
AC008758.2	0.420922	1.61685	2.11453	0.764638	0.444487	NA
AC008758.4	1.21063	1.97784	1.26446	1.56418	0.117776	NA
AC008758.6	5.71095	-0.213258	0.589051	-0.362037	0.717324	0.863083
AC008759.3	0.488451	0.801007	1.93874	0.413159	0.67949	NA
AC008760.1	0.394415	0.284922	2.35527	0.120972	0.903713	NA
AC008761.1	0.441384	-0.981656	2.23848	-0.438536	0.660998	NA
AC008763.1	6.5744	0.345813	0.455814	0.758671	0.448049	0.681805
AC008763.2	0.66068	-1.37411	1.69781	-0.809347	0.418315	NA
AC008764.10	0.629483	0.653759	1.7195	0.380204	0.703794	NA
AC008764.3	1.09403	-1.11047	1.0499	-1.05769	0.290197	NA
AC008764.6	48.323	-0.231301	0.178597	-1.2951	0.195287	0.42709
AC008764.7	0.605479	-2.02598	1.85012	-1.09506	0.273492	NA
AC008764.8	89.1752	-0.520176	0.174936	-2.97352	0.00294404	0.0203118
AC008764.9	7.1171	-0.473724	0.484951	-0.976848	0.328644	0.577245
AC008766.1	0.802718	0.296606	1.60538	0.184757	0.85342	NA
AC008770.2	0.589784	2.44961	1.94096	1.26206	0.206926	NA
AC008770.3	4.18981	0.72318	0.712471	1.01503	0.310091	0.55817
AC008771.1	376.572	-0.428224	0.0777051	-5.51089	3.57e-08	1.07e-06
AC008780.1	3.28502	-0.220813	0.902386	-0.244699	0.80669	0.91102
AC008781.1	0.692027	-1.10393	1.37732	-0.801505	0.422839	NA
AC008781.3	0.612677	-1.33202	1.94622	-0.684414	0.493714	NA
AC008806.1	2.27645	-1.27668	1.11367	-1.14637	0.251641	0.495742
AC008808.1	0.651539	-0.335511	1.68942	-0.198595	0.842579	NA
AC008808.2	5.34433	1.40611	0.630364	2.23063	0.0257056	0.107127
AC008840.1	3.59122	0.748813	0.649139	1.15355	0.248685	0.492081
AC008850.1	0.486957	0.225091	2.01529	0.111692	0.911068	NA
AC008870.2	25.1484	-0.285073	0.292292	-0.975302	0.32941	0.577826
AC008870.4	1.6901	-1.3343	0.915812	-1.45696	0.145127	NA
AC008875.1	1.57498	0.296252	1.00889	0.293641	0.769032	NA
AC008875.2	0.829615	1.20805	1.53698	0.785989	0.431874	NA
AC008875.3	3.65677	0.174515	0.555455	0.314184	0.753381	0.882665
AC008878.1	5.1606	0.543283	0.61194	0.887804	0.374646	0.619099
AC008878.4	1.38163	-1.01277	1.14463	-0.884802	0.376263	NA
AC008883.3	2.74901	0.05929	0.725915	0.0816762	0.934904	0.973323
AC008894.2	0.736186	1.75791	1.36705	1.28592	0.198472	NA
AC008894.3	51.4209	-0.0517253	0.195618	-0.264419	0.791457	0.902974
AC008895.1	4.02706	-1.58255	0.69526	-2.2762	0.0228339	0.0979826
AC008897.1	0.36474	2.53067	2.31684	1.09229	0.274705	NA
AC008897.2	0.547211	-2.0758	2.14057	-0.969738	0.332177	NA
AC008897.3	6.71923	1.04564	0.53495	1.95465	0.0506247	0.175814
AC008906.1	2.39489	-0.884346	0.952177	-0.928763	0.353012	0.598278
AC008906.2	1.40437	0.0869466	1.1768	0.0738842	0.941102	NA
AC008914.1	2.46503	0.981346	0.930907	1.05418	0.291799	0.538608
AC008915.1	1.34517	-0.380843	1.20245	-0.316722	0.751454	NA
AC008915.2	10.1015	0.141651	0.453386	0.31243	0.754714	0.883549
AC008937.2	0.646961	0.81329	1.78494	0.455641	0.648648	NA
AC008937.3	3.96988	-0.362644	0.645816	-0.561529	0.574437	0.774937
AC008938.1	4.43675	-0.327289	0.608559	-0.537811	0.590708	0.786258
AC008945.1	1.41864	-0.880473	1.11447	-0.790041	0.429504	NA
AC008945.2	1.68792	1.74921	1.121	1.5604	0.118664	NA
AC008946.1	45.7114	-0.155578	0.183559	-0.847562	0.396682	0.637832
AC008953.1	0.403578	-1.49235	2.03024	-0.735063	0.462301	NA
AC008957.3	25.394	0.686244	0.394274	1.74053	0.0817664	0.243622
AC008966.1	74.7658	-0.29067	0.142949	-2.03339	0.0420132	0.153709
AC008966.2	8.92468	0.00935657	0.444553	0.0210471	0.983208	0.993578
AC008969.1	975.219	-0.268737	0.0656981	-4.09049	4.3e-05	0.000604728
AC008972.1	1.07485	-0.733654	1.14343	-0.641629	0.521114	NA
AC008972.2	3.5908	-0.119368	0.777193	-0.153589	0.877934	0.946627
AC008982.2	16.4374	0.163274	0.351148	0.464972	0.641951	0.818985
AC008992.1	0.600419	-0.369987	1.69043	-0.218872	0.82675	NA
AC009005.1	46.0689	-0.326424	0.194608	-1.67734	0.0934766	0.265591
AC009019.2	2.25981	-1.67511	0.791686	-2.11588	0.0343553	0.133151
AC009021.2	1.68238	-1.01221	1.19834	-0.844674	0.398293	NA
AC009022.1	49.8102	-0.289069	0.221944	-1.30244	0.192766	0.42385
AC009032.1	2.18119	1.10945	1.02524	1.08214	0.279191	NA
AC009034.1	3.87236	-0.711909	0.537003	-1.32571	0.184937	0.413514
AC009041.2	451.306	0.243015	0.116714	2.08213	0.0373302	0.141645
AC009041.4	7.08297	0.16576	0.537539	0.308369	0.757802	0.885002
AC009052.1	1.12714	-3.67683	1.34242	-2.73895	0.00616362	NA
AC009053.1	97.9684	-0.0490918	0.173928	-0.282253	0.777749	0.895676
AC009053.2	2.4511	1.22816	0.781862	1.57081	0.116226	0.307118
AC009054.2	3.4195	-0.75465	0.649672	-1.16159	0.245404	0.488201
AC009060.1	2.57779	1.30073	1.06669	1.21941	0.222689	0.461452
AC009061.2	96.6265	-0.327887	0.128195	-2.55772	0.0105362	0.0544061
AC009065.1	59.7767	-0.461302	0.168014	-2.74562	0.00603968	0.0354398
AC009065.2	1.71545	0.106721	0.980312	0.108864	0.91331	NA
AC009065.4	8.24869	0.295796	0.4694	0.630159	0.528591	0.741926
AC009065.5	12.4434	-0.264766	0.475923	-0.556321	0.577991	0.7773
AC009065.7	0.624632	1.44441	1.49921	0.963448	0.335323	NA
AC009065.8	1.87243	-2.18663	0.977277	-2.23747	0.0252558	NA
AC009075.1	1.03478	-2.04872	1.46665	-1.39687	0.162453	NA
AC009078.3	16.7768	-0.0401533	0.37328	-0.107569	0.914338	0.963477
AC009084.1	0.644372	0.754832	1.67345	0.451063	0.651944	NA
AC009084.3	0.45221	0.393348	1.77197	0.221983	0.824327	NA
AC009086.2	6.11104	1.02109	0.5369	1.90182	0.0571949	0.191713
AC009088.1	5.3422	0.0864765	0.548722	0.157596	0.874775	0.944878
AC009088.2	0.616759	-1.54942	1.84241	-0.840971	0.400364	NA
AC009090.1	13.5405	-0.272175	0.346376	-0.785778	0.431998	0.669141
AC009090.4	1.92592	0.915988	1.00985	0.907056	0.364377	NA
AC009090.5	2.87282	0.0308996	0.832885	0.0370996	0.970406	0.987675
AC009090.6	0.478425	-0.977152	2.0197	-0.48381	0.628521	NA
AC009093.3	0.551954	-0.36999	1.89553	-0.195191	0.845244	NA
AC009093.8	0.347573	0.805372	2.28225	0.352884	0.724175	NA
AC009097.2	1.05311	-2.95252	1.4665	-2.01331	0.044082	NA
AC009097.4	1.01036	0.180233	1.03648	0.173889	0.861953	NA
AC009102.1	0.571275	-0.316315	1.94387	-0.162725	0.870735	NA
AC009102.3	0.548868	-1.90341	1.81158	-1.05069	0.293401	NA
AC009102.4	0.49006	-2.43233	1.88539	-1.2901	0.197017	NA
AC009107.2	31.6801	-0.22701	0.217169	-1.04532	0.295877	0.543047
AC009108.3	3.16891	-0.388695	0.625221	-0.621691	0.534145	0.746498
AC009108.5	2.59122	-0.129072	0.954908	-0.135167	0.89248	0.953098
AC009113.1	183.761	-0.212453	0.103331	-2.05604	0.0397788	0.147858
AC009118.2	8.52757	0.488345	0.457359	1.06775	0.285633	0.532086
AC009118.3	31.8368	0.308782	0.237325	1.30109	0.193227	0.424614
AC009119.1	0.512843	-3.23864	1.64357	-1.97049	0.0487822	NA
AC009120.1	17.9686	0.350984	0.323888	1.08366	0.278516	0.524273
AC009120.2	126.329	-0.149562	0.140021	-1.06814	0.285457	0.531891
AC009120.5	2.89758	-1.53201	0.711095	-2.15444	0.0312057	0.123986
AC009121.3	2.02015	-1.41417	0.941755	-1.50163	0.133192	NA
AC009123.1	2.24973	-1.69046	0.987059	-1.71263	0.0867811	0.25357
AC009126.1	61.3492	-0.129431	0.162745	-0.795297	0.426441	0.664187
AC009127.2	0.585362	-1.29826	1.63668	-0.793225	0.427647	NA
AC009133.1	154.624	0.129782	0.124318	1.04395	0.296509	0.543761
AC009133.2	9.77409	0.401761	0.427316	0.940196	0.347117	0.593404
AC009133.4	8.55243	-0.318297	0.477947	-0.665968	0.505432	0.727128
AC009139.1	151.616	0.136657	0.132659	1.03013	0.302948	0.550615
AC009139.2	1.71693	0.419704	0.983892	0.426575	0.669689	NA
AC009148.1	19.4957	-0.260676	0.293508	-0.888141	0.374465	0.618937
AC009152.1	0.527683	-1.80951	1.86526	-0.970111	0.331991	NA
AC009152.6	0.695666	-0.302409	1.77608	-0.170268	0.8648	NA
AC009159.2	1.27693	2.64379	1.33999	1.973	0.0484957	NA
AC009159.3	8.10307	-0.460458	0.456953	-1.00767	0.313614	0.561803
AC009163.4	2.40274	0.0456963	0.9037	0.0505658	0.959672	0.983549
AC009163.6	1.02114	-1.07647	1.46384	-0.735376	0.46211	NA
AC009163.7	73.0217	-0.460128	0.162154	-2.8376	0.00454535	0.0285386
AC009166.1	0.594318	0.842792	1.77818	0.473962	0.635527	NA
AC009166.2	6.41862	-0.407518	0.527228	-0.772944	0.439555	0.674603
AC009185.1	2.2502	-0.055094	0.891114	-0.0618259	0.950701	0.980155
AC009220.1	0.971369	0.32672	1.3108	0.249253	0.803165	NA
AC009226.1	4.84062	-0.815688	0.510726	-1.59711	0.11024	0.296696
AC009227.1	0.645341	-0.520484	1.50078	-0.346809	0.728735	NA
AC009228.1	12.7827	0.635458	0.418436	1.51865	0.12885	0.328733
AC009229.4	0.53377	-0.923866	2.08202	-0.443735	0.657234	NA
AC009242.1	4.92083	-0.419677	0.661807	-0.634138	0.525991	0.740875
AC009244.1	3.30214	0.702588	0.651232	1.07886	0.28065	0.526653
AC009244.2	5.871	-1.15896	0.556422	-2.08287	0.0372628	0.141461
AC009245.1	1.57899	2.71059	1.16394	2.3288	0.0198695	NA
AC009264.1	0.622372	-1.60996	1.76288	-0.913253	0.36111	NA
AC009268.2	0.68797	0.543908	1.36539	0.398355	0.690368	NA
AC009268.3	0.372833	0.504989	2.58983	0.194989	0.845402	NA
AC009269.4	1.12604	0.864353	1.31197	0.658819	0.510012	NA
AC009269.5	1.62352	0.0286233	0.973064	0.0294156	0.976533	NA
AC009271.1	7.6862	0.339939	0.967624	0.351313	0.725353	0.868019
AC009271.2	5.74208	0.409022	0.916153	0.446456	0.655268	0.826815
AC009275.1	15.8101	-0.394895	0.375353	-1.05206	0.29277	0.539553
AC009283.1	47.7518	-0.11305	0.192478	-0.587338	0.556977	0.762438
AC009292.1	0.844765	0.107238	1.1131	0.0963419	0.923249	NA
AC009299.2	10.4095	-0.321667	0.426219	-0.754698	0.45043	0.684014
AC009299.3	0.516436	0.0230562	1.93466	0.0119174	0.990491	NA
AC009302.1	1.96796	-0.879284	0.961416	-0.914572	0.360416	NA
AC009303.1	1.86911	-1.20313	0.869216	-1.38416	0.166311	NA
AC009303.2	0.521916	0.757707	1.6801	0.450991	0.651996	NA
AC009303.4	27.7104	0.188656	0.265464	0.710666	0.477291	0.705985
AC009309.1	21.5551	0.0662463	0.276788	0.23934	0.810842	0.913718
AC009312.1	8.70102	-0.686027	0.38865	-1.76515	0.0775379	0.235708
AC009315.1	41.5274	0.0654355	0.181333	0.360858	0.718206	0.863611
AC009318.1	75.4475	0.201374	0.165896	1.21386	0.224803	0.463689
AC009318.2	9.21532	-0.373248	0.453839	-0.822424	0.410836	0.651158
AC009318.3	4.91443	-0.75198	0.569913	-1.31946	0.187014	0.415765
AC009318.4	7.77516	0.102449	0.414514	0.247154	0.804789	0.910035
AC009362.1	0.425947	-1.31594	1.90706	-0.690036	0.490171	NA
AC009403.1	35.3304	0.00940321	0.216315	0.0434699	0.965327	0.98561
AC009403.2	17.9346	0.0222712	0.421804	0.0527997	0.957891	0.982908
AC009404.1	118.116	-0.318153	0.174009	-1.82837	0.0674943	0.214712
AC009407.1	5.66169	-0.686386	0.544419	-1.26077	0.207392	0.443358
AC009480.1	1.23323	-0.591836	1.16617	-0.507506	0.6118	NA
AC009486.1	3.65823	0.614026	0.868324	0.707139	0.47948	0.707312
AC009486.2	11.8899	-0.0743337	0.367735	-0.202139	0.839808	0.9279
AC009487.2	13.586	0.00730937	0.354892	0.0205961	0.983568	0.993697
AC009495.1	1.21921	-1.32214	1.46099	-0.904961	0.365486	NA
AC009495.2	1.06557	-1.28197	1.18891	-1.07828	0.28091	NA
AC009495.3	0.502626	-0.9049	2.14146	-0.422563	0.672614	NA
AC009501.1	0.712678	-2.4125	1.66627	-1.44785	0.147659	NA
AC009505.1	1.03276	1.55511	1.27647	1.21829	0.223114	NA
AC009506.1	701.807	-0.292588	0.0816084	-3.58527	0.000336731	0.00347119
AC009509.4	0.383975	0.807028	2.46545	0.327335	0.743414	NA
AC009511.2	2.5848	0.525112	0.773944	0.678488	0.497462	0.721243
AC009522.1	2.04831	0.172648	0.873446	0.197663	0.843309	NA
AC009533.1	108.054	0.0900258	0.18365	0.490204	0.623989	0.807704
AC009533.3	0.66221	0.224282	1.49018	0.150507	0.880365	NA
AC009533.4	3.05665	0.258312	0.718909	0.359311	0.719363	0.86426
AC009542.2	3.97651	-1.27377	0.771243	-1.65158	0.0986201	0.274508
AC009549.1	69.7397	2.29045	0.243262	9.41556	4.71e-21	7.99e-19
AC009560.1	5.1661	0.283616	0.498871	0.568516	0.569685	0.772021
AC009560.4	0.949658	-0.207559	1.3383	-0.155091	0.87675	NA
AC009562.1	0.806806	1.07682	1.38776	0.77594	0.437784	NA
AC009570.1	16.9324	-0.235851	0.331514	-0.711437	0.476813	0.705792
AC009630.1	13.0476	0.232059	0.322056	0.720554	0.471184	0.701678
AC009630.2	0.434031	1.3545	2.42473	0.558617	0.576423	NA
AC009630.3	1.68879	-0.280117	0.910174	-0.307762	0.758264	NA
AC009630.4	2.46961	0.526234	0.86902	0.605549	0.544815	0.754496
AC009646.2	1.61531	-2.86919	1.27004	-2.25914	0.0238748	NA
AC009686.2	68.2327	0.709207	0.165301	4.29039	1.78e-05	0.000278094
AC009690.1	27.6713	0.163349	0.272191	0.600127	0.548421	0.756966
AC009690.2	374.207	-0.9191	0.120464	-7.62967	2.35e-14	2.01e-12
AC009704.2	1.97387	0.338462	0.928555	0.364504	0.715482	NA
AC009716.2	2.1522	-0.350985	1.21519	-0.288832	0.77271	NA
AC009731.1	1.29563	0.0517166	1.08644	0.0476019	0.962034	NA
AC009754.1	0.645896	-0.36999	1.79598	-0.20601	0.836783	NA
AC009754.2	5.27365	-0.351395	0.519296	-0.676675	0.498612	0.721763
AC009779.1	1.74645	-0.723594	1.07465	-0.673328	0.500739	NA
AC009779.2	322.31	-0.0910017	0.088456	-1.02878	0.303583	0.551189
AC009779.3	45.14	-0.425869	0.205496	-2.0724	0.0382285	0.143672
AC009802.1	14.2858	0.0142545	0.339482	0.0419888	0.966508	0.986079
AC009812.1	156.346	0.179649	0.121003	1.48466	0.137634	0.342687
AC009812.4	7.03088	1.18861	0.567177	2.09566	0.0361125	0.138147
AC009831.1	24.2918	0.282177	0.267743	1.05391	0.291924	0.538703
AC009878.1	17.7151	-0.133223	0.320371	-0.41584	0.677527	0.840852
AC009878.2	1.89168	0.827113	1.00658	0.821705	0.411245	NA
AC009879.3	7.42727	-1.27809	0.529486	-2.41383	0.0157859	0.0742625
AC009879.4	2.25822	-1.17628	0.783932	-1.50049	0.133489	0.336236
AC009899.1	4.24647	-0.421193	0.687249	-0.612868	0.539963	0.750792
AC009902.2	10.9867	0.688865	0.408595	1.68593	0.0918084	0.262896
AC009902.3	12.5104	0.282871	0.439131	0.644159	0.519472	0.736156
AC009908.1	0.513564	1.26428	1.67826	0.753325	0.451255	NA
AC009927.1	0.542338	0.832018	1.64392	0.50612	0.612773	NA
AC009948.1	2.74085	0.749479	0.866491	0.864959	0.387061	0.629593
AC009948.2	3.7918	-0.372375	0.75525	-0.493049	0.621978	0.806505
AC009948.3	3.81938	0.100272	0.717345	0.139782	0.888832	0.951648
AC009948.4	1.174	-0.591702	1.50329	-0.393606	0.693872	NA
AC009950.1	4.36529	-1.12312	0.64742	-1.73476	0.0827831	0.245444
AC009951.4	1.22408	0.26379	1.44754	0.182233	0.8554	NA
AC009951.6	15.7151	-0.159081	0.300997	-0.528515	0.597142	0.791282
AC009955.1	1.30394	0.34484	1.26661	0.272256	0.785425	NA
AC009955.2	2.49842	-0.398684	0.749989	-0.531587	0.595012	0.789628
AC009955.3	5.45719	-0.978321	0.525253	-1.86257	0.0625225	0.203901
AC009955.4	37.3619	-0.380267	0.21829	-1.74203	0.0815034	0.243133
AC009961.1	23.8799	0.254111	0.233145	1.08993	0.275744	0.521112
AC009961.3	2.51693	-1.40621	0.836791	-1.68048	0.0928644	0.26463
AC009961.4	7.51907	0.158973	0.53002	0.299938	0.764224	0.887669
AC009962.1	5.73921	-0.664001	0.498507	-1.33198	0.182867	0.410745
AC009967.2	1.6395	-0.0860862	1.06804	-0.0806023	0.935758	NA
AC009974.1	4.6303	0.321652	0.653936	0.491872	0.62281	0.807007
AC009975.2	2.34864	0.5262	1.01002	0.520978	0.602382	0.794609
AC009996.1	5.51452	0.194467	0.635494	0.30601	0.759597	0.886006
AC009997.1	0.748149	2.10131	1.65474	1.26987	0.20413	NA
AC010092.1	6.39745	-0.41869	0.456782	-0.916607	0.359348	0.603879
AC010132.4	5.19716	-0.157167	0.577942	-0.271942	0.785667	0.900033
AC010136.1	3.81249	-0.992223	0.663164	-1.49619	0.134603	0.338182
AC010148.1	0.570206	-0.188432	1.58677	-0.118752	0.905472	NA
AC010163.1	2.82451	-0.273602	0.763589	-0.35831	0.720111	0.864604
AC010163.3	0.78966	-0.46549	1.46393	-0.317974	0.750505	NA
AC010168.2	313.672	-0.434437	0.111925	-3.88151	0.000103812	0.00128054
AC010173.1	1.8408	0.5709	1.10303	0.517576	0.604754	NA
AC010175.1	7.19666	0.176401	0.427978	0.412174	0.680212	0.842366
AC010186.2	16.9783	0.259797	0.304517	0.853145	0.393579	0.635354
AC010186.3	26.9988	-0.475319	0.243652	-1.95081	0.0510793	0.177029
AC010197.2	0.786586	1.20669	1.74906	0.689907	0.490253	NA
AC010198.1	0.955373	-0.018123	1.30609	-0.0138758	0.988929	NA
AC010198.2	16.4966	1.28189	0.387077	3.31172	0.000927247	0.00809572
AC010200.1	1.06915	-0.273511	1.47637	-0.18526	0.853025	NA
AC010201.1	4.23931	-0.483014	0.684055	-0.706104	0.480124	0.707842
AC010201.2	18.8395	-0.225109	0.295779	-0.761069	0.446616	0.680581
AC010201.3	4.04738	0.0131071	0.69235	0.0189312	0.984896	0.994432
AC010203.1	16.7133	-0.148115	0.296052	-0.5003	0.616864	0.803311
AC010203.2	1.08984	1.61231	1.43817	1.12108	0.262253	NA
AC010205.1	1.24196	-1.55835	1.19903	-1.29968	0.193712	NA
AC010207.1	49.5328	0.0760876	0.196532	0.387152	0.698644	0.853804
AC010210.1	52.9957	-0.22852	0.164772	-1.38689	0.165477	0.385471
AC010223.1	0.334303	-0.369989	2.51302	-0.147229	0.882951	NA
AC010226.1	21.9133	0.0588969	0.333305	0.176706	0.859739	0.93722
AC010240.3	0.655117	0.21812	1.64611	0.132507	0.894584	NA
AC010245.2	6.83365	0.782619	0.473771	1.65189	0.0985567	0.274399
AC010247.2	6.45366	-0.19283	0.566794	-0.340212	0.733697	0.872043
AC010251.1	0.394415	0.291797	1.93441	0.150846	0.880098	NA
AC010255.3	0.465557	-0.980888	2.19632	-0.446605	0.65516	NA
AC010261.2	0.498835	0.971408	1.851	0.524802	0.599721	NA
AC010266.2	2.69073	-0.206215	0.795741	-0.259148	0.795521	0.905216
AC010267.1	1.58668	0.921203	1.15999	0.794149	0.427109	NA
AC010271.2	2.01018	1.12205	0.938777	1.19523	0.231998	NA
AC010273.2	17.658	-0.852521	0.274419	-3.10664	0.00189225	0.0143138
AC010285.1	0.66966	-0.176901	1.48012	-0.119518	0.904865	NA
AC010285.3	1.34253	-0.425105	1.24605	-0.341162	0.732982	NA
AC010306.1	2.37703	-0.336117	0.716497	-0.469112	0.63899	0.816983
AC010319.1	0.699151	0.756664	1.82213	0.415263	0.677949	NA
AC010319.3	4.08794	-3.33282	0.887457	-3.75548	0.000173012	0.0019731
AC010319.5	1281.71	-0.34154	0.084355	-4.04884	5.15e-05	0.00070241
AC010320.1	2.06043	1.95396	1.03531	1.88732	0.0591173	NA
AC010320.2	0.617681	-1.38946	1.66132	-0.836358	0.402954	NA
AC010320.3	2.91287	-0.0392888	0.665961	-0.0589957	0.952956	0.981047
AC010323.1	2.18782	-0.225018	0.850823	-0.264471	0.791417	NA
AC010325.1	2.75677	0.338309	0.713762	0.47398	0.635514	0.814175
AC010326.1	2.165	0.249637	0.923672	0.270266	0.786956	NA
AC010326.3	1.94391	-0.168324	0.946656	-0.177809	0.858873	NA
AC010326.4	109.207	-0.309576	0.142211	-2.17688	0.0294893	0.118981
AC010327.4	0.524079	0.958125	2.21349	0.432857	0.665119	NA
AC010327.5	12.1863	0.734042	0.371463	1.97608	0.0481457	0.169702
AC010327.6	19.6333	0.742977	0.321711	2.30946	0.0209183	0.0920527
AC010327.7	4.57076	0.823325	0.583175	1.4118	0.15801	0.374496
AC010327.8	4.13299	0.817836	0.679745	1.20315	0.228918	0.468642
AC010329.1	0.492501	0.81711	1.86809	0.437404	0.661819	NA
AC010329.5	0.656999	-2.63283	1.78926	-1.47147	0.141165	NA
AC010331.1	36.754	-0.106106	0.249001	-0.426128	0.670015	0.835188
AC010332.1	5.64845	-1.08442	0.634235	-1.70981	0.087301	0.254635
AC010332.3	3.85655	0.739716	0.698481	1.05903	0.289584	0.536193
AC010333.3	1.66992	0.370102	0.994597	0.372113	0.709809	NA
AC010335.1	0.47249	-1.55195	1.93008	-0.804086	0.421347	NA
AC010335.3	0.588261	-3.16228	1.69542	-1.86519	0.0621553	NA
AC010336.1	6.88802	0.216677	0.429288	0.504736	0.613745	0.801769
AC010336.2	2.48153	1.01748	0.808413	1.25862	0.208168	0.444259
AC010336.4	1.80436	-0.464508	1.01305	-0.458527	0.646574	NA
AC010336.5	4.10209	0.969933	0.724899	1.33803	0.180888	0.407935
AC010336.6	1.63608	0.84494	1.23476	0.684295	0.493789	NA
AC010336.8	50.2815	0.100817	0.220651	0.456906	0.647739	0.8226
AC010342.1	1.35269	0.162252	1.11008	0.146163	0.883793	NA
AC010343.1	6.25737	0.0411505	0.467844	0.0879576	0.92991	0.970572
AC010359.2	10.1796	-0.298475	0.369233	-0.808363	0.418882	0.658054
AC010359.3	1.5323	-0.558178	1.09469	-0.509896	0.610124	NA
AC010374.2	0.532906	-0.923796	2.08911	-0.442197	0.658347	NA
AC010401.1	1.76571	0.448058	0.975059	0.459518	0.645862	NA
AC010406.1	91.1749	0.282091	0.174002	1.62119	0.104977	0.286608
AC010422.1	5.0616	-0.265526	0.622188	-0.426761	0.669553	0.834977
AC010422.2	5.63047	-0.312282	0.501044	-0.623263	0.533112	0.745737
AC010422.3	0.406483	-0.896828	2.01123	-0.445909	0.655663	NA
AC010422.4	1.20381	-0.11507	1.09424	-0.10516	0.916249	NA
AC010422.8	112.422	-0.399885	0.16609	-2.40764	0.0160561	0.0751394
AC010424.1	1.13229	0.950673	1.36439	0.696777	0.485942	NA
AC010424.2	0.685749	0.170624	1.571	0.108608	0.913513	NA
AC010425.1	0.651664	-0.886104	1.5937	-0.556005	0.578207	NA
AC010435.1	3.05494	-0.0886778	0.683392	-0.129761	0.896755	0.955153
AC010460.3	0.478737	-0.436258	2.0549	-0.212301	0.831872	NA
AC010463.3	11.1454	-0.539006	0.382735	-1.4083	0.159042	0.376186
AC010468.1	25.1752	-0.512152	0.235503	-2.17471	0.0296516	0.119357
AC010478.1	151.628	0.286989	0.20616	1.39207	0.163902	0.383396
AC010487.1	42.3568	0.141692	0.222663	0.63635	0.524548	0.739679
AC010487.2	1.05134	0.856558	1.31615	0.650808	0.51517	NA
AC010491.1	27.082	0.069999	0.263392	0.265759	0.790425	0.902256
AC010491.2	0.556291	-0.971398	1.81263	-0.535906	0.592023	NA
AC010501.2	41.1953	-0.602675	0.203393	-2.96311	0.00304546	0.0208291
AC010503.1	0.322719	-0.947064	2.52503	-0.37507	0.707608	NA
AC010503.2	0.928007	-0.899336	1.2911	-0.696564	0.486076	NA
AC010503.4	12.9765	-0.625465	0.382745	-1.63415	0.102226	0.281656
AC010504.1	21.5035	-0.22105	0.264795	-0.834798	0.403832	0.644521
AC010530.1	4.35364	-1.24064	0.652024	-1.90275	0.0570728	0.191475
AC010531.4	0.493033	1.94633	1.9598	0.993129	0.320647	NA
AC010531.6	22.2559	-0.286269	0.244173	-1.1724	0.241037	0.483302
AC010533.1	3.23015	0.56617	0.737405	0.767786	0.442614	0.677221
AC010536.1	11.4525	0.24266	0.375473	0.646278	0.518099	0.735167
AC010536.2	1.99355	0.519623	0.860062	0.604169	0.545731	NA
AC010536.3	2.28288	-0.506256	0.901902	-0.56132	0.574579	0.775018
AC010538.1	15.0055	-0.0715402	0.368764	-0.194	0.846176	0.93069
AC010542.1	1.58887	0.930404	1.15099	0.808348	0.41889	NA
AC010542.4	1.64751	-0.292339	1.02102	-0.286322	0.774632	NA
AC010542.5	19.9356	-0.133426	0.280533	-0.475617	0.634348	0.81347
AC010547.1	8.8708	-0.256852	0.406785	-0.631418	0.527767	0.741451
AC010547.4	7.18404	-0.134513	0.456736	-0.294509	0.768369	0.890177
AC010551.3	0.444651	-0.19231	1.99472	-0.0964091	0.923196	NA
AC010598.1	0.542966	-1.70901	1.80239	-0.948192	0.343031	NA
AC010605.1	0.366508	0.765255	2.22635	0.343726	0.731052	NA
AC010608.2	1.34139	2.07028	1.17122	1.76763	0.0771234	NA
AC010615.1	23.364	0.077742	0.288379	0.269583	0.787481	0.900776
AC010615.2	20.6328	0.261507	0.292853	0.892964	0.371876	0.616157
AC010618.3	43.6031	0.322486	0.195784	1.64716	0.0995257	0.276274
AC010623.1	15.2103	0.282202	0.426222	0.662101	0.507906	0.728631
AC010624.1	35.1563	-0.371076	0.215722	-1.72016	0.0854033	0.250599
AC010624.2	5.59158	-0.220912	0.571726	-0.386395	0.699205	0.853999
AC010624.3	11.2896	0.188163	0.363763	0.517268	0.604969	0.795953
AC010624.5	6.02048	-0.574676	0.491361	-1.16956	0.242178	0.484665
AC010632.1	4.20796	0.0898485	0.625917	0.143547	0.885858	0.950022
AC010632.2	3.71967	0.310763	0.635155	0.489271	0.62465	0.808105
AC010642.2	214.867	0.112764	0.106667	1.05716	0.290439	0.537112
AC010643.1	12.0985	-0.537456	0.301628	-1.78185	0.0747734	0.230234
AC010653.1	3.05684	0.838253	0.807766	1.03774	0.29939	0.546631
AC010653.2	3.17788	0.37915	0.743275	0.510107	0.609977	0.799129
AC010653.3	1.47234	-1.19518	1.01825	-1.17376	0.24049	NA
AC010654.1	28.7357	-0.337353	0.239998	-1.40565	0.159828	0.377487
AC010655.2	0.595162	0.000708511	1.45934	0.0004855	0.999613	NA
AC010680.1	4.67958	0.326406	0.638449	0.511249	0.609177	0.798863
AC010680.2	8.76202	0.0175185	0.453418	0.0386366	0.96918	0.987496
AC010680.3	2.51506	0.0431301	0.840694	0.0513029	0.959084	0.983383
AC010680.4	2.28334	0.0989119	0.951467	0.103957	0.917203	0.964705
AC010680.5	1.0704	0.509198	1.44937	0.351324	0.725346	NA
AC010719.1	12.1657	-0.535229	0.386935	-1.38325	0.166587	0.386851
AC010727.1	1.14533	3.2207	1.67065	1.92781	0.0538792	NA
AC010729.1	9.61232	-0.314492	0.396031	-0.79411	0.427131	0.664726
AC010729.2	2.79974	0.322433	0.722011	0.446576	0.655181	0.826815
AC010733.1	0.896787	0.549811	1.38835	0.396018	0.692092	NA
AC010735.1	0.740327	-0.37952	1.80059	-0.210775	0.833063	NA
AC010735.2	8.17795	-0.506792	0.542536	-0.934116	0.350244	0.595822
AC010745.2	1.60461	-0.137996	0.929812	-0.148412	0.882017	NA
AC010754.1	0.413826	0.547931	2.13767	0.256321	0.797703	NA
AC010761.1	1.46785	-0.667162	0.952526	-0.700414	0.483669	NA
AC010761.2	0.551651	0.834508	1.83451	0.454895	0.649185	NA
AC010761.4	0.665424	-0.932305	1.56783	-0.594648	0.552079	NA
AC010761.5	0.707263	0.346436	1.85669	0.186588	0.851984	NA
AC010776.2	0.610751	-0.035502	1.72544	-0.0205756	0.983584	NA
AC010789.2	1.60596	1.40453	0.940264	1.49377	0.135237	NA
AC010809.1	1.45617	-2.07045	1.30437	-1.58731	0.112442	NA
AC010809.2	3.07145	1.32884	0.895368	1.48413	0.137774	0.342958
AC010809.3	0.39356	-1.50162	2.01705	-0.744464	0.456596	NA
AC010834.1	0.59996	-2.42701	1.70174	-1.4262	0.153812	NA
AC010834.3	13.7344	-0.238824	0.393461	-0.606982	0.543863	0.753784
AC010857.1	0.555681	0.717266	1.60096	0.448023	0.654137	NA
AC010864.1	51.9297	-0.374948	0.182968	-2.04926	0.040437	0.14966
AC010883.1	8.73715	-0.0141879	0.388523	-0.0365177	0.97087	0.987742
AC010883.3	6.58032	0.317667	0.529665	0.59975	0.548673	0.75722
AC010884.1	0.496416	-0.278013	1.84061	-0.151044	0.879941	NA
AC010894.2	41.333	-0.123367	0.195426	-0.631274	0.527861	0.741451
AC010894.3	1.70466	1.07263	1.293	0.82957	0.406782	NA
AC010896.1	29.4338	1.83616	0.277244	6.62291	3.52e-11	1.87e-09
AC010900.1	2.75777	-0.00972557	0.638663	-0.015228	0.98785	0.995263
AC010904.2	10.412	0.565312	0.492739	1.14729	0.251264	0.495347
AC010913.1	18.8189	-0.141962	0.304523	-0.466179	0.641088	0.818445
AC010928.1	3.76223	-0.00604443	0.637624	-0.00947963	0.992436	0.997051
AC010931.2	40.1626	0.215819	0.297048	0.726545	0.467505	0.698283
AC010931.3	0.755839	0.383341	1.50673	0.25442	0.799171	NA
AC010969.2	79.2897	0.159915	0.15558	1.02786	0.304016	0.551662
AC010973.2	57.5303	0.021473	0.203079	0.105737	0.915791	0.964079
AC010975.1	3.06101	0.697561	0.874355	0.7978	0.424986	0.663183
AC010976.1	1.54141	-0.810437	0.998208	-0.811892	0.416854	NA
AC010978.1	0.988159	-0.538863	1.18195	-0.455909	0.648455	NA
AC010980.1	3.86	-0.872864	0.803602	-1.08619	0.277396	0.522866
AC010991.1	1.72649	1.44927	1.06481	1.36106	0.173494	NA
AC010996.1	6.1591	-0.467992	0.539014	-0.868238	0.385264	0.627808
AC010997.3	3.25147	-0.807898	0.813296	-0.993364	0.320533	0.569054
AC010997.4	21.1925	-0.126508	0.292816	-0.432041	0.665712	0.832852
AC010997.5	9.26999	-0.354652	0.432485	-0.820034	0.412197	0.65219
AC010999.1	2.40272	0.311206	0.763767	0.407462	0.683668	0.844221
AC010999.2	11.9968	-0.0949183	0.393704	-0.24109	0.809485	0.912951
AC011005.1	7.6932	-0.246804	0.44308	-0.55702	0.577514	0.777073
AC011008.1	5.07715	-1.1697	0.559342	-2.09121	0.0365091	0.13924
AC011008.2	52.7702	-0.0267889	0.250542	-0.106924	0.914849	0.963766
AC011029.1	1.14546	1.51169	1.42357	1.06191	0.288279	NA
AC011043.1	41.7678	-0.367966	0.20802	-1.7689	0.0769113	0.234486
AC011124.2	0.777671	0.126353	1.5417	0.0819569	0.934681	NA
AC011199.1	3.77024	-0.536396	0.719131	-0.745895	0.455731	0.688722
AC011239.2	0.4771	-0.411815	1.95143	-0.211032	0.832862	NA
AC011270.2	29.1873	-0.00909324	0.294051	-0.030924	0.97533	0.990012
AC011287.2	0.766381	-0.757115	1.56942	-0.482418	0.629509	NA
AC011290.1	3.49265	0.468988	0.583492	0.80376	0.421535	0.660458
AC011298.1	1.31377	-0.995122	1.45131	-0.685673	0.492919	NA
AC011306.1	1.25157	0.613492	1.39976	0.438285	0.66118	NA
AC011322.1	5.30623	-1.06291	0.578758	-1.83654	0.0662773	0.212135
AC011330.1	14.2179	0.87514	0.395182	2.21452	0.0267929	0.110692
AC011330.2	5.9305	-0.154652	0.489916	-0.315671	0.752252	0.88231
AC011337.1	4.41818	-0.0240799	0.648554	-0.0371285	0.970383	0.987675
AC011346.1	78.5958	-0.188452	0.157845	-1.19391	0.232513	0.473275
AC011365.1	1.19714	1.56115	1.20129	1.29956	0.193752	NA
AC011365.2	0.541176	-1.17787	1.6107	-0.731275	0.464611	NA
AC011369.2	0.682909	1.71021	1.38956	1.23075	0.218416	NA
AC011370.1	8.93217	-0.045832	0.469304	-0.0976595	0.922203	0.967468
AC011374.1	0.583496	1.68419	1.44458	1.16587	0.243668	NA
AC011374.2	7.63926	-0.538081	0.422637	-1.27315	0.202964	0.437047
AC011375.1	0.36667	-1.50132	2.04526	-0.734048	0.46292	NA
AC011379.1	0.898226	-0.968503	1.72862	-0.560275	0.575292	NA
AC011379.2	1.09338	0.464427	1.16797	0.397638	0.690897	NA
AC011405.1	2.12638	0.908192	1.02105	0.889467	0.373752	NA
AC011407.1	0.717034	1.98541	1.52021	1.30601	0.191549	NA
AC011411.1	5.75449	-0.344878	0.55395	-0.62258	0.533561	0.746044
AC011416.3	0.543992	-0.380172	1.85114	-0.205372	0.837282	NA
AC011416.4	10.4796	-0.467418	0.378388	-1.23529	0.216723	0.453914
AC011444.1	4.66144	-1.44094	0.659159	-2.18603	0.0288135	0.116886
AC011445.1	10.9871	0.133576	0.387931	0.34433	0.730598	0.870575
AC011445.2	3.21665	-0.221387	0.703912	-0.314509	0.753134	0.882653
AC011446.1	0.582386	-0.807952	1.69394	-0.476965	0.633387	NA
AC011446.2	4.09817	-0.307902	0.67715	-0.454702	0.649323	0.823608
AC011446.3	1.04417	-1.37415	1.67497	-0.820403	0.411987	NA
AC011447.3	19.2203	-0.230301	0.290714	-0.792192	0.428249	0.66591
AC011447.6	3.92642	0.0852692	0.687793	0.123975	0.901335	0.956866
AC011447.7	12.7398	-0.256228	0.344342	-0.744107	0.456812	0.689152
AC011448.1	7.7261	0.39906	0.479788	0.831744	0.405554	0.646252
AC011450.1	19.5664	-0.134178	0.275471	-0.487084	0.626199	0.808857
AC011451.3	3.66936	-1.63088	0.892062	-1.82821	0.0675181	0.214734
AC011451.4	1.31283	0.129844	1.02206	0.127042	0.898907	NA
AC011458.2	1.54108	-0.902036	1.11392	-0.809785	0.418064	NA
AC011460.1	2.14718	0.958832	0.977964	0.980436	0.326871	NA
AC011461.1	1.3147	-0.521665	0.99807	-0.522674	0.601201	NA
AC011462.2	2.79213	0.00410157	0.847229	0.00484116	0.996137	0.998364
AC011462.3	0.755469	0.158506	1.8325	0.0864972	0.931071	NA
AC011462.4	22.2834	-0.686515	0.320366	-2.14291	0.0321206	0.126538
AC011462.5	11.6774	-0.455387	0.377876	-1.20512	0.228156	0.46768
AC011466.1	15.819	-0.402291	0.307081	-1.31005	0.19018	0.42028
AC011466.2	3.11595	-0.335208	0.58926	-0.568863	0.569449	0.772021
AC011466.4	3.01313	0.49403	0.783839	0.630269	0.528519	0.741918
AC011468.1	27.8031	-0.335549	0.223791	-1.49938	0.133774	0.336703
AC011468.4	1.00143	1.7235	1.37536	1.25312	0.21016	NA
AC011468.5	100.156	-0.388328	0.160896	-2.41353	0.0157988	0.0743077
AC011472.1	20.3049	-0.0903182	0.273547	-0.330174	0.741269	0.877291
AC011472.2	2.96133	-0.487016	0.665278	-0.732049	0.464139	0.694505
AC011472.3	0.484196	2.26872	1.99275	1.13849	0.254917	NA
AC011472.4	27.1878	-0.419653	0.229797	-1.82619	0.067822	0.215331
AC011472.5	7.01311	-0.817473	0.460515	-1.77513	0.0758766	0.232377
AC011474.1	7.99762	0.0811998	0.421924	0.192451	0.847389	0.931293
AC011474.2	0.659744	-0.0477601	1.47892	-0.0322939	0.974238	NA
AC011474.4	0.860813	-1.43258	1.69312	-0.846116	0.397488	NA
AC011476.2	1.46863	-0.331402	1.01729	-0.32577	0.744599	NA
AC011476.3	5.9139	1.63725	0.640909	2.55457	0.0106318	0.054799
AC011477.1	26.2341	-0.53889	0.25564	-2.10801	0.0350305	0.135021
AC011477.2	52.0401	-0.339538	0.194446	-1.74618	0.080779	0.241906
AC011477.3	0.812238	-0.282021	1.62597	-0.173448	0.8623	NA
AC011477.4	2.09247	0.28346	0.840113	0.337407	0.73581	NA
AC011477.8	2.35832	-0.374325	0.824069	-0.45424	0.649656	0.823806
AC011479.2	2.44547	0.324789	0.823862	0.394227	0.693413	0.8504
AC011479.3	1.3862	-0.388258	1.30193	-0.298216	0.765538	NA
AC011479.4	2.34178	-0.43577	0.719865	-0.60535	0.544947	0.754632
AC011481.1	10.8246	-0.291796	0.414295	-0.704318	0.481235	0.708873
AC011481.2	1.02626	1.34637	1.45619	0.924584	0.355182	NA
AC011481.3	4.83725	4.02592	0.990626	4.06402	4.82e-05	0.00066429
AC011484.1	0.408205	0	2.22368	0	1	NA
AC011487.1	5.76269	-0.345954	0.561081	-0.616586	0.537508	0.74891
AC011487.4	0.766998	2.34334	1.52013	1.54154	0.123186	NA
AC011491.1	0.674502	0.531996	1.47801	0.359941	0.718891	NA
AC011491.2	1.43196	-2.06984	1.25909	-1.64392	0.100194	NA
AC011491.3	0.759101	-1.30311	1.96233	-0.664064	0.506649	NA
AC011495.1	2.34104	-0.959461	0.841134	-1.14068	0.254005	0.498211
AC011495.2	0.47958	-1.83545	1.92363	-0.954161	0.340002	NA
AC011495.3	0.514012	0.225896	2.07406	0.108915	0.91327	NA
AC011497.2	59.0493	0.23581	0.195781	1.20446	0.228414	0.467994
AC011498.1	3.78723	1.12441	0.6697	1.67897	0.0931574	0.265162
AC011498.2	1.22456	0.63994	1.23886	0.516554	0.605468	NA
AC011498.4	0.414233	0.207048	3.9646	0.0522243	0.95835	NA
AC011498.6	10.4604	-0.449093	0.332564	-1.35039	0.176889	0.402352
AC011498.7	3.42195	0.615264	0.647325	0.950471	0.341873	0.588494
AC011500.3	1.64909	0.319871	1.0209	0.313322	0.754036	NA
AC011503.2	8.88735	-0.674968	0.400149	-1.68679	0.0916433	0.26262
AC011503.4	0.536346	1.76642	1.83635	0.961923	0.336088	NA
AC011504.1	114.873	-0.285317	0.138892	-2.05425	0.0399519	0.148306
AC011509.2	1.25308	0.891222	1.37302	0.649096	0.516276	NA
AC011509.3	2.83383	-0.404493	0.726845	-0.556506	0.577865	0.77727
AC011511.1	1.56852	-0.255919	0.910396	-0.281107	0.778629	NA
AC011511.2	1.45755	0.000872529	1.19217	0.000731881	0.999416	NA
AC011511.5	1.59035	0.000577821	0.975687	0.000592219	0.999527	NA
AC011525.1	1.56258	1.34961	1.22869	1.09841	0.272024	NA
AC011586.2	13.5505	-0.686597	0.345486	-1.98733	0.0468854	0.166464
AC011603.2	103.99	0.45789	0.186319	2.45756	0.0139885	0.0680782
AC011611.3	6.93438	0.790526	0.61402	1.28746	0.197935	0.430863
AC011611.4	6.81257	-0.691323	0.467898	-1.47751	0.13954	0.345093
AC011625.1	1.04275	-0.368825	1.10615	-0.333433	0.738807	NA
AC011632.1	0.874327	0.386193	1.27937	0.301863	0.762757	NA
AC011676.1	7.22573	-0.609819	0.484605	-1.25838	0.208254	0.444352
AC011676.5	1.07179	1.14108	1.46971	0.776396	0.437515	NA
AC011700.1	22.172	-0.737685	0.38011	-1.94072	0.0522928	0.179825
AC011726.2	1.00663	1.852	1.40733	1.31597	0.188186	NA
AC011726.3	1.97339	0.700518	1.18855	0.589388	0.555601	NA
AC011731.1	0.853086	-0.193373	1.44173	-0.134126	0.893303	NA
AC011752.1	0.823186	-1.26154	1.53111	-0.823936	0.409976	NA
AC011773.1	0.866409	-1.09396	1.29995	-0.841534	0.400049	NA
AC011773.4	3.25593	-1.38963	0.836698	-1.66085	0.0967442	0.271466
AC011815.1	96.181	-0.258762	0.135779	-1.90577	0.0566803	0.190443
AC011815.2	25.1489	-0.45557	0.288518	-1.579	0.114336	0.303772
AC011815.3	8.0432	-0.633674	0.510267	-1.24185	0.214292	0.451099
AC011816.2	2.46347	-1.11011	0.892001	-1.24452	0.213308	0.450591
AC011824.1	10.0306	0.0597453	0.434192	0.137601	0.890556	0.952354
AC011825.2	0.444199	1.28043	1.98893	0.643776	0.51972	NA
AC011825.4	27.1601	-0.432312	0.248811	-1.73751	0.0822976	0.244574
AC011912.1	57.2384	0.0397298	0.191005	0.208004	0.835226	0.92573
AC011921.1	9.68948	0.0769704	0.414254	0.185805	0.852598	0.934429
AC011933.2	1.34437	0.21546	1.13179	0.190371	0.849019	NA
AC011933.3	3.21893	1.93012	0.882488	2.18714	0.0287324	0.11662
AC011939.1	4.00459	-1.1264	0.671207	-1.67816	0.0933149	0.265375
AC011939.2	1.66272	-0.755859	1.10974	-0.681115	0.495799	NA
AC011939.3	5.59247	-0.0511017	0.552074	-0.0925631	0.926251	0.969304
AC011944.1	1.19448	-0.69598	1.4011	-0.496738	0.619374	NA
AC011944.2	2.36366	0.258443	0.906898	0.284975	0.775663	0.894192
AC011978.2	3.37006	0.812523	0.757761	1.07227	0.283599	0.529794
AC011979.1	0.647012	-0.400685	1.42509	-0.281165	0.778584	NA
AC012020.1	37.5305	-0.108081	0.212003	-0.509806	0.610187	0.799178
AC012063.1	69.1194	-0.342058	0.180226	-1.89794	0.057704	0.192958
AC012065.2	2.09051	-0.534994	1.02575	-0.521564	0.601974	NA
AC012065.3	1.85492	-0.915826	0.911958	-1.00424	0.315262	NA
AC012065.4	2.04274	-0.96111	1.04406	-0.920553	0.357284	NA
AC012065.5	9.84157	0.756693	0.445591	1.69818	0.0894736	0.25835
AC012066.1	0.930319	-0.939433	1.19087	-0.788865	0.430191	NA
AC012073.1	5.80686	-0.142295	0.516116	-0.275704	0.782776	0.898373
AC012074.1	10.905	-0.0742062	0.390057	-0.190244	0.849118	0.932416
AC012085.2	7.84193	-0.0169379	1.0146	-0.0166942	0.986681	0.994951
AC012087.2	0.346127	-1.78699	2.7343	-0.653545	0.513405	NA
AC012101.2	0.636272	0.554632	1.5665	0.354058	0.723295	NA
AC012103.1	0.465134	0.361461	2.01909	0.179022	0.85792	NA
AC012123.1	13.3766	-0.267132	0.38418	-0.69533	0.486848	0.713766
AC012146.1	151.644	-0.116678	0.132084	-0.883365	0.377039	0.621196
AC012146.3	2.4726	1.18364	0.988179	1.1978	0.230997	0.47122
AC012150.1	0.41138	0.20708	2.21191	0.0936208	0.92541	NA
AC012158.1	30.6691	0.295824	0.228549	1.29436	0.195542	0.427481
AC012158.2	2.00923	-0.671195	0.983103	-0.682731	0.494777	NA
AC012170.1	1.5016	-0.528045	1.0216	-0.51688	0.60524	NA
AC012170.2	0.640742	-0.939231	1.86548	-0.50348	0.614627	NA
AC012173.1	3.7363	-0.0644479	0.614272	-0.104918	0.916441	0.964356
AC012178.1	4.3148	0.358738	0.690806	0.519304	0.603549	0.795343
AC012181.1	11.7534	0.947529	0.394355	2.40273	0.0162733	0.0757265
AC012181.2	15.0798	-0.158497	0.341337	-0.464343	0.642402	0.819254
AC012183.1	0.962617	0.264567	1.34271	0.197039	0.843797	NA
AC012184.1	6.61219	0.551577	0.510415	1.08064	0.279855	0.525984
AC012184.3	14.8945	-0.245021	0.344045	-0.712177	0.476355	0.705533
AC012184.4	2.30736	0.327214	0.868264	0.37686	0.706278	0.858135
AC012186.2	3.91911	1.17145	0.646213	1.81279	0.0698638	0.219509
AC012186.3	1.51729	0.362087	0.96563	0.374975	0.707679	NA
AC012213.1	39.9591	-0.185782	0.219818	-0.845164	0.398019	0.6393
AC012213.2	3.49243	-0.777291	0.833012	-0.933109	0.350764	0.596245
AC012213.3	1.48068	-0.753662	1.20092	-0.627571	0.530285	NA
AC012213.4	18.9679	-0.105906	0.293729	-0.360558	0.71843	0.863649
AC012236.1	0.638455	-0.967502	1.70215	-0.568401	0.569763	NA
AC012254.1	4.22885	0.517937	0.607349	0.852782	0.39378	0.635542
AC012254.3	1.7922	-0.573864	1.14204	-0.502488	0.615324	NA
AC012291.3	10.3093	0.165996	0.383146	0.433244	0.664838	0.832477
AC012301.2	0.649288	1.61329	1.73617	0.929222	0.352774	NA
AC012306.2	28.7248	0.257649	0.245165	1.05092	0.293294	0.540028
AC012306.3	41.6363	-0.332925	0.209773	-1.58707	0.112496	0.30045
AC012307.1	0.493044	-2.08755	1.87265	-1.11476	0.264955	NA
AC012309.1	3.06523	0.334523	0.709268	0.471646	0.63718	0.815562
AC012309.2	1.40774	1.7449	1.16604	1.49643	0.134541	NA
AC012313.1	192.343	-0.0983373	0.101463	-0.969195	0.332448	0.580787
AC012313.10	10.0686	-0.0932872	0.442567	-0.210787	0.833054	0.924649
AC012313.2	63.6686	0.0304923	0.178207	0.171106	0.864141	0.939662
AC012313.3	4.25623	-0.234551	0.630136	-0.372223	0.709727	0.860243
AC012313.4	7.6769	-0.254992	0.44163	-0.577389	0.563677	0.767906
AC012313.5	69.1015	-0.315591	0.189098	-1.66893	0.095131	0.26897
AC012313.6	86.5119	-0.132575	0.153306	-0.86477	0.387165	0.62966
AC012313.7	5.25754	-0.568816	0.54847	-1.0371	0.299691	0.546951
AC012313.8	68.6448	-0.334542	0.14338	-2.33326	0.0196346	0.087712
AC012313.9	32.8161	-0.370053	0.218327	-1.69495	0.0900848	0.259613
AC012349.1	0.80832	0.220346	1.74352	0.12638	0.899431	NA
AC012354.1	177.186	-0.594245	0.135243	-4.3939	1.11e-05	0.000184087
AC012354.10	9.16696	-0.572638	0.423908	-1.35085	0.176742	0.402145
AC012354.2	1.03909	0.0630085	1.20756	0.0521784	0.958387	NA
AC012354.3	1.10316	-0.522691	1.50875	-0.34644	0.729012	NA
AC012354.4	0.719287	-3.38987	1.5411	-2.19964	0.0278324	NA
AC012354.7	0.728184	-1.24969	1.58846	-0.786726	0.431442	NA
AC012354.8	0.902814	1.43446	1.63727	0.876127	0.380961	NA
AC012354.9	0.990497	0.367008	1.51543	0.24218	0.808641	NA
AC012358.1	8.48542	-0.0626501	0.452941	-0.138319	0.889989	0.952185
AC012358.2	0.424447	1.23279	2.20299	0.559598	0.575754	NA
AC012358.3	16.5074	-0.396934	0.342384	-1.15932	0.246325	0.489222
AC012360.1	6.60213	0.861382	0.553006	1.55764	0.11932	0.312458
AC012360.2	0.568174	0.354595	1.73103	0.204847	0.837692	NA
AC012360.3	164.648	-0.103333	0.0927589	-1.11399	0.265282	0.510328
AC012363.1	2.50038	-1.09835	0.726118	-1.51263	0.130373	0.331117
AC012366.1	0.918417	0.212592	1.63561	0.129977	0.896585	NA
AC012368.1	28.8295	-0.59212	0.246138	-2.40565	0.0161439	0.0754244
AC012378.2	23.0565	0.103088	0.3043	0.338772	0.734782	0.87269
AC012400.1	0.989884	-1.51901	1.43549	-1.05819	0.28997	NA
AC012405.1	0.479614	0.207076	2.36865	0.0874238	0.930335	NA
AC012409.3	1.54135	-0.715452	1.08223	-0.66109	0.508555	NA
AC012414.5	56.9382	0.343784	0.216055	1.59119	0.111567	0.298823
AC012417.1	0.44949	-0.984881	2.44492	-0.402827	0.687075	NA
AC012435.2	1.49762	0.32383	1.00189	0.323219	0.746529	NA
AC012435.3	1.9191	-1.23502	0.882504	-1.39945	0.161677	NA
AC012442.1	7.66532	0.33659	0.487222	0.690835	0.48967	0.715486
AC012442.2	25.0614	-0.109319	0.23987	-0.455741	0.648576	0.823017
AC012443.2	8.49841	0.856119	0.443334	1.93109	0.0534717	0.182646
AC012445.1	3.39632	-0.31285	0.711776	-0.439534	0.660275	0.829868
AC012447.1	5.34114	0.971438	0.584519	1.66194	0.0965238	0.271337
AC012456.2	2.3305	-0.232363	0.758036	-0.306533	0.759199	0.885801
AC012459.1	0.850911	0.763756	1.49372	0.51131	0.609134	NA
AC012464.3	2.22253	-0.0942579	1.14752	-0.0821407	0.934535	NA
AC012467.2	119.443	-0.116272	0.131871	-0.881705	0.377937	0.622044
AC012470.1	22.384	-0.402764	0.269708	-1.49333	0.13535	0.339336
AC012485.1	2.18861	-1.29698	0.850711	-1.52459	0.127361	NA
AC012485.3	3.96006	-0.637335	0.578301	-1.10208	0.270426	0.5158
AC012494.1	1.25731	-0.89174	1.1495	-0.775761	0.43789	NA
AC012499.1	1.62216	-3.66815	1.28722	-2.84967	0.00437649	NA
AC012506.2	0.456602	0.207029	4.74097	0.0436681	0.965169	NA
AC012506.4	0.3246	-1.34712	2.07472	-0.649303	0.516142	NA
AC012508.1	11.4262	-0.762867	0.370699	-2.05791	0.0395984	0.147383
AC012508.2	62.9472	-0.593518	0.195368	-3.03795	0.00238195	0.0172221
AC012508.3	1.47994	1.96282	1.21939	1.60967	0.10747	NA
AC012510.1	8.15505	-0.110233	0.458351	-0.240499	0.809943	0.913308
AC012511.1	2.08639	-0.0147731	0.857461	-0.0172289	0.986254	NA
AC012511.2	0.483392	-0.868979	1.67179	-0.519789	0.60321	NA
AC012513.3	141.148	-0.0635599	0.120587	-0.527085	0.598134	0.79171
AC012555.1	1.53105	0.153817	0.861666	0.178512	0.858321	NA
AC012557.1	7.69616	0.335524	0.413118	0.812176	0.416691	0.656083
AC012557.2	4.95564	1.30223	0.718435	1.81259	0.0698946	0.219544
AC012558.1	1.61517	0.366317	1.01816	0.359783	0.719009	NA
AC012569.1	1.43605	0.102051	1.41552	0.0720944	0.942527	NA
AC012574.1	2.65889	1.48921	0.73058	2.03839	0.0415112	0.152386
AC012588.1	2.76784	0.382607	0.683564	0.559724	0.575668	0.775693
AC012603.1	1.46635	-1.02442	1.26593	-0.809223	0.418387	NA
AC012613.1	0.492466	-1.59489	2.11407	-0.754415	0.4506	NA
AC012613.2	0.975406	1.22013	1.50622	0.810058	0.417907	NA
AC012615.1	194.591	0.0880122	0.110255	0.79826	0.42472	0.663044
AC012615.2	1.96267	-0.476207	1.04738	-0.454664	0.649351	NA
AC012615.3	0.464047	2.61183	1.82104	1.43425	0.1515	NA
AC012615.6	1.16223	-0.89291	1.13097	-0.789505	0.429817	NA
AC012618.1	3.26125	1.45425	0.735068	1.97839	0.0478847	0.169101
AC012618.3	126.187	0.0529472	0.17474	0.303005	0.761886	0.886637
AC012625.1	0.627312	-1.61551	1.5853	-1.01905	0.308178	NA
AC012629.1	1.26791	2.27469	1.19535	1.90294	0.0570482	NA
AC012629.2	4.67892	1.09431	0.631257	1.73353	0.0830009	0.245932
AC012636.1	2.54678	0.727145	0.849027	0.856445	0.391752	0.63375
AC012640.1	0.549816	1.78412	1.78812	0.997766	0.318393	NA
AC012640.2	47.2092	-0.137226	0.163934	-0.837079	0.402548	0.643577
AC012640.4	4.39662	-0.395344	0.537599	-0.735388	0.462103	0.692984
AC012645.1	68.8675	-0.0733618	0.183652	-0.399461	0.689553	0.84767
AC012645.4	0.919703	1.69823	1.59367	1.06561	0.2866	NA
AC012651.1	9.89115	-0.102049	0.432066	-0.236188	0.813287	0.914473
AC012653.2	0.460586	0.712181	1.80114	0.395406	0.692543	NA
AC012673.1	1.99733	-0.510396	0.859184	-0.594048	0.55248	NA
AC012676.1	9.15504	-0.0993336	0.419827	-0.236606	0.812963	0.914467
AC012676.3	4.4531	-0.49308	0.541964	-0.909804	0.362926	0.607342
AC012676.4	2.23286	-0.908418	0.860128	-1.05614	0.290903	NA
AC012676.5	16.0382	0.210967	0.334078	0.631489	0.527721	0.741451
AC013267.1	0.682575	1.75124	1.5473	1.13181	0.257716	NA
AC013267.2	0.433192	-1.33399	2.41758	-0.551788	0.581094	NA
AC013270.1	2.90529	-0.901696	0.715493	-1.26024	0.207582	0.443552
AC013275.1	15.103	-0.853972	0.324324	-2.63309	0.00846125	0.0459123
AC013355.1	1.23514	-0.116734	1.28007	-0.0911933	0.927339	NA
AC013356.2	0.513903	0.556634	1.99677	0.278768	0.780423	NA
AC013391.3	10.4167	0.228987	0.428714	0.534125	0.593255	0.788276
AC013394.1	30.4179	-0.350604	0.35115	-0.998447	0.318063	0.566616
AC013400.1	4.33511	0.762239	0.577092	1.32083	0.186559	0.415417
AC013403.2	6.92209	-0.551866	0.463843	-1.18977	0.234138	0.475096
AC013437.1	1.6556	0.734841	0.945785	0.776965	0.43718	NA
AC013451.1	0.418613	-0.189949	2.03401	-0.0933863	0.925597	NA
AC013451.2	0.669502	-0.36999	1.74622	-0.211881	0.8322	NA
AC013460.1	31.6074	-0.261502	0.231574	-1.12924	0.258797	0.503688
AC013468.1	13.4134	-0.769289	0.350649	-2.1939	0.0282423	0.115215
AC013470.2	1.64513	-0.0935244	1.11235	-0.0840784	0.932994	NA
AC013470.3	0.377015	1.69467	1.74358	0.971949	0.331076	NA
AC013472.1	1.58598	-0.467514	1.13013	-0.413681	0.679108	NA
AC013472.3	5.25377	0.0273163	0.594317	0.0459626	0.96334	0.984572
AC013489.3	0.712908	0.8481	1.55627	0.544958	0.585783	NA
AC013553.3	0.588586	1.99147	1.6205	1.22893	0.219098	NA
AC013553.4	41.4559	-0.174368	0.242693	-0.718471	0.472467	0.702838
AC013562.1	1.59203	1.2113	1.17208	1.03347	0.301386	NA
AC013565.3	4.71315	0.236687	0.560716	0.422115	0.672941	0.837618
AC013643.2	10.8536	0.100942	0.437967	0.230478	0.81772	0.91698
AC013643.3	8.47771	-0.718566	0.498516	-1.44141	0.149469	0.361866
AC013652.1	0.444982	-0.359708	2.01312	-0.178682	0.858187	NA
AC013714.1	2.22095	-0.730872	0.935663	-0.781128	0.434727	NA
AC013716.1	0.57826	0	4.74097	0	1	NA
AC013724.1	0.728498	0.931417	1.466	0.635345	0.525203	NA
AC013726.1	38.8916	-0.831589	0.203258	-4.09129	4.29e-05	0.000603022
AC013727.1	1.21006	1.21928	1.23482	0.98741	0.323441	NA
AC013727.2	0.428893	-0.658125	2.49102	-0.264199	0.791627	NA
AC013731.1	27.3871	-0.31062	0.229163	-1.35546	0.175271	0.400028
AC013733.1	0.347567	1.81506	2.41343	0.752066	0.452012	NA
AC013733.2	277.243	0.319797	0.120277	2.65884	0.007841	0.0431949
AC015522.1	1.3931	-3.02054	1.22633	-2.46306	0.0137755	NA
AC015540.1	9.59813	0.0690339	0.37645	0.183381	0.854499	0.935189
AC015656.1	3.95538	1.22549	0.868922	1.41035	0.158435	0.375108
AC015660.2	0.515704	1.59346	2.0679	0.770568	0.440963	NA
AC015660.3	1.68888	-0.14601	1.05977	-0.137775	0.890418	NA
AC015674.1	17.9915	0.712086	0.316894	2.24708	0.024635	0.103895
AC015688.6	0.555644	-0.440484	1.66586	-0.264418	0.791458	NA
AC015712.2	5.13009	-0.583201	0.548335	-1.06359	0.287516	0.533931
AC015712.6	96.9098	-0.539232	0.316877	-1.70171	0.0888105	0.257001
AC015720.1	0.73188	2.05347	1.76321	1.16462	0.244172	NA
AC015722.2	0.921386	-1.05035	1.50436	-0.698205	0.485049	NA
AC015726.1	4.35588	0.349491	0.718883	0.486158	0.626855	0.809146
AC015726.2	0.770002	-1.58647	1.75245	-0.905287	0.365313	NA
AC015727.1	2.36431	-1.52403	0.927434	-1.64327	0.100327	0.277775
AC015743.1	0.853001	0.218227	1.65043	0.132224	0.894807	NA
AC015795.1	0.887194	-0.73315	1.33795	-0.547967	0.583715	NA
AC015799.1	7.19282	-0.582308	0.541249	-1.07586	0.281991	0.528285
AC015802.1	1.34619	-0.316703	0.889766	-0.35594	0.721886	NA
AC015802.3	168.47	-0.25473	0.136444	-1.86692	0.0619125	0.202589
AC015802.4	3.31285	-0.363878	0.643013	-0.565895	0.571465	0.773021
AC015802.5	91.0056	-0.406992	0.159826	-2.54647	0.0108819	0.0558184
AC015802.6	175.046	-0.178928	0.138616	-1.29082	0.196767	0.429239
AC015804.1	0.77655	-1.81588	1.62381	-1.11829	0.263444	NA
AC015813.1	276.322	-0.435451	0.169207	-2.57349	0.0100679	0.0525937
AC015813.4	4.67358	-0.772628	0.535025	-1.4441	0.148712	0.360695
AC015813.5	18.9448	-0.0934637	0.296689	-0.315022	0.752745	0.88249
AC015813.6	96.7769	0.268348	0.189363	1.41711	0.156452	0.372142
AC015813.7	4.48247	-0.676725	0.571683	-1.18374	0.236515	0.478113
AC015818.10	1.19367	-1.09684	1.24287	-0.882507	0.377503	NA
AC015818.2	2.24817	-0.18301	0.859806	-0.212851	0.831444	0.923835
AC015845.2	5.32237	-0.649332	0.523085	-1.24135	0.214477	0.451147
AC015849.1	1.78219	3.32218	1.15102	2.8863	0.00389799	NA
AC015849.4	7.76347	0.380407	0.462358	0.822755	0.410647	0.651018
AC015849.5	0.981415	-0.685932	1.57886	-0.434447	0.663964	NA
AC015871.1	37.8267	-0.0825775	0.202533	-0.407724	0.683476	0.84417
AC015871.4	291.419	-0.0841971	0.09142	-0.920992	0.357054	0.60184
AC015871.5	0.887256	-0.250885	1.68186	-0.149172	0.881418	NA
AC015871.7	7.58866	0.0368081	0.49196	0.0748192	0.940359	0.975469
AC015883.1	4.99175	-0.381025	0.825578	-0.461526	0.644422	0.820468
AC015908.2	0.414547	-0.369987	2.16214	-0.171121	0.864129	NA
AC015909.2	9.3173	0.220278	0.410206	0.536992	0.591273	0.786738
AC015909.3	0.651212	0.780732	1.60905	0.485212	0.627526	NA
AC015909.5	65.7885	-0.215311	0.158282	-1.3603	0.173734	0.397843
AC015910.1	0.732783	-1.25171	1.5599	-0.802429	0.422305	NA
AC015912.3	15.6707	0.770127	0.410046	1.87815	0.0603612	0.198994
AC015917.2	9.89417	-0.263654	0.407577	-0.646883	0.517708	0.735079
AC015920.1	1.28162	-1.47736	1.3264	-1.11381	0.265359	NA
AC015921.1	1.53928	0.396876	0.964795	0.411357	0.680811	NA
AC015922.3	27.8017	0.0833943	0.284187	0.293449	0.769179	0.890632
AC015959.1	0.61556	-2.52522	1.69662	-1.48838	0.136649	NA
AC015961.1	2.07664	-0.124481	0.918464	-0.135532	0.892192	NA
AC015961.2	15.2362	-0.195526	0.362131	-0.539932	0.589244	0.785273
AC015967.1	2.49585	0.0636484	0.937729	0.0678751	0.945885	0.97794
AC015971.1	9.15298	-0.0797867	0.439951	-0.181353	0.85609	0.935947
AC015982.2	53.3404	-0.345392	0.183152	-1.88582	0.0593186	0.19654
AC015983.2	6.27532	0.0397204	0.538369	0.0737791	0.941186	0.976081
AC015987.1	1.14187	2.67895	1.28075	2.0917	0.0364657	NA
AC016026.1	2.16457	-1.0304	0.87526	-1.17725	0.239094	NA
AC016027.1	8.57985	-0.311744	0.47235	-0.659985	0.509263	0.72997
AC016027.2	0.724182	-2.48431	1.6681	-1.4893	0.136407	NA
AC016044.1	41.0891	0.475502	0.243755	1.95074	0.0510881	0.177029
AC016065.1	163.33	-0.285663	0.0970654	-2.943	0.00325051	0.0219121
AC016074.2	0.509549	-0.383359	2.17616	-0.176163	0.860166	NA
AC016134.1	0.378031	-1.42848	1.79198	-0.797148	0.425365	NA
AC016144.1	2.12761	0.142119	1.00248	0.141768	0.887264	NA
AC016168.1	3.2677	0.207794	0.661059	0.314336	0.753266	0.882665
AC016168.2	8.09285	-0.140268	0.423522	-0.331195	0.740497	0.876928
AC016168.3	5.08361	-0.177472	0.613735	-0.289167	0.772453	0.892281
AC016168.4	24.6567	0.161618	0.260158	0.621229	0.534449	0.746693
AC016229.1	7.04971	-0.461962	0.456198	-1.01263	0.311235	0.559105
AC016229.2	2.23709	0.927883	0.832818	1.11415	0.265215	NA
AC016252.1	1.0072	0.0283944	1.37461	0.0206564	0.98352	NA
AC016292.1	0.743657	-1.55487	1.97173	-0.788582	0.430356	NA
AC016355.1	35.2705	-0.104108	0.215019	-0.48418	0.628258	0.809948
AC016394.1	145.839	-0.12728	0.11698	-1.08805	0.276572	0.522059
AC016394.2	13.4887	0.15846	0.333986	0.474451	0.635178	0.813976
AC016396.1	2.68081	-0.849761	1.08397	-0.783934	0.433079	0.669844
AC016405.1	2.62858	-0.64337	1.03005	-0.624599	0.532234	0.744765
AC016405.2	2.33273	-0.914411	0.975366	-0.937505	0.348499	0.594559
AC016405.3	111.799	0.904755	0.195853	4.61957	3.85e-06	7.17e-05
AC016526.2	1.25132	-1.36268	1.29078	-1.0557	0.291104	NA
AC016526.3	2.07944	-0.0312604	0.936817	-0.0333687	0.973381	NA
AC016542.1	2.44485	-0.423412	0.805742	-0.525494	0.59924	0.792597
AC016556.1	0.516956	0.695731	2.26709	0.306883	0.758932	NA
AC016571.1	5.53029	0.458137	0.529803	0.86473	0.387187	0.62966
AC016573.1	0.896389	-2.44455	1.30688	-1.87052	0.0614112	NA
AC016575.1	2.19873	-1.25863	0.901933	-1.39548	0.16287	NA
AC016582.1	1.02777	0.0383139	1.25818	0.0304517	0.975707	NA
AC016582.2	14.2279	-0.229082	0.322701	-0.709889	0.477773	0.706201
AC016582.3	678.236	-0.0596167	0.0654705	-0.910589	0.362512	0.606891
AC016583.1	2.59314	1.33474	0.956156	1.39594	0.162733	0.381855
AC016583.2	4.36288	1.1738	0.631726	1.85808	0.0631575	0.205317
AC016586.1	12.2959	0.494878	0.401893	1.23137	0.218185	0.456293
AC016588.1	0.469557	2.02569	1.84372	1.0987	0.2719	NA
AC016588.2	12.9538	-0.0685686	0.373971	-0.183353	0.854521	0.935189
AC016590.1	1.28802	0.0949192	1.12985	0.0840101	0.933048	NA
AC016590.2	10.0963	-0.762925	0.391614	-1.94816	0.0513961	0.177805
AC016590.3	39.0677	-0.595589	0.266974	-2.23089	0.0256882	0.107115
AC016590.4	16.9863	-0.0838584	0.361523	-0.231959	0.81657	0.916359
AC016596.1	78.4873	-0.23931	0.155406	-1.5399	0.123584	0.320108
AC016596.3	0.467089	-1.52909	1.94476	-0.786262	0.431714	NA
AC016597.1	2.35526	0.106552	0.888278	0.119953	0.90452	0.958469
AC016597.2	1.35245	1.19501	1.29275	0.924393	0.355282	NA
AC016629.3	1.8645	0.931582	1.0008	0.930837	0.351938	NA
AC016700.3	1.29977	0.25962	1.3665	0.189989	0.849318	NA
AC016705.2	137.902	-0.385939	0.130122	-2.96598	0.00301723	0.0206942
AC016712.1	0.593389	0.220729	1.76168	0.125294	0.90029	NA
AC016717.1	5.89561	-0.815957	0.530334	-1.53857	0.123908	0.320729
AC016717.2	218.82	-0.160879	0.147704	-1.0892	0.276066	0.521587
AC016722.2	1.36521	0.00683486	1.17068	0.00583839	0.995342	NA
AC016723.1	44.85	0.153745	0.197043	0.780263	0.435236	0.671327
AC016727.1	87.3971	-0.0979287	0.149586	-0.654666	0.512683	0.731823
AC016734.1	1.22182	0.453615	1.14261	0.397001	0.691367	NA
AC016737.1	6.1551	-0.302306	0.546824	-0.552839	0.580373	0.778736
AC016738.1	1.63729	0.196342	0.955277	0.205534	0.837155	NA
AC016739.1	9.20014	-0.226461	0.366179	-0.618443	0.536283	0.747808
AC016745.1	4.91764	-2.82718	0.666407	-4.24242	2.21e-05	0.000336581
AC016745.2	0.443804	-2.13402	2.16828	-0.984199	0.325018	NA
AC016747.1	200.642	-0.0812633	0.13083	-0.621134	0.534511	0.746693
AC016747.3	1.08273	1.75651	1.36336	1.28837	0.197618	NA
AC016747.4	2.57707	0.304467	0.924664	0.329273	0.741949	0.877571
AC016769.1	0.369087	0.191835	2.24858	0.0853138	0.932012	NA
AC016773.1	7.61122	0.313397	0.451438	0.694219	0.487545	0.714402
AC016821.1	34.2328	-0.788897	0.203336	-3.87978	0.000104553	0.0012866
AC016831.1	6.65682	-0.0388761	0.555038	-0.0700422	0.94416	0.977282
AC016831.3	0.61996	-0.858369	1.58546	-0.5414	0.588232	NA
AC016831.5	1.67124	0.247061	1.20635	0.2048	0.837728	NA
AC016831.7	17.8439	0.949333	0.314625	3.01734	0.00255	0.018185
AC016876.1	190.145	-0.15539	0.118268	-1.31387	0.188889	0.418536
AC016876.2	1.13693	0.0282394	1.28446	0.0219854	0.98246	NA
AC016876.3	5.70075	0.233985	0.545046	0.429293	0.66771	0.833698
AC016888.1	1.67375	-0.109754	1.14298	-0.0960243	0.923501	NA
AC016907.2	20.4902	-0.252555	0.301465	-0.83776	0.402165	0.643287
AC016910.1	0.587097	0.772105	1.81899	0.424468	0.671224	NA
AC016924.1	4.52134	-0.733596	0.692267	-1.0597	0.289281	0.535898
AC016925.3	0.346192	0.252874	2.48806	0.101635	0.919047	NA
AC016949.1	23.113	-0.523438	0.290777	-1.80013	0.0718397	0.223649
AC016957.2	3.73637	-0.653941	0.675962	-0.967423	0.333333	0.581327
AC016999.1	0.468616	0.193809	1.94957	0.0994109	0.920812	NA
AC017007.2	4.37751	0.118746	0.658811	0.180242	0.856962	0.93617
AC017007.5	0.527767	1.17022	2.05851	0.56848	0.569709	NA
AC017050.1	1.5531	0.143869	0.971034	0.14816	0.882216	NA
AC017071.1	8.31389	-0.706202	0.468586	-1.50709	0.131787	0.333122
AC017074.1	5.74517	0.179003	0.557718	0.320956	0.748244	0.880192
AC017079.1	0.43963	0.74665	2.22875	0.335009	0.737618	NA
AC017083.1	20.1552	-0.168053	0.28341	-0.592967	0.553203	0.759916
AC017083.2	39.9719	0.385418	0.219048	1.75951	0.0784904	0.237322
AC017083.3	1.32783	2.12333	1.26317	1.68095	0.092773	NA
AC017100.1	26.7061	-0.412633	0.236816	-1.74242	0.0814343	0.242992
AC017101.1	6.26625	0.0237673	0.524252	0.0453356	0.96384	0.984775
AC017104.1	59.5469	-0.18647	0.166035	-1.12308	0.261404	0.506336
AC017104.4	40.0721	-0.642604	0.210439	-3.05364	0.00226082	0.0165046
AC017104.5	21.1542	-0.548918	0.283681	-1.93498	0.0529924	0.18159
AC017104.6	7.32136	-0.242922	0.560234	-0.433608	0.664573	0.832372
AC017116.2	6.75555	-0.38121	0.574227	-0.663866	0.506776	0.727803
AC018362.1	5.36941	-0.348593	0.622652	-0.559853	0.57558	0.775693
AC018362.2	0.577073	-2.33983	2.08192	-1.12388	0.261064	NA
AC018398.1	0.648507	2.38594	1.82153	1.30986	0.190244	NA
AC018413.1	6.01574	1.26203	0.5388	2.34229	0.0191657	0.0862013
AC018445.1	0.408128	0.227804	2.23416	0.101964	0.918785	NA
AC018445.3	0.522281	0.225661	2.05655	0.109728	0.912625	NA
AC018445.4	0.72755	-0.87891	1.82442	-0.481747	0.629986	NA
AC018450.1	1.05518	1.35012	1.31057	1.03018	0.302926	NA
AC018475.1	0.514069	1.12309	1.8678	0.601291	0.547646	NA
AC018521.2	1.04783	0.608015	1.18944	0.511176	0.609228	NA
AC018521.4	0.479954	-2.09292	1.82662	-1.14579	0.251883	NA
AC018521.5	57.9943	-0.269376	0.192134	-1.40202	0.16091	0.378966
AC018521.7	1.31318	-0.952187	1.32764	-0.717203	0.473249	NA
AC018529.3	0.698425	0.513819	1.79211	0.286713	0.774332	NA
AC018541.1	0.770795	-1.74533	1.7311	-1.00822	0.313349	NA
AC018545.1	0.966587	1.74251	1.60904	1.08295	0.27883	NA
AC018553.1	1.21791	0.112085	1.39434	0.080386	0.93593	NA
AC018553.2	0.82167	0.658877	1.54979	0.42514	0.670735	NA
AC018557.1	4.2877	0.530762	0.650527	0.815896	0.41456	0.654522
AC018557.3	2.74586	0.0584425	0.739065	0.0790762	0.936972	0.974164
AC018563.1	1.55716	-0.633626	0.998342	-0.634678	0.525638	NA
AC018620.1	0.804946	1.77189	1.66103	1.06674	0.286091	NA
AC018628.1	35.6447	-0.284918	0.267785	-1.06398	0.287337	0.533796
AC018635.1	0.759425	-0.746949	1.47619	-0.505997	0.612858	NA
AC018635.2	9.27465	-0.0126314	0.440715	-0.0286612	0.977135	0.990745
AC018638.1	0.486195	0.566786	1.71967	0.329591	0.741709	NA
AC018638.2	80.9859	-0.00166165	0.152622	-0.0108874	0.991313	0.996549
AC018638.4	162.616	-0.12691	0.135426	-0.937114	0.3487	0.594721
AC018638.5	169.226	-0.203075	0.137271	-1.47937	0.139041	0.344327
AC018638.6	8.25816	1.33686	0.500327	2.67197	0.00754068	0.0418786
AC018638.7	6.39176	-0.672041	0.581477	-1.15575	0.247784	0.490788
AC018641.1	0.88112	-0.0335764	1.38919	-0.0241697	0.980717	NA
AC018644.1	0.438524	-1.55933	2.27268	-0.686117	0.492639	NA
AC018645.3	52.9351	-0.209353	0.191302	-1.09436	0.273798	0.518964
AC018647.1	3.29637	0.0659411	0.774382	0.0851531	0.93214	0.971895
AC018647.2	235.471	-0.179003	0.0947379	-1.88945	0.0588315	0.195294
AC018647.3	5.84074	0.877246	0.573815	1.5288	0.126315	0.324894
AC018648.1	3.99218	1.05952	0.672637	1.57518	0.115216	0.305168
AC018653.1	0.644317	0.896117	1.56077	0.57415	0.565867	NA
AC018653.3	29.9647	-0.021365	0.227377	-0.0939629	0.925139	0.968756
AC018659.8	0.436167	-0.441585	2.21382	-0.199467	0.841897	NA
AC018665.1	0.450897	1.24187	1.81013	0.686067	0.492671	NA
AC018688.1	1.59761	1.17364	0.987392	1.18863	0.234585	NA
AC018690.1	7.50078	0.667667	0.450043	1.48356	0.137925	0.343087
AC018695.6	9.69777	-0.222159	0.424322	-0.523563	0.600583	0.793358
AC018695.9	1.1037	1.77926	1.27009	1.40089	0.161246	NA
[truncated: 27,224 more rows]
[truncated: 4 more columns]
