# Supplementary material for: Imbalanced unfolded protein response signaling contributes to 1-deoxysphingolipid retinal toxicity
Source: Nat Commun. 2023 Jul 11;14:4119. doi: 10.1038/s41467-023-39775-w (PMC10336013; doi:10.1038/s41467-023-39775-w)
Supplement: Supplementary file 5 — Supplementary Dataset 4 [file 41467_2023_39775_MOESM5_ESM.xlsx]

## Sheet: 1-dSA Affected Cluster
gene	baseMean	log2FoldChange	lfcSE	pvalue	padj
PLCG2	543.131	3.32507	0.199143	1.69668e-63	2.17192e-59
MYO9A	1420.28	-2.23988	0.143857	8.76103e-56	5.6075e-52
ARRDC3	484.191	2.81874	0.192885	2.28909e-49	9.76753e-46
SLC38A2	424.431	3.20634	0.225233	4.03314e-47	1.2907e-43
DDIT3	508.452	2.69506	0.189609	6.35512e-47	1.62704e-43
PDE6A	562.029	-2.46122	0.178383	1.96747e-44	4.1976e-41
ARR3	589.33	2.45473	0.185136	3.4637e-41	6.33412e-38
EIF5	629.696	2.14096	0.161953	6.22948e-41	9.96795e-38
PDE6H	1693.54	1.76161	0.134929	6.55108e-40	9.31782e-37
NRL	1435.11	-1.60733	0.123503	1.10231e-39	1.41106e-36
JUN	247.234	3.70203	0.289724	2.11229e-38	2.45813e-35
NEUROD1	477.934	2.29699	0.182894	3.35011e-37	3.57373e-34
GNGT1	1294.18	-1.86779	0.152087	1.08872e-35	1.07205e-32
GNAT1	903.392	-1.6439	0.135383	6.41399e-35	5.86467e-32
GADD45G	448.235	2.39904	0.199138	1.77294e-34	1.41846e-31
AP000462.1	1180.66	-1.77506	0.147352	1.71992e-34	1.41846e-31
PDE6G	561.404	-1.87773	0.157149	5.9224e-34	4.45956e-31
NR2E3	289.415	-2.5381	0.217376	1.17053e-32	8.32442e-30
CABP5	717.38	-1.84074	0.159421	6.87217e-32	4.63003e-29
RP1	1498.35	-1.71975	0.151798	9.1916e-31	5.88308e-28
ZSWIM6	399.574	2.27298	0.203359	3.96433e-30	2.41654e-27
NR1D1	174.82	4.07205	0.365082	1.34366e-29	7.81825e-27
ID2	171.045	4.03588	0.363168	2.09986e-29	1.16871e-26
SNHG5	358.184	2.24806	0.203901	2.71727e-29	1.44932e-26
GADD45B	237.695	6.36546	0.568045	6.99811e-29	3.58331e-26
ST3GAL3	673.811	-1.69066	0.155568	1.5245e-28	7.50582e-26
NFKBIA	186.994	3.80276	0.348731	1.73265e-28	8.2147e-26
GNB1	670.332	-1.77468	0.164875	4.50597e-28	2.06003e-25
FOS	222.175	6.27267	0.572204	9.94642e-28	4.39049e-25
TXNIP	265.924	2.57193	0.240981	1.06214e-27	4.53185e-25
FAM155A	470.106	-2.13366	0.19985	1.09747e-27	4.53185e-25
PTMA	935.523	1.50812	0.141102	1.37026e-27	5.48149e-25
NDUFA4	1070.56	1.4412	0.134915	1.58315e-27	6.14118e-25
CADM1	2427.75	-1.39317	0.132561	9.57844e-27	3.60628e-24
GADD45A	320.33	2.26	0.216631	1.53899e-26	5.62873e-24
LINC01619	148.66	4.3923	0.419264	2.74512e-26	9.7612e-24
HNRNPDL	388.597	1.96475	0.191422	9.26063e-26	3.20393e-23
HSPA5	421.979	1.87785	0.183848	1.72773e-25	5.82019e-23
AL161757.4	634.461	-1.57785	0.157071	1.02883e-24	3.37695e-22
ROM1	1186.48	-1.43886	0.143326	1.13705e-24	3.63885e-22
H3F3B	1870.53	1.19648	0.118814	1.19697e-24	3.73717e-22
SRSF2	245.75	2.43256	0.244542	2.33955e-24	7.13062e-22
HMGB2	277.425	2.25041	0.227207	3.84143e-24	1.14359e-21
SYNE2	925.339	-1.37267	0.140129	1.51621e-23	4.41113e-21
LINC01504	172.076	3.14742	0.325789	5.5255e-23	1.57182e-20
DMD	1083.91	-1.56342	0.16222	5.79565e-23	1.61283e-20
ACSL3	293.627	2.04224	0.212717	7.28553e-23	1.9843e-20
ABCA4	691.407	-1.45472	0.151835	1.17107e-22	3.1231e-20
JUNB	140.114	5.21998	0.536604	1.20035e-22	3.13585e-20
IER2	149.45	3.15762	0.330976	1.36741e-22	3.50083e-20
FTX	868.921	-1.3045	0.138827	7.7434e-22	1.94359e-19
OTX2-AS1	725.502	-1.43165	0.153211	1.11922e-21	2.75522e-19
BHLHE41	408.296	1.98264	0.215016	2.98747e-21	7.2156e-19
PLA2G4C	288.13	-1.9755	0.215549	3.72795e-21	8.83731e-19
C8orf37-AS1	141.913	3.71772	0.405073	4.46836e-21	1.03999e-18
ATP1A1	259.638	2.0345	0.224078	9.94428e-21	2.27315e-18
GPC6	712.729	-1.69044	0.186942	1.53943e-20	3.45724e-18
GUK1	465.456	1.56202	0.174712	4.57577e-20	1.0099e-17
KLF10	108.577	4.67986	0.52174	1.01798e-19	2.20867e-17
SNHG12	116.68	3.42325	0.386503	1.06036e-19	2.26227e-17
PRPH2	698.895	-1.29738	0.146586	1.18426e-19	2.4852e-17
AC018616.1	168.018	-2.2872	0.261093	1.29423e-19	2.67217e-17
TMEM108	692.321	-1.48399	0.169412	2.31637e-19	4.70664e-17
ESR2	274.929	-1.74503	0.202047	5.29184e-19	1.05845e-16
44986	896.111	-1.46682	0.170018	7.69191e-19	1.51483e-16
NOP56	142.43	2.71244	0.316331	9.85517e-19	1.91146e-16
AL353784.1	437.466	-1.539	0.179963	1.29406e-18	2.47244e-16
FTL	1160.17	1.25391	0.146348	1.61507e-18	3.04037e-16
BRD2	223.828	2.00874	0.241392	8.55133e-18	1.56379e-15
CBX4	140.537	2.60661	0.313754	8.46006e-18	1.56379e-15
GLP2R	262.26	-1.78267	0.214746	8.90579e-18	1.60568e-15
OAZ1	472.204	1.447	0.173643	9.94077e-18	1.76739e-15
PPEF2	203.771	-1.97235	0.241652	2.66374e-17	4.67104e-15
DLL1	96.1649	3.52717	0.431754	4.06576e-17	7.03322e-15
SGK1	140.076	2.8694	0.354893	6.25266e-17	1.05316e-14
CKB	935.358	1.11108	0.136222	6.17102e-17	1.05316e-14
SRSF12	130.86	2.66956	0.332114	8.6579e-17	1.43935e-14
GDA	96.3718	3.70444	0.459002	9.92314e-17	1.62854e-14
TPST1	276.236	1.79724	0.224804	1.36245e-16	2.20768e-14
AL078604.4	134.537	2.80572	0.351947	1.62345e-16	2.59773e-14
SLC9C2	95.3034	3.70218	0.462112	1.89821e-16	2.99987e-14
ATG10	144.16	2.38043	0.300684	2.23609e-16	3.4487e-14
GTF2F2	200.811	2.05729	0.259632	2.21754e-16	3.4487e-14
ANO2	413.608	-1.69884	0.216107	3.70749e-16	5.64995e-14
AC109927.1	97.0874	3.39817	0.432377	4.92835e-16	7.42209e-14
SMIM36	114.657	-2.55514	0.329882	5.71968e-16	8.51367e-14
PPP2R3A	296.589	1.63943	0.209703	6.06706e-16	8.92695e-14
CNGB3	222.788	1.82181	0.234384	7.55233e-16	1.09861e-13
USH2A	593.613	-1.55879	0.201361	1.04245e-15	1.49938e-13
HEXIM1	108.396	2.84364	0.36869	1.10872e-15	1.57696e-13
NTM	1737.84	-1.02989	0.131992	1.17078e-15	1.62904e-13
HERPUD1	177.898	2.038	0.264269	1.163e-15	1.62904e-13
GPR160	367.119	-1.58487	0.205541	1.24745e-15	1.71705e-13
AC069228.1	610.271	-1.27353	0.164811	1.51748e-15	2.06652e-13
MIR4435-2HG	206.736	1.89019	0.246296	1.66666e-15	2.24578e-13
NFE2L3	206.174	1.87062	0.245671	2.69149e-15	3.58893e-13
LEKR1	119.887	2.6263	0.346945	3.34571e-15	4.4153e-13
CEMIP2	97.6861	2.95095	0.390181	4.20586e-15	5.4938e-13
AC104938.1	85.1495	-2.95099	0.394886	4.41354e-15	5.70684e-13
BUD31	141.672	2.51834	0.334618	5.19171e-15	6.6459e-13
ODC1	175.679	2.02512	0.269734	5.9057e-15	7.48504e-13
RHO	1289.11	-2.87427	0.388771	8.65884e-15	1.08669e-12
UQCRB	666.386	1.20016	0.159517	8.8481e-15	1.09966e-12
INTS6	234.207	1.76442	0.236977	9.78572e-15	1.20449e-12
TBCC	107.105	2.69481	0.363236	1.14113e-14	1.3912e-12
PCDH15	562.385	-1.24089	0.166225	1.20727e-14	1.45795e-12
PLXDC2	162.079	-1.91932	0.260699	1.56403e-14	1.87114e-12
N4BP2L2	408.257	-1.26776	0.170781	1.60891e-14	1.907e-12
CLUL1	157.505	-1.99966	0.272945	1.6723e-14	1.96396e-12
DISC1	287.291	-1.57868	0.214243	1.7333e-14	2.01709e-12
ESRRB	94.7199	-2.80533	0.384116	1.81754e-14	2.09607e-12
DIPK2A	105.007	2.71604	0.370927	2.47465e-14	2.82839e-12
MAML2	637.14	-1.26051	0.171447	2.70369e-14	3.06283e-12
CADM2	3423.15	-1.0222	0.138345	2.92667e-14	3.28634e-12
ZNF385B	479.02	-1.2785	0.174516	3.21611e-14	3.57995e-12
EIF1B	311.27	1.53736	0.210696	3.28291e-14	3.62281e-12
PSMA7	271.385	1.58264	0.216991	3.50605e-14	3.83598e-12
CNGB1	491.145	-1.22285	0.16781	4.7471e-14	5.1498e-12
PPP1R13B	149.8	2.04534	0.285436	7.03085e-14	7.56319e-12
MAP1LC3B	239.511	1.63067	0.227106	7.80632e-14	8.32739e-12
TJP2	122.402	-2.16097	0.30448	1.01513e-13	1.07394e-11
POLR2A	276.408	1.55419	0.218101	1.22462e-13	1.28495e-11
TMEM14B	832.092	-1.12584	0.158046	1.74548e-13	1.81658e-11
ZBTB20	391.06	-1.30608	0.18446	1.93962e-13	2.00235e-11
LYST	325.152	-1.42173	0.202335	2.47049e-13	2.52998e-11
EXOC4	408.228	-1.27629	0.181178	2.54956e-13	2.59023e-11
ERRFI1	85.0018	2.88495	0.412971	2.76913e-13	2.76934e-11
NUFIP2	320.363	1.38153	0.196635	2.74928e-13	2.76934e-11
PCF11	142.262	2.04434	0.293972	3.16176e-13	3.13749e-11
EIF4A1	247.966	1.63546	0.234505	3.37985e-13	3.30271e-11
STAT3	189.669	1.73664	0.249301	3.36618e-13	3.30271e-11
ABCC5	196.76	1.87234	0.270109	3.55325e-13	3.44584e-11
RSRC2	287.829	1.53369	0.220197	3.95642e-13	3.80798e-11
PPP1R9A	303.85	-1.46193	0.210542	4.45438e-13	4.25526e-11
ZNF385D	145.189	-1.93048	0.281453	5.10055e-13	4.83645e-11
LRRC39	343.379	1.37963	0.19932	6.03665e-13	5.682e-11
NIM1K	135.223	2.09714	0.305918	6.67984e-13	6.24151e-11
H2AFZ	437.8	1.22588	0.177292	7.06842e-13	6.55673e-11
KLHL24	235.643	1.57359	0.22897	7.32303e-13	6.74403e-11
GUCA1B	743.845	1.02021	0.146746	7.46969e-13	6.82997e-11
JPX	390.565	-1.23136	0.178552	7.79766e-13	7.07928e-11
GAREM1	160.335	1.89163	0.277132	8.708e-13	7.85008e-11
EZH2	210.63	1.63253	0.239366	9.52536e-13	8.52686e-11
UNC5C	160.056	-1.74438	0.256776	9.70812e-13	8.63012e-11
AC002429.2	198.113	-1.55195	0.227695	9.94034e-13	8.7756e-11
PHC3	334.502	-1.31335	0.192063	1.02734e-12	9.00756e-11
MEIS1	308.086	-1.34375	0.196682	1.06612e-12	9.28391e-11
CALM1	366.063	1.32352	0.194352	1.28703e-12	1.11319e-10
STK33	311.746	-1.35383	0.200437	1.85595e-12	1.59449e-10
ABLIM3	89.5083	-2.34788	0.352212	1.92286e-12	1.64097e-10
TFDP2	327.537	1.44824	0.215033	2.07525e-12	1.75929e-10
MRPL34	119.369	2.18258	0.326839	2.11637e-12	1.77091e-10
MT-ATP6	3341.62	-0.845479	0.12371	2.11663e-12	1.77091e-10
ABTB2	97.0409	2.62102	0.393691	2.64484e-12	2.19848e-10
CEP112	262.597	-1.45045	0.217708	3.14253e-12	2.59532e-10
HNRNPA1	236.366	1.54425	0.232425	3.33545e-12	2.73699e-10
PPA1	333.584	1.29204	0.193717	3.57897e-12	2.91811e-10
CCNL1	269.743	1.40946	0.21338	5.00111e-12	4.05185e-10
NRIP1	302.099	1.33762	0.202311	5.05684e-12	4.07123e-10
MALAT1	53008.1	-0.755832	0.11213	5.22094e-12	4.17708e-10
ATP1B3	178.372	1.7506	0.26712	5.31171e-12	4.2233e-10
RPS20	571.616	1.11228	0.167973	6.42139e-12	5.07408e-10
AL627171.2	78.5194	2.74861	0.421738	6.78821e-12	5.33104e-10
CASC15	202.469	-1.67278	0.256889	7.31479e-12	5.70955e-10
AC104041.1	178.947	-1.74145	0.268758	8.29247e-12	6.43345e-10
ANXA4	97.5062	-2.066	0.321496	9.55562e-12	7.36877e-10
SIX6	84.558	2.56823	0.398375	1.00183e-11	7.67931e-10
DDX5	476.888	1.1276	0.172526	1.08475e-11	8.26538e-10
SGIP1	474.657	-1.25226	0.192836	1.14799e-11	8.69554e-10
CNKSR2	195.34	-1.52699	0.236691	1.17341e-11	8.83577e-10
GPM6A	278.947	-1.27073	0.197175	1.57597e-11	1.17977e-09
CHST8	60.5534	3.76328	0.580701	1.6195e-11	1.2053e-09
DNAH11	128.489	-1.79371	0.283524	2.24662e-11	1.66033e-09
UGCG	196.86	1.57987	0.248249	2.25683e-11	1.66033e-09
BBS9	477.126	-1.20312	0.188386	2.50374e-11	1.83145e-09
COX5A	199.053	1.52731	0.240783	2.57624e-11	1.87378e-09
KLHL15	80.422	2.60711	0.414708	3.00385e-11	2.17244e-09
ELF2	410.668	1.19333	0.187623	3.18985e-11	2.29401e-09
IMMP2L	149.154	-1.65548	0.263369	3.2666e-11	2.33608e-09
SLC24A2	190.58	1.55065	0.246172	3.3937e-11	2.41349e-09
EPB41L2	1306.32	-0.937694	0.147092	4.13282e-11	2.92289e-09
RPL35A	653.153	1.01085	0.159269	4.54816e-11	3.19896e-09
MYO3B	341.728	-1.30908	0.208793	4.57546e-11	3.20057e-09
CLASP2	509.834	-1.05458	0.167363	5.35391e-11	3.72475e-09
TRIB2	63.3611	3.10683	0.498832	5.39155e-11	3.73066e-09
PLEKHF2	82.8763	2.43659	0.394942	6.28871e-11	4.32806e-09
PNRC1	151.144	1.80055	0.292151	6.73651e-11	4.61145e-09
TLE4	199.55	1.55991	0.25258	6.98601e-11	4.7568e-09
JUND	212.025	1.50679	0.243575	7.28916e-11	4.93696e-09
TBC1D5	334.014	-1.24317	0.200328	7.45719e-11	5.02419e-09
LBH	119.411	1.97915	0.324748	9.44415e-11	6.28232e-09
CLK1	185.16	1.53693	0.250422	9.47182e-11	6.28232e-09
NLGN1	380.698	-1.15546	0.18652	9.43937e-11	6.28232e-09
DDIT4	152.356	1.92651	0.315398	9.57374e-11	6.31719e-09
AHR	99.7594	2.19554	0.36174	1.05417e-10	6.92024e-09
RSRP1	194.453	1.50104	0.246212	1.22929e-10	7.95112e-09
PPP3CA	323.941	1.20747	0.196529	1.23207e-10	7.95112e-09
BZW2	182.278	1.55775	0.255894	1.23605e-10	7.95112e-09
DYNLL1	458.142	1.05041	0.169992	1.23094e-10	7.95112e-09
PER1	105.741	2.07989	0.342862	1.24595e-10	7.97472e-09
PDE6D	174.339	1.55079	0.255474	1.4354e-10	9.14155e-09
EIF4G2	265.16	1.28467	0.210341	1.44482e-10	9.15598e-09
EPB41	586.334	-0.99722	0.162363	1.62755e-10	1.02632e-08
OSBP2	309.606	-1.15899	0.190091	1.65931e-10	1.04121e-08
PPP1R15A	64.7809	2.86516	0.475329	1.68165e-10	1.05009e-08
AC027288.3	286.387	-1.31026	0.215932	1.69083e-10	1.0507e-08
ATP5F1E	358.619	1.16919	0.192045	1.90437e-10	1.17767e-08
CDKAL1	162.64	-1.50957	0.251854	2.25042e-10	1.38498e-08
HSP90AB1	664.741	0.912594	0.149179	2.29899e-10	1.40811e-08
EIF4A2	334.806	1.17232	0.1937	2.35388e-10	1.43486e-08
AL136171.2	146.144	-1.58424	0.265795	2.39954e-10	1.45576e-08
TLE1	80.1988	2.43888	0.409616	2.45103e-10	1.47998e-08
MT-CO3	2113.11	-0.841124	0.137896	2.68255e-10	1.61218e-08
NPTX1	65.6318	2.80416	0.472137	2.81851e-10	1.68597e-08
IRS2	127.807	1.87807	0.317481	2.91657e-10	1.73651e-08
PEG10	107.42	1.95948	0.330993	3.00036e-10	1.77813e-08
CRADD	140.441	-1.59627	0.269553	3.20048e-10	1.88799e-08
TET1	123.733	-1.68033	0.284387	3.23892e-10	1.9019e-08
ZCCHC14	152.78	1.6482	0.278577	3.32936e-10	1.94608e-08
VWA8	194.277	-1.458	0.24657	3.68244e-10	2.14268e-08
PDE5A	440.244	-1.06185	0.177321	3.73675e-10	2.16444e-08
SRRM1	255.165	1.34902	0.227321	4.02138e-10	2.30842e-08
AL139147.1	82.8111	-2.06502	0.353662	4.01018e-10	2.30842e-08
TP53BP2	158.327	1.58439	0.269041	4.356e-10	2.48934e-08
CDK5R1	56.2771	3.09637	0.527482	4.51718e-10	2.56997e-08
ZFAS1	316.214	1.21498	0.205017	4.73854e-10	2.68398e-08
EGLN3	62.1996	2.88684	0.493504	5.0905e-10	2.87064e-08
PPFIA2	552.452	-0.968516	0.162317	5.1657e-10	2.90027e-08
NETO2	59.725	2.88072	0.496843	6.18285e-10	3.45619e-08
SLC20A1	116.618	1.83335	0.31608	6.28609e-10	3.49862e-08
BZW1	118.972	1.79923	0.311562	7.68582e-10	4.25005e-08
DDX3X	199.49	1.42954	0.245887	7.70262e-10	4.25005e-08
PRKACB	393.431	-1.10122	0.188028	8.06364e-10	4.43016e-08
ZNF20	111.072	1.87369	0.3252	8.13202e-10	4.44863e-08
TSC22D1	269.611	1.33672	0.230313	8.17975e-10	4.4557e-08
ZNF503	49.1051	3.5599	0.611179	8.48131e-10	4.60039e-08
TOB1	79.9713	2.49689	0.434577	8.64525e-10	4.66953e-08
LINC01473	155.851	-1.47441	0.255978	8.91054e-10	4.7926e-08
HIVEP2	83.1389	2.22716	0.389259	9.18549e-10	4.91981e-08
SQSTM1	192.911	1.52322	0.264577	9.28428e-10	4.95201e-08
CPEB4	223.149	1.31978	0.228349	1.0259e-09	5.44919e-08
FMN1	469.571	-1.04592	0.179633	1.05439e-09	5.57738e-08
AIPL1	617.305	-1.00072	0.171607	1.10387e-09	5.81507e-08
TF	160.991	-1.5513	0.272328	1.15088e-09	6.0379e-08
CA2	135.148	1.67854	0.295445	1.35259e-09	7.06716e-08
CDH12	70.4107	-2.36044	0.424394	1.5223e-09	7.92153e-08
PDE6B	147.722	-1.58765	0.280942	1.58247e-09	8.20132e-08
LMCD1-AS1	209.935	-1.40101	0.247072	1.68771e-09	8.67921e-08
EMC9	86.9724	2.13367	0.379472	1.68825e-09	8.67921e-08
SYNCRIP	140.882	1.60935	0.284679	1.6968e-09	8.6883e-08
LINC01578	273.336	1.18466	0.207177	1.70472e-09	8.69406e-08
PKD1L3	109.695	1.86801	0.333113	1.93796e-09	9.84435e-08
AC053513.1	230.032	-1.26353	0.223268	1.97666e-09	1.00013e-07
SLC24A1	118.203	-1.7835	0.320235	2.01874e-09	1.0174e-07
MEGF11	322.95	-1.2555	0.222271	2.12806e-09	1.06829e-07
KPNA2	73.9925	2.27948	0.408925	2.22006e-09	1.11011e-07
CHD2	410.692	1.00034	0.175274	2.36456e-09	1.17777e-07
DNAJA1	257.585	1.20607	0.213174	2.40114e-09	1.18676e-07
CWC15	140.9	1.59229	0.28455	2.39612e-09	1.18676e-07
CREBRF	236.868	1.31009	0.232616	2.4993e-09	1.23052e-07
LRRC4C	121.934	-1.74628	0.315867	2.64741e-09	1.29845e-07
EIF3A	195.909	1.3728	0.244934	2.66382e-09	1.30151e-07
PPARA	132.176	-1.65763	0.298995	2.77166e-09	1.34905e-07
TTLL9	44.894	3.78231	0.669313	2.80672e-09	1.36094e-07
TMEM150C	56.7605	2.78987	0.505747	3.09036e-09	1.49282e-07
SAG	388.587	-2.69662	0.497029	3.24841e-09	1.55856e-07
AMD1	180.558	1.49217	0.268934	3.2508e-09	1.55856e-07
TIPARP	77.6766	2.20146	0.400281	3.30548e-09	1.57299e-07
IER5L	50.187	3.43753	0.616912	3.30212e-09	1.57299e-07
RRAGC	62.7877	2.57714	0.467349	3.34818e-09	1.58741e-07
GGNBP2	148.828	1.5923	0.288323	3.47866e-09	1.64319e-07
GGCX	111.465	1.79985	0.327249	3.58491e-09	1.68715e-07
HSP90B1	370.816	1.0295	0.183404	3.88617e-09	1.82223e-07
ZBTB2	54.4821	2.83515	0.517199	4.16047e-09	1.94373e-07
FGFR1OP2	143.454	1.56505	0.285148	4.30046e-09	2.00183e-07
LINC00499	60.8941	2.59289	0.475432	4.61539e-09	2.13875e-07
UBC	868.61	0.779516	0.137554	4.62802e-09	2.13875e-07
UBE2S	90.2329	2.04914	0.375937	4.72446e-09	2.17546e-07
NXF1	55.5804	2.83432	0.52192	4.75389e-09	2.18117e-07
GUCA1C	142.499	1.5519	0.283432	4.92082e-09	2.24169e-07
GEM	76.9829	2.52599	0.465348	4.91417e-09	2.24169e-07
LMO4	124.601	1.69949	0.312684	5.26229e-09	2.38857e-07
ITGB4	47.3079	3.49799	0.636522	5.28057e-09	2.38857e-07
GNAT2	63.9682	2.53624	0.467427	5.42289e-09	2.44431e-07
SPTAN1	337.381	1.05019	0.190123	6.25662e-09	2.81021e-07
NPPC	63.1446	2.74337	0.507947	6.30393e-09	2.82156e-07
AC073332.1	63.8444	2.6355	0.491176	6.42014e-09	2.86356e-07
MRFAP1	176.7	1.39566	0.256602	6.52145e-09	2.89865e-07
ATF4	198.885	1.31396	0.241586	7.11588e-09	3.15192e-07
PABPC1	196.696	1.29914	0.23951	7.96863e-09	3.51746e-07
CCNG2	101.978	1.83714	0.343453	7.99801e-09	3.5183e-07
MAGI2	410.838	-0.931592	0.169302	8.40304e-09	3.68381e-07
MYLIP	57.2824	2.64243	0.494488	8.44336e-09	3.68885e-07
TBC1D32	120.326	-1.70745	0.320651	8.49983e-09	3.7009e-07
BAIAP2	67.6923	2.29664	0.430378	8.58719e-09	3.72626e-07
MAK	691.731	-0.846312	0.153347	8.93133e-09	3.8625e-07
B3GALNT2	130.768	1.58455	0.295553	9.19035e-09	3.96113e-07
AC012404.1	209.665	-1.23167	0.228595	9.65008e-09	4.14532e-07
HNRNPH1	338.921	1.04188	0.191283	9.94904e-09	4.25945e-07
XKR4	135.54	1.54173	0.288939	1.08334e-08	4.62262e-07
KAZN	210.441	1.43194	0.26852	1.20587e-08	5.12837e-07
MLXIP	123.611	1.61668	0.304687	1.21327e-08	5.14274e-07
SPATA1	105.102	-1.60025	0.303914	1.31236e-08	5.5444e-07
SNTG1	69.2618	-1.9786	0.379097	1.3258e-08	5.58276e-07
RCVRN	1395.43	-0.725171	0.132009	1.35536e-08	5.6885e-07
AC015971.1	109.336	1.78826	0.339707	1.40735e-08	5.88739e-07
PRR16	116.014	1.63465	0.310121	1.42151e-08	5.92726e-07
ZNF844	118.374	1.61677	0.306775	1.42633e-08	5.92807e-07
CCDC91	180.958	-1.30053	0.245756	1.5227e-08	6.3081e-07
NAMPT	85.0216	1.97343	0.377456	1.61352e-08	6.6628e-07
SLC10A1	112.202	1.6538	0.31552	1.66855e-08	6.86787e-07
EPB41L3	169.431	1.38188	0.261809	1.68019e-08	6.8716e-07
RPL13A	1225.54	0.715138	0.130875	1.67786e-08	6.8716e-07
RPS25	575.719	0.859917	0.15901	1.70003e-08	6.93061e-07
LINC01588	67.8314	2.2234	0.427922	1.75761e-08	7.14259e-07
CNNM2	176.581	1.40078	0.266135	1.76605e-08	7.15419e-07
WDR47	186.87	1.3406	0.254517	1.86882e-08	7.54661e-07
MIR217HG	69.4732	-2.05979	0.399635	1.89237e-08	7.61769e-07
KIF5C	122.111	1.5766	0.302444	1.99731e-08	8.0149e-07
AC012085.2	104.159	-1.60024	0.30808	2.02717e-08	8.1093e-07
PIBF1	175.645	-1.25168	0.238332	2.05474e-08	8.19399e-07
RPL18	707.486	0.813832	0.151099	2.09834e-08	8.34188e-07
VWC2	57.0961	-2.18648	0.427865	2.14016e-08	8.48177e-07
RBM8A	132.885	1.52293	0.29227	2.15088e-08	8.49797e-07
ATP6V0D2	121.057	-1.59767	0.309069	2.19906e-08	8.66158e-07
AC090709.1	210.127	-1.28358	0.246181	2.3099e-08	9.04251e-07
AC018362.1	103.036	-1.59243	0.30816	2.30928e-08	9.04251e-07
ADM	44.7911	3.08306	0.596001	2.49735e-08	9.74652e-07
PTPN13	952.221	-0.796227	0.148742	2.53611e-08	9.8677e-07
CTR9	157.989	1.37368	0.264189	2.56713e-08	9.95812e-07
LINC00174	121.22	1.57198	0.304241	2.61587e-08	1.01166e-06
ADGRB3	73.9404	-1.86087	0.36431	2.66454e-08	1.02737e-06
SYT1	1328.49	-0.793594	0.148668	2.75483e-08	1.059e-06
ABHD5	73.954	2.05362	0.401599	2.76672e-08	1.06038e-06
DSCAML1	264.183	-1.13686	0.217819	2.79665e-08	1.06547e-06
COTL1	162.8	1.39145	0.268988	2.7919e-08	1.06547e-06
MT-CO1	1543.85	-0.766125	0.144257	3.15463e-08	1.19829e-06
UBE2G1	132.031	1.48437	0.289066	3.30337e-08	1.25108e-06
LCORL	354.89	1.0042	0.192115	3.57021e-08	1.34815e-06
EIF1AX	234.983	1.25727	0.244166	3.71978e-08	1.4005e-06
NPM1	392.823	0.924556	0.176678	3.89108e-08	1.45643e-06
PPFIA2-AS1	130.065	-1.41214	0.27742	3.88853e-08	1.45643e-06
AP000997.3	57.2515	-2.12148	0.422496	3.92746e-08	1.46576e-06
PEX5L	444.942	0.923663	0.176807	4.14018e-08	1.53899e-06
SHOC1	113.053	-1.49743	0.295747	4.14774e-08	1.53899e-06
UMAD1	160.327	-1.31284	0.257345	4.36394e-08	1.61406e-06
CKS2	98.1626	1.83096	0.362965	4.37529e-08	1.61406e-06
EGR1	41.3458	8.22555	2.68553	4.45504e-08	1.63876e-06
RPS7	921.994	0.734368	0.139089	4.58193e-08	1.68061e-06
MXD1	86.5536	1.85627	0.370404	4.90448e-08	1.79378e-06
YWHAQ	166.312	1.30949	0.257968	5.25528e-08	1.9166e-06
EIF1	994.633	0.769265	0.147095	5.33643e-08	1.94067e-06
LINC02698	63.1525	-1.99137	0.401064	5.39334e-08	1.95029e-06
KCNJ6	42.6346	3.11493	0.622268	5.38391e-08	1.95029e-06
AC005537.1	48.7966	2.8351	0.568478	5.48495e-08	1.97783e-06
TBL1X	376.487	-0.931124	0.180591	5.5167e-08	1.98369e-06
AL355612.1	73.2212	-1.93581	0.391151	5.56105e-08	1.99403e-06
KIFC3	216.1	-1.11949	0.21965	5.58087e-08	1.99555e-06
MT-ND4	2288.39	-0.70212	0.134113	5.81527e-08	2.07357e-06
AC090772.2	68.901	-1.93678	0.391557	5.87651e-08	2.08959e-06
SUPT3H	181.396	-1.19933	0.237105	6.19993e-08	2.19849e-06
NBAT1	54.5099	-2.08733	0.424701	6.26179e-08	2.21429e-06
AC098829.1	141.231	1.45847	0.290701	6.32756e-08	2.23138e-06
CADM2-AS1	92.4118	-1.67845	0.33995	6.63397e-08	2.33301e-06
UCHL1	94.346	1.71158	0.344585	6.84793e-08	2.39509e-06
MYL12B	119.408	1.52315	0.305701	6.83011e-08	2.39509e-06
YWHAG	109.748	1.58069	0.317455	6.9007e-08	2.40697e-06
CLIC1	83.8554	1.83932	0.372523	7.31204e-08	2.54352e-06
SRSF3	202.291	1.17346	0.233606	8.04607e-08	2.79127e-06
MEF2C	146.634	1.41637	0.284776	8.17292e-08	2.82761e-06
HOMER1	82.7796	1.82298	0.370503	8.19505e-08	2.82762e-06
CEBPB	73.815	2.04799	0.418007	8.28106e-08	2.84962e-06
COX7B	247.961	1.08274	0.214775	8.38011e-08	2.87597e-06
PDE1C	264.364	-1.01269	0.200713	8.65634e-08	2.96283e-06
AL450384.2	151.419	-1.26334	0.253985	8.71596e-08	2.97528e-06
AL137100.3	141.256	-1.49167	0.303327	8.76267e-08	2.98327e-06
MECR	47.0149	-2.28157	0.472628	9.78972e-08	3.32409e-06
LINC02246	37.6441	3.44654	0.6991	9.83265e-08	3.32984e-06
FAM172A	191.513	-1.1636	0.234059	9.92146e-08	3.35104e-06
DLEU1	233.434	-1.09079	0.218643	9.96879e-08	3.35817e-06
STAG1	238.587	-1.04397	0.20855	1.00536e-07	3.37786e-06
NRXN1	103.469	-1.74472	0.360245	1.06371e-07	3.56453e-06
THRB	398.269	0.925006	0.184006	1.13848e-07	3.79802e-06
ALOX5	37.2132	3.42471	0.699024	1.13932e-07	3.79802e-06
C5orf56	43.355	2.85033	0.589921	1.14903e-07	3.82046e-06
SFPQ	222.698	1.13389	0.228838	1.19611e-07	3.9667e-06
CACNB2	682.164	-0.874148	0.174227	1.27979e-07	4.23321e-06
RAX	135.109	1.39791	0.286612	1.33488e-07	4.40409e-06
MAP7	268.139	-0.993243	0.200102	1.35613e-07	4.46267e-06
ARL6	226.599	-1.08811	0.220896	1.40226e-07	4.60264e-06
H3F3A	938.85	0.745656	0.147577	1.43209e-07	4.67658e-06
ZBTB18	86.7355	1.8018	0.375574	1.43176e-07	4.67658e-06
SMIM13	115.052	1.51817	0.314211	1.45963e-07	4.74297e-06
DUSP5	37.4596	3.24905	0.670882	1.46354e-07	4.74297e-06
TENT4B	100.066	1.66064	0.345343	1.46066e-07	4.74297e-06
TUBA4A	142.244	1.35157	0.278227	1.50203e-07	4.85543e-06
VDAC2	242.378	1.06218	0.215468	1.52891e-07	4.92986e-06
MAN1C1	64.9256	2.19638	0.461144	1.58983e-07	5.11343e-06
AC073333.1	61.5168	2.10701	0.442833	1.72056e-07	5.51112e-06
ANK3	565.291	-0.900887	0.182006	1.72209e-07	5.51112e-06
PRKN	145.617	-1.25269	0.258802	1.73722e-07	5.54568e-06
RPS27	814.322	0.744882	0.148819	1.84974e-07	5.89019e-06
YWHAH	89.2765	1.77293	0.37438	1.93808e-07	6.15617e-06
ZCCHC7	327.898	-0.901516	0.182972	1.9525e-07	6.18662e-06
NFIL3	65.1223	2.0458	0.432439	2.02396e-07	6.39722e-06
RBBP6	173.015	1.22074	0.253013	2.06954e-07	6.52518e-06
CCDC171	94.9147	-1.53636	0.324338	2.19312e-07	6.87093e-06
CNNM1	35.0963	4.54127	0.913765	2.18974e-07	6.87093e-06
LIMA1	158.9	1.2629	0.26279	2.19531e-07	6.87093e-06
AL357172.1	36.7871	-2.50438	0.539489	2.2078e-07	6.89319e-06
BCAS4	57.5808	2.17012	0.46346	2.4029e-07	7.48406e-06
MLLT3	76.9948	1.86422	0.396539	2.43842e-07	7.57625e-06
AGO4	70.9765	-1.71309	0.366111	2.45724e-07	7.61625e-06
SLC3A2	261.672	1.07111	0.222084	2.54508e-07	7.86945e-06
SOX6	85.0551	-1.66172	0.356548	2.61448e-07	8.06456e-06
TFRC	127.098	1.43727	0.303475	2.64021e-07	8.10488e-06
KIF13B	89.1212	1.66473	0.354209	2.6369e-07	8.10488e-06
MAT2A	102.293	1.59008	0.338522	2.67982e-07	8.20679e-06
JAG1	70.0866	2.06179	0.444502	2.70164e-07	8.25386e-06
PABPC4	104.963	1.55146	0.33014	2.71675e-07	8.28026e-06
JPT1	75.9121	1.83651	0.392548	2.7517e-07	8.36685e-06
RCAN1	78.374	1.8182	0.389763	2.76019e-07	8.3728e-06
FAM20A	103.646	1.56078	0.332824	2.87876e-07	8.71182e-06
AL136441.1	34.306	3.55234	0.747145	2.95907e-07	8.93373e-06
TSC22D2	123.294	1.40941	0.299714	3.11915e-07	9.39489e-06
MAP1B	977.131	0.743605	0.152054	3.36173e-07	1.01018e-05
TRIM13	146.392	-1.22112	0.259608	3.46882e-07	1.03992e-05
SRSF7	209.443	1.12556	0.237373	3.5549e-07	1.06323e-05
YAF2	231.057	1.06872	0.224818	3.57166e-07	1.06575e-05
RAB41	67.3858	1.93673	0.419903	3.61612e-07	1.07651e-05
SPG11	177.204	1.16795	0.24728	3.65417e-07	1.08531e-05
RPL22L1	62.5824	2.01983	0.438769	3.69995e-07	1.09637e-05
MAFB	32.7124	4.01265	0.844144	3.79249e-07	1.12119e-05
EPHA3	134.513	-1.30427	0.279934	4.07496e-07	1.19641e-05
CCDC85B	82.6522	1.70317	0.369784	4.07227e-07	1.19641e-05
IL3RA	176.527	-1.1248	0.239097	4.05986e-07	1.19641e-05
SLTM	329.526	0.940071	0.19711	4.12485e-07	1.20829e-05
MAP3K15	57.2836	2.10818	0.460426	4.13438e-07	1.20831e-05
AC104596.1	64.3551	-1.76609	0.387371	4.2744e-07	1.24639e-05
DARS2	62.5008	2.09241	0.457725	4.34855e-07	1.26226e-05
SBF2	326.575	-0.946807	0.199289	4.3467e-07	1.26226e-05
ABCA1	85.9252	1.65358	0.360524	4.48612e-07	1.29719e-05
TTC8	186.192	-1.12804	0.240974	4.48914e-07	1.29719e-05
PCGF6	76.0775	1.78747	0.390713	4.53283e-07	1.30686e-05
TRNAU1AP	108.258	1.48482	0.322772	4.69708e-07	1.35118e-05
CDKN2AIP	69.3159	1.9465	0.429618	4.82597e-07	1.38514e-05
ENC1	39.7828	2.72578	0.598597	4.90137e-07	1.40363e-05
LINC00326	40.5442	2.74213	0.60502	5.09148e-07	1.45482e-05
AC105430.1	36.8904	3.06772	0.669717	5.13252e-07	1.46328e-05
AC007098.1	71.8069	-1.67354	0.369721	5.17144e-07	1.4711e-05
MAPK10	116.732	-1.36124	0.296693	5.19357e-07	1.47268e-05
ZNF532	121.077	-1.34026	0.292291	5.19998e-07	1.47268e-05
AP003025.1	185.526	-1.22121	0.265111	5.38666e-07	1.52218e-05
TTR	2686.62	-2.53568	0.57473	5.44562e-07	1.53545e-05
SLCO3A1	82.9846	-1.58854	0.350555	5.47408e-07	1.54008e-05
SLC16A1-AS1	126.112	-1.28175	0.27894	5.50359e-07	1.54499e-05
NDUFB4	314.999	0.911902	0.193092	5.52924e-07	1.54879e-05
PTMS	521.779	0.776684	0.163045	5.8489e-07	1.63476e-05
YY1	192.36	1.10844	0.239179	6.04013e-07	1.68452e-05
ZCCHC8	131.591	1.31109	0.286609	6.25053e-07	1.73941e-05
AC092100.1	120.522	-1.42904	0.31594	6.29541e-07	1.7481e-05
TTC28	264.626	-0.936903	0.200519	6.37696e-07	1.76691e-05
MAPRE2	128.664	1.34629	0.295019	6.51258e-07	1.80059e-05
GABARAP	152.212	1.23372	0.269138	6.58551e-07	1.81683e-05
MPP6	44.2036	2.43748	0.545194	6.65637e-07	1.83243e-05
CPEB2	75.7982	1.73212	0.385161	6.68226e-07	1.83412e-05
TBXAS1	35.5301	2.96579	0.659224	6.70549e-07	1.83412e-05
CCT2	143.323	1.26466	0.276826	6.70201e-07	1.83412e-05
UBE2H	240.843	1.00411	0.21648	6.96269e-07	1.90041e-05
NRG4	82.4097	1.65604	0.368365	6.98813e-07	1.9033e-05
NAALADL2	153.131	-1.16391	0.254251	7.04235e-07	1.914e-05
ING2	61.1527	2.1055	0.472116	7.17287e-07	1.94534e-05
CWC25	124.874	1.35032	0.297321	7.19113e-07	1.94617e-05
GABPB1-AS1	118.37	-1.30936	0.289435	7.33289e-07	1.97624e-05
ZNF609	269.834	-0.933846	0.200865	7.33314e-07	1.97624e-05
COX6A1	305.732	0.9046	0.194119	7.57556e-07	2.03728e-05
RCC1	38.7719	2.67288	0.600548	7.71932e-07	2.07008e-05
BAG1	109.97	1.42702	0.316342	7.72987e-07	2.07008e-05
ATP6V1H	124.918	1.37683	0.304618	7.76591e-07	2.07539e-05
HIVEP1	89.1982	1.6029	0.359312	8.10179e-07	2.16065e-05
SAP30BP	57.0219	2.03588	0.459191	8.31186e-07	2.21206e-05
ZC3H6	116.884	-1.3401	0.298927	8.50546e-07	2.25889e-05
ALG13-AS1	42.1955	-2.15113	0.491099	8.53929e-07	2.26318e-05
SERBP1	234.428	1.00195	0.217993	8.61104e-07	2.27748e-05
MIR124-2HG	296.491	-0.980277	0.21349	8.6891e-07	2.29339e-05
C11orf65	92.9898	-1.4197	0.318793	9.1514e-07	2.41043e-05
AC006369.1	30.0848	3.90088	0.85123	9.17749e-07	2.41234e-05
MYO5B	147.665	-1.20401	0.267336	9.30449e-07	2.44071e-05
STK35	135.774	1.31582	0.292759	9.33122e-07	2.44272e-05
CRLF3	387.027	-0.827587	0.178397	9.43066e-07	2.46371e-05
LINC01476	68.7821	1.88579	0.429741	9.70221e-07	2.52949e-05
NME2	215.936	1.05117	0.230796	9.84408e-07	2.56126e-05
MYL4	124.781	1.48126	0.333094	9.89162e-07	2.56841e-05
ANKRD45	65.4497	1.89303	0.429923	9.92909e-07	2.57292e-05
RPL24	841.651	0.659632	0.14011	9.9867e-07	2.58262e-05
LUCAT1	105.842	-1.35159	0.303782	1.02214e-06	2.63799e-05
AC211433.1	173.438	-1.09562	0.242493	1.02992e-06	2.65273e-05
DLEU2	282.557	-0.957036	0.209934	1.04021e-06	2.67385e-05
AUTS2	738.561	-0.824644	0.178877	1.08371e-06	2.77453e-05
AC092338.3	97.8818	-1.37747	0.31115	1.08243e-06	2.77453e-05
LINC00691	39.3378	2.57292	0.588499	1.09302e-06	2.79277e-05
ATP6V1B2	126.376	1.29563	0.29064	1.10462e-06	2.79452e-05
FAU	651.009	0.699905	0.149911	1.10387e-06	2.79452e-05
NUBPL	87.007	-1.47994	0.336689	1.10022e-06	2.79452e-05
RHBDL3	119.537	-1.25997	0.283069	1.10031e-06	2.79452e-05
NPAS4	24.949	7.30052	2.61107	1.09814e-06	2.79452e-05
SNTB2	108.684	-1.32125	0.298196	1.1073e-06	2.79578e-05
NCL	325.569	0.880654	0.191923	1.11634e-06	2.8031e-05
PEAK3	30.8552	3.63605	0.809128	1.11658e-06	2.8031e-05
MT-ND3	1147.84	-0.625191	0.133146	1.11677e-06	2.8031e-05
MACF1	447.902	-0.802783	0.174152	1.14262e-06	2.86236e-05
TENT5A	57.4447	1.98229	0.45444	1.1582e-06	2.89574e-05
MYO1H	40.8744	2.60435	0.601165	1.17554e-06	2.93334e-05
RASSF8	205.326	1.05676	0.234397	1.19257e-06	2.97007e-05
HOOK1	166.245	1.16692	0.261203	1.21194e-06	3.01243e-05
PRSS23	62.8895	1.85661	0.426897	1.2595e-06	3.12457e-05
RFTN2	84.3864	1.7258	0.397951	1.27947e-06	3.15578e-05
GRM7	65.6868	-1.71867	0.398293	1.2771e-06	3.15578e-05
AC046134.2	176.241	-1.15828	0.260615	1.27636e-06	3.15578e-05
RPL8	655.683	0.713102	0.15408	1.30261e-06	3.20668e-05
MT-CYB	2501.09	-0.687484	0.148459	1.32192e-06	3.24797e-05
TGM6	34.9773	2.96927	0.680292	1.33406e-06	3.27152e-05
CDK2AP2	46.3516	2.23998	0.519219	1.36808e-06	3.34852e-05
ARID4A	174.397	1.10852	0.248495	1.38835e-06	3.39166e-05
HMGN1	1301.28	-0.568691	0.12177	1.43989e-06	3.51087e-05
GXYLT1	71.6903	1.71345	0.395574	1.4436e-06	3.51322e-05
LURAP1L-AS1	93.054	-1.448	0.333619	1.4497e-06	3.52138e-05
LHX1	29.2557	3.81743	0.859377	1.47081e-06	3.56589e-05
MAP3K19	79.3534	1.75427	0.406368	1.53132e-06	3.69985e-05
MAP3K8	44.5012	2.34035	0.546584	1.53185e-06	3.69985e-05
MATN2	131.823	1.30363	0.297406	1.55757e-06	3.75488e-05
RGS2	34.3115	2.89203	0.67239	1.57093e-06	3.77998e-05
NCAM1	282.084	-0.881336	0.195629	1.57641e-06	3.78604e-05
MRPL41	101.382	1.41746	0.325742	1.606e-06	3.84988e-05
DRAP1	93.3173	1.49348	0.344445	1.62937e-06	3.89862e-05
CTNNB1	176.768	1.0954	0.247539	1.67243e-06	3.99418e-05
RRAGD	84.6299	1.57238	0.365341	1.7002e-06	4.05293e-05
NRG1	765.374	-0.745437	0.164077	1.74746e-06	4.15785e-05
RPS28	617.049	0.723548	0.158703	1.78434e-06	4.23773e-05
CATSPER2	126.862	-1.19752	0.274755	1.82816e-06	4.33376e-05
CLSTN2	96.9505	1.44515	0.334707	1.83298e-06	4.33716e-05
GALNT15	28.4377	3.8016	0.860461	1.83669e-06	4.3379e-05
CCDC18-AS1	98.0795	-1.37212	0.318332	1.88777e-06	4.45035e-05
MORF4L1	291.151	0.885547	0.198088	1.90931e-06	4.49283e-05
POU2F2	41.1238	2.42916	0.572867	1.96355e-06	4.61199e-05
ASCC3	103.715	-1.29953	0.301751	2.02135e-06	4.73907e-05
IFRD1	98.7282	1.4579	0.340863	2.09023e-06	4.89159e-05
RWDD1	162.131	1.12056	0.257038	2.16509e-06	5.05753e-05
RSL1D1	107.312	1.39754	0.32612	2.20932e-06	5.15146e-05
OSER1	58.2377	1.87142	0.444274	2.26782e-06	5.27825e-05
RAPGEF2	347.711	0.827558	0.185618	2.29227e-06	5.32548e-05
GALNT13	240.668	0.967107	0.219948	2.31693e-06	5.36329e-05
RAD51B	156.265	-1.08574	0.249909	2.31609e-06	5.36329e-05
TERF2IP	313.071	0.854377	0.192517	2.35846e-06	5.44958e-05
GAPDH	638.801	0.715738	0.159004	2.38291e-06	5.49616e-05
MANEA	40.3383	-2.04176	0.492521	2.41e-06	5.54863e-05
AL034417.4	28.5442	3.46441	0.808941	2.42239e-06	5.56715e-05
AC008771.1	279.7	-0.871044	0.197354	2.48238e-06	5.69479e-05
PPTC7	49.8509	2.0501	0.490424	2.53069e-06	5.79523e-05
STK39	198.039	-1.01176	0.232859	2.55778e-06	5.84682e-05
PACSIN2	124.776	1.26728	0.297049	2.69775e-06	6.15578e-05
AL365394.1	21.6125	7.01672	2.59429	2.79351e-06	6.36294e-05
MDH1	148.214	1.18979	0.277851	2.8063e-06	6.38071e-05
AKAP9	1357.21	0.559982	0.123407	2.84276e-06	6.45216e-05
ATP2B1	365.1	0.825501	0.18743	2.89131e-06	6.55073e-05
MEX3B	31.2115	2.91892	0.699747	2.97172e-06	6.72103e-05
C4orf45	50.7204	2.0484	0.496331	2.9786e-06	6.7247e-05
SSPN	27.4986	3.72647	0.870229	3.00614e-06	6.77492e-05
PIP5K1A	177.807	-1.03484	0.240737	3.10899e-06	6.9944e-05
AC107072.2	146.031	-1.16121	0.273613	3.13507e-06	7.0407e-05
GPC5	178.623	1.13981	0.267126	3.19938e-06	7.17255e-05
ACVR2A	99.634	1.3783	0.328055	3.23421e-06	7.23797e-05
IL12RB2	76.5552	1.57509	0.378505	3.24484e-06	7.24907e-05
PTPRU	60.0887	-1.64093	0.39808	3.31226e-06	7.3868e-05
SNX14	175.831	1.08064	0.253283	3.44307e-06	7.65187e-05
RALBP1	96.5564	1.41673	0.339339	3.43786e-06	7.65187e-05
MYO3B-AS1	71.8386	-1.50862	0.365173	3.5186e-06	7.80618e-05
RPL7	545.502	0.706181	0.159786	3.52708e-06	7.81145e-05
MEIS1-AS2	47.4445	-1.86427	0.458871	3.80618e-06	8.415e-05
VPS35L	92.9184	-1.32136	0.318416	3.88586e-06	8.57636e-05
HPSE2	42.0954	6.19003	1.31289	4.01791e-06	8.85253e-05
CLASP1	395.683	-0.758526	0.174026	4.07181e-06	8.95589e-05
GEMIN5	49.0025	2.00888	0.494185	4.13163e-06	9.05633e-05
ATP5F1B	224.37	0.967931	0.226773	4.12829e-06	9.05633e-05
TRIM44	173.72	-1.0388	0.24602	4.22269e-06	9.24012e-05
RPS27A	971.656	0.586956	0.13235	4.30692e-06	9.39231e-05
KIAA2026	131.69	1.20077	0.287484	4.30625e-06	9.39231e-05
AP003025.2	191.348	-1.02821	0.243872	4.35463e-06	9.48021e-05
FRMD3	69.682	1.66686	0.409564	4.37227e-06	9.50246e-05
CMTM7	63.1019	1.79228	0.441517	4.44936e-06	9.65361e-05
KIAA1211	230.372	-0.911109	0.213547	4.46793e-06	9.6775e-05
TPT1	573.039	0.710683	0.162728	4.48566e-06	9.69947e-05
ZNF433-AS1	202.807	0.99839	0.235685	4.50564e-06	9.72625e-05
ENAH	220.726	0.958476	0.225774	4.68707e-06	0.000101009
ID1	29.2645	2.99756	0.736962	4.72496e-06	0.000101654
MPHOSPH10	102.004	1.35226	0.328258	4.77611e-06	0.000102582
UBE2Q2	214.368	0.956683	0.225865	4.81677e-06	0.000103282
REEP6	96.1575	-1.34094	0.328824	5.01165e-06	0.000107281
TRA2B	157.207	1.08528	0.259618	5.04942e-06	0.000107909
PCP4	151.698	1.11868	0.269322	5.35849e-06	0.000114323
TRIM8	91.6388	1.42819	0.351303	5.37425e-06	0.000114469
UBL3	164.79	1.0776	0.258857	5.41033e-06	0.000115046
SEMA3A	235.182	-1.07888	0.260245	5.46127e-06	0.000115937
CLSPN	48.317	-1.80889	0.454379	5.49357e-06	0.000116429
GOT1	105.453	1.29757	0.316878	5.50725e-06	0.000116526
RHEB	134.798	1.17397	0.284148	5.53987e-06	0.000116638
ATM	187.037	-1.01275	0.242994	5.52537e-06	0.000116638
MSL1	56.9308	1.82322	0.455088	5.53985e-06	0.000116638
RPS6KC1	91.3145	-1.30828	0.321158	5.55415e-06	0.000116747
PTPRN2	71.2032	1.61877	0.401607	5.64867e-06	0.000118539
RPL27	480.017	0.726735	0.168785	5.69502e-06	0.000119316
WTAP	155.143	1.12241	0.271746	5.89232e-06	0.000123248
ARHGAP42	396.172	-0.837885	0.19793	5.96564e-06	0.000124578
FNDC3B	152.643	1.13112	0.274186	6.00882e-06	0.000125275
SIPA1L2	67.1226	1.68691	0.423829	6.32062e-06	0.000131561
SIRT1	86.1363	1.46603	0.363802	6.35698e-06	0.000132103
POT1-AS1	88.0337	-1.32941	0.329933	6.41185e-06	0.000133028
IGSF9	128.498	-1.13815	0.278501	6.4648e-06	0.000133909
CLMN	108.83	-1.21329	0.298754	6.6678e-06	0.000137891
RPLP2	442.07	0.76905	0.181088	6.72491e-06	0.000138624
RPS19BP1	108.736	1.26545	0.311842	6.71553e-06	0.000138624
UBB	262.18	0.879142	0.209826	6.79394e-06	0.000139822
ELF1	58.3844	1.7656	0.445287	6.80807e-06	0.000139888
SAT1	129.265	1.19938	0.29453	6.83235e-06	0.000140162
RGS9	367.835	-0.853421	0.203672	6.92508e-06	0.000141837
SLC45A4	69.0927	1.58973	0.399434	7.0053e-06	0.000143022
LINC02315	120.437	-1.21579	0.300725	6.99754e-06	0.000143022
ERO1B	149.009	1.09458	0.26745	7.16871e-06	0.000146125
FRAT2	33.8461	2.5675	0.652038	7.21335e-06	0.000146802
PFDN2	144.262	1.10388	0.26999	7.26128e-06	0.000147542
AP000462.3	64.0843	-1.55421	0.394083	7.27409e-06	0.000147568
AC112196.1	57.7614	-1.59403	0.404665	7.32064e-06	0.000148278
EIF2AK3	99.3425	1.31652	0.327174	7.35537e-06	0.000148746
UBR1	150.381	-1.11589	0.274279	7.4213e-06	0.000149842
DGKD	188.321	-1.11788	0.275204	7.47328e-06	0.000150654
COX17	197.273	0.98438	0.238707	7.56159e-06	0.000152195
RAB4A	115.798	1.24919	0.309856	7.59104e-06	0.000152548
SYF2	110.952	1.26713	0.31451	7.67096e-06	0.000153912
MT-CO2	1787.09	-0.6122	0.142838	7.79912e-06	0.000156239
PIK3R3	112.532	1.23688	0.307052	7.82417e-06	0.000156496
LINC00886	33.2564	2.51513	0.643845	7.85508e-06	0.000156869
RASA1	258.769	-0.834348	0.200052	7.89822e-06	0.000157485
AC010974.2	102.323	-1.25145	0.312557	7.92957e-06	0.000157864
PLEKHH1	84.5806	-1.34514	0.338824	8.13952e-06	0.000161792
RPL39	528.739	0.70401	0.166411	8.21254e-06	0.00016299
CKAP2L	37.5579	5.99915	1.33068	8.43306e-06	0.000167108
SPIDR	124.136	-1.1287	0.280607	8.58722e-06	0.0001699
MTUS1	56.4085	1.75108	0.448383	8.75088e-06	0.00017287
CCNH	242.074	-0.854637	0.206591	8.80765e-06	0.000173509
TTC17	167.852	-0.982232	0.240853	8.81032e-06	0.000173509
FBXO16	146.12	-1.05157	0.259782	8.85742e-06	0.000174169
FAM126A	59.506	1.7491	0.448206	8.92291e-06	0.000174919
RPL38	383.921	0.751713	0.179311	8.91139e-06	0.000174919
AL117381.1	97.6275	-1.37819	0.350197	9.1398e-06	0.000178897
CRB1	207.435	-0.987003	0.242862	9.24998e-06	0.000180777
AC011306.1	64.7364	-1.58815	0.409417	9.44536e-06	0.000184034
AL513188.1	40.5186	-1.87721	0.490266	9.43986e-06	0.000184034
TUBA1B	234.482	0.894786	0.217983	9.56828e-06	0.000186063
ELOB	167.995	1.02936	0.25424	9.57859e-06	0.000186063
AL157778.1	58.0279	-1.56822	0.404448	9.66655e-06	0.000187487
ANAPC16	172.886	-0.969107	0.238698	9.71066e-06	0.000188058
PHACTR2	72.6338	1.56632	0.40141	9.89082e-06	0.000191257
LRIG2-DT	115.349	-1.16261	0.292547	9.91974e-06	0.000191527
RPL22	505.026	0.671121	0.159649	1.00209e-05	0.000193188
EZH1	114.958	-1.14166	0.286611	1.00462e-05	0.000193386
NPVF	30.2104	2.66686	0.690963	1.00799e-05	0.000193743
ADAMTS17	41.3034	2.11827	0.551434	1.03916e-05	0.000199435
ZBTB20-AS5	69.2133	-1.46959	0.380462	1.08507e-05	0.000207934
MAP4K3-DT	185.828	-0.992731	0.246612	1.09573e-05	0.000209662
MAP7D2	26.6027	3.08795	0.794053	1.11298e-05	0.000212645
UBE2QL1	50.8637	1.85216	0.48385	1.12175e-05	0.000214001
RORA	902.675	-0.593774	0.14117	1.13168e-05	0.000215575
SLC25A5	197.454	0.941198	0.232643	1.13965e-05	0.000216771
ATP8A2	131.774	-1.08701	0.273771	1.16518e-05	0.000221298
PTBP1	51.2549	1.96567	0.515095	1.17189e-05	0.000222242
AC068931.1	139.53	-1.07884	0.272222	1.17452e-05	0.000222412
SERPINB9P1	16.7559	6.52281	2.56585	1.20263e-05	0.000227398
AC131571.1	98.1627	-1.20902	0.309062	1.21472e-05	0.000229346
RDH12	133.813	-1.14276	0.29155	1.25912e-05	0.000237379
ARID4B	395.609	0.724651	0.175681	1.26177e-05	0.000237528
ST8SIA1	26.5749	3.32218	0.859949	1.26452e-05	0.000237696
CRISPLD2	28.6322	2.77078	0.72575	1.27443e-05	0.000239208
RASSF2	143.069	-1.09769	0.27823	1.28206e-05	0.000240289
AC112206.2	518.533	-0.705914	0.171014	1.28453e-05	0.000240398
IKBIP	45.3781	1.94349	0.512557	1.29771e-05	0.000242511
PATJ	83.7527	-1.29457	0.335433	1.33696e-05	0.000249482
KHDRBS3	56.1608	1.73779	0.457914	1.3548e-05	0.000252443
GALM	324.829	2.69525	0.740742	1.36675e-05	0.000253924
AC092567.1	42.9841	-1.78053	0.475282	1.36818e-05	0.000253924
OSBPL6	77.8115	1.46381	0.382466	1.3687e-05	0.000253924
AC023590.1	141.548	-1.06676	0.27116	1.3814e-05	0.000255909
AC109129.1	24.7524	-2.48285	0.674328	1.38987e-05	0.000257105
CDCA7L	36.5269	-1.94826	0.525376	1.3999e-05	0.000258215
ZNF337-AS1	73.3692	-1.43211	0.374901	1.39977e-05	0.000258215
DBP	73.7138	1.46832	0.383238	1.40632e-05	0.000259027
AP000462.2	44.6113	-1.76563	0.47143	1.44117e-05	0.000265063
POU3F1	39.582	2.13667	0.56883	1.45745e-05	0.000267673
LAPTM4B	455.129	-0.683219	0.166506	1.47217e-05	0.000269989
ATP5F1C	175.993	0.982526	0.247804	1.48994e-05	0.000272857
KHDC1	49.8512	-1.64482	0.439386	1.50195e-05	0.000274663
BICD1	224.534	-0.854034	0.213252	1.52673e-05	0.000278797
ATP5ME	201.261	0.928294	0.233098	1.52929e-05	0.000278867
AC068633.1	24.4213	4.44331	1.08929	1.54826e-05	0.000281925
MCF2	56.8322	1.71612	0.455409	1.55654e-05	0.000283029
H2AFX	59.7434	1.63461	0.433551	1.57993e-05	0.000286875
SS18L1	63.8793	1.5651	0.413895	1.58358e-05	0.00028713
CACNA2D4	186.33	-0.95539	0.242309	1.615e-05	0.000292413
RNF2	68.3486	1.52917	0.404123	1.62079e-05	0.000293047
TULP2	36.2992	2.26377	0.610568	1.64592e-05	0.000297171
ZFHX3	100.095	-1.19542	0.311287	1.65834e-05	0.000298992
TLN2	172.648	-1.02741	0.263591	1.68102e-05	0.000302654
SPRED1	42.426	1.97347	0.530308	1.68357e-05	0.000302689
TNRC6B	712.298	-0.648958	0.158806	1.68808e-05	0.000303073
STT3B	117.609	1.15859	0.299854	1.6905e-05	0.000303083
TMA7	348.903	0.748128	0.18497	1.69461e-05	0.000303395
GABRR3	150.685	-1.10998	0.28736	1.71123e-05	0.000305942
MAP2	1091.93	-0.616415	0.150217	1.72733e-05	0.000308389
TRAPPC9	101.449	-1.1712	0.305247	1.73432e-05	0.000309206
SCAF4	91.8289	1.28995	0.338891	1.81856e-05	0.000323774
AC105339.3	54.1178	-1.55347	0.417999	1.8316e-05	0.000325644
DLL4	22.8693	3.79811	0.977451	1.87824e-05	0.000333473
GRAMD1B	311.374	-0.825079	0.207772	1.88335e-05	0.000333916
TOX2	32.984	2.35406	0.641025	1.94972e-05	0.000345205
SAP18	144.861	1.17998	0.308598	1.95799e-05	0.000346192
AK5	26.0623	3.03987	0.814852	1.96134e-05	0.000346306
CLOCK	188.119	0.93539	0.239339	2.01165e-05	0.00035421
FAM13A	189.397	-0.911163	0.232869	2.00981e-05	0.00035421
CD247	24.2272	3.1847	0.848799	2.03863e-05	0.000358469
CPEB3	243.436	0.862184	0.218856	2.06794e-05	0.000363123
NOCT	104.645	1.20511	0.317559	2.11318e-05	0.000370559
AP001767.3	39.1184	-1.83634	0.505753	2.12366e-05	0.00037138
AKAP17A	64.9121	1.56068	0.420775	2.12306e-05	0.00037138
UGP2	99.4721	1.24023	0.32855	2.14932e-05	0.000374908
AL050403.2	110.629	-1.23975	0.330227	2.1497e-05	0.000374908
AC087854.1	133.264	-1.03022	0.268541	2.16478e-05	0.000377025
SERTAD2	142.18	1.04341	0.271603	2.18885e-05	0.000380699
SNX31	33.4136	2.39886	0.65764	2.19775e-05	0.000381418
ZNF483	60.9872	-1.49739	0.407014	2.19894e-05	0.000381418
FRG1	68.5053	1.48753	0.40076	2.2135e-05	0.000383033
TOX	66.6613	-1.44625	0.391685	2.21424e-05	0.000383033
ATP5IF1	271.46	0.807836	0.204879	2.26917e-05	0.000392006
ATP1A1-AS1	89.2954	1.3002	0.346905	2.28091e-05	0.000392446
PPARGC1B	44.4583	1.88555	0.517322	2.27838e-05	0.000392446
CYCS	155.979	0.998069	0.259097	2.27843e-05	0.000392446
RMND5A	78.3327	1.38025	0.370839	2.2842e-05	0.000392483
KLHL8	136.497	1.06328	0.278128	2.28748e-05	0.00039252
MTFR1	233.902	-0.828636	0.211435	2.30216e-05	0.000393983
HEY1	23.8787	3.15757	0.8489	2.30013e-05	0.000393983
WDR11-AS1	45.1413	-1.68519	0.464967	2.32075e-05	0.000396634
CCNY	289.623	-0.760515	0.192287	2.32515e-05	0.000396857
SF3B5	78.5579	1.41048	0.379727	2.34748e-05	0.000399421
LDHC	14.8934	6.27833	2.55546	2.34954e-05	0.000399421
DCDC1	72.2031	-1.37717	0.37199	2.34432e-05	0.000399421
SHPRH	134.054	-1.02716	0.269218	2.35662e-05	0.000400095
GMDS	71.3382	1.43881	0.38855	2.37957e-05	0.000403455
PLK2	24.2037	3.16843	0.855703	2.38598e-05	0.000404007
AC012613.1	31.9696	-2.02908	0.570526	2.41281e-05	0.00040801
FBXW7	188.077	0.931333	0.241189	2.44196e-05	0.000412396
VAPA	184.983	0.928105	0.240441	2.51285e-05	0.000423808
DDR2	35.6913	2.13295	0.591394	2.54192e-05	0.000428147
RPS29	535.761	0.636402	0.158882	2.55584e-05	0.000429925
RUNX2	77.8903	-1.30283	0.353388	2.57443e-05	0.000432483
ACAN	14.7415	6.25658	2.56117	2.63271e-05	0.000441695
SETBP1	65.2389	-1.39977	0.382641	2.64904e-05	0.000443853
SIX4	23.7033	3.1364	0.85342	2.67168e-05	0.000447062
KLF6	70.3612	1.45639	0.398048	2.77856e-05	0.000464338
HECTD1	205.899	-0.893888	0.232971	2.80792e-05	0.000468634
GSTP1	333.706	-0.733047	0.187053	2.82649e-05	0.000470507
SLC6A8	57.5949	1.62688	0.448752	2.82461e-05	0.000470507
DUSP1	32.7416	2.41758	0.684217	2.93129e-05	0.000487317
PRPF40A	201.712	0.901172	0.235085	2.94727e-05	0.000489338
RBM47	28.0724	-2.14887	0.617317	2.99151e-05	0.00049604
TMEM241	132.09	-1.01639	0.270284	3.00224e-05	0.000497176
SV2B	243.901	-0.83306	0.21671	3.06094e-05	0.000506242
PDCD4	234.124	-0.815757	0.211615	3.06541e-05	0.000506327
PRDM2	136.745	1.03872	0.276357	3.087e-05	0.000508579
AC092353.2	29.4661	5.59217	1.3499	3.08312e-05	0.000508579
RSRC1	88.8717	-1.23459	0.33666	3.10678e-05	0.000511182
NEBL	276.343	0.814289	0.210726	3.11766e-05	0.000512313
PBX1	148.494	-0.977548	0.259424	3.1549e-05	0.000517768
LINC00960	71.086	-1.36704	0.378995	3.17848e-05	0.00052097
BRIX1	63.1902	1.53297	0.426232	3.2412e-05	0.00053057
CELF2	363.589	-0.698887	0.17897	3.24911e-05	0.000531186
NOX4	26.5464	2.61474	0.735917	3.34552e-05	0.000546251
NLK	371.13	-0.685665	0.175609	3.38078e-05	0.000551304
GABRR2	25.3059	2.9119	0.824326	3.45256e-05	0.000561579
FOSB	13.9115	6.13503	2.5515	3.4516e-05	0.000561579
FERMT1	21.8853	4.24923	1.10482	3.47502e-05	0.000564515
LHFPL3	372.089	-0.713571	0.183934	3.51496e-05	0.000570279
RYBP	146.901	1.00379	0.268793	3.5574e-05	0.000576434
ACYP2	208.974	-0.851345	0.224077	3.57548e-05	0.000578631
YBX1	438.196	0.709251	0.182873	3.60404e-05	0.000582516
AC090644.1	27.3212	-2.11012	0.611557	3.63531e-05	0.000586091
ZFAND5	135.499	1.07029	0.288743	3.63137e-05	0.000586091
AKAP8L	165.517	0.949309	0.252905	3.66002e-05	0.000589333
MRPS34	63.7464	1.49754	0.419827	3.70247e-05	0.000595418
TMLHE-AS1	65.9252	-1.37604	0.385442	3.71608e-05	0.000596858
EMC1-AS1	99.136	-1.15546	0.316624	3.72691e-05	0.000597847
RNF144A	73.7867	-1.28156	0.356242	3.75905e-05	0.000601504
JPH2	13.7384	6.10823	2.55252	3.75911e-05	0.000601504
POLR1D	116.353	1.10036	0.299135	3.84554e-05	0.000614566
MCL1	63.8357	1.57993	0.445442	3.87262e-05	0.000618122
DDX17	319.114	-0.721005	0.187401	3.94015e-05	0.000628117
OAT	85.5066	1.33959	0.372802	3.94882e-05	0.000628717
AC116903.2	74.0885	-1.3237	0.370705	3.95897e-05	0.000629363
POLG2	61.5572	1.52484	0.43015	3.96271e-05	0.000629363
CNGA1	28.4214	-2.11081	0.617547	3.99588e-05	0.00063306
ANKRD11	281.593	0.769971	0.201454	3.99291e-05	0.00063306
OTUD1	28.8526	2.40255	0.688999	4.01434e-05	0.000634414
PCDH8	25.5822	2.70975	0.776781	4.01261e-05	0.000634414
CCDC59	95.8234	1.21174	0.334078	4.02503e-05	0.00063532
SAMD11	68.3463	-1.38141	0.38848	4.03758e-05	0.000636515
NCKAP5	294.759	-0.773735	0.203103	4.08453e-05	0.000643125
FAM171B	83.205	1.35572	0.378562	4.10324e-05	0.000645278
HES6	37.2099	1.98995	0.571816	4.1125e-05	0.000645939
AC011092.2	102.326	-1.11169	0.305808	4.13314e-05	0.000647593
LINC01482	36.3806	2.03811	0.587217	4.12999e-05	0.000647593
RPS17	299.966	0.798627	0.210363	4.17846e-05	0.000653225
RAI2	34.6315	2.20055	0.633889	4.17929e-05	0.000653225
AC004949.1	39.4859	2.10127	0.607223	4.22162e-05	0.000659035
PDE4D	212.045	-1.04223	0.284501	4.24441e-05	0.000661454
SBDS	114.179	1.13858	0.313288	4.24744e-05	0.000661454
HNRNPH3	267.967	0.812684	0.214823	4.33719e-05	0.000674191
B3GLCT	96.8905	-1.14148	0.316181	4.33977e-05	0.000674191
BRMS1L	60.6761	1.50273	0.42626	4.36957e-05	0.000677998
DHRS3	66.9088	1.43498	0.405162	4.38313e-05	0.000678944
AC093110.1	78.6312	-1.26276	0.353909	4.38627e-05	0.000678944
AL353135.2	41.5629	1.9307	0.557026	4.39198e-05	0.000679007
AC007563.2	20.9078	3.6334	0.999008	4.40253e-05	0.000679816
SNHG1	62.4594	1.47687	0.418266	4.42288e-05	0.000682135
ETNK2	22.6629	3.03959	0.863983	4.47602e-05	0.000689501
GRPEL1	46.5092	1.76226	0.506719	4.5366e-05	0.000697994
BICDL1	205	0.885129	0.237574	4.54748e-05	0.000698827
RPS2	934.616	0.55028	0.140631	4.56045e-05	0.00069998
CNOT6L	148.509	0.972591	0.26377	4.57129e-05	0.000700803
BAZ2B	587.776	-0.610236	0.157597	4.61482e-05	0.000705787
CNTN1	297.985	-0.764836	0.202091	4.61165e-05	0.000705787
BCKDHB	64.5247	-1.34826	0.383371	4.64195e-05	0.000708243
ABHD17B	114.435	1.09543	0.301979	4.64035e-05	0.000708243
TMEM244	116.647	-1.06578	0.293744	4.65464e-05	0.000709333
GIPC2	32.5634	2.18301	0.635729	4.68839e-05	0.000713628
PHF23	29.9429	2.31281	0.672944	4.72639e-05	0.000718557
CELF6	125.17	-1.02164	0.280896	4.74104e-05	0.00071993
HMGB1	404.732	0.687196	0.179747	4.76933e-05	0.000722512
RTF1	189.002	0.921523	0.24904	4.76532e-05	0.000722512
CAMK2B	48.943	1.71853	0.495633	4.78411e-05	0.000723894
IER5	47.5923	1.76167	0.511672	4.84173e-05	0.000731747
RPS16	645.131	0.593697	0.15346	4.95536e-05	0.000748037
PHF10	67.5778	1.39846	0.398069	4.97547e-05	0.000750189
SET	248.602	0.802779	0.214408	5.0375e-05	0.000758647
ATP5PF	246.169	0.787351	0.209678	5.0472e-05	0.000759215
UAP1	50.7059	1.63305	0.472583	5.07654e-05	0.000762732
HSPA14.1	55.3527	1.56492	0.451801	5.13076e-05	0.000769975
FNBP4	236.653	0.801315	0.214208	5.15395e-05	0.00077255
SH3BGRL	60.7038	-1.46062	0.423917	5.19306e-05	0.000777501
METAP2	126.264	1.044	0.288629	5.30222e-05	0.000792917
RHCE	30.5783	2.21348	0.649958	5.35612e-05	0.000800044
WWOX	147.923	-1.08509	0.302899	5.40501e-05	0.000806405
KCTD12	22.6509	2.98862	0.870183	5.43072e-05	0.000809297
PRTG	162.034	0.944538	0.258415	5.47037e-05	0.000814258
TMEM183A	43.507	1.77134	0.517618	5.4865e-05	0.00081571
AC008050.1	54.5434	-1.43909	0.418125	5.54701e-05	0.000823751
NR4A2	54.6743	1.57011	0.455496	5.60654e-05	0.000831626
RPL36AL	171.558	0.956387	0.262942	5.70328e-05	0.000844996
RPL32	729.232	0.578176	0.15059	5.79469e-05	0.000857547
POLE2	66.9615	-1.35444	0.392771	5.83131e-05	0.000861969
JMJD1C	721.085	0.55733	0.144779	5.83848e-05	0.000862034
KCNMB2-AS1	33.0518	-1.92206	0.575109	5.89763e-05	0.000869765
SRSF11	254.861	0.78325	0.210785	5.92174e-05	0.000871312
LINC02154	13.5355	-3.24773	0.979933	5.92104e-05	0.000871312
AL512603.2	12.6128	5.92488	2.54883	5.97713e-05	0.000878453
NUDT4	109.593	1.1138	0.313272	6.03338e-05	0.000885703
RAD21L1	12.9931	5.97262	2.56856	6.0421e-05	0.000885966
KANK1	266.234	-0.808081	0.219357	6.11757e-05	0.000896008
DLGAP2	88.4298	1.23883	0.354539	6.16792e-05	0.000902349
CRELD2	38.8536	1.8684	0.554477	6.22632e-05	0.000909853
TSPAN13	43.0216	1.80392	0.53617	6.40899e-05	0.000935479
FOXO1	105.309	1.10766	0.313305	6.46922e-05	0.000943194
COMMD10	108.397	-1.04465	0.294621	6.54098e-05	0.000952572
CNNM4	110.458	1.09994	0.311458	6.57157e-05	0.00095594
QKI	185.968	0.871218	0.239506	6.69415e-05	0.000972665
DNAJC3	160.5	0.998437	0.279415	6.80231e-05	0.000987261
LINC01122	35.3147	-1.89712	0.574548	6.88341e-05	0.000997899
PPP1CC	163.011	0.913512	0.2532	6.90769e-05	0.00100029
NDUFA1	202.217	0.836585	0.229372	6.94725e-05	0.00100488
AC090579.1	121.424	-1.1585	0.332792	6.96497e-05	0.0010063
RORB	265.41	-0.789423	0.216243	7.18995e-05	0.00103764
CHD4	137.024	0.988917	0.278894	7.62354e-05	0.00109897
NR1D2	178.896	0.870291	0.241897	7.79025e-05	0.0011211
AC123512.1	12.0089	5.81455	2.54706	7.7945e-05	0.0011211
RPL37A	879.445	0.52864	0.139347	7.83718e-05	0.00112471
RPL28	403.354	0.656307	0.17647	7.83573e-05	0.00112471
LINC01967	19.2028	-2.42058	0.758874	7.85023e-05	0.00112532
MTSS1	146.41	0.947211	0.266463	7.94596e-05	0.00113777
YWHAZ	220.462	0.808224	0.222941	8.03507e-05	0.00114817
RPL26	854.165	0.518266	0.136684	8.03659e-05	0.00114817
AP000779.1	65.6494	-1.33044	0.39348	8.05157e-05	0.00114903
B4GALT6	44.9753	1.67435	0.504737	8.2127e-05	0.00117072
CA1	42.1539	-1.60603	0.490146	8.24485e-05	0.001174
KCTD16	35.7311	-1.7629	0.54056	8.26999e-05	0.00117627
UQCR10	306.789	0.717703	0.195811	8.39989e-05	0.00119342
LINC00862	31.1137	2.2031	0.677017	8.43866e-05	0.00119627
UBAP2	128.448	1.01467	0.289413	8.43253e-05	0.00119627
RPL31	255.043	0.751513	0.206264	8.45021e-05	0.00119658
CPE	829.533	-0.541225	0.144159	8.53978e-05	0.00120793
SMIM40	33.1267	-1.76401	0.545683	8.76343e-05	0.00123554
KLRD1	30.95	2.1002	0.642859	8.75229e-05	0.00123554
CCDC144NL-AS1	78.1969	-1.34572	0.402273	8.76395e-05	0.00123554
EML4	125.62	-0.967182	0.276051	8.85401e-05	0.00124605
LRRC23	139.629	1.02167	0.293554	8.86323e-05	0.00124605
ZNF878	20.5594	3.15265	0.944611	8.86769e-05	0.00124605
AC023905.1	85.1766	1.33837	0.400063	8.97761e-05	0.00126011
GNB2	41.2139	1.73976	0.529732	9.01948e-05	0.0012646
AC233296.1	119.124	-1.00055	0.287723	9.0354e-05	0.00126545
SSB	221.299	0.823965	0.229969	9.17709e-05	0.00128389
FILIP1L	315.192	-0.7096	0.195179	9.24658e-05	0.0012922
GSG1L	19.4635	4.02697	1.14207	9.4002e-05	0.00131223
AC092353.1	23.7376	5.19358	1.37345	9.46053e-05	0.00131916
ZMAT1	50.5576	-1.51807	0.463895	9.47043e-05	0.00131916
PDE8A	154.46	-0.903929	0.257398	9.49599e-05	0.00132128
AP000892.1	73.4408	-1.31464	0.394935	9.52818e-05	0.00132432
CNBD2	55.6943	1.49877	0.452607	9.55262e-05	0.00132628
HNRNPAB	53.8355	1.50984	0.458076	9.67744e-05	0.00134216
LZTS1	28.8583	2.20465	0.685102	9.71042e-05	0.00134527
ADGRL2	238.764	-0.857405	0.242655	9.72268e-05	0.00134551
TTC37	118.454	-0.977119	0.281784	9.81785e-05	0.00135722
NOL4L	108.94	1.08471	0.31689	9.91346e-05	0.00136896
COBLL1	448.59	-0.62128	0.169138	9.94402e-05	0.0013717
CLTB	42.1688	1.70118	0.52194	9.96874e-05	0.00137363
AC090572.3	45.4665	1.66526	0.51226	0.000100064	0.00137733
UFL1	115.301	-0.998749	0.289582	0.000101311	0.001393
CAMK2D	444.627	-0.62185	0.169742	0.000102478	0.00140753
TMEM70	46.3883	1.64833	0.507429	0.000103336	0.00141779
NT5C3A	95.5777	1.11819	0.328906	0.00010518	0.00144156
FGD4	313.368	-0.721852	0.201228	0.000107979	0.00147833
TENT2	98.2896	-1.04737	0.307948	0.000109095	0.00149202
CCDC83	30.6424	2.05411	0.643079	0.000109223	0.00149216
44989	24.9408	2.49757	0.778257	0.000110295	0.00150361
PROM1	460.537	-0.641761	0.176681	0.000110235	0.00150361
RPL15	942.315	0.494437	0.132557	0.000110637	0.00150666
SLC30A9	98.8555	-1.04241	0.306649	0.000111446	0.00151607
AL513327.1	149.036	-0.905164	0.26089	0.000111923	0.00152094
POLE4	81.922	1.20067	0.358898	0.00011292	0.00153286
CADM2-AS2	64.3359	-1.42096	0.438264	0.000113513	0.00153928
APAF1	52.5675	1.5067	0.464391	0.000114281	0.00154806
ZNF81	38.6699	-1.62737	0.509776	0.000114645	0.00155134
HIF1A-AS3	142.508	-0.930779	0.269892	0.000116755	0.00157822
ALAS1	28.0582	2.19608	0.690268	0.000117429	0.00158566
PRH1	119.65	-1.02778	0.303692	0.000118325	0.00159571
G2E3-AS1	83.2802	-1.138	0.340542	0.000118423	0.00159571
SLC12A2	312.299	0.690405	0.192502	0.000119279	0.00160556
REST	111.234	1.03255	0.303966	0.000119891	0.00161211
ZNF326	596.334	0.551246	0.150214	0.000120194	0.00161448
NDUFB10	113.473	1.03196	0.303939	0.000121594	0.00163158
MAST2	129.508	0.993319	0.291203	0.000122305	0.00163906
SHB	40.0665	1.73347	0.544368	0.000122408	0.00163906
FER	153.894	-0.883765	0.255836	0.000123095	0.00164654
SOD2	181.178	0.834588	0.238864	0.000123439	0.00164942
ZRANB1	90.3047	1.14197	0.342147	0.000124154	0.00165724
CDC34	52.5489	1.47921	0.45691	0.000124285	0.00165726
CRABP1	78.3801	-1.22285	0.372289	0.00012492	0.001664
AKIRIN2	81.4447	1.19584	0.360243	0.00012573	0.00167305
HNRNPK	325.131	0.738622	0.208494	0.000127488	0.00169467
FSIP2-AS1	76.2385	-1.18267	0.358653	0.000127807	0.00169668
KCNMB2	36.6129	-1.6538	0.524714	0.000127904	0.00169668
MKNK2	42.8047	1.64481	0.515418	0.000128132	0.00169795
SNIP1	55.3159	1.48476	0.460653	0.000130596	0.00172881
NRG2	25.7732	2.37449	0.750613	0.000131714	0.00174181
SLC25A36	167.811	0.858374	0.247817	0.000132039	0.00174427
IDI1	99.0553	1.09018	0.32571	0.000132173	0.00174427
AOPEP	84.0632	-1.14037	0.344507	0.000132396	0.00174542
ETF1	60.2732	1.38383	0.427017	0.000132586	0.00174612
NR4A1	32.7337	1.96809	0.625397	0.000134114	0.00176443
PLPP1	121.976	0.993864	0.293762	0.000136921	0.00179951
CIART	30.6447	2.04742	0.65589	0.000137108	0.00180013
RPS23	939.921	0.496541	0.135365	0.000137551	0.00180409
BTBD7	126.687	0.988523	0.292893	0.000139792	0.0018316
LGMN	92.9727	1.11746	0.336679	0.000140297	0.00183635
LINC01762	10.7609	5.56404	2.54895	0.000140895	0.00183852
SYN2	59.738	1.39081	0.432838	0.00014079	0.00183852
FLT1	70.0792	1.26233	0.387212	0.000140615	0.00183852
AC093766.1	19.1296	3.05061	0.949895	0.000141098	0.0018393
BAMBI	25.3318	2.32959	0.745025	0.000141884	0.00184767
RPL35	472.268	0.600053	0.166711	0.000142048	0.00184792
AC138123.1	25.2494	2.6063	0.848563	0.000144131	0.00187312
GPX4	196.277	0.866549	0.252512	0.000146384	0.00190047
ENOSF1	90.6049	-1.11813	0.341243	0.000147591	0.0019142
RPS19	808.256	0.50424	0.138355	0.000148065	0.0019184
NRARP	18.2537	3.86938	1.15371	0.000148555	0.0019228
TFCP2	77.1597	-1.16193	0.357073	0.000148897	0.00192529
AC079781.5	63.5549	-1.25922	0.391005	0.000150495	0.00194398
MAP4	293.203	0.688148	0.195113	0.000150689	0.00194453
AC060809.1	49.2289	-1.55508	0.501786	0.000151385	0.00195154
ANXA5	97.6782	1.10245	0.334742	0.000152099	0.00195877
AKAP1	48.9075	1.5108	0.476843	0.000152276	0.00195908
CCNC	98.9479	-1.07118	0.325764	0.000152517	0.00196021
KIF21A	231.133	0.746411	0.214337	0.000155457	0.00199399
TRIM28	51.2786	1.46974	0.46411	0.000155388	0.00199399
AC020913.1	50.4397	-1.40128	0.44388	0.00015791	0.00202344
CBLB	144.105	-0.911961	0.270793	0.000159884	0.00204667
THADA	93.1132	-1.0843	0.331114	0.000160265	0.0020495
STARD4-AS1	206.159	-0.768173	0.222626	0.000161295	0.00206062
SMPD3	22.7098	2.50097	0.81037	0.000162209	0.00207023
SLC25A4	138.592	0.948821	0.282908	0.000163976	0.00209069
IL7	94.2234	-1.07465	0.328323	0.000164546	0.00209587
CBR4	105.705	-1.01662	0.307584	0.000165503	0.00210597
SMDT1	106.917	1.02947	0.31102	0.000165676	0.00210608
SNHG9	74.2708	1.22681	0.381009	0.000166827	0.00211861
FHAD1	10.4548	5.49742	2.55392	0.000167016	0.0021189
CASC4	146.55	-0.862658	0.255223	0.000168233	0.00213223
CELF2-AS2	106.863	-1.05675	0.323661	0.000168808	0.0021374
CALR	229.382	0.776317	0.225926	0.000172372	0.00218037
CTBP2	307.635	0.666634	0.190219	0.000172583	0.00218059
RHOT2	60.5372	1.35786	0.428254	0.00017273	0.00218059
NEGR1	255.138	-0.775747	0.226728	0.000173805	0.00219148
IRF2BPL	45.4429	1.54374	0.495208	0.000173935	0.00219148
FOXP1	125.911	-0.926099	0.277836	0.00017634	0.0022196
BEND7	108.337	1.02214	0.310355	0.000176907	0.00222454
PLEKHA7	151.962	-0.860618	0.255492	0.000178601	0.00224364
ZNRF2	81.2763	1.18477	0.369177	0.000179603	0.00225401
TSTD3	89.9212	-1.04632	0.321341	0.000182012	0.00228201
IP6K2	134.889	0.954428	0.288161	0.000182977	0.00229046
CCDC102B	68.1394	-1.21171	0.38064	0.000183044	0.00229046
RSBN1	126.612	0.959432	0.289596	0.000183723	0.00229599
BCL6	30.8378	1.95205	0.640806	0.000184024	0.00229599
AC004039.1	83.1301	-1.09574	0.339338	0.000183849	0.00229599
SERTAD1	20.439	2.79585	0.912023	0.000184788	0.00230328
PDP1	20.9759	2.5818	0.845084	0.000185054	0.00230436
SLC44A1	140.841	0.924305	0.277644	0.000186302	0.00231764
IRF1	24.5794	2.4366	0.80542	0.000190308	0.00236518
BLOC1S1	72.8414	1.23044	0.386679	0.000190639	0.00236699
ITGB5	45.4007	-1.42911	0.462684	0.000190994	0.0023691
SH3GL2	211.722	0.77398	0.22737	0.000193219	0.00239438
SUMF1	120.921	-0.971496	0.296742	0.000194768	0.00241124
AL031280.1	27.0657	2.11645	0.701037	0.000198625	0.00245662
ITGB3BP	70.2707	-1.16484	0.368014	0.000200696	0.00247983
AC011287.1	22.0948	2.46173	0.813351	0.000201002	0.00248122
CFAP44	32.2708	-1.67817	0.560339	0.000202227	0.00249154
RRAD	58.2252	1.39886	0.450732	0.000202224	0.00249154
CUL3	204.657	0.80324	0.237795	0.000203021	0.00249892
CSRNP3	145.474	-0.883509	0.26677	0.000203299	0.00249993
MAGED2	73.6969	1.22306	0.38644	0.000203512	0.00250015
SPTBN1	526.145	-0.624974	0.179797	0.000205576	0.00252157
SOX12	53.4957	1.39411	0.448935	0.000205649	0.00252157
GRIP1	121.152	0.973896	0.297673	0.000209138	0.00256189
COL23A1	30.5952	1.94024	0.645895	0.00021202	0.00259472
SEMA3F-AS1	77.2384	-1.12023	0.35379	0.000213329	0.00260824
AC068888.1	75.3991	-1.12158	0.354113	0.000214065	0.00261474
CCDC86	22.2062	2.47603	0.823425	0.000214508	0.00261765
RGMB	23.0573	2.45296	0.829096	0.000216752	0.00264132
ALG13	56.5626	-1.27204	0.409725	0.00021686	0.00264132
ZMYM4-AS1	38.8406	-1.51376	0.501183	0.000217068	0.00264134
AC093496.1	37.9306	-1.63241	0.547924	0.000217886	0.00264877
NBAS	131.176	-0.889624	0.270528	0.000218164	0.00264963
DYNLL2	49.1259	1.44731	0.471494	0.000219283	0.0026607
HTRA1	151.325	-0.874104	0.265028	0.000219967	0.00266647
PATL2	20.4142	2.79517	0.930912	0.000221083	0.00267747
PRKAR1A	70.9938	1.20668	0.383805	0.000221293	0.00267748
AC055733.2	398.27	0.619045	0.178558	0.000222712	0.0026921
TMEM161B-AS1	155.515	-0.886811	0.269785	0.000224985	0.00271701
TLE3	49.003	1.44805	0.472775	0.000225386	0.00271928
RASGEF1B	117.936	0.963817	0.296614	0.000226984	0.00273599
FYCO1	69.7057	-1.14474	0.364276	0.000227548	0.00274021
SCAPER	505.124	-0.626221	0.18176	0.000229583	0.00276211
PRKCE	70.5375	1.24009	0.397569	0.000230676	0.00277266
ADAMTS18	95.2114	-1.02186	0.320101	0.000232327	0.00278989
IQGAP2	243.499	-0.749212	0.223379	0.000236693	0.00283965
FGF1	101.808	-0.981325	0.305761	0.000238583	0.00285964
ERICH6	22.0013	2.45487	0.826728	0.000240151	0.00287575
DUOX1	48.4395	-1.36773	0.45258	0.000240872	0.00288169
MCMDC2	44.2515	1.58011	0.525014	0.000243102	0.00290565
STARD7	114.871	0.96518	0.29926	0.000244988	0.00292546
AC093581.1	24.7537	-1.90781	0.66263	0.000246107	0.00293608
AC092118.1	35.992	-1.6179	0.552924	0.000246931	0.00294317
HDAC8	105.373	-0.952753	0.296291	0.000247852	0.0029514
BCL2L11	43.6902	1.52317	0.507387	0.000253402	0.00301468
FBXL4	39.5896	-1.53153	0.52037	0.000254728	0.00302764
DNAJC25	79.4266	1.14609	0.366093	0.000255202	0.00303046
ANK2	633.563	-0.536109	0.153891	0.00025577	0.0030344
CEP170B	90.8475	1.07282	0.339967	0.000258523	0.00306422
DDC	20.7426	-2.08692	0.741335	0.000261607	0.0030979
AL163541.1	21.5626	2.40934	0.819687	0.000262215	0.00310224
RCL1	53.3212	1.36953	0.452287	0.000265675	0.00314027
AP001825.1	124.388	-0.924054	0.288401	0.00027086	0.0031986
STK24	90.129	1.05931	0.33646	0.000271322	0.0032011
ECHS1	43.7133	1.53225	0.51405	0.000271833	0.00320417
AL096803.2	193.152	-0.773169	0.234045	0.00027289	0.00321368
PLEKHB2	104.809	1.04069	0.329906	0.000274403	0.00322852
USP53	76.8614	1.14826	0.37068	0.000276871	0.00325228
SLC25A53	43.6621	-1.42695	0.480445	0.00027693	0.00325228
YTHDF2	94.8281	1.03229	0.327227	0.000277459	0.00325252
GABARAPL1	106.463	1.02337	0.324634	0.000277356	0.00325252
MT-ND2	1179.74	-0.475161	0.136355	0.000283827	0.00332412
RHOB	22.7707	2.27674	0.786458	0.000284471	0.00332862
HAP1	21.674	2.42233	0.831936	0.000285409	0.00333655
KIAA1958	180.343	-0.786114	0.239798	0.000286646	0.0033449
CFL1	126.88	0.940987	0.294524	0.000286536	0.0033449
EHBP1	112.174	-0.924897	0.290312	0.000288279	0.00335174
CD8A	19.3885	2.66156	0.916953	0.000288224	0.00335174
WDR74	33.4245	1.77783	0.608232	0.000287656	0.00335174
RASD1	19.4391	2.66329	0.917876	0.00028795	0.00335174
CCDC85C	92.9187	1.04062	0.331635	0.000288586	0.00335226
APC	207.366	-0.762046	0.231997	0.000293316	0.00340411
MBD5	344.974	-0.608013	0.179318	0.000293934	0.00340756
HNRNPUL2	45.1996	1.46898	0.494174	0.000294146	0.00340756
SDE2	37.8155	1.64711	0.561608	0.00029725	0.00344041
ARL4D	112.963	1.0046	0.319642	0.000297785	0.0034435
SEL1L3	40.3204	-1.46508	0.499747	0.000299184	0.00345655
SPSB1	20.1165	2.48838	0.860285	0.000300692	0.00347083
GBX1	16.4354	3.69502	1.18296	0.000301452	0.00347647
ARHGEF9	162.831	-0.835769	0.258706	0.000301769	0.003477
SNHG6	325.5	0.639093	0.189721	0.000302314	0.00348014
AC093898.1	29.7471	-1.85644	0.654414	0.000304553	0.00350277
AC068587.4	54.5166	-1.26849	0.422747	0.000305203	0.00350709
AC106874.1	9.42223	5.23414	2.57529	0.000307142	0.00352622
RHOBTB3	150.674	-0.811085	0.2505	0.00030914	0.00354442
CARMIL1	140.317	-0.913631	0.288341	0.000309559	0.00354442
GPM6B	312.502	-0.700937	0.211776	0.000309366	0.00354442
NRBP1	110.456	0.957997	0.302942	0.000310114	0.0035476
VDAC1	176.759	0.798435	0.245072	0.000311535	0.00356068
VPS36	174.232	-0.794234	0.244784	0.000316465	0.0036138
MAMDC2	55.9944	-1.24969	0.418092	0.000317227	0.00361605
LINC02284	25.2753	2.12768	0.743142	0.000316961	0.00361605
LNPK	110.247	-0.935283	0.29646	0.000318708	0.00362969
SCMH1	206.455	-0.730845	0.2227	0.000319821	0.00363913
STK3	110.221	-0.957023	0.304906	0.000323092	0.00367309
ACBD3	132.19	0.93984	0.297243	0.000324611	0.00368055
LHFPL2	37.3961	1.61186	0.55429	0.000324515	0.00368055
NOL4	36.6703	-1.50193	0.518848	0.000324557	0.00368055
MDM2	90.8525	-0.994862	0.319885	0.000326516	0.00369888
RNF19B	47.1601	1.41998	0.481487	0.000328495	0.003718
GRHL1	23.7261	2.14776	0.755177	0.0003288	0.00371817
CMTM8	17.7196	2.86143	0.985706	0.00033227	0.00375409
IMPG2	760	-0.535193	0.157278	0.00033272	0.00375587
FO393401.1	28.5257	-1.67589	0.593115	0.000333149	0.00375739
BTBD9	248.158	0.684025	0.206706	0.000335337	0.00377542
RPL4	167.926	0.8002	0.247394	0.000335122	0.00377542
TUBB2A	72.9338	1.15549	0.380667	0.000338123	0.0038028
LRATD2	32.3306	1.77612	0.621743	0.000338363	0.0038028
RPGRIP1	156.023	-0.823511	0.256999	0.000338778	0.00380412
PTPN4	121.214	-0.877064	0.277043	0.000341634	0.00383282
ZNF608	240.46	-0.69535	0.21163	0.00034226	0.00383649
ROCK2	170.077	0.799227	0.247819	0.000343301	0.00384479
SKA3	9.29978	5.19086	2.5862	0.000345734	0.00386865
PITHD1	59.6926	1.2586	0.421838	0.00034695	0.00387211
COQ10B	64.3961	1.2476	0.417412	0.000346523	0.00387211
CYTH3	47.178	1.42568	0.48656	0.00034694	0.00387211
ZBTB20-AS1	19.3654	-2.07492	0.753858	0.000347871	0.003879
AP000943.2	33.7827	-1.67279	0.596777	0.000351503	0.00391609
TENT4A	81.9612	1.09181	0.357955	0.000352653	0.00392549
EPB41L1	69.2632	1.17708	0.391667	0.00035613	0.00396075
GOSR2	81.9211	-1.03497	0.338461	0.000356742	0.0039641
REC114	54.1354	1.31234	0.444208	0.000361842	0.00401729
ACOT7	30.484	1.78933	0.630238	0.000362989	0.00402653
ATP2A2	139.459	0.887166	0.281501	0.000364017	0.00403445
MFF	96.1131	-0.993462	0.32353	0.000364405	0.00403525
SUCLG1	86.7414	1.08576	0.356214	0.00036484	0.00403658
DEPP1	15.7172	3.61077	1.17992	0.000366591	0.00405245
MYRIP	47.7073	-1.29803	0.444684	0.000367755	0.00405931
FAM3D-AS1	49.0853	-1.31978	0.454508	0.000367846	0.00405931
EPC1	287.104	0.658424	0.199502	0.000369421	0.00407318
AP000997.2	32.7928	-1.57379	0.558827	0.000375049	0.00413125
GLRX5	65.5804	1.19658	0.401048	0.000375334	0.00413125
WDR1	39.8279	1.55237	0.541969	0.000377802	0.00415485
SREBF2	148.619	-0.813498	0.256074	0.000379437	0.00416925
EPB41L4A	89.7052	-1.04154	0.343345	0.000379995	0.00417179
NBEAL1	105.143	-0.926771	0.298993	0.00038223	0.00419274
RPL37	351.87	0.599473	0.180095	0.000383234	0.00420015
CDC42EP3	61.1113	1.22954	0.41479	0.00038672	0.00423325
SOCS3	8.85831	5.08851	2.56882	0.000386915	0.00423325
ATP5MD	156.298	0.823896	0.259294	0.000387436	0.00423486
PNP	19.6561	2.43597	0.868747	0.000387724	0.00423486
AC011124.1	17.3919	2.8424	0.994484	0.000388752	0.00423885
NANOS1	29.5912	1.82614	0.65141	0.000388455	0.00423885
GSKIP	113.371	0.932115	0.300661	0.000395467	0.0043084
VTN	109.825	0.960429	0.311819	0.000397143	0.00432298
LSMEM1	18.5097	2.59441	0.925087	0.000398296	0.00433185
ZIC2	36.9758	1.58377	0.55684	0.00039877	0.00433333
SMOC1	37.3959	1.64197	0.583653	0.000400351	0.00434681
TUBA1A	236.507	0.75765	0.236472	0.000401964	0.00435694
GPC6-AS1	27.1482	-1.71021	0.620036	0.00040182	0.00435694
AGR2	18.3233	2.5915	0.922185	0.000404298	0.00437853
PTBP2	172.125	-0.766271	0.240305	0.000405104	0.00437961
FAXDC2	32.0944	1.74476	0.62404	0.000405424	0.00437961
AP4S1	67.0616	-1.11121	0.372865	0.000405246	0.00437961
PPP2R2B	916.985	-0.507337	0.150698	0.000406883	0.00439166
CXCL13	18.315	2.59683	0.924723	0.000407518	0.00439481
DLG2	734.484	-0.50885	0.151343	0.000409098	0.00440813
NSUN6	86.5652	-1.01169	0.334409	0.000410295	0.00441731
CSTB	115.283	1.02076	0.335565	0.000412878	0.00444139
TXNDC16	110.048	0.937986	0.304069	0.000413583	0.00444524
AC084361.1	200.07	-0.768456	0.241773	0.000414229	0.00444844
UQCRQ	87.6506	1.0468	0.346571	0.00041713	0.00447584
NEUROG1	9.01021	5.07914	2.59298	0.000423521	0.00454062
ARF1	134.949	0.87158	0.27933	0.00042499	0.00455255
PRIMPOL	48.6334	-1.27463	0.441591	0.000425851	0.00455796
EGFLAM	424.659	-0.592393	0.179671	0.000427053	0.00456701
TBC1D19	70.3815	-1.08767	0.365517	0.000428612	0.00457821
SORBS2	282.308	-0.754635	0.237472	0.000428816	0.00457821
DNTTIP2	59.5941	1.24974	0.428421	0.000431119	0.00459897
CUX1	158.398	-0.795871	0.252923	0.000432979	0.00461495
MAPKAPK2	31.3257	1.7487	0.626947	0.000434417	0.00462644
ZNF33A	104.227	-0.916095	0.298788	0.000436577	0.00464557
DPM1	123.315	0.889974	0.287178	0.0004371	0.00464728
HORMAD2	15.9053	3.08362	1.07359	0.000438808	0.00466156
PDGFA	28.9274	1.80885	0.652416	0.000440334	0.00467389
YTHDF3	118.462	0.907545	0.294352	0.000441201	0.00467921
SNRNP70	112.19	0.934178	0.304676	0.000447051	0.00473733
ANKUB1	322.642	-0.611187	0.186862	0.000449079	0.00475096
SRRM2	337.794	0.603491	0.183945	0.000448727	0.00475096
POU2AF1	67.2408	-1.13761	0.38744	0.000451118	0.00476858
EEF1A1	1450.72	0.433041	0.12788	0.000452166	0.00477572
DHRSX	70.0086	-1.08974	0.369434	0.000452798	0.00477846
ISL2	26.67	1.89569	0.689727	0.000453203	0.00477879
ADRM1	52.5153	1.30045	0.45146	0.000458373	0.00482933
DDAH2	66.3241	1.18315	0.404205	0.000459411	0.00483629
KIF5B	315.702	0.640129	0.197124	0.000461063	0.00484969
ELP5	67.9411	1.15526	0.393489	0.000462552	0.00486135
TPP2	111.577	0.941704	0.309198	0.000466039	0.00488997
LIPG	44.5736	1.43786	0.508354	0.000465961	0.00488997
KIF24	21.7386	2.16903	0.795183	0.000468647	0.00490929
AJ011931.2	82.6024	-1.07125	0.36348	0.000468619	0.00490929
EFCAB13	74.9205	-1.04465	0.352374	0.000470807	0.00492788
AL590434.1	16.9214	2.76448	0.99692	0.000477867	0.00499769
COL4A5	43.9566	-1.34211	0.477487	0.000481455	0.0050311
MIPOL1	59.0869	-1.1731	0.405605	0.000484774	0.00506165
KIRREL1	67.0072	-1.10909	0.380569	0.000486397	0.00507446
ZNF711	24.0149	2.00973	0.73842	0.000487147	0.00507815
ACVR1	62.2472	1.23555	0.428524	0.000494482	0.00515042
AC011405.1	32.2559	-1.51127	0.553112	0.000500057	0.00520415
RAB14	134.343	0.881912	0.288305	0.000500661	0.00520415
RPL23A	520.402	0.517645	0.156552	0.000500861	0.00520415
AL583829.1	15.094	3.55056	1.2024	0.000504087	0.00523343
GAN	48.7697	1.34664	0.477442	0.000511375	0.0053048
ERVMER61-1	30.6917	-1.95838	0.764887	0.000512792	0.00531351
AC011346.1	38.506	-1.40338	0.508943	0.000513046	0.00531351
DOCK8	117.156	-0.911362	0.302814	0.000518151	0.00536205
ATE1	157.793	-0.774494	0.249075	0.000520966	0.00538682
POT1	51.2755	-1.2409	0.4377	0.000521762	0.0053907
LINC00310	17.8846	2.51991	0.930304	0.000522294	0.00539185
ELOC	95.9584	0.997543	0.334818	0.000525043	0.00541586
AL157938.2	141.042	-0.804388	0.260901	0.000527998	0.00544195
KLF11	17.8017	2.52807	0.932015	0.000529573	0.00545379
MPC1	101.397	0.953614	0.318301	0.00053493	0.00550454
LINC00342	54.0512	-1.20975	0.425783	0.000535925	0.00551034
EDF1	119.961	0.877072	0.288371	0.000536933	0.00551628
TMEM232	93.3396	-0.973613	0.328276	0.000539758	0.00554086
AL390242.1	50.9133	-1.24236	0.441986	0.000540929	0.00554842
SEMA6D	187.07	0.753078	0.241815	0.00054888	0.00562547
AC117944.1	42.4838	-1.3413	0.486562	0.000553771	0.00567106
RPL18A	645	0.48119	0.145916	0.000561317	0.00573915
PAXBP1	160.695	0.794021	0.257735	0.000560958	0.00573915
ZNF44	128.695	0.857463	0.282071	0.000563046	0.00575223
PDRG1	35.1214	1.56645	0.573745	0.000564001	0.00575739
CRNKL1	54.0979	1.25287	0.442911	0.000566786	0.00578122
AIG1	102.585	-0.944776	0.319194	0.000571102	0.00582061
TOM1L1	103.96	-0.894578	0.298441	0.000575559	0.00586136
PIGC	44.3234	-1.30241	0.471925	0.000579278	0.00589455
CRYBG3	62.7634	-1.10469	0.385551	0.000582643	0.00592407
LRRIQ1	124.744	-0.825721	0.272073	0.000590674	0.00600096
TINCR	24.1299	1.98214	0.750897	0.00059208	0.00601048
C5orf64	8.15307	4.86953	2.5912	0.000592993	0.00601498
CHD1	206.722	0.716788	0.229791	0.000595743	0.00603806
ATG5	86.3892	-0.977407	0.333552	0.000596212	0.00603806
GOLGA4	520.058	-0.511455	0.157118	0.000600295	0.00606502
DDX24	272.817	0.629431	0.198067	0.000600109	0.00606502
B2M	184.1	0.80084	0.261844	0.000599862	0.00606502
PHF21A	167.175	-0.738113	0.238857	0.000601074	0.0060681
PLXNA4	32.8341	1.61586	0.600882	0.00061216	0.00617515
KCNE4	8.08126	4.8467	2.5911	0.000613236	0.00618113
BEND5	33.8502	1.57905	0.585698	0.000614536	0.00618526
PPP2CA	129.598	0.847867	0.280963	0.000614612	0.00618526
SON	485.464	0.518169	0.159718	0.000621623	0.0062509
SVOP	50.0795	-1.20726	0.433206	0.00062261	0.00625591
USP32	225.098	-0.657963	0.209724	0.000624026	0.00626522
FGGY	64.9836	-1.0899	0.382399	0.000625497	0.00627507
RPA3	168.486	-0.750475	0.244495	0.000626736	0.00628257
HIST1H1C	161.854	0.780145	0.255374	0.000628585	0.00629618
GET1	166.935	-0.74291	0.241576	0.000631133	0.00631676
PURPL	44.7057	-1.29631	0.473174	0.000633903	0.00633952
THUMPD3-AS1	169.104	-0.781631	0.257456	0.00063847	0.00638022
DPH6	54.3138	-1.16857	0.418832	0.000647753	0.00646793
RPS24	931.775	0.438708	0.133639	0.000648736	0.0064727
CUL4A	85.5203	1.02035	0.352043	0.000649444	0.00647471
AC009139.2	46.8434	-1.25157	0.454622	0.000651383	0.006489
AC108519.1	35.0204	-1.42252	0.532659	0.000651999	0.00649008
SNHG15	31.5489	1.69201	0.643133	0.000655696	0.00652181
SIL1	124.167	-0.830428	0.277254	0.000657977	0.00653941
AC015849.3	80.559	-0.979099	0.338555	0.000664064	0.00659479
FHIT	98.8188	-0.897007	0.304609	0.000669533	0.00664395
CKMT2-AS1	139.307	-0.827355	0.277081	0.000677245	0.00671007
MT-ND1	651.611	-0.520419	0.162053	0.000677153	0.00671007
ETFDH	63.871	-1.11463	0.398621	0.000678735	0.00671964
HES1	52.1556	1.37073	0.508138	0.000679667	0.00672366
ID4	35.4368	1.5883	0.5978	0.000680522	0.00672692
MOB4	130.418	0.850836	0.284854	0.00068226	0.0067389
SNX32	36.9079	1.49764	0.559993	0.000697062	0.0068745
UBTF	68.2722	1.10751	0.392716	0.000696597	0.0068745
GMDS-DT	88.7609	-0.964672	0.334766	0.000700847	0.0069065
OLFM3	31.1876	-1.50131	0.572236	0.000704096	0.00693318
FILIP1	18.8295	-1.96496	0.787151	0.000710369	0.00698957
SSNA1	49.8073	1.29244	0.4734	0.000715911	0.00703869
RPL7A	668.787	0.470972	0.145682	0.000720003	0.00707349
MAP2K3	24.0559	2.01811	0.783887	0.000726088	0.0071278
FBXO30	29.2682	1.68283	0.646003	0.000732976	0.00718991
MRPS6	59.605	1.16998	0.421988	0.000741026	0.0072633
GRB2	93.5478	0.974918	0.339568	0.000742789	0.00727502
HMGCS1	76.329	1.05604	0.372817	0.000745614	0.0072971
FNBP1	132.966	0.817791	0.274763	0.000748955	0.0073242
ARHGEF28	61.7036	-1.09247	0.392087	0.000750354	0.00733227
ALDH7A1	65.2511	-1.07875	0.386121	0.000753897	0.00736128
YPEL5	94.6078	0.954551	0.331467	0.000755869	0.0073749
DYNC1H1	255.221	0.633524	0.204022	0.00075683	0.00737866
DPYSL5	66.233	1.1134	0.399564	0.00076011	0.007405
DNAJB1	83.7196	1.03059	0.363321	0.000764167	0.00743886
AL031428.1	106.631	-0.873996	0.299478	0.000767206	0.00746102
LINC01703	17.0459	2.43686	0.946423	0.000767609	0.00746102
CSPP1	197.585	0.71811	0.236593	0.000772528	0.00750313
WHAMM	45.1139	1.31738	0.489361	0.000775302	0.00752437
CEP290	159.401	-0.745234	0.247784	0.000777773	0.00754263
NUF2	29.269	-1.62004	0.634357	0.00077984	0.00755695
NELFB	47.8482	1.33726	0.498093	0.000781621	0.00756848
MID1IP1	28.0983	1.70923	0.66457	0.000783534	0.00758127
GPR1	14.8708	2.89529	1.1021	0.000784993	0.00758374
PPP1R10	93.7572	0.948147	0.329973	0.000785567	0.00758374
AF107885.2	84.0107	-0.961047	0.337669	0.000784639	0.00758374
G3BP2	116.105	0.869462	0.297516	0.00078672	0.00758915
C2CD5	76.3765	-0.982258	0.346331	0.000787895	0.00759476
CEP63	58.2063	-1.10135	0.399332	0.000790343	0.00761262
AC104461.1	66.3883	1.14858	0.415897	0.000792934	0.00763184
PHLPP1	244.376	0.638293	0.206856	0.000800061	0.00769465
SEC62	674.13	0.462202	0.144243	0.000811169	0.00779562
FAM200B	57.2173	1.16879	0.426672	0.000815536	0.00783172
RIN2	63.2005	-1.0714	0.388181	0.000819818	0.00786694
ZNF438	58.1059	-1.10809	0.40365	0.000824161	0.00790269
AL583808.1	40.0368	-1.32164	0.503753	0.000828488	0.00793229
FBXO11	324.055	0.581245	0.186463	0.000827921	0.00793229
AL354702.2	16.9234	2.41945	0.951567	0.000832887	0.00796845
LHFPL3-AS1	77.1011	-1.02262	0.36643	0.000836211	0.00799428
AC008758.2	32.354	1.59367	0.617219	0.000837782	0.00800332
TPT1-AS1	101.671	-0.899268	0.31316	0.000844788	0.00806423
MICU2	135.365	-0.775267	0.2622	0.000847232	0.00808153
RPL14	380.057	0.563917	0.180597	0.000849415	0.00809632
AC092902.4	39.7618	-1.3843	0.535979	0.000864306	0.00823037
IGF2BP2	350.171	-0.564814	0.181699	0.000865407	0.00823037
TXLNG	122.634	0.842117	0.288727	0.000865223	0.00823037
ANKRD26	144.572	-0.760219	0.256784	0.000868987	0.00825828
PHF14	111.056	-0.837273	0.288475	0.000874532	0.00830102
AC174065.1	36.8801	-1.36062	0.526906	0.000874782	0.00830102
POLR2H	58.3956	1.18397	0.436807	0.000876175	0.00830809
AFG1L	34.5484	-1.41966	0.553021	0.000877279	0.00831239
HSD11B1	19.0526	-1.90618	0.795013	0.000883588	0.00836598
SESN2	41.983	1.36492	0.519936	0.000884868	0.00837191
THAP1	34.9257	1.51338	0.589403	0.000888817	0.00840306
TTC39C	199.305	-0.737473	0.248457	0.000889947	0.00840754
AC114316.1	76.9745	-0.981707	0.351003	0.000892293	0.00842348
CDK16	36.7422	1.48719	0.57577	0.000899902	0.00848905
AC084866.2	82.3262	-0.963106	0.344077	0.000904751	0.00852851
SNAI1	13.8036	3.34999	1.23646	0.000911649	0.00858721
GATAD2A	91.167	0.938532	0.331548	0.000912411	0.00858807
PSME2	29.6795	1.60972	0.633289	0.000917754	0.00863201
AC018695.9	66.2242	-1.03537	0.376512	0.00092361	0.00868071
POLA1	99.5965	-0.913063	0.322474	0.000925638	0.00869339
MYLK	135.497	-0.771689	0.263355	0.000927131	0.00869465
DLG1	280.208	-0.587313	0.191135	0.000926555	0.00869465
SKI	41.029	1.37463	0.528752	0.00093139	0.0087282
PRDX6	126.336	0.820345	0.282449	0.000933433	0.00874095
SCFD2	79.9625	-0.951903	0.340082	0.000936764	0.00876573
AC009554.1	66.9527	-1.02567	0.373245	0.00094034	0.00879276
INTS12	70.2313	-1.01147	0.366889	0.000941302	0.00879533
LINC01184	105.992	-0.899556	0.318571	0.000946987	0.00883555
DUSP6	13.7217	3.30383	1.23598	0.000946678	0.00883555
NEFL	20.9809	2.03916	0.830611	0.000948006	0.00883862
ZFP36	16.467	2.62574	1.06137	0.00095625	0.008909
CUL1	166.925	0.739189	0.250494	0.000973418	0.00906235
GCH1	26.3185	1.88471	0.779061	0.000979885	0.00911592
AC019130.1	56.5945	-1.10803	0.412978	0.000982213	0.00913095
SEC31A	194.971	-0.665328	0.222154	0.000987339	0.00916951
MORC4	52.8375	1.21103	0.456171	0.000987795	0.00916951
GBE1	84.8424	-0.935643	0.336044	0.000999121	0.00926793
FNIP2	119.622	0.846469	0.295842	0.00100224	0.00929011
AC106818.2	53.7394	-1.1899	0.454407	0.00101068	0.00936155
MRPS15	43.3819	1.29912	0.499268	0.00101602	0.00939747
SPTY2D1	51.1274	1.21833	0.462217	0.00101592	0.00939747
ANKRD12	489.051	0.519687	0.167658	0.0010184	0.00941269
AC023906.4	60.1989	-1.06793	0.39727	0.00102028	0.00942319
AL133259.1	25.9099	-1.54285	0.630239	0.00102984	0.00949785
AC009560.4	14.0436	-2.11325	0.912374	0.00102977	0.00949785
ZNF429	31.7593	-1.3957	0.555878	0.00103107	0.00950233
ERC2	134.766	-0.827216	0.290155	0.00103361	0.00951886
CEBPZ	137.146	0.781303	0.269654	0.00103862	0.00955816
PSKH2	34.6893	-1.33919	0.528527	0.00104518	0.00960472
SEPTIN4	209.796	0.682992	0.23003	0.00104507	0.00960472
R3HDM2	137.029	-0.774981	0.268537	0.00105359	0.00967503
SRBD1	43.7444	-1.23702	0.481022	0.00105511	0.00968206
ROBO2	193.012	-0.712769	0.242855	0.00105619	0.00968502
IFT57	155.542	0.743353	0.25486	0.00106511	0.0097598
AKT1S1	14.1039	2.81415	1.11685	0.00106718	0.00977179
C9orf153	25.4248	1.76042	0.721054	0.00106908	0.00978222
UBE2J1	74.0512	1.02168	0.375522	0.0010706	0.00978912
UBE3D	89.8462	-0.895478	0.321098	0.00108313	0.00989658
KIN	100.352	0.885075	0.314782	0.00108421	0.0098994
UBA52	257.637	0.614471	0.204147	0.00108693	0.00991716
JMJD6	48.4087	1.22073	0.467652	0.00109011	0.00993912
VAMP8	27.3006	1.68536	0.684526	0.00109194	0.00994375
TBCK	79.0553	-0.934457	0.338929	0.00109217	0.00994375
DYRK1A	293.539	0.588889	0.194522	0.0010969	0.00997971
MAP2K5	90.1524	-0.886229	0.317919	0.00110343	0.0100265
ZNF135	34.5862	-1.37447	0.553846	0.00110361	0.0100265
PXN	88.8065	-0.89009	0.320064	0.00111622	0.0101339
FGF13	49.5133	-1.17152	0.450916	0.0011188	0.0101501
SULF1	36.0352	-1.30553	0.51815	0.0011259	0.0102072
EEF1B2	138.091	0.768807	0.267085	0.00113492	0.0102817
RANBP17	38.9036	-1.26253	0.496914	0.0011366	0.0102897
PKP2	27.8727	1.6571	0.682163	0.00113845	0.0102989
MON2	180.39	-0.674635	0.229437	0.00114037	0.0102989
FAM222A	73.4919	1.01168	0.373656	0.00114002	0.0102989
SBNO1	123.899	0.815031	0.286907	0.00114084	0.0102989
UBL5	226.752	0.647541	0.217982	0.00114359	0.0103165
SLC8A1-AS1	192.095	-0.665714	0.225928	0.00114462	0.0103185
RBM4	135.935	0.79919	0.279815	0.00114554	0.0103195
LINC01280	28.848	1.67475	0.686058	0.00114813	0.0103356
STX19	37.2587	-1.2871	0.510703	0.00115529	0.0103927
LINC02613	17.8576	2.18649	0.91691	0.00115643	0.0103957
LRRC43	13.0988	3.21867	1.24267	0.0011655	0.0104699
AC124947.1	20.6472	2.02158	0.850024	0.00116937	0.0104973
ARHGEF11	150.546	-0.73252	0.254051	0.00117295	0.0105147
RIMS2	1283.77	-0.478042	0.155228	0.0011724	0.0105147
MRPS24	108.722	0.851725	0.303551	0.00117526	0.010528
EIF5A	69.4589	1.0525	0.394447	0.00117645	0.0105313
NDUFB2	201.262	0.664279	0.225404	0.00117888	0.0105456
ANGPTL1	165.933	-0.699056	0.240473	0.00118361	0.0105806
TUSC3	62.3223	-1.07014	0.404848	0.00118595	0.0105941
NSMCE2	171.58	-0.692769	0.237746	0.0011906	0.0106208
MYLK3	14.1569	2.8064	1.13959	0.00119027	0.0106208
NFKBIZ	22.4762	1.94115	0.824794	0.0011944	0.0106473
ARHGAP10	181.425	-0.708334	0.244602	0.00119716	0.0106645
FBN2	23.8129	1.77541	0.742055	0.00120899	0.0107624
DUSP8	55.3532	1.13346	0.433748	0.00121595	0.0108168
NDUFA3	64.8532	1.06047	0.399207	0.00122645	0.0109026
HERC6	12.9764	3.19883	1.24699	0.00123282	0.0109387
RAD50	64.2317	-1.06555	0.405867	0.00123242	0.0109387
SRP14	467.031	0.50929	0.167017	0.00123307	0.0109387
ENO4	58.9647	-1.04949	0.398623	0.00123556	0.0109531
TMEM67	51.6674	-1.09938	0.423317	0.00124954	0.0110694
ATR	109.497	-0.834811	0.299484	0.00125467	0.0111072
NXT1	41.1352	1.33753	0.532951	0.00125757	0.0111252
PDSS2	75.223	-0.955161	0.354824	0.00126164	0.0111535
FBXO22	143.909	0.752981	0.263806	0.00126254	0.0111538
ARRDC4	26.1832	1.72285	0.719942	0.00126516	0.0111692
CELF3	32.5295	1.49088	0.608985	0.00127196	0.0112215
SLC12A5	41.7003	1.31112	0.524094	0.00127622	0.0112513
CHD5	17.3862	2.15631	0.914854	0.00128098	0.0112855
CTNND2	45.3332	-1.26745	0.510313	0.00128237	0.01129
SPEN	156.957	0.766246	0.270387	0.00128549	0.0113097
MAGED1	50.0229	-1.11534	0.433126	0.00128848	0.0113281
GPATCH2L	107.887	-0.82293	0.296333	0.0013095	0.0114893
C16orf72	47.0257	1.21209	0.475977	0.00130783	0.0114893
C16orf87	50.5133	1.18355	0.462689	0.0013094	0.0114893
CRTC3	61.4533	-1.03767	0.396037	0.00131484	0.0115204
PIGN	77.2233	-0.929732	0.345345	0.00131465	0.0115204
AC073648.7	21.3855	-1.6502	0.713323	0.00131763	0.0115369
UCKL1	75.6483	0.991996	0.371469	0.00132631	0.011605
LINC02343	333.282	-0.55207	0.184939	0.00133294	0.0116471
ABHD15-AS1	62.3873	-1.05421	0.405956	0.00133217	0.0116471
RBM6	245.247	-0.609244	0.207161	0.00133488	0.0116561
R3HDM1	143.086	-0.738168	0.260424	0.00134006	0.0116933
SF3B6	150.511	0.742414	0.261192	0.00135391	0.0118062
SP3	102.568	0.856695	0.311057	0.00135667	0.0118221
TENT5C	13.6436	2.73524	1.13272	0.00135959	0.0118259
PSIP1	507.978	-0.496919	0.164483	0.00135987	0.0118259
PPP1R14B	50.345	1.20196	0.475783	0.00135986	0.0118259
RYR2	36.4799	1.36517	0.554937	0.00137381	0.011939
CISD1	89.7754	0.902427	0.332443	0.00137756	0.0119635
PGBD5	44.544	1.2742	0.5109	0.00138478	0.012018
XPR1	164.024	0.711848	0.249094	0.00139122	0.0120657
FAM214A	112.288	0.824428	0.298046	0.0013987	0.0121224
AC091887.1	25.271	-1.49484	0.638354	0.00140162	0.0121395
CDC20	12.883	3.19237	1.26779	0.00140338	0.0121447
STAU2	240.762	0.612667	0.209153	0.00140412	0.0121447
SNAP23	66.7741	-0.976318	0.370017	0.00140637	0.0121559
HNRNPU	327.766	0.550631	0.185086	0.00141142	0.0121913
RSU1	34.6369	-1.29198	0.529629	0.00141611	0.0122236
NCOA4	58.7807	1.08111	0.417947	0.00142146	0.0122616
HEXA	126.03	-0.783596	0.282364	0.00142332	0.0122693
C9orf72	56.385	-1.04721	0.40501	0.00142524	0.0122776
SLC2A3	74.6905	0.979743	0.370079	0.00142849	0.0122973
ARHGAP12	209.507	0.640348	0.22067	0.00143744	0.012366
AC106798.1	121.607	-0.827236	0.302661	0.00144971	0.0124632
SMC3	362.532	0.547441	0.184511	0.00146091	0.0125491
ZNF544	141.264	-0.724386	0.25708	0.00146166	0.0125491
FBXO42	120.705	-0.766226	0.275165	0.0014653	0.0125719
UBE2E2	324.611	0.555943	0.187783	0.00146988	0.0125958
EYS	1833.21	-0.909638	0.341232	0.00147202	0.0125958
PBX3	247.563	0.608473	0.2086	0.00147179	0.0125958
CARHSP1	65.1407	-0.98567	0.376648	0.00147116	0.0125958
MRPL51	87.7831	0.907507	0.337818	0.00147476	0.0126044
AL359317.2	44.649	-1.15784	0.462557	0.00147598	0.0126044
ZNF709	54.5288	1.15685	0.459367	0.0014758	0.0126044
PTPRJ	74.7522	0.976832	0.370684	0.00148231	0.0126416
AXIN2	12.8197	4.04689	1.47255	0.00148205	0.0126416
AGR3	12.932	4.02029	1.47357	0.0014834	0.0126425
TPD52	385.799	0.545891	0.184364	0.00148662	0.0126615
SMURF2	184.642	0.675672	0.236105	0.00148931	0.0126759
FAM126B	124.908	0.782766	0.281669	0.00149068	0.0126792
AC008554.1	27.7399	-1.51703	0.661077	0.00149172	0.0126796
BCL2L13	104.6	-0.825671	0.302508	0.00150134	0.012753
DNASE1L1	12.7585	4.03735	1.47415	0.00151188	0.0128339
STMN1	272.741	0.599461	0.205768	0.00152093	0.0129022
FSIP2	57.8027	-1.02831	0.399887	0.00153268	0.0129933
ATP5MC3	210.664	0.637451	0.221097	0.001535	0.0129958
IFNGR2	150.916	-0.709279	0.251687	0.00153438	0.0129958
DYNC2H1	216.137	-0.622234	0.215905	0.0015465	0.0130844
ZEB1	295.858	0.579702	0.198349	0.00155393	0.0131317
44995	12.5768	3.14761	1.27199	0.00155414	0.0131317
PGP	142.176	0.748754	0.268284	0.00155773	0.0131533
MYCBP2-AS1	92.7628	-0.890798	0.334885	0.00156064	0.0131605
EDDM13	25.405	-1.48059	0.641628	0.00156022	0.0131605
ST6GALNAC2	69.5779	-0.971435	0.374203	0.0015683	0.0132165
TAF2	44.2969	-1.14792	0.464057	0.00158631	0.0133594
ZRANB3	170.128	-0.691172	0.245395	0.00159164	0.0133956
PUS10	46.3799	1.20071	0.484316	0.00160266	0.0134794
RPS15	560.204	0.463931	0.154788	0.00160863	0.0135208
PRKAA2	103.077	-0.822324	0.303999	0.00162053	0.0135851
PURA	68.0887	0.996271	0.384138	0.00161991	0.0135851
AP000857.2	35.2113	-1.25983	0.524595	0.00162009	0.0135851
AC009690.2	191.747	-0.649299	0.228211	0.00161948	0.0135851
CCDC144NL	22.5477	-1.58648	0.70507	0.00162442	0.0136088
GABRR1	12.691	3.15388	1.29127	0.00162688	0.0136204
UBA6-AS1	48.4471	-1.22482	0.506752	0.00163293	0.0136622
AP000844.2	40.1349	-1.18853	0.48709	0.00163466	0.0136677
HGSNAT	50.4119	-1.08246	0.43223	0.00164109	0.0137036
MIR7-3HG	29.7832	1.48053	0.631807	0.00164095	0.0137036
SLC7A2	43.1329	1.28189	0.528951	0.00164506	0.0137203
PABPN1	143.761	0.746794	0.2692	0.00164524	0.0137203
ABCF1	109.2	0.828154	0.30549	0.00164963	0.013748
PDE7A	284.736	-0.563192	0.193356	0.00165296	0.0137668
ARHGEF4	53.3041	1.10645	0.440551	0.00167219	0.0139179
PELI2	178.994	0.698554	0.249239	0.00167394	0.0139234
DISP1	23.8009	-1.50995	0.669003	0.00167745	0.0139272
CNTLN	51.9585	-1.14134	0.464702	0.00167766	0.0139272
SCG3	313.892	0.551341	0.188799	0.00167565	0.0139272
DIAPH2	95.0211	-0.835404	0.311565	0.00169146	0.0140326
AC006487.1	13.3563	2.66652	1.15452	0.00169436	0.0140476
CDK11B	59.0507	1.05553	0.415823	0.00170105	0.014091
TRIB3	31.6411	1.42764	0.606495	0.00170179	0.014091
TDRD3	67.9164	-0.968135	0.375763	0.00170475	0.0141064
SOCS1	18.1653	1.98299	0.885917	0.0017062	0.0141093
SLC30A1	31.2896	1.45361	0.624593	0.00170945	0.0141177
SF3B1	228.793	0.607874	0.211708	0.00170947	0.0141177
PFN1	42.133	1.2395	0.509545	0.00171053	0.0141177
PDE6C	65.963	1.00638	0.392221	0.00171263	0.0141259
VLDLR	55.2646	1.08367	0.43078	0.00171394	0.0141276
SGCE	139.703	-0.737575	0.268096	0.00171625	0.0141375
INHBB	14.6602	2.38737	1.06673	0.00171775	0.0141408
TFB1M	59.0844	-1.00849	0.397572	0.00171895	0.0141416
CCDC186	141.637	0.727887	0.262616	0.00172623	0.0141924
TSPAN9	57.0184	1.07178	0.424889	0.00172825	0.0141999
IFT88	142.442	-0.742411	0.270302	0.0017353	0.0142486
WDPCP	212.548	-0.609714	0.213424	0.00173812	0.0142625
PHKB	95.9741	-0.83101	0.311036	0.00173922	0.0142625
ZBTB10	52.2388	1.12585	0.452527	0.00174315	0.0142856
SLC38A9	42.2017	-1.16375	0.478734	0.0017479	0.0143153
ENTPD1-AS1	63.1654	-0.978312	0.38309	0.00175922	0.0143989
RPS6KA1	23.9181	1.64904	0.726703	0.00176659	0.0144414
MEX3C	33.8856	1.38554	0.588728	0.00176668	0.0144414
NCAPG	17.0488	2.06944	0.936621	0.00176972	0.0144478
AC026803.3	55.5505	-1.02408	0.406501	0.00176923	0.0144478
DNAJB6	192.382	0.656431	0.232589	0.00177226	0.0144594
CRYBA1	26.4953	1.69309	0.756341	0.00178027	0.0145154
PRKDC	166.871	-0.67963	0.243559	0.00178864	0.0145693
GNB5	226.969	-0.632402	0.223461	0.00178916	0.0145693
RANBP1	62.1184	1.02522	0.404315	0.00179243	0.0145867
TWISTNB	44.7449	1.22828	0.508616	0.00179499	0.0145983
KLHL23	98.5375	-0.843972	0.318367	0.00179917	0.0146217
AC024937.3	12.4553	3.03912	1.29058	0.00180016	0.0146217
CD4	43.6518	-1.155	0.476634	0.00181018	0.0146938
GPD2	46.6847	-1.19705	0.502833	0.00182218	0.0147818
SOX7	31.0425	1.47562	0.641291	0.00183203	0.0148429
LINC02458	12.2581	3.94828	1.4945	0.00183176	0.0148429
SGK3	125.687	-0.754265	0.278028	0.00184503	0.0149388
AC053527.2	40.3395	-1.18296	0.495038	0.00184925	0.0149625
SNHG32	191.153	0.646985	0.229842	0.00185029	0.0149625
PSMD12	123.777	0.775968	0.286955	0.00186122	0.0150413
A2M	30.7616	-1.36741	0.598818	0.00186438	0.0150574
AC125603.2	12.1989	3.07677	1.28914	0.00186748	0.0150729
EIF4A3	83.7891	0.939829	0.364078	0.0018697	0.0150813
ZNF638	272.706	-0.557689	0.194112	0.00188565	0.0152003
SCNN1B	17.9199	1.96948	0.894892	0.00189059	0.0152306
NIPAL1	21.9931	-1.56094	0.709683	0.00189996	0.0152965
SLC25A46	38.8795	-1.17595	0.493622	0.00191834	0.0154348
IQCJ-SCHIP1	123.238	0.79469	0.296073	0.0019224	0.015448
RIPK1	53.3984	1.09227	0.443386	0.00192228	0.015448
JAKMIP2	29.2812	-1.35333	0.592852	0.00192412	0.0154521
COX6C	291.898	0.561764	0.1957	0.00192576	0.0154556
SLC25A3	181.395	0.694008	0.251398	0.00192898	0.0154717
IBTK	86.2733	-0.84974	0.324505	0.00193821	0.0155261
MRE11	31.2636	-1.299	0.563172	0.00193939	0.0155261
TGM3	12.1165	3.05853	1.29103	0.00193816	0.0155261
MTA3	43.3619	-1.1785	0.497933	0.00194242	0.0155406
SLC29A4	33.6112	1.37104	0.591092	0.00195338	0.0156185
RIOK3	146.277	0.731949	0.26851	0.00196964	0.0157387
TNFRSF12A	21.1661	1.83113	0.845986	0.00197602	0.0157798
AC009501.3	27.6039	-1.36033	0.601603	0.00199359	0.0159102
PPP1R2	120.876	0.770102	0.28695	0.00200978	0.0160246
STARD9	135.827	-0.708503	0.25991	0.00201042	0.0160246
OSBPL8	180.009	0.669941	0.241961	0.00201425	0.0160451
AL807761.4	37.4614	-1.22922	0.529868	0.00201798	0.0160648
TNKS	170.529	-0.658191	0.238131	0.00202298	0.0160946
PRICKLE2	174.854	-0.655461	0.237249	0.00203042	0.0161337
WBP11	112.114	0.800964	0.301244	0.00202975	0.0161337
AC077690.1	33.2164	-1.26608	0.549831	0.00203332	0.0161367
SLC25A13	126.488	-0.727116	0.268617	0.00203219	0.0161367
ISCU	49.4338	1.14632	0.475841	0.00203754	0.0161602
LINC00276	66.5616	-0.985967	0.395389	0.00205123	0.0162587
TMSB10	95.4431	0.836858	0.319161	0.00206291	0.0163008
AP003086.1	195.051	-0.658463	0.238783	0.00206078	0.0163008
COG6	75.9885	-0.889418	0.346768	0.00206285	0.0163008
DUSP14	35.6301	1.31784	0.56849	0.00206188	0.0163008
CBX8	22.7072	1.69163	0.771844	0.00206059	0.0163008
SUPT6H	98.4983	0.872233	0.336762	0.00206589	0.0163143
ATP5MF	136.344	0.730109	0.269743	0.00207019	0.0163381
SPATS2	89.9944	0.857671	0.329488	0.00207461	0.0163629
MBIP	65.3916	0.980355	0.390726	0.00208724	0.0164423
SOCS6	50.3003	1.11108	0.4594	0.00208648	0.0164423
BOLA2	15.0068	2.34363	1.11085	0.00209099	0.0164617
DENND6A-AS1	49.6804	-1.05198	0.432977	0.0020975	0.0165028
AC092839.1	49.6298	-1.07388	0.445361	0.00210081	0.0165172
GNB3	557.73	0.500634	0.173237	0.00210191	0.0165172
LDAH	36.3199	-1.21963	0.527612	0.00210334	0.0165183
AC104365.1	155.182	-0.693571	0.255374	0.0021217	0.0166523
ZNHIT6	44.9967	-1.12012	0.470416	0.0021252	0.0166696
FBXL7	31.5449	-1.32633	0.586466	0.00213041	0.0167001
SLBP	49.9188	1.13273	0.471167	0.00213354	0.0167144
CTH	78.631	0.926482	0.365109	0.00213565	0.0167207
CLDN20	25.7014	-1.4417	0.665024	0.00214109	0.0167531
OSTM1-AS1	12.8159	2.57979	1.17188	0.00215033	0.0168151
LINC01278	96.0836	-0.812519	0.311492	0.00215434	0.0168362
MIR181A1HG	113.171	-0.761221	0.286863	0.00215723	0.0168485
TAMM41	35.6008	-1.21408	0.525626	0.0021589	0.0168513
PPP1R21	59.1179	-1.00683	0.410043	0.00216153	0.0168615
MYBL1	26.8731	1.48785	0.668363	0.00216566	0.0168835
UBE2B	290.198	0.609626	0.218189	0.0021698	0.0169054
UNC119	760.364	0.421126	0.143536	0.00217291	0.0169193
CXXC1	24.6387	1.56261	0.710167	0.00217986	0.0169528
MIDN	38.7826	1.25235	0.538617	0.00217977	0.0169528
MAP6	74.1448	0.944449	0.374566	0.00218388	0.0169635
WDFY2	105.982	0.800623	0.304454	0.00218295	0.0169635
C21orf62	33.6982	-1.23063	0.537623	0.0021909	0.0170077
SAFB	155.321	0.692974	0.25478	0.00219277	0.0170119
SUB1	172.067	0.683604	0.250738	0.002198	0.0170422
MIR22HG	15.6446	2.13927	1.01773	0.00220457	0.0170828
PIM3	40.1919	1.25402	0.541637	0.00221125	0.0171241
STAT4	44.8561	-1.14395	0.48628	0.00222048	0.0171853
ITCH	179.036	-0.633953	0.230088	0.00222606	0.017218
PPM1D	96.3534	0.839745	0.324201	0.00224351	0.0173425
HSPA8	350.025	0.511951	0.179175	0.00224667	0.0173552
CEP192	66.0398	-0.924775	0.369499	0.00224787	0.0173552
AC073529.1	31.0774	-1.29883	0.582238	0.00225703	0.0174155
LUZP1	53.6261	1.06114	0.438299	0.00226779	0.0174879
COLEC12	98.0973	-0.789623	0.302516	0.00228378	0.0176007
SPRY4	11.5717	3.82249	1.50789	0.00229074	0.0176436
DHX9	187.553	0.63325	0.23004	0.00229864	0.0176866
FKTN	59.6584	-0.982452	0.40211	0.00229908	0.0176866
RNF139	32.7708	1.35079	0.60178	0.00230047	0.0176867
ZNF518A	81.7713	-0.863194	0.33966	0.00230312	0.0176964
BMERB1	68.7121	-0.913227	0.364846	0.0023052	0.0177018
UBE2N	97.7937	0.817574	0.315086	0.00232401	0.0178355
TTC39A	22.1673	1.64252	0.763474	0.00233474	0.0179071
UBE3C	142.75	-0.6858	0.254911	0.00233864	0.0179263
GOLPH3L	62.7919	-0.949878	0.385634	0.00234271	0.0179468
NDUFA7	135.931	0.738254	0.278295	0.00235188	0.0180062
AC015923.1	55.8884	-0.989657	0.406205	0.00235381	0.0180102
INA	66.9199	0.959278	0.387498	0.00237501	0.0181616
AC023906.5	16.2819	2.00161	0.950117	0.00238647	0.0182383
U2SURP	254.958	0.564131	0.201735	0.00239013	0.0182445
PLA2G4C-AS1	31.6935	-1.26604	0.568717	0.00238973	0.0182445
LINC01364	11.5954	2.92827	1.30206	0.00239439	0.0182662
LMBRD1	133.108	-0.735012	0.278397	0.00240117	0.0183069
GPLD1	40.239	1.20339	0.520085	0.0024039	0.0183168
LRMP	20.0547	1.85797	0.906597	0.00242392	0.0184584
UNC80	110.532	-0.789926	0.305722	0.00242731	0.0184729
DOP1A	167.09	-0.662602	0.245563	0.00242871	0.0184729
SYNJ1	123.466	0.748545	0.284222	0.00243059	0.0184762
PIP4K2A	46.7514	-1.09399	0.4689	0.00243515	0.0184999
LRRC63	18.0458	-1.72857	0.85437	0.00244481	0.0185623
CPLX1	22.9861	1.63399	0.777136	0.00245708	0.0186444
RIPPLY2	13.8403	2.27246	1.08873	0.00245872	0.0186458
DIS3L2	80.9993	-0.843911	0.332876	0.0024612	0.0186536
CLDN18	18.6189	-1.61145	0.784857	0.00247547	0.0187506
AL133480.1	53.8221	-0.999697	0.415363	0.00247911	0.018767
HES7	11.6456	2.9544	1.31702	0.00248137	0.018773
PRDM4	38.864	1.22663	0.538942	0.00248862	0.0188168
LAGE3	18.9664	1.79669	0.866948	0.00249425	0.0188482
PGD	75.3537	0.91447	0.368055	0.00251037	0.0189588
USP3-AS1	116.459	-0.734724	0.279799	0.00251368	0.0189727
PTDSS1	28.7811	1.42563	0.651568	0.00251561	0.0189761
IPMK	64.0236	0.988182	0.407745	0.00253373	0.0191015
GRK7	40.2588	1.18754	0.517152	0.00253691	0.019103
AC002463.1	180.759	-0.644064	0.238217	0.00253627	0.019103
GYS1	101.922	0.808947	0.314793	0.00254073	0.0191204
GON4L	122.006	-0.722469	0.274659	0.00255838	0.0192419
KBTBD2	61.0219	0.984609	0.406375	0.00258569	0.019436
AP002336.2	129.177	-0.711398	0.270056	0.00259013	0.0194579
UBA6	70.0762	-0.8916	0.360672	0.00260137	0.0195308
PDC	946.204	-0.402913	0.139838	0.00260875	0.0195712
AL606489.1	61.0052	1.02279	0.428123	0.00261305	0.0195712
FGD3	18.607	-1.57526	0.780262	0.00261438	0.0195712
SAMD4A	43.4467	1.16085	0.504548	0.00260997	0.0195712
NLRC5	16.066	1.97161	0.958794	0.00261287	0.0195712
RNF24	135.461	0.743054	0.283851	0.00261667	0.0195769
BTG1	264.913	0.578945	0.210502	0.00263709	0.0197181
CSTF3-DT	25.9159	-1.35465	0.637222	0.0026461	0.019774
SAFB2	133.508	0.762762	0.293739	0.00264822	0.0197782
CTNNAL1	119.892	0.771149	0.298087	0.00265459	0.0198142
LIN9	50.1808	1.07422	0.457321	0.00267198	0.0199324
AC109587.1	58.9075	-0.94804	0.392599	0.00269292	0.020077
CGNL1	42.3732	-1.08975	0.473001	0.00269516	0.020077
RAP2C-AS1	34.5822	-1.18828	0.53231	0.00269606	0.020077
DBF4	41.0696	1.16556	0.510229	0.00269785	0.0200786
CHKA	107.45	0.774812	0.300908	0.00270184	0.0200966
KMT2E	505.259	0.445898	0.156717	0.00271963	0.0202171
ZNF10	125.842	0.771156	0.299302	0.00273994	0.0203563
AC007533.1	32.4338	-1.21061	0.548074	0.00274898	0.0204116
NEB	23.9116	-1.37772	0.655416	0.00275283	0.0204166
SEPTIN11	99.3877	0.797892	0.313039	0.0027517	0.0204166
NUP107	48.723	-1.02488	0.438023	0.00275717	0.0204369
SDHA	72.0385	0.934587	0.384809	0.00276505	0.020462
C9orf57	11.2048	3.69678	1.53442	0.00276535	0.020462
PITPNM1	45.2966	1.11276	0.482726	0.00276221	0.020462
AC010531.3	15.9435	1.95385	0.962397	0.00277084	0.0204908
HIBADH	81.1442	-0.861678	0.348603	0.00277289	0.0204941
AC091946.1	17.6505	-1.58359	0.794916	0.00277874	0.0205255
TOB2	112.046	0.766079	0.298275	0.00278966	0.0205943
COX6B1	160.347	0.677905	0.255964	0.00280459	0.0206925
RFLNA	66.6465	0.96033	0.39813	0.00281761	0.0207766
KLB	23.2764	1.56967	0.756117	0.00283332	0.0208804
NTM-AS1	87.5879	-0.822553	0.328657	0.00283539	0.0208836
LENG8-AS1	31.1695	-1.24114	0.571228	0.00283975	0.0209038
PSMD2	59.4957	0.98833	0.41429	0.00285225	0.0209716
ARL15	346.191	0.50904	0.182925	0.00285135	0.0209716
AC012464.1	21.2221	-1.5475	0.769499	0.00286695	0.0210676
RASSF3	26.2599	1.45055	0.68485	0.00287201	0.0210927
RABEPK	54.0382	1.02389	0.435558	0.00287932	0.0211222
ADCY9	66.6888	0.944539	0.391469	0.0028789	0.0211222
SMU1	85.0336	0.842124	0.337491	0.00288305	0.0211374
PRLR	11.3606	2.89291	1.34057	0.0029042	0.0212803
LRRTM4	15.8415	-1.7282	0.905161	0.00291514	0.0213482
SNAP91	235.825	-0.620951	0.232611	0.00292561	0.0214004
ARL17B	90.237	-0.799174	0.318121	0.00292507	0.0214004
METRNL	38.8757	1.178	0.526048	0.00293729	0.0214736
SHOC2	100.015	0.789727	0.312209	0.00295856	0.0216168
EP300	157.703	0.659085	0.249402	0.00296086	0.0216212
CDK5RAP1	55.9563	-0.95754	0.40507	0.00296858	0.0216652
AC097534.2	61.6949	-0.951706	0.401355	0.00297474	0.0216978
HACE1	143.504	-0.665166	0.253651	0.00299259	0.0218031
RAD9B	14.6005	2.04459	1.0269	0.00299161	0.0218031
FANCC	49.6189	-1.01623	0.438749	0.00300927	0.0218998
CRY1	122.635	0.747679	0.291753	0.00300815	0.0218998
FAM222B	146.624	0.682003	0.260877	0.00304787	0.022168
GTF3C4	29.4911	1.36358	0.641374	0.00305638	0.0222047
SLA2	29.3166	1.33901	0.627071	0.00305506	0.0222047
CAMTA1	422.487	0.474937	0.170606	0.00306116	0.0222188
PAK1IP1	49.6169	1.049	0.454104	0.0030618	0.0222188
OCIAD2	109.537	0.763115	0.300653	0.0030692	0.0222599
ZNF669	43.6542	1.1295	0.503419	0.00307115	0.0222615
ASTN1	30.1094	-1.26335	0.599703	0.00307698	0.0222911
PNPLA8	113.978	0.754712	0.296308	0.00308151	0.0223113
ZGRF1	29.1245	-1.2647	0.597003	0.0030921	0.0223753
FGF14	30.7813	-1.24934	0.584624	0.00309884	0.0224019
USF2	34.7937	1.23332	0.565542	0.00309927	0.0224019
RANBP9	118.32	0.731526	0.2854	0.00310494	0.0224302
WNK2	149.041	-0.657898	0.251528	0.00311024	0.0224559
AC023644.1	17.958	-1.55156	0.802562	0.00311493	0.022477
XYLT1	191.377	0.629176	0.237675	0.00312854	0.0225625
SLC16A10	28.7695	1.37477	0.655638	0.00313565	0.022601
ZNF423	18.6367	-1.51708	0.776193	0.00314272	0.0226392
LINC02196	10.7845	3.61111	1.5414	0.00315937	0.0227232
NR4A3	13.5945	2.2449	1.13997	0.0031597	0.0227232
CERNA1	33.0087	-1.18402	0.547103	0.00315768	0.0227232
EFNB2	25.2434	1.48816	0.724268	0.00317202	0.0227735
AP3S2	47.4093	-1.02444	0.447489	0.00316927	0.0227735
RPL3	929.906	0.378254	0.133175	0.00317171	0.0227735
ADAMTSL1	45.5841	1.09182	0.481858	0.00317508	0.0227826
KLHDC1	31.0985	-1.22096	0.570092	0.00317744	0.0227868
HDHD5	35.3337	-1.17043	0.539285	0.00319279	0.022884
MXD4	47.8014	1.06166	0.465692	0.00320146	0.0229333
AC011586.2	57.3	0.981129	0.419016	0.00320416	0.0229399
HBEGF	15.6774	1.90724	0.972808	0.00321764	0.0230235
PRAM1	15.6662	2.03979	1.08386	0.00324209	0.0231855
ZDHHC14	15.81	1.93069	0.989059	0.00325036	0.0232265
CFAP20	64.8915	0.936931	0.394991	0.00325146	0.0232265
MKRN2OS	39.7209	-1.11061	0.504257	0.00326528	0.0232992
NDUFS3	70.4129	0.898256	0.373946	0.00326374	0.0232992
NDUFA2	106.125	0.810426	0.327113	0.00327267	0.023339
NRN1	96.4589	0.801021	0.323073	0.003277	0.0233568
AKIRIN1	85.0715	0.843694	0.345816	0.00328142	0.0233754
ZCCHC3	36.5572	1.21307	0.55818	0.0032896	0.0234205
DDX39A	30.1882	1.30978	0.619017	0.00329977	0.0234799
AC007277.1	43.1136	-1.14216	0.529386	0.00330205	0.0234831
BRCA1	53.8697	-0.97669	0.424778	0.00330628	0.0235001
PARN	64.4329	-0.888104	0.373361	0.00333743	0.0237084
ABHD14A	139.064	-0.669023	0.259188	0.00335481	0.0238119
NMB	12.1194	2.38012	1.21617	0.00335573	0.0238119
SRP14-AS1	37.2233	-1.12899	0.518779	0.00337259	0.0239183
RGPD1	13.4522	2.14707	1.1247	0.00340092	0.0241058
TRPC7	27.1019	-1.43074	0.734266	0.00340541	0.0241243
TAF5	37.2444	1.19372	0.553952	0.00341106	0.024151
KCTD8	20.6578	-1.55081	0.807721	0.00342041	0.0242038
SEPHS2	36.3431	1.18483	0.546397	0.0034339	0.0242858
UFD1	45.8419	1.07295	0.479147	0.00343596	0.0242869
SAMD7	140.268	-0.719557	0.28535	0.00343862	0.0242924
SALL1	24.7949	1.43305	0.703756	0.00344363	0.0243143
ACBD6	122.394	0.720702	0.284341	0.00346075	0.0244218
PZP	27.2205	-1.25631	0.607763	0.00346426	0.0244331
PPM1G	93.6939	0.810315	0.330058	0.00346955	0.0244569
AL035427.1	65.9167	-0.894447	0.378799	0.00347713	0.0244968
NRIP2	17.1159	-1.54868	0.816556	0.00350012	0.0246452
BTBD8	133.348	0.70316	0.276766	0.003505	0.024666
LINC00642	10.4462	3.57971	1.55456	0.0035182	0.0247453
CUTA	84.5696	0.831238	0.34276	0.00353502	0.0248363
AP002748.6	39.2986	-1.10132	0.506921	0.00353368	0.0248363
CNTFR-AS1	10.5079	3.54147	1.55611	0.00354749	0.0249103
GPT2	23.7585	1.45043	0.723302	0.00356727	0.0250355
AP2M1	88.1134	0.806387	0.330319	0.00359352	0.0252058
CEMIP	119.092	-0.699215	0.276944	0.00360132	0.0252467
IDH3A	69.254	0.889613	0.375627	0.00360687	0.0252717
SLC44A2	33.2141	1.2453	0.590264	0.00362374	0.0253761
AC117386.2	16.8975	1.81355	0.9521	0.00363045	0.0254092
NCBP2AS2	51.0839	1.01481	0.44846	0.00364653	0.0255078
ARF6	26.0647	1.38451	0.685776	0.00366211	0.0256027
KDM5B	365.901	-0.474436	0.174546	0.00367936	0.0257094
LRCH3	104.319	-0.728532	0.292489	0.003683	0.0257207
SOX4	390.86	0.474919	0.174457	0.00369604	0.0257717
MILR1	10.8073	2.76728	1.36338	0.00369634	0.0257717
HMGXB4	61.7833	-0.899655	0.386105	0.00369272	0.0257717
UBE2Q1	27.4403	1.35985	0.67271	0.00369972	0.0257812
P3H1	38.6281	1.15355	0.537454	0.00373386	0.0259909
HIST1H4E	26.7333	1.35974	0.668851	0.00373252	0.0259909
TCF4-AS1	45.7402	-1.02221	0.463167	0.0037372	0.026
C11orf96	10.4867	3.51417	1.57162	0.0037414	0.026015
MBNL3	18.4627	-1.48519	0.784534	0.00374368	0.0260167
FRMPD1	153.663	-0.665352	0.261457	0.00374823	0.0260342
MAZ	38.8845	1.15104	0.537514	0.00375686	0.02608
FAM53C	37.1033	1.1573	0.539409	0.00376938	0.0261528
AC074032.1	122.248	-0.686707	0.272544	0.0038028	0.0263703
CAPN9	51.7523	-0.977826	0.436726	0.00380697	0.026385
BTG2	22.4653	1.48087	0.755007	0.00381825	0.0264325
NUDT9	42.845	-1.03844	0.472628	0.00382002	0.0264325
MSI2	605.192	-0.414309	0.150713	0.00381739	0.0264325
PTPRG-AS1	27.0759	-1.2558	0.625444	0.0038302	0.0264743
AKAP12	37.7809	1.23636	0.600948	0.00382967	0.0264743
BAD	61.1348	0.972436	0.429831	0.00383815	0.0265149
TESK2	66.8841	0.899093	0.38579	0.00384706	0.0265621
ABT1	26.1153	1.37869	0.691988	0.00385902	0.0266304
PTH2	15.5039	1.87692	1.00555	0.00387204	0.0267058
AC005253.1	17.9677	-1.47785	0.795904	0.0038871	0.0267953
ID3	15.6963	1.8623	1.00623	0.00389566	0.0268398
LINC02259	26.6613	1.39084	0.70665	0.00393915	0.0271102
COPRS	57.8945	0.962662	0.423744	0.00393786	0.0271102
CXXC5	51.7728	0.993246	0.442315	0.00395347	0.0271942
GPC6-AS2	9.06424	-2.26013	1.37929	0.0039577	0.0272087
AC007376.2	32.8136	-1.20577	0.593751	0.00396514	0.0272452
LINC00880	13.1264	2.1368	1.15859	0.0039701	0.0272633
MCC	175.362	0.611833	0.236989	0.00397203	0.0272633
ZNF7	25.9904	-1.35229	0.699448	0.00398832	0.0273533
GPHN	730.452	0.420489	0.153717	0.00398942	0.0273533
NEAT1	204.599	0.650296	0.255549	0.00399466	0.0273645
PIAS2	99.2329	0.773681	0.31887	0.00399533	0.0273645
AC022137.4	27.6951	-1.23675	0.612784	0.00401216	0.0274651
GSTCD	62.2042	-0.889094	0.386343	0.00402376	0.0275297
AC104984.3	24.3028	-1.33264	0.68504	0.00403044	0.0275607
REPS1	85.9268	-0.773894	0.321377	0.00407527	0.0278524
REV3L	369.377	0.47025	0.174702	0.00408393	0.0278956
LHX1-DT	12.8686	2.10208	1.14204	0.00408595	0.0278956
SDHC	71.2753	-0.832452	0.354668	0.00411857	0.0281033
IDNK	53.104	0.997217	0.45061	0.00413185	0.0281639
KDM6A	265.1	0.527373	0.199555	0.00413179	0.0281639
HBP1	116.261	0.737794	0.300764	0.00414067	0.028209
SKIL	120.067	0.716405	0.290401	0.0041457	0.0282134
ANKRD37	114.876	0.809169	0.339402	0.00414573	0.0282134
VASH1	60.0959	-0.908472	0.400918	0.00416191	0.0282935
ARHGAP6	23.6536	1.44745	0.750011	0.00416025	0.0282935
ITGA11	22.036	1.51361	0.80519	0.00416548	0.0283027
AC025871.1	28.3312	-1.20793	0.59867	0.00417762	0.0283401
RTN3	325.203	0.510081	0.192462	0.00417415	0.0283401
FAAH2	47.4474	-0.994487	0.454175	0.00417657	0.0283401
ARMC9	470.237	-0.437972	0.162003	0.00418616	0.028383
NWD1	11.8929	2.31581	1.26649	0.00422524	0.0286327
TMBIM4	113.615	-0.71115	0.290202	0.00423953	0.0286537
AL158801.3	41.9999	-1.01873	0.470695	0.00423917	0.0286537
FEM1B	45.0644	1.04151	0.479214	0.00423765	0.0286537
MYL12A	48.8587	1.00706	0.457339	0.00423653	0.0286537
NDUFA6	89.1303	0.799156	0.334837	0.00423224	0.0286537
CAB39	128.003	0.698966	0.28239	0.00427872	0.0288882
BHLHE40	54.7645	1.02762	0.470253	0.00427812	0.0288882
RBM25	201.789	0.582011	0.22527	0.00428398	0.0289084
FSD1L	212.052	0.567833	0.21882	0.00428729	0.0289155
FBXO32	46.0668	1.05755	0.490308	0.00431735	0.0291029
KIAA0319	23.4119	1.42102	0.738763	0.0043242	0.0291184
NCOA3	121.289	0.721136	0.294052	0.00432204	0.0291184
VPS13B	159.197	-0.610759	0.240328	0.00433005	0.0291425
PHF12	51.538	0.986901	0.446091	0.00433517	0.0291616
AC004253.1	40.1307	-1.05092	0.495111	0.00435822	0.0293013
LRP5L	20.9087	1.48878	0.786446	0.00437779	0.0294174
AL031602.2	45.8752	1.02676	0.472986	0.00438421	0.0294296
MPP4	331.914	0.5974	0.233817	0.0043829	0.0294296
PLCH1	34.1776	-1.11792	0.544936	0.0043909	0.0294436
MINDY2	188.937	0.621344	0.244835	0.0043896	0.0294436
TARSL2	81.5886	0.820487	0.34879	0.00439797	0.0294756
MMP2	137.964	0.692937	0.280857	0.00440716	0.0295217
HNRNPA2B1	446.396	0.456957	0.170479	0.00442197	0.0296055
ZNF397	67.116	-0.854106	0.371551	0.00443933	0.0297061
ZMYM5	104.25	0.758109	0.316346	0.00446614	0.0298699
LINC02197	37.964	-1.08172	0.517802	0.00448824	0.0300021
TRIB1	19.1015	1.5792	0.864722	0.00449329	0.0300135
ATP8B1	45.6268	-0.979611	0.45113	0.00449464	0.0300135
DARS	101.352	-0.730621	0.302683	0.00450842	0.0300742
PLK1	11.6402	2.25952	1.26318	0.00450775	0.0300742
NMNAT3	76.3706	-0.808499	0.346769	0.00451621	0.0300948
TRIM14	25.3503	1.34925	0.694856	0.00451622	0.0300948
CDKL3	75.2627	-0.806663	0.345255	0.00452889	0.0301479
MEIOB	20.9197	1.47534	0.78602	0.0045274	0.0301479
MINDY3	33.5813	-1.10814	0.541155	0.00453766	0.0301749
CACNG5	25.0423	-1.28686	0.672486	0.0045369	0.0301749
SAMD12	130.545	-0.677969	0.275309	0.00455918	0.0302992
AC013640.1	45.0538	-1.02742	0.484949	0.00456109	0.0302992
CWF19L2	110.91	-0.717399	0.296349	0.00459048	0.0304786
NR6A1	259.457	-0.525463	0.202269	0.0045942	0.0304875
NET1	35.1226	1.1961	0.590204	0.00460129	0.0305187
DYNC1I1	50.6264	0.988622	0.45297	0.00461533	0.030596
L3MBTL1	55.2117	0.941353	0.423766	0.00462525	0.0306459
AMN1	115.031	-0.681991	0.278626	0.00463694	0.0307075
GJD2	28.766	1.26888	0.644568	0.00464362	0.0307358
AL353576.1	16.0459	-1.55142	0.900127	0.004649	0.0307555
ADGRV1	419.45	-0.482532	0.183376	0.0046582	0.0308004
SPATA5	81.3951	-0.789423	0.337936	0.00467866	0.0308918
SRSF9	52.4519	0.959578	0.436443	0.00467926	0.0308918
CAMSAP3	29.9239	1.23786	0.625157	0.00467515	0.0308918
HSPA9	178.724	0.608793	0.24097	0.00468373	0.0309054
POGZ	126.523	-0.67861	0.277217	0.00469183	0.0309269
ZNF678	28.568	-1.1871	0.599992	0.00469022	0.0309269
COPS3	75.3934	0.830156	0.358954	0.00470286	0.0309677
LENG8	286.564	-0.501482	0.191981	0.00470177	0.0309677
LINC01876	80.4638	-0.792117	0.339267	0.00473169	0.0311416
CMC2	52.3801	0.95596	0.43638	0.00479774	0.0315601
VPS13D	105.284	-0.715244	0.297793	0.00480651	0.0315691
VWA5B1	9.752	3.35246	1.60403	0.00480532	0.0315691
SLC35A5	47.3316	-0.950515	0.438422	0.00480305	0.0315691
CROCC	102.035	-0.710908	0.295646	0.00482037	0.0316439
LINC00881	53.8851	2.14877	1.81419	0.00484838	0.0318114
TAPT1-AS1	19.0261	-1.39397	0.780158	0.00485908	0.0318653
CDK7	57.7759	0.953438	0.437035	0.00486744	0.0319038
ATF3	20.7752	1.47449	0.801115	0.00489326	0.0320495
SDCBP	64.5105	0.906245	0.40847	0.00489468	0.0320495
ATXN1	409.559	-0.482228	0.184627	0.0049143	0.0321616
AC009315.1	53.6173	-0.945991	0.435964	0.00492687	0.0322273
MRPS28	142.84	0.668368	0.273575	0.00495698	0.0324077
AC010894.3	64.0015	-0.852962	0.378516	0.00496463	0.0324265
SRP54	160.266	-0.631777	0.255677	0.00496493	0.0324265
LGALSL	50.5317	0.986888	0.461189	0.00498231	0.0325235
PPA2	80.6861	-0.779031	0.335463	0.00499376	0.0325816
POMP	209.097	0.561531	0.220868	0.00502611	0.032776
EFCAB7	50.3645	-0.93409	0.43149	0.00503624	0.0328253
AC005670.3	87.4864	-0.745869	0.31722	0.00505404	0.0329245
SLC44A3	10.1932	2.56087	1.40528	0.00506693	0.0329917
ARNTL	89.3903	0.775472	0.332491	0.0050824	0.0330589
POF1B	10.3985	2.53821	1.42355	0.00508157	0.0330589
MAP3K12	71.1422	0.837983	0.375081	0.00508927	0.0330867
GAK	52.1224	0.96324	0.446425	0.00513432	0.0333626
ZFAND2A	24.2319	1.33529	0.713741	0.00514562	0.0334021
RASL11A	9.58719	3.3016	1.61161	0.00514393	0.0334021
SLITRK6	12.4188	2.00367	1.1692	0.0051649	0.0335103
PCGF1	20.7361	1.44621	0.796214	0.00518117	0.0335989
COL11A1	28.7266	-1.24645	0.665483	0.00518706	0.03362
PYGB	56.925	0.911659	0.415844	0.00523288	0.0338999
PFDN5	326.64	0.476343	0.183289	0.00526836	0.0340779
EML1	221.825	-0.55193	0.218395	0.00526376	0.0340779
C19orf53	61.3889	0.884409	0.398867	0.00526645	0.0340779
SREBF1	28.4148	1.23957	0.64557	0.00528313	0.0341562
AL117336.2	32.3795	-1.10344	0.557168	0.0053105	0.0342986
MYO1F	14.9	1.76209	1.03211	0.00530843	0.0342986
PSMA5	69.8317	0.845	0.375434	0.00531773	0.0343265
CCPG1	142.071	-0.622919	0.253629	0.00532019	0.0343265
DNAJB14	155.842	0.621437	0.252424	0.00534573	0.0344739
AL136456.1	16.4192	1.67378	0.987964	0.00541419	0.0348803
GPS2	58.5375	0.903119	0.412561	0.00541171	0.0348803
CTPS2	36.6738	-1.06121	0.531927	0.00542123	0.034908
SKIDA1	28.6712	1.23293	0.647406	0.00542441	0.034911
BLOC1S2	54.6933	0.970251	0.456769	0.0054307	0.0349338
ACAP2	263.14	0.512727	0.200591	0.00547089	0.0351747
MLF2	86.4153	0.76474	0.330669	0.00550243	0.0353597
KIAA0319L	127.515	-0.662977	0.276253	0.00551009	0.0353912
CLU	99.4277	-0.762914	0.333244	0.00553888	0.0355404
CBLIF	31.3385	1.19247	0.616061	0.00553827	0.0355404
MRPL22	63.2568	0.86435	0.390705	0.00554908	0.035588
SEC61B	133.578	0.646877	0.266668	0.00555229	0.0355908
AZIN1-AS1	68.2924	-0.807671	0.359709	0.00557892	0.0357436
SLC13A4	39.7976	-1.01694	0.502476	0.0055966	0.035839
[truncated: 28,757 more rows]

## Sheet: Amacrine Cells
gene	baseMean	log2FoldChange	lfcSE	pvalue	padj
MMP2	97.9898	2.11041	0.33699	1.92965e-11	5.16683e-07
MMP2-AS1	41.0904	1.87736	0.53774	1.81415e-05	0.209745
PCDH11X	258.475	-0.739439	0.21722	2.34999e-05	0.209745
CALR	93.2217	1.08276e-06	0.00144268	0.529352	0.999736
CRELD2	24.028	6.9669e-07	0.00144269	0.71218	0.999736
DNAJB11	37.1115	1.26095e-07	0.00144269	0.957265	0.999736
HERPUD1	78.1953	8.23568e-07	0.00144268	0.788978	0.999736
HSPA5	93.3971	3.48046e-06	0.00144268	0.247484	0.999736
HYOU1	19.2801	7.24501e-07	0.00144269	0.797831	0.999736
MANF	40.2971	2.00795e-06	0.00144269	0.335919	0.999736
MIS12	42.2588	2.4109e-06	0.00144269	0.349099	0.999736
PDIA4	19.7777	1.94294e-08	0.00144269	0.992851	0.999736
PDIA6	85.5892	1.81291e-06	0.00144268	0.577761	0.999736
SEL1L	68.0528	-1.18295e-06	0.00144268	0.666935	0.999736
TMEM50B	66.6006	-3.46882e-06	0.00144269	0.222263	0.999736
UGDH	23.0116	-1.13236e-06	0.00144269	0.524358	0.999736
PLEKHA6	142.912	-7.037e-07	0.00144267	0.80926	0.999736
STARD4	12.7308	1.72419e-07	0.00144269	0.904486	0.999736
DERL2	23.1415	-2.86021e-07	0.00144269	0.905591	0.999736
DNAJB9	23.7929	9.12847e-07	0.00144269	0.724202	0.999736
DNAJC10	48.7227	-4.1545e-07	0.00144269	0.864539	0.999736
EDEM2	14.5442	2.51153e-07	0.00144269	0.867783	0.999736
HSPA13	54.9928	-2.11875e-06	0.00144269	0.652596	0.999736
LMAN1	102.385	-9.42591e-07	0.00144268	0.785392	0.999736
OSTC	53.3576	2.49064e-06	0.00144269	0.362649	0.999736
PDIA5	32.5474	2.37535e-06	0.00144269	0.309993	0.999736
SEC23B	49.5656	-1.819e-06	0.00144269	0.507523	0.999736
SEC61A1	51.1603	-2.0449e-06	0.00144269	0.525044	0.999736
SRP19	105.353	2.29074e-06	0.00144268	0.524222	0.999736
SRPRB	18.9244	7.15384e-07	0.00144269	0.695562	0.999736
SSR1	112.634	2.12265e-06	0.00144268	0.527328	0.999736
SSR3	45.5633	-1.23624e-06	0.00144269	0.606476	0.999736
STT3A	36.3607	-2.76929e-06	0.00144269	0.327805	0.999736
UFM1	71.8982	-5.19205e-07	0.00144268	0.874206	0.999736
FICD	8.20181	-1.57695e-06	0.00144269	0.160753	0.999736
MBNL2	136.759	-1.73019e-06	0.00144267	0.578416	0.999736
ASNS	20.9641	4.6294e-07	0.00144269	0.878774	0.999736
ATF3	4.96416	-1.09094e-07	0.00144269	0.898306	0.999736
ATF4	33.4018	2.41128e-06	0.00144269	0.394073	0.999736
ATF6	157.883	-1.88856e-06	0.00144267	0.633206	0.999736
CARS	74.1251	2.5562e-06	0.00144268	0.406333	0.999736
CEBPB	13.4215	2.39897e-07	0.00144269	0.851927	0.999736
DDIT3	32.6237	2.96107e-06	0.00144269	0.220042	0.999736
DDIT4	52.8506	-1.83657e-07	0.00144269	0.595483	0.999736
GADD45A	25.6485	3.97006e-06	0.00144269	0.0253509	0.999736
PPP1R15A	9.90646	-3.92869e-07	0.00144269	0.738477	0.999736
SARS	61.4097	1.74693e-07	0.00144268	0.860649	0.999736
SLC1A4	58.5814	2.93015e-07	0.00144268	0.904854	0.999736
TRIB3	7.89907	2.88161e-07	0.00144269	0.784337	0.999736
WARS	34.4026	-4.07656e-08	0.00144269	0.740101	0.999736
YARS	86.4272	-1.63854e-06	0.00144268	0.609824	0.999736
ABCF2	12.2741	2.43653e-07	0.00144269	0.852621	0.999736
MTHFR	17.6819	-8.92276e-07	0.00144269	0.569485	0.999736
PON2	5.30854	-3.32729e-07	0.00144269	0.65376	0.999736
LMO4	213.49	2.80573e-06	0.00144266	0.562499	0.999736
ANAPC5	123.049	-6.55558e-07	0.00144267	0.862384	0.999736
B2M	48.9463	6.23314e-06	0.00144269	0.0212053	0.999736
CHMP4B	25.4864	-1.89294e-07	0.00144269	0.917868	0.999736
EIF4H	42.8961	-3.27059e-06	0.00144269	0.971043	0.999736
GUSB	34.4438	-7.27868e-08	0.00144269	0.913496	0.999736
HNRNPK	146.42	1.31923e-07	0.00144267	0.958081	0.999736
MRPL9	7.47502	4.87351e-07	0.00144269	0.63435	0.999736
PIGT	29.9443	-4.45649e-07	0.00144269	0.821899	0.999736
UFC1	14.5899	1.38354e-06	0.00144269	0.339463	0.999736
THRAP3	117.363	-2.29416e-06	0.00144268	0.653862	0.999736
UBE2D3	266.528	-3.35953e-07	0.00144266	0.924138	0.999736
RBM42	15.7129	-1.29251e-07	0.00144269	0.923615	0.999736
RNF181	8.74464	1.90812e-07	0.00144269	0.838948	0.999736
RPL13	239.362	9.85787e-06	0.00144268	0.0520568	0.999736
RPLP0	99.6134	4.97805e-06	0.00144268	0.152229	0.999736
SSBP1	150.247	2.27916e-06	0.00144267	0.429533	0.999736
SUMO1	89.3787	1.57609e-06	0.00144268	0.845305	0.999736
PSMB1	40.5853	-8.29755e-07	0.00144269	0.704471	0.999736
SUPT6H	56.5469	7.22188e-07	0.00144268	0.86376	0.999736
AL627309.1	1.43529	1.045e-10	0.00144269	0.999155	0.999736
AL627309.5	3.87666	2.66793e-07	0.00144269	0.701865	0.999736
AL627309.4	0.819473	2.99661e-07	0.00144269	0.313338	0.999736
AL669831.2	2.29129	1.61105e-07	0.00144269	0.778148	0.999736
LINC01409	51.0981	8.63042e-07	0.00144269	0.773434	0.999736
FAM87B	0.504989	2.36261e-08	0.00144269	0.941831	0.999736
LINC01128	15.2517	-1.11631e-06	0.00144269	0.444386	0.999736
LINC00115	5.15456	-2.62755e-07	0.00144269	0.744684	0.999736
FAM41C	1.01457	-1.95008e-07	0.00144269	0.600746	0.999736
AL645608.6	12.2958	5.29319e-07	0.00144269	0.694735	0.999736
AL645608.2	7.30069	-1.14437e-06	0.00144269	0.398908	0.999736
LINC02593	1.51554	1.89312e-07	0.00144269	0.667964	0.999736
SAMD11	24.7002	1.35365e-06	0.00144269	0.458473	0.999736
NOC2L	50.867	-1.7823e-06	0.00144269	0.491405	0.999736
KLHL17	5.94163	-2.01738e-07	0.00144269	0.768287	0.999736
AL645608.7	2.5514	-1.802e-08	0.00144269	0.925629	0.999736
HES4	86.4078	4.10905e-06	0.00144268	0.329316	0.999736
ISG15	9.40408	3.63097e-07	0.00144269	0.750084	0.999736
AL645608.1	1.31794	-1.26485e-07	0.00144269	0.750676	0.999736
AGRN	6.60461	-7.37743e-07	0.00144269	0.44664	0.999736
C1orf159	56.8457	6.70718e-06	0.00144269	0.472048	0.999736
AL390719.3	39.4574	5.12758e-07	0.00144269	0.83838	0.999736
LINC01342	0.472481	-1.74613e-07	0.0014427	0.563831	0.999736
TTLL10	0.552732	1.02462e-08	0.00144269	0.966116	0.999736
SDF4	40.3891	-6.5926e-07	0.00144269	0.774516	0.999736
B3GALT6	7.44857	5.72219e-07	0.00144269	0.577021	0.999736
C1QTNF12	6.88461	3.94442e-07	0.00144269	0.689025	0.999736
AL162741.1	0.29262	1.39002e-07	0.0014427	0.730446	0.999736
UBE2J2	42.1305	3.43566e-06	0.00144269	0.152396	0.999736
LINC01786	2.36491	-5.26483e-08	0.00144269	0.923594	0.999736
SCNN1D	2.05705	6.24162e-08	0.00144269	0.910577	0.999736
ACAP3	45.6757	6.0492e-07	0.00144269	0.503895	0.999736
PUSL1	3.5441	-3.29823e-07	0.00144269	0.63128	0.999736
INTS11	22.6789	-5.873e-07	0.00144269	0.769222	0.999736
CPTP	2.25419	1.78593e-07	0.00144269	0.736697	0.999736
TAS1R3	0.446602	7.42171e-09	0.00144269	0.970917	0.999736
DVL1	13.9761	5.53459e-07	0.00144269	0.696609	0.999736
MXRA8	2.30914	7.06472e-07	0.00144269	0.152485	0.999736
AURKAIP1	19.8665	7.13957e-07	0.00144269	0.60607	0.999736
CCNL2	69.5798	2.21546e-06	0.00144268	0.467336	0.999736
MRPL20-AS1	4.13999	-1.70563e-07	0.00144269	0.921992	0.999736
MRPL20	39.3726	4.34607e-07	0.00144269	0.851752	0.999736
AL391244.2	2.13329	6.53536e-07	0.00144269	0.182918	0.999736
ANKRD65	0.977469	-1.62196e-07	0.00144269	0.642546	0.999736
VWA1	4.19447	2.29604e-07	0.00144269	0.770587	0.999736
ATAD3C	6.9477	7.27636e-08	0.00144269	0.944016	0.999736
ATAD3B	21.6966	-1.10117e-07	0.00144269	0.968968	0.999736
ATAD3A	14.4733	-3.05869e-08	0.00144269	0.96346	0.999736
TMEM240	12.5839	9.00135e-07	0.00144269	0.503761	0.999736
SSU72	38.0897	3.98581e-06	0.00144269	0.476476	0.999736
AL645728.1	8.0313	-8.31904e-08	0.00144269	0.935826	0.999736
FNDC10	0.845352	1.12564e-07	0.00144269	0.709259	0.999736
AL691432.4	1.6583	-2.86118e-08	0.00144269	0.907687	0.999736
AL691432.2	2.60979	7.24688e-08	0.00144269	0.905588	0.999736
MIB2	14.171	1.44892e-07	0.00144269	0.887385	0.999736
MMP23B	3.29464	-1.9532e-07	0.00144269	0.765986	0.999736
CDK11B	29.8462	-8.83522e-07	0.00144269	0.993614	0.999736
FO704657.1	0.786965	1.10934e-07	0.00144269	0.726412	0.999736
SLC35E2B	80.1672	1.87108e-07	0.00144268	0.956027	0.999736
CDK11A	39.4493	1.2176e-06	0.00144269	0.604977	0.999736
SLC35E2A	34.9163	-2.1123e-06	0.00144269	0.978576	0.999736
NADK	10.8347	7.03675e-07	0.00144269	0.560741	0.999736
GNB1	324.543	-3.88481e-06	0.00144266	0.706222	0.999736
TMEM52	0.212369	-9.87402e-08	0.0014427	0.802879	0.999736
CFAP74	1.15332	-5.67901e-08	0.00144269	0.844864	0.999736
GABRD	7.5309	-3.07006e-07	0.00144269	0.722833	0.999736
PRKCZ	30.4135	-4.75982e-07	0.00144269	0.901675	0.999736
AL590822.2	6.49447	-3.45415e-07	0.00144269	0.718997	0.999736
PRKCZ-AS1	1.63243	1.28549e-07	0.00144269	0.781759	0.999736
FAAP20	17.4777	5.36869e-07	0.00144269	0.720562	0.999736
AL590822.1	0.940947	4.59099e-09	0.00144269	0.989969	0.999736
SKI	40.4288	-1.61047e-06	0.00144269	0.481812	0.999736
AL590822.3	1.81479	6.55627e-07	0.00144269	0.0672776	0.999736
MORN1	15.3192	-1.45002e-06	0.00144269	0.30466	0.999736
AL513477.2	0.728578	8.06064e-08	0.00144269	0.780862	0.999736
RER1	36.3013	9.74035e-07	0.00144269	0.664563	0.999736
PEX10	16.9728	5.89465e-07	0.00144269	0.72729	0.999736
PLCH2	17.9664	-1.06489e-06	0.00144269	0.990916	0.999736
PANK4	9.4634	-9.13778e-07	0.00144269	0.394586	0.999736
HES5	9.65741	1.66658e-06	0.00144269	0.12428	0.999736
AL139246.5	2.82273	1.97798e-08	0.00144269	0.878416	0.999736
AL139246.3	0.494345	-5.62488e-09	0.00144269	0.995125	0.999736
PRXL2B	4.28803	-4.75853e-07	0.00144269	0.502318	0.999736
AL831784.1	0.260112	-1.03022e-07	0.0014427	0.779623	0.999736
TTC34	5.87511	5.36727e-07	0.00144269	0.54062	0.999736
AC242022.2	0.424737	-1.35842e-07	0.0014427	0.632726	0.999736
PRDM16-DT	0.812844	-8.00332e-08	0.00144269	0.788925	0.999736
PRDM16	0.706714	-9.35592e-08	0.00144269	0.78395	0.999736
ARHGEF16	0.468466	1.54591e-07	0.0014427	0.571068	0.999736
MEGF6	3.5056	8.23507e-07	0.00144269	0.196028	0.999736
AL513320.1	2.60577	4.7054e-07	0.00144269	0.430165	0.999736
TPRG1L	3.27596	5.34373e-07	0.00144269	0.426659	0.999736
WRAP73	15.7207	-6.24266e-07	0.00144269	0.632772	0.999736
TP73	1.63644	-2.44724e-07	0.00144269	0.610924	0.999736
AL136528.1	0.765101	-7.69297e-08	0.00144269	0.806052	0.999736
CCDC27	1.20106	-9.30383e-08	0.00144269	0.820104	0.999736
SMIM1	0.658971	-5.88973e-08	0.00144269	0.828823	0.999736
LRRC47	14.6894	9.71629e-07	0.00144269	0.503302	0.999736
CEP104	79.927	2.63073e-07	0.00144268	0.933453	0.999736
DFFB	20.4793	7.70311e-08	0.00144269	0.969077	0.999736
C1orf174	7.9414	1.83657e-06	0.00144269	0.0648931	0.999736
LINC01134	0.260112	-1.03022e-07	0.0014427	0.779623	0.999736
AL805961.1	0.424737	-1.35842e-07	0.0014427	0.632726	0.999736
AJAP1	8.0684	-9.94705e-08	0.00144269	0.902371	0.999736
Z98886.1	0.780336	-2.37308e-07	0.0014427	0.396805	0.999736
AL365255.1	1.53683	2.50535e-07	0.00144269	0.572643	0.999736
NPHP4	40.1187	1.33441e-06	0.00144269	0.56949	0.999736
KCNAB2	25.973	-7.31015e-07	0.00144269	0.662604	0.999736
CHD5	99.4654	1.66671e-06	0.00144268	0.629122	0.999736
RPL22	141.567	7.04117e-06	0.00144268	0.0846809	0.999736
RNF207	15.5283	4.85175e-07	0.00144269	0.745491	0.999736
ICMT	12.4541	-1.61325e-07	0.00144269	0.916565	0.999736
LINC00337	1.2117	-7.04299e-08	0.00144269	0.870158	0.999736
GPR153	19.4275	-1.19035e-07	0.00144269	0.916653	0.999736
ACOT7	34.1103	3.97129e-07	0.00144269	0.866997	0.999736
AL031848.2	1.61056	-3.90814e-08	0.00144269	0.935577	0.999736
HES2	3.20636	3.71953e-07	0.00144269	0.587713	0.999736
ESPN	11.3265	-1.73071e-07	0.00144269	0.894869	0.999736
AL031848.1	0.234233	1.21384e-07	0.0014427	0.755602	0.999736
TNFRSF25	12.245	-5.97208e-07	0.00144269	0.725886	0.999736
PLEKHG5	15.5826	1.00489e-06	0.00144269	0.509263	0.999736
NOL9	42.4094	-3.05519e-07	0.00144269	0.909187	0.999736
TAS1R1	3.05237	4.83085e-07	0.00144269	0.46235	0.999736
ZBTB48	21.4228	-8.06089e-07	0.00144269	0.631317	0.999736
KLHL21	11.9231	1.2377e-07	0.00144269	0.929547	0.999736
PHF13	6.77895	6.29554e-07	0.00144269	0.523629	0.999736
THAP3	12.0851	-6.79272e-07	0.00144269	0.574435	0.999736
DNAJC11	63.8617	-1.38148e-06	0.00144268	0.795786	0.999736
AL591163.1	0.992705	-3.58232e-07	0.00144269	0.261609	0.999736
CAMTA1-DT	3.29062	1.85293e-07	0.00144269	0.791189	0.999736
CAMTA1	728.351	-3.98026e-06	0.00144263	0.577103	0.999736
AL512330.1	34.7453	-1.96141e-06	0.00144269	0.321074	0.999736
Z97987.1	9.20236	3.06743e-07	0.00144269	0.66924	0.999736
AL365194.1	0.29262	1.39002e-07	0.0014427	0.730446	0.999736
AL359881.3	3.2794	2.61044e-08	0.00144269	0.970637	0.999736
AL359881.2	2.998	6.96359e-08	0.00144269	0.919937	0.999736
AL359881.1	1.42407	-1.6561e-07	0.00144269	0.727549	0.999736
VAMP3	11.8321	-2.50965e-08	0.00144269	0.987197	0.999736
PER3	136.394	1.80389e-05	0.00144273	0.663778	0.999736
Z98884.1	19.6948	2.76437e-07	0.00144269	0.884714	0.999736
UTS2	3.91708	-1.1563e-07	0.00144269	0.877299	0.999736
PARK7	65.1762	1.1515e-06	0.00144268	0.695646	0.999736
AL034417.4	7.848	6.93758e-07	0.00144269	0.500363	0.999736
AL034417.3	4.88333	-4.15206e-07	0.00144269	0.611972	0.999736
ERRFI1	25.6202	-1.16673e-07	0.00144269	0.953528	0.999736
AL034417.2	10.1595	-1.10378e-06	0.00144269	0.347826	0.999736
SLC45A1	10.5781	2.53304e-07	0.00144269	0.857992	0.999736
RERE	1283.97	3.79355e-06	0.0014426	0.889973	0.999736
RERE-AS1	38.4972	1.04531e-06	0.00144269	0.648144	0.999736
AL357552.2	0.260112	-1.03022e-07	0.0014427	0.779623	0.999736
ENO1	203.813	-1.64124e-06	0.00144267	0.759694	0.999736
ENO1-AS1	0.520224	-1.62235e-07	0.0014427	0.561645	0.999736
CA6	0.29262	1.39002e-07	0.0014427	0.730446	0.999736
SLC2A7	0.29262	1.39002e-07	0.0014427	0.730446	0.999736
SLC2A5	0.919083	-1.78455e-07	0.00144269	0.624457	0.999736
GPR157	5.5794	-5.8835e-07	0.00144269	0.5312	0.999736
MIR34AHG	22.4383	6.44913e-07	0.00144269	0.797917	0.999736
LNCTAM34A	2.45649	1.69292e-07	0.00144269	0.733407	0.999736
H6PD	13.3544	-6.35887e-07	0.00144269	0.614979	0.999736
SPSB1	5.64098	3.78458e-07	0.00144269	0.672867	0.999736
LINC02606	1.70605	-7.53655e-08	0.00144269	0.884691	0.999736
SLC25A33	39.6953	4.38971e-07	0.00144269	0.845407	0.999736
TMEM201	6.94921	-1.10474e-06	0.00144269	0.239507	0.999736
PIK3CD	6.23164	-8.61268e-07	0.00144269	0.307262	0.999736
PIK3CD-AS2	1.87067	-8.90989e-08	0.00144269	0.782455	0.999736
CLSTN1	166.232	1.18047e-06	0.00144267	0.967399	0.999736
CTNNBIP1	33.3073	5.52022e-07	0.00144269	0.800548	0.999736
AL357140.4	4.81692	3.07216e-07	0.00144269	0.709393	0.999736
LZIC	55.3924	-2.89196e-06	0.00144269	0.280602	0.999736
NMNAT1	17.4169	-2.06329e-06	0.00144269	0.17597	0.999736
RBP7	1.73454	5.2109e-07	0.00144269	0.247421	0.999736
UBE4B	155.063	9.32232e-07	0.00144267	0.935318	0.999736
KIF1B	572.199	-2.22108e-06	0.00144263	0.748135	0.999736
AL139424.3	16.9795	8.58139e-07	0.00144269	0.583547	0.999736
AL139424.2	2.25419	1.78593e-07	0.00144269	0.736697	0.999736
PGD	24.5123	-3.92842e-06	0.00144269	0.241538	0.999736
CENPS	10.4578	8.47746e-07	0.00144269	0.516779	0.999736
CORT	1.2117	-7.04299e-08	0.00144269	0.870158	0.999736
DFFA	38.2699	6.02091e-08	0.00144269	0.998501	0.999736
AL354956.1	0.732593	-2.64687e-07	0.00144269	0.381674	0.999736
PEX14	52.6636	-2.21402e-07	0.00144269	0.931768	0.999736
AL139423.2	1.91842	-1.29344e-07	0.00144269	0.759347	0.999736
CASZ1	68.1156	-1.18181e-06	0.00144268	0.66058	0.999736
AL139423.1	7.97693	-4.70931e-07	0.00144269	0.651542	0.999736
TARDBP	65.1779	-9.38815e-07	0.00144268	0.972484	0.999736
MASP2	5.48048	-2.77365e-08	0.00144269	0.981844	0.999736
AL109811.2	10.669	4.12958e-07	0.00144269	0.724662	0.999736
SRM	24.5973	-6.71026e-07	0.00144269	0.715808	0.999736
EXOSC10	50.4032	5.38191e-07	0.00144269	0.835806	0.999736
AL109811.1	25.2322	1.20069e-07	0.00144269	0.88378	0.999736
EXOSC10-AS1	0.29262	1.39002e-07	0.0014427	0.730446	0.999736
MTOR	105.352	4.48644e-06	0.00144268	0.496971	0.999736
MTOR-AS1	2.7419	-2.12574e-07	0.00144269	0.725883	0.999736
ANGPTL7	12.4238	6.29738e-07	0.00144269	0.60167	0.999736
UBIAD1	15.4023	-6.80586e-07	0.00144269	0.635363	0.999736
AL031291.1	5.58191	6.60714e-07	0.00144269	0.705448	0.999736
DISP3	44.0173	9.99683e-08	0.00144269	0.96906	0.999736
AL031731.1	9.60993	-2.0454e-07	0.00144269	0.854451	0.999736
FBXO2	6.61787	9.99583e-08	0.00144269	0.922413	0.999736
FBXO44	36.2252	1.79632e-06	0.00144269	0.398875	0.999736
FBXO6	18.3981	5.61744e-07	0.00144269	0.730637	0.999736
MAD2L2	12.0318	9.29122e-07	0.00144269	0.48981	0.999736
DRAXIN	23.257	-9.06954e-07	0.00144269	0.613303	0.999736
AGTRAP	1.60644	4.29556e-07	0.00144269	0.308267	0.999736
C1orf167	1.2117	-7.04299e-08	0.00144269	0.870158	0.999736
CLCN6	43.3189	-7.40233e-07	0.00144269	0.751273	0.999736
NPPA	2.7704	3.88634e-07	0.00144269	0.535021	0.999736
NPPB	1.34382	-3.37026e-07	0.00144269	0.408305	0.999736
AL021155.5	5.31126	3.09863e-07	0.00144269	0.724587	0.999736
KIAA2013	24.1163	7.47934e-07	0.00144269	0.981682	0.999736
PLOD1	45.8937	4.41693e-07	0.00144269	0.873446	0.999736
AL096840.2	1.31382	3.20295e-07	0.00144269	0.413025	0.999736
MFN2	22.9874	-5.7388e-07	0.00144269	0.741617	0.999736
MIIP	13.3336	1.06942e-06	0.00144269	0.416635	0.999736
TNFRSF8	2.02053	2.38054e-07	0.00144269	0.660883	0.999736
TNFRSF1B	0.728578	8.06064e-08	0.00144269	0.780862	0.999736
VPS13D	172.818	-3.42141e-07	0.00144267	0.719197	0.999736
DHRS3	14.2208	8.21637e-07	0.00144269	0.548096	0.999736
C1orf158	0.446602	7.42171e-09	0.00144269	0.970917	0.999736
LRRC38	1.20769	3.1126e-07	0.00144269	0.425798	0.999736
PDPN	2.10892	-4.08817e-07	0.00144269	0.411963	0.999736
PRDM2	140.517	-1.78394e-06	0.00144267	0.660739	0.999736
KAZN	391.445	5.02721e-06	0.00144265	0.391461	0.999736
AL357873.1	51.8193	2.26851e-06	0.00144269	0.339774	0.999736
KAZN-AS1	26.6424	4.05897e-07	0.00144269	0.835433	0.999736
AL031293.1	15.801	-6.79113e-07	0.00144269	0.686956	0.999736
TMEM51-AS1	3.11488	8.76131e-09	0.00144269	0.993246	0.999736
TMEM51	3.55736	6.70429e-07	0.00144269	0.477268	0.999736
C1orf195	2.23691	-2.38818e-07	0.00144269	0.657178	0.999736
FHAD1	7.53696	-7.65833e-08	0.00144269	0.937899	0.999736
AL031283.2	0.212369	-9.87402e-08	0.0014427	0.802879	0.999736
EFHD2	6.14336	-5.14969e-07	0.00144269	0.678299	0.999736
CTRC	0.504989	2.36261e-08	0.00144269	0.941831	0.999736
CELA2A	1.66895	-4.00691e-08	0.00144269	0.962623	0.999736
CELA2B	16.0692	-1.44221e-06	0.00144269	0.330744	0.999736
CASP9	14.977	-6.79812e-07	0.00144269	0.646466	0.999736
DNAJC16	40.7164	1.80567e-06	0.00144269	0.440587	0.999736
AGMAT	6.19063	-6.95234e-07	0.00144269	0.516178	0.999736
AL121992.1	3.50758	-1.63105e-07	0.00144269	0.813234	0.999736
DDI2	41.4938	-7.68946e-08	0.00144269	0.835402	0.999736
PLEKHM2	47.1104	-7.24507e-08	0.00144269	0.950901	0.999736
AL450998.3	6.01583	-3.30372e-07	0.00144269	0.710604	0.999736
SLC25A34	5.16129	1.06144e-07	0.00144269	0.968142	0.999736
SLC25A34-AS1	0.765101	-7.69297e-08	0.00144269	0.806052	0.999736
TMEM82	0.234233	1.21384e-07	0.0014427	0.755602	0.999736
FBLIM1	31.444	5.50019e-07	0.00144269	0.626928	0.999736
UQCRHL	5.13739	-8.13688e-07	0.00144269	0.327943	0.999736
AL450998.2	46.0998	-1.78906e-06	0.00144269	0.582787	0.999736
SPEN	159.851	8.32711e-06	0.00144268	0.903661	0.999736
ZBTB17	29.1509	-1.13899e-06	0.00144269	0.56751	0.999736
CLCNKB	1.18582	1.28759e-07	0.00144269	0.753591	0.999736
FAM131C	2.81814	3.80527e-07	0.00144269	0.547201	0.999736
EPHA2	3.87586	4.08843e-07	0.00144269	0.578463	0.999736
ARHGEF19	0.992705	-3.58232e-07	0.00144269	0.261609	0.999736
AL109627.1	1.2117	-7.04299e-08	0.00144269	0.870158	0.999736
CPLANE2	0.680835	9.73058e-08	0.00144269	0.761613	0.999736
FBXO42	299.35	-1.88079e-06	0.00144265	0.72317	0.999736
SZRD1	29.2564	3.76077e-08	0.00144269	0.993848	0.999736
SPATA21	23.0749	5.76368e-07	0.00144269	0.291458	0.999736
NECAP2	54.5181	-5.43275e-08	0.00144268	0.842458	0.999736
LINC01772	23.753	1.28905e-06	0.00144269	0.476306	0.999736
AL137802.2	11.7711	-7.78053e-07	0.00144269	0.533165	0.999736
NBPF1	20.8967	-1.24903e-06	0.00144269	0.516204	0.999736
AL137798.2	0.234233	1.21384e-07	0.0014427	0.755602	0.999736
AL021920.3	1.25543	2.96843e-07	0.00144269	0.4381	0.999736
CROCC	100.915	9.61139e-07	0.00144268	0.295157	0.999736
BX284668.5	0.234233	1.21384e-07	0.0014427	0.755602	0.999736
BX284668.6	8.96092	-1.33407e-07	0.00144269	0.901302	0.999736
MFAP2	2.71602	-1.50302e-08	0.00144269	0.976286	0.999736
AL049569.1	74.9949	5.43024e-07	0.00144268	0.905417	0.999736
ATP13A2	50.8165	-1.53635e-07	0.00144269	0.953269	0.999736
SDHB	47.0009	5.22949e-07	0.00144269	0.759124	0.999736
PADI2	8.84002	3.07184e-07	0.00144269	0.791624	0.999736
PADI4	0.260112	-1.03022e-07	0.0014427	0.779623	0.999736
PADI6	0.472481	-1.74613e-07	0.0014427	0.563831	0.999736
RCC2	28.7772	-1.93589e-07	0.00144269	0.920803	0.999736
ARHGEF10L	75.7954	-2.89304e-06	0.00144268	0.587242	0.999736
IGSF21	28.5943	-2.54542e-06	0.00144269	0.198326	0.999736
IGSF21-AS1	2.65764	-1.85608e-07	0.00144269	0.954731	0.999736
PAX7	0.212369	-9.87402e-08	0.0014427	0.802879	0.999736
ALDH4A1	4.61717	-5.76364e-07	0.00144269	0.438481	0.999736
IFFO2	15.9508	1.75368e-06	0.00144269	0.300851	0.999736
AL137127.1	0.260112	-1.03022e-07	0.0014427	0.779623	0.999736
UBR4	91.7235	-2.27569e-06	0.00144268	0.493113	0.999736
EMC1-AS1	103.584	1.99338e-06	0.00144268	0.548516	0.999736
EMC1	51.2828	-5.36838e-07	0.00144269	0.982105	0.999736
MRTO4	15.458	2.93985e-07	0.00144269	0.842874	0.999736
AKR7A3	0.552732	1.02462e-08	0.00144269	0.966116	0.999736
AKR7A2	13.5402	5.80947e-07	0.00144269	0.678624	0.999736
SLC66A1	6.7539	-4.32366e-07	0.00144269	0.638632	0.999736
CAPZB	125.538	3.35389e-07	0.00144267	0.968254	0.999736
MICOS10	35.8574	3.34596e-06	0.00144269	0.462363	0.999736
NBL1	3.81095	-1.67167e-07	0.00144269	0.875885	0.999736
HTR6	0.260112	-1.03022e-07	0.0014427	0.779623	0.999736
TMCO4	3.71594	1.23406e-07	0.00144269	0.866247	0.999736
OTUD3	47.427	-2.23194e-06	0.00144269	0.400539	0.999736
PLA2G5	7.89005	-1.08446e-06	0.00144269	0.295265	0.999736
VWA5B1	0.739222	1.24977e-07	0.00144269	0.707874	0.999736
AL020998.1	0.260112	-1.03022e-07	0.0014427	0.779623	0.999736
LINC01141	0.819473	2.99661e-07	0.00144269	0.313338	0.999736
CAMK2N1	17.5141	1.82268e-06	0.00144269	0.266058	0.999736
MUL1	15.5559	-5.04343e-07	0.00144269	0.716007	0.999736
FAM43B	0.520224	-1.62235e-07	0.0014427	0.561645	0.999736
CDA	0.472481	-1.74613e-07	0.0014427	0.563831	0.999736
PINK1	14.8068	1.0055e-06	0.00144269	0.483506	0.999736
PINK1-AS	8.43464	-2.48203e-07	0.00144269	0.833432	0.999736
DDOST	38.3659	2.63924e-07	0.00144269	0.968684	0.999736
KIF17	8.17041	3.14308e-07	0.00144269	0.753749	0.999736
SH2D5	3.37087	3.85674e-07	0.00144269	0.574075	0.999736
HP1BP3	160.693	1.78015e-07	0.00144267	0.932911	0.999736
EIF4G3	571.448	-1.23464e-05	0.00144267	0.101894	0.999736
AL031005.2	0.260112	-1.03022e-07	0.0014427	0.779623	0.999736
ECE1	82.8607	-1.65692e-06	0.00144268	0.610401	0.999736
AL031728.1	0.7027	2.22588e-07	0.0014427	0.408009	0.999736
NBPF3	18.8867	-1.21345e-06	0.00144269	0.452722	0.999736
ALPL	2.71602	-1.50302e-08	0.00144269	0.976286	0.999736
LINC02596	0.919083	-1.78455e-07	0.00144269	0.624457	0.999736
RAP1GAP	34.6446	-3.03864e-07	0.00144269	0.897404	0.999736
USP48	168.34	1.29549e-06	0.00144267	0.696139	0.999736
LDLRAD2	0.472481	-1.74613e-07	0.0014427	0.563831	0.999736
HSPG2	6.14597	4.12991e-07	0.00144269	0.663699	0.999736
CELA3B	0.260112	-1.03022e-07	0.0014427	0.779623	0.999736
CELA3A	0.234233	1.21384e-07	0.0014427	0.755602	0.999736
LINC00339	6.3206	-1.43908e-06	0.00144269	0.0984155	0.999736
CDC42	90.4369	-1.24429e-06	0.00144268	0.713464	0.999736
CDC42-AS1	9.00626	-1.09046e-06	0.00144269	0.321721	0.999736
CDC42-IT1	1.88591	-3.36364e-07	0.00144269	0.470222	0.999736
WNT4	3.33847	9.07489e-08	0.00144269	0.919192	0.999736
AL445253.1	0.977469	-1.62196e-07	0.00144269	0.642546	0.999736
ZBTB40	28.0926	2.14848e-06	0.00144269	0.264766	0.999736
EPHA8	27.0713	-1.31807e-06	0.00144269	0.474713	0.999736
EPHB2	168.889	-2.05659e-06	0.00144267	0.628216	0.999736
AL512444.1	0.680835	9.73058e-08	0.00144269	0.761613	0.999736
TEX46	1.02521	-1.75996e-07	0.00144269	0.618026	0.999736
KDM1A	173.275	-2.10738e-06	0.00144267	0.842422	0.999736
AL031428.1	357.461	1.38424e-06	0.00144265	0.817826	0.999736
LUZP1	65.2555	8.81614e-07	0.00144268	0.728297	0.999736
LINC01355	24.3127	-1.64654e-06	0.00144269	0.404906	0.999736
AL109936.6	33.3233	-1.55501e-07	0.00144269	0.506975	0.999736
HNRNPR	200.041	-3.10638e-06	0.00144266	0.476476	0.999736
ZNF436	3.10825	-4.16892e-07	0.00144269	0.532123	0.999736
ZNF436-AS1	19.2841	5.93429e-08	0.00144269	0.977179	0.999736
TCEA3	4.32455	-7.13175e-07	0.00144269	0.346195	0.999736
ASAP3	11.9037	8.22189e-07	0.00144269	0.529358	0.999736
ID3	2.3563	5.47164e-07	0.00144269	0.289605	0.999736
AL450043.1	0.999334	2.35756e-08	0.00144269	0.952505	0.999736
MDS2	0.212369	-9.87402e-08	0.0014427	0.802879	0.999736
RPL11	231.95	4.99128e-06	0.00144266	0.234183	0.999736
ELOA-AS1	114.501	5.4585e-07	0.00144268	0.925151	0.999736
ELOA	30.0023	3.35557e-07	0.00144269	0.835047	0.999736
PITHD1	34.1326	2.73327e-07	0.00144269	0.65569	0.999736
LYPLA2	15.7053	-3.8806e-07	0.00144269	0.788001	0.999736
GALE	24.8416	2.87735e-06	0.00144269	0.720473	0.999736
HMGCL	19.487	-1.43543e-06	0.00144269	0.353266	0.999736
FUCA1	11.9163	-2.02888e-07	0.00144269	0.878871	0.999736
CNR2	0.552732	1.02462e-08	0.00144269	0.966116	0.999736
PNRC2	17.4977	-2.96644e-09	0.00144269	0.994759	0.999736
SRSF10	186.988	1.74176e-06	0.00144267	0.993007	0.999736
MYOM3	0.234233	1.21384e-07	0.0014427	0.755602	0.999736
IL22RA1	0.234233	1.21384e-07	0.0014427	0.755602	0.999736
IFNLR1	10.1441	3.61958e-07	0.00144269	0.754773	0.999736
GRHL3	1.05772	3.75518e-08	0.00144269	0.920897	0.999736
STPG1	23.3836	5.41001e-07	0.00144269	0.818687	0.999736
NIPAL3	74.6573	9.35516e-07	0.00144268	0.768333	0.999736
RCAN3AS	38.4536	-1.09918e-06	0.00144269	0.628074	0.999736
RCAN3	41.4731	8.94055e-07	0.00144269	0.643507	0.999736
NCMAP-DT	3.29062	1.85293e-07	0.00144269	0.791189	0.999736
NCMAP	1.53683	2.50535e-07	0.00144269	0.572643	0.999736
SRRM1	123.421	2.58878e-06	0.00144267	0.517509	0.999736
CLIC4	33.0193	2.49953e-06	0.00144269	0.393286	0.999736
AL031432.1	0.552732	1.02462e-08	0.00144269	0.966116	0.999736
SYF2	36.4015	5.31829e-07	0.00144269	0.818617	0.999736
AL031432.4	5.69274	-1.02735e-07	0.00144269	0.986876	0.999736
AL031432.5	0.234233	1.21384e-07	0.0014427	0.755602	0.999736
RSRP1	127.047	1.41575e-06	0.00144267	0.72346	0.999736
AL031432.3	0.260112	-1.03022e-07	0.0014427	0.779623	0.999736
RHD	54.3965	-1.49801e-07	0.00144269	0.953051	0.999736
TMEM50A	61.8175	-1.37858e-06	0.00144268	0.620159	0.999736
RHCE	23.0048	1.45173e-06	0.00144269	0.414735	0.999736
MACO1	194.017	3.12694e-06	0.00144267	0.544669	0.999736
LDLRAP1	2.89589	-3.26991e-07	0.00144269	0.610656	0.999736
AL606491.1	0.552732	1.02462e-08	0.00144269	0.966116	0.999736
MAN1C1	47.8519	2.69804e-06	0.00144269	0.288364	0.999736
AL031280.1	35.6218	1.06917e-06	0.00144269	0.680713	0.999736
SELENON	13.8916	9.05201e-07	0.00144269	0.520278	0.999736
AL020996.1	1.55207	3.58821e-08	0.00144269	0.941139	0.999736
MTFR1L	16.6962	-1.53236e-07	0.00144269	0.918491	0.999736
AUNIP	5.11803	-9.72351e-08	0.00144269	0.890965	0.999736
AL033528.2	0.260112	-1.03022e-07	0.0014427	0.779623	0.999736
PAQR7	5.00068	-2.79298e-07	0.00144269	0.743777	0.999736
STMN1	127.927	-1.37887e-06	0.00144268	0.714752	0.999736
PAFAH2	8.60339	-7.59896e-07	0.00144269	0.487529	0.999736
EXTL1	5.37366	-1.81523e-06	0.00144269	0.952107	0.999736
SLC30A2	3.9236	4.14907e-07	0.00144269	0.596428	0.999736
TRIM63	0.786965	1.10934e-07	0.00144269	0.726412	0.999736
PDIK1L	13.9688	1.03543e-07	0.00144269	0.934279	0.999736
FAM110D	1.41343	-1.50806e-07	0.00144269	0.687581	0.999736
C1orf232	1.9443	-3.53369e-07	0.00144269	0.474091	0.999736
AL391650.1	52.4498	-2.37706e-06	0.00144269	0.372165	0.999736
ZNF593	2.39742	1.40691e-07	0.00144269	0.783882	0.999736
CNKSR1	1.83415	2.56785e-08	0.00144269	0.967094	0.999736
CATSPER4	0.212369	-9.87402e-08	0.0014427	0.802879	0.999736
CEP85	35.5875	3.19971e-07	0.00144269	0.869896	0.999736
SH3BGRL3	7.61308	5.9204e-07	0.00144269	0.56838	0.999736
UBXN11	12.7327	-9.86919e-07	0.00144269	0.511483	0.999736
CD52	0.29262	1.39002e-07	0.0014427	0.730446	0.999736
CRYBG2	2.70538	-4.89662e-08	0.00144269	0.936686	0.999736
LIN28A	0.7027	2.22588e-07	0.0014427	0.408009	0.999736
DHDDS	53.3676	1.88533e-06	0.00144269	0.505533	0.999736
AL513365.2	11.8487	3.86013e-07	0.00144269	0.765154	0.999736
HMGN2	78.0405	1.64075e-06	0.00144268	0.610887	0.999736
RPS6KA1	5.74048	-2.56897e-08	0.00144269	0.974471	0.999736
ARID1A	116.203	7.9772e-08	0.00144268	0.869879	0.999736
PIGV	8.67561	1.12253e-07	0.00144269	0.87126	0.999736
ZDHHC18	25.2556	-1.01881e-06	0.00144269	0.679851	0.999736
GPN2	18.1752	5.16777e-07	0.00144269	0.748553	0.999736
AL034380.1	0.29262	1.39002e-07	0.0014427	0.730446	0.999736
GPATCH3	3.49636	-3.2552e-07	0.00144269	0.64136	0.999736
NUDC	43.0335	1.93364e-07	0.00144269	0.949587	0.999736
KDF1	2.19982	-1.73688e-07	0.00144269	0.74233	0.999736
TRNP1	8.08155	7.86589e-07	0.00144269	0.459061	0.999736
TENT5B	1.20507	-4.3414e-07	0.00144269	0.186879	0.999736
SLC9A1	9.19985	-5.24459e-07	0.00144269	0.730849	0.999736
AL590640.1	0.761086	2.99201e-07	0.00144269	0.339189	0.999736
WDTC1	64.1858	2.67609e-06	0.00144268	0.386268	0.999736
TMEM222	23.9065	9.97908e-07	0.00144269	0.588063	0.999736
SYTL1	6.52948	7.65876e-07	0.00144269	0.428102	0.999736
MAP3K6	3.30847	8.4681e-07	0.00144269	0.24495	0.999736
WASF2	48.3579	1.13434e-07	0.00144269	0.901488	0.999736
FO393419.2	4.19917	-1.26051e-07	0.00144269	0.879679	0.999736
BX293535.1	0.962811	1.62054e-07	0.00144269	0.616728	0.999736
AHDC1	45.3461	6.58482e-07	0.00144269	0.939234	0.999736
IFI6	21.5735	1.33965e-06	0.00144269	0.36798	0.999736
AL445490.1	1.07958	1.94746e-07	0.00144269	0.533858	0.999736
AL020997.5	0.260112	-1.03022e-07	0.0014427	0.779623	0.999736
FAM76A	26.8263	3.00347e-07	0.00144269	0.877333	0.999736
STX12	97.8205	-3.67836e-06	0.00144268	0.282536	0.999736
AL020997.3	0.260112	-1.03022e-07	0.0014427	0.779623	0.999736
AL020997.4	2.73789	1.74572e-07	0.00144269	0.786777	0.999736
PPP1R8	15.2374	1.29784e-06	0.00144269	0.367159	0.999736
THEMIS2	1.31382	3.20295e-07	0.00144269	0.413025	0.999736
RPA2	25.0512	1.49157e-06	0.00144269	0.419891	0.999736
SMPDL3B	0.29262	1.39002e-07	0.0014427	0.730446	0.999736
AL512288.1	0.468466	1.54591e-07	0.0014427	0.571068	0.999736
XKR8	0.995319	3.67994e-07	0.00144269	0.23536	0.999736
EYA3	115.586	-3.57698e-06	0.00144268	0.354908	0.999736
PTAFR	4.40741	2.6937e-07	0.00144269	0.740946	0.999736
DNAJC8	59.2999	-8.66717e-08	0.00144269	0.980827	0.999736
ATP5IF1	80.4336	1.84104e-06	0.00144268	0.572529	0.999736
AL353622.1	9.48904	2.07082e-07	0.00144269	0.858098	0.999736
SESN2	17.8625	8.5703e-07	0.00144269	0.499508	0.999736
MED18	5.20513	2.85439e-07	0.00144269	0.734319	0.999736
PHACTR4	305.506	7.46951e-07	0.00144265	0.892181	0.999736
RCC1	13.9145	-3.65508e-07	0.00144269	0.793339	0.999736
SNHG3	14.732	-7.03464e-07	0.00144269	0.622786	0.999736
TRNAU1AP	93.301	-1.05279e-05	0.0014427	0.380195	0.999736
SNHG12	28.3975	9.15794e-07	0.00144269	0.60291	0.999736
TAF12	33.1308	2.27711e-07	0.00144269	0.872523	0.999736
RAB42	0.29262	1.39002e-07	0.0014427	0.730446	0.999736
LINC01715	3.7631	-1.04921e-08	0.00144269	0.988192	0.999736
AL360012.1	0.819473	2.99661e-07	0.00144269	0.313338	0.999736
GMEB1	40.3657	3.30474e-07	0.00144269	0.877526	0.999736
YTHDF2	44.7248	1.61595e-06	0.00144269	0.508494	0.999736
OPRD1	4.98545	2.82441e-08	0.00144269	0.957479	0.999736
AL009181.1	0.504989	2.36261e-08	0.00144269	0.941831	0.999736
EPB41	464.189	-1.0416e-05	0.00144266	0.293813	0.999736
TMEM200B	0.977469	-1.62196e-07	0.00144269	0.642546	0.999736
AL357500.1	0.871339	-1.41644e-07	0.00144269	0.672872	0.999736
SRSF4	90.2288	2.40674e-08	0.00144268	0.409917	0.999736
MECR	42.9238	-1.8656e-06	0.00144269	0.407319	0.999736
PTPRU	47.3254	3.2011e-06	0.00144269	0.163874	0.999736
LINC01756	1.31382	3.20295e-07	0.00144269	0.413025	0.999736
MATN1	0.893204	1.24031e-08	0.00144269	0.962485	0.999736
MATN1-AS1	2.1048	4.67265e-08	0.00144269	0.932637	0.999736
LAPTM5	0.260112	-1.03022e-07	0.0014427	0.779623	0.999736
SDC3	20.042	-5.22919e-07	0.00144269	0.748024	0.999736
PUM1	276.121	-1.03949e-06	0.00144266	0.784557	0.999736
NKAIN1	45.8275	1.08742e-06	0.00144269	0.680706	0.999736
SNRNP40	81.4941	-2.75851e-07	0.00144268	0.679374	0.999736
ZCCHC17	80.1618	-1.15732e-06	0.00144268	0.71672	0.999736
AL451070.1	48.8066	2.60945e-07	0.00144269	0.926071	0.999736
FABP3	16.2735	-6.6723e-07	0.00144269	0.605055	0.999736
SERINC2	7.13147	-5.17564e-07	0.00144269	0.605042	0.999736
LINC01226	1.07958	1.94746e-07	0.00144269	0.533858	0.999736
HCRTR1	2.77692	8.7713e-07	0.00144269	0.108333	0.999736
PEF1	8.39754	-1.6311e-07	0.00144269	0.86536	0.999736
AC114488.2	0.765101	-7.69297e-08	0.00144269	0.806052	0.999736
AC114488.3	0.260112	-1.03022e-07	0.0014427	0.779623	0.999736
COL16A1	3.48833	5.6092e-07	0.00144269	0.521987	0.999736
ADGRB2	15.4665	2.00559e-07	0.00144269	0.869595	0.999736
AL136115.2	5.27405	4.41084e-07	0.00144269	0.602882	0.999736
PTP4A2	42.0557	4.08598e-06	0.00144269	0.162582	0.999736
AL136115.3	0.472481	-1.74613e-07	0.0014427	0.563831	0.999736
KHDRBS1	140.469	-3.30756e-06	0.00144267	0.481288	0.999736
AL445248.1	80.5795	2.19574e-06	0.00144268	0.457686	0.999736
TMEM39B	27.609	-1.1067e-06	0.00144269	0.540357	0.999736
KPNA6	90.7072	-1.45729e-06	0.00144268	0.657533	0.999736
TXLNA	28.1122	-1.60402e-06	0.00144269	0.425882	0.999736
CCDC28B	20.7864	1.16801e-06	0.00144269	0.519009	0.999736
AL049795.1	0.446602	7.42171e-09	0.00144269	0.970917	0.999736
IQCC	3.47711	3.02213e-07	0.00144269	0.678009	0.999736
DCDC2B	30.2004	-6.55323e-08	0.00144269	0.924269	0.999736
TMEM234	7.07168	6.34347e-07	0.00144269	0.527899	0.999736
EIF3I	25.7272	3.4041e-07	0.00144269	0.838598	0.999736
FAM167B	0.929726	-1.26886e-07	0.00144269	0.692224	0.999736
LCK	0.684849	-2.50431e-07	0.00144269	0.406527	0.999736
HDAC1	20.1181	1.33265e-06	0.00144269	0.438637	0.999736
MARCKSL1	49.9892	7.99929e-06	0.0014427	0.852485	0.999736
AL109945.1	0.212369	-9.87402e-08	0.0014427	0.802879	0.999736
TSSK3	10.2667	9.94772e-07	0.00144269	0.435327	0.999736
FAM229A	5.79246	-4.90913e-07	0.00144269	0.553085	0.999736
BSDC1	73.9882	-4.90202e-07	0.00144268	0.872178	0.999736
ZBTB8B	15.1561	-9.9383e-07	0.00144269	0.491694	0.999736
ZBTB8A	98.568	3.0054e-06	0.00144268	0.623847	0.999736
ZBTB8OS	132.925	-8.08902e-07	0.00144267	0.83472	0.999736
RBBP4	132.891	2.15772e-06	0.00144267	0.614576	0.999736
SYNC	190.719	1.14843e-06	0.00144266	0.622399	0.999736
AC114489.1	4.44394	9.82977e-08	0.00144269	0.90377	0.999736
KIAA1522	11.5542	-8.65524e-07	0.00144269	0.662077	0.999736
S100PBP	86.1407	-2.9447e-06	0.00144268	0.338994	0.999736
FNDC5	20.2337	-7.01012e-07	0.00144269	0.69422	0.999736
HPCA	5.50556	-1.22193e-07	0.00144269	0.871733	0.999736
TMEM54	7.66413	1.38056e-06	0.00144269	0.169809	0.999736
AL031602.2	19.8825	-5.87802e-07	0.00144269	0.716223	0.999736
RNF19B	15.87	-4.68778e-07	0.00144269	0.75094	0.999736
AL020995.1	88.9367	4.26704e-07	0.00144268	0.899061	0.999736
AK2	54.6269	-1.4877e-06	0.00144269	0.580851	0.999736
AZIN2	16.9969	-3.61622e-07	0.00144269	0.71429	0.999736
TRIM62	20.0106	-2.8475e-07	0.00144269	0.757698	0.999736
AL662907.3	3.42524	7.79369e-07	0.00144269	0.229403	0.999736
ZNF362	35.3368	1.37054e-06	0.00144269	0.512869	0.999736
AL513327.3	0.472481	-1.74613e-07	0.0014427	0.563831	0.999736
A3GALT2	0.520224	-1.62235e-07	0.0014427	0.561645	0.999736
AL513327.1	163.48	2.64468e-06	0.00144267	0.503817	0.999736
PHC2	126.345	-3.39005e-07	0.00144268	0.954638	0.999736
AL513327.2	39.335	3.62811e-07	0.00144269	0.877385	0.999736
ZSCAN20	5.08907	-8.54342e-07	0.00144269	0.268172	0.999736
CSMD2	58.3448	1.88467e-06	0.00144269	0.481329	0.999736
CSMD2-AS1	1.76042	3.43532e-07	0.00144269	0.484195	0.999736
C1orf94	0.786965	1.10934e-07	0.00144269	0.726412	0.999736
AC099565.1	1.29195	1.44823e-07	0.00144269	0.740758	0.999736
SMIM12	37.5461	-2.19692e-06	0.00144269	0.326562	0.999736
GJB4	0.260112	-1.03022e-07	0.0014427	0.779623	0.999736
DLGAP3	27.8709	-1.24083e-06	0.00144269	0.581198	0.999736
TMEM35B	2.48179	-1.14677e-07	0.00144269	0.846078	0.999736
ZMYM6	64.4844	1.31159e-06	0.00144268	0.656689	0.999736
ZMYM1	44.3417	3.96251e-07	0.00144269	0.876508	0.999736
AL590434.1	5.25288	2.91821e-07	0.00144269	0.741815	0.999736
SFPQ	200.516	-1.61458e-06	0.00144266	0.737173	0.999736
ZMYM4	241.748	4.44469e-08	0.00144266	0.980108	0.999736
ZMYM4-AS1	78.9907	1.01951e-06	0.00144268	0.74617	0.999736
KIAA0319L	183.8	-7.57616e-07	0.00144267	0.849602	0.999736
NCDN	7.62821	4.26235e-07	0.00144269	0.679606	0.999736
AC004865.2	8.22238	-1.75764e-07	0.00144269	0.83006	0.999736
TFAP2E	90.0647	-2.5143e-06	0.00144268	0.458299	0.999736
PSMB2	43.02	1.38188e-06	0.00144269	0.768349	0.999736
C1orf216	16.2311	-4.75656e-07	0.00144269	0.733175	0.999736
CLSPN	22.5795	-2.00417e-07	0.00144269	0.906119	0.999736
AL354864.1	0.919083	-1.78455e-07	0.00144269	0.624457	0.999736
AGO4	140.121	-2.74857e-06	0.00144267	0.661787	0.999736
AGO1	53.2258	-8.42219e-07	0.00144269	0.748131	0.999736
AL139286.3	10.5543	-7.00519e-07	0.00144269	0.56475	0.999736
AL139286.2	0.29262	1.39002e-07	0.0014427	0.730446	0.999736
AGO3	149.398	-2.71269e-06	0.00144267	0.521923	0.999736
AL138787.2	35.2118	-5.71637e-07	0.00144269	0.816509	0.999736
TEKT2	0.526853	1.95976e-07	0.0014427	0.494576	0.999736
ADPRHL2	15.0816	5.93652e-07	0.00144269	0.693475	0.999736
COL8A2	4.13597	3.04357e-07	0.00144269	0.689549	0.999736
TRAPPC3	21.4002	1.55388e-07	0.00144269	0.930713	0.999736
MAP7D1	15.8442	-4.31108e-07	0.00144269	0.804874	0.999736
SH3D21	52.9757	-2.05279e-06	0.00144269	0.628278	0.999736
EVA1B	0.472481	-1.74613e-07	0.0014427	0.563831	0.999736
AL591845.1	2.18516	1.60341e-07	0.00144269	0.781788	0.999736
STK40	34.5042	-1.92756e-07	0.00144269	0.912591	0.999736
LSM10	9.16573	7.20202e-07	0.00144269	0.518346	0.999736
OSCP1	63.0941	7.67063e-08	0.00144268	0.97357	0.999736
MRPS15	20.0954	1.10903e-06	0.00144269	0.473007	0.999736
CSF3R	1.3697	-4.95042e-07	0.00144269	0.145362	0.999736
AL596257.1	0.504989	2.36261e-08	0.00144269	0.941831	0.999736
GRIK3	36.2296	1.68714e-07	0.00144269	0.942467	0.999736
AL353604.1	2.72323	5.17758e-07	0.00144269	0.389132	0.999736
LINC01137	6.28873	1.41279e-07	0.00144269	0.876437	0.999736
ZC3H12A	0.212369	-9.87402e-08	0.0014427	0.802879	0.999736
MEAF6	34.996	1.0119e-07	0.00144269	0.982506	0.999736
SNIP1	28.9744	-1.34291e-07	0.00144269	0.457688	0.999736
DNALI1	8.04904	5.79234e-07	0.00144269	0.591439	0.999736
GNL2	17.2285	-1.31883e-06	0.00144269	0.418779	0.999736
AL513220.1	0.446602	7.42171e-09	0.00144269	0.970917	0.999736
RSPO1	0.58524	1.83124e-07	0.0014427	0.490894	0.999736
C1orf109	9.1891	-2.9015e-07	0.00144269	0.770219	0.999736
CDCA8	12.7053	5.81539e-07	0.00144269	0.667978	0.999736
EPHA10	45.5078	-2.03926e-07	0.00144269	0.942927	0.999736
MANEAL	22.984	2.70154e-07	0.00144269	0.805042	0.999736
YRDC	9.53359	-5.31684e-07	0.00144269	0.542205	0.999736
C1orf122	37.9382	-7.08421e-07	0.00144269	0.741393	0.999736
MTF1	21.8334	-5.43938e-07	0.00144269	0.751948	0.999736
AL929472.2	1.07958	1.94746e-07	0.00144269	0.533858	0.999736
INPP5B	67.1372	1.26435e-06	0.00144268	0.477127	0.999736
SF3A3	31.6761	6.0847e-07	0.00144269	0.794161	0.999736
FHL3	1.2117	-7.04299e-08	0.00144269	0.870158	0.999736
UTP11	14.1421	-8.44666e-07	0.00144269	0.630488	0.999736
POU3F1	7.2376	3.74172e-07	0.00144269	0.612292	0.999736
MIR3659HG	28.2967	-2.03834e-06	0.00144269	0.285725	0.999736
LINC02786	1.2117	-7.04299e-08	0.00144269	0.870158	0.999736
AL390839.1	0.446602	7.42171e-09	0.00144269	0.970917	0.999736
AL390839.2	1.83817	-3.21414e-07	0.00144269	0.486873	0.999736
LINC01343	0.212369	-9.87402e-08	0.0014427	0.802879	0.999736
LINC01685	2.57728	-1.40541e-07	0.00144269	0.811379	0.999736
AL354702.2	0.819473	2.99661e-07	0.00144269	0.313338	0.999736
RRAGC	9.99004	-4.74026e-07	0.00144269	0.648621	0.999736
AL139260.1	64.2692	-7.91639e-07	0.00144268	0.777016	0.999736
MYCBP	43.6676	-1.17606e-06	0.00144269	0.25712	0.999736
GJA9	7.04261	9.27186e-09	0.00144269	0.940483	0.999736
RHBDL2	40.5192	-1.28967e-06	0.00144269	0.478532	0.999736
AKIRIN1	38.6373	4.59907e-07	0.00144269	0.982601	0.999736
NDUFS5	48.3186	1.76195e-06	0.00144269	0.447027	0.999736
MACF1	610.799	-2.07844e-05	0.0014427	0.294873	0.999736
AL356055.1	0.999334	2.35756e-08	0.00144269	0.952505	0.999736
AL442071.2	10.0971	-8.01302e-07	0.00144269	0.530804	0.999736
AL442071.1	19.3973	1.64511e-07	0.00144269	0.691159	0.999736
BMP8A	4.22895	-6.09716e-07	0.00144269	0.417279	0.999736
PABPC4	24.7009	2.4168e-07	0.00144269	0.900471	0.999736
PABPC4-AS1	2.78563	1.58441e-07	0.00144269	0.805268	0.999736
HEYL	1.04708	7.39345e-09	0.00144269	0.98474	0.999736
HPCAL4	14.0446	4.43681e-07	0.00144269	0.738898	0.999736
PPIE	20.124	1.70639e-06	0.00144269	0.309714	0.999736
BMP8B	3.8912	8.99074e-08	0.00144269	0.910841	0.999736
OXCT2	0.424737	-1.35842e-07	0.0014427	0.632726	0.999736
AL033527.4	0.761086	2.99201e-07	0.00144269	0.339189	0.999736
LINC02811	0.973455	2.2045e-07	0.00144269	0.545668	0.999736
TRIT1	94.8949	-3.09555e-06	0.00144268	0.373786	0.999736
MYCL	2.26541	3.71522e-07	0.00144269	0.514555	0.999736
MFSD2A	7.51097	1.92236e-07	0.00144269	0.842194	0.999736
CAP1	22.1963	1.79303e-06	0.00144269	0.383017	0.999736
PPT1	40.2551	5.24913e-07	0.00144269	0.826498	0.999736
RLF	254.16	3.28788e-06	0.00144266	0.504781	0.999736
TMCO2	0.234233	1.21384e-07	0.0014427	0.755602	0.999736
AL050341.2	11.7076	-7.57843e-07	0.00144269	0.545731	0.999736
ZMPSTE24	16.7127	-1.08478e-06	0.00144269	0.464915	0.999736
COL9A2	10.0413	1.23098e-08	0.00144269	0.989843	0.999736
SMAP2	93.6585	2.03515e-07	0.00144268	0.657234	0.999736
AL031985.4	9.68287	-4.39114e-07	0.00144269	0.694292	0.999736
ZFP69B	14.6863	-3.27733e-08	0.00144269	0.98054	0.999736
AL031985.3	3.46385	-5.39687e-07	0.00144269	0.428529	0.999736
ZFP69	18.4686	-7.18521e-07	0.00144269	0.68927	0.999736
AL603839.3	55.3519	-1.83853e-06	0.00144269	0.487657	0.999736
EXO5	2.12003	-1.22653e-07	0.00144269	0.749235	0.999736
ZNF684	17.7553	6.58812e-07	0.00144269	0.660091	0.999736
AL356379.2	5.27667	1.0943e-06	0.00144269	0.15299	0.999736
RIMS3	23.4752	-1.24461e-06	0.00144269	0.590046	0.999736
AL031289.2	1.81218	-6.85694e-08	0.00144269	0.89154	0.999736
AL031289.1	4.10759	-4.3803e-07	0.00144269	0.610359	0.999736
NFYC-AS1	7.18061	-1.36045e-06	0.00144269	0.0937646	0.999736
NFYC	59.2647	-2.28573e-06	0.00144268	0.468665	0.999736
KCNQ4	0.786965	1.10934e-07	0.00144269	0.726412	0.999736
CITED4	1.36558	-7.57699e-08	0.00144269	0.869557	0.999736
AC119677.1	0.446602	7.42171e-09	0.00144269	0.970917	0.999736
CTPS1	19.5078	2.51364e-08	0.00144269	0.990036	0.999736
SLFNL1-AS1	73.2584	2.50172e-06	0.00144268	0.524486	0.999736
SLFNL1	19.3669	1.02037e-06	0.00144269	0.53465	0.999736
SCMH1	474.511	8.7218e-06	0.00144265	0.233899	0.999736
AC093151.8	1.17919	-2.7827e-07	0.00144269	0.479782	0.999736
FOXO6	4.85333	2.40517e-07	0.00144269	0.771295	0.999736
AC093151.2	0.58524	1.83124e-07	0.0014427	0.490894	0.999736
HIVEP3	377.67	-4.724e-07	0.00144264	0.887738	0.999736
AL158216.1	2.02053	2.38054e-07	0.00144269	0.660883	0.999736
FOXJ3	202.015	7.77085e-07	0.00144266	0.782041	0.999736
AC096540.1	0.212369	-9.87402e-08	0.0014427	0.802879	0.999736
RIMKLA	37.73	-1.36051e-06	0.00144269	0.614287	0.999736
ZMYND12	3.30528	-1.41782e-07	0.00144269	0.817378	0.999736
PPCS	15.5237	6.6397e-07	0.00144269	0.625003	0.999736
CCDC30	52.1974	-1.06986e-06	0.00144269	0.683942	0.999736
PPIH	20.9589	-1.15321e-06	0.00144269	0.459783	0.999736
AC098484.4	39.4922	1.06874e-05	0.00144271	0.641604	0.999736
AC098484.2	0.739222	1.24977e-07	0.00144269	0.707874	0.999736
YBX1	96.1237	2.08045e-06	0.00144268	0.467789	0.999736
CLDN19	1.87719	4.20026e-07	0.00144269	0.455335	0.999736
P3H1	25.2425	-1.66852e-06	0.00144269	0.370869	0.999736
C1orf50	21.1455	4.90267e-07	0.00144269	0.776534	0.999736
AC098484.1	0.260112	-1.03022e-07	0.0014427	0.779623	0.999736
TMEM269	26.265	2.72933e-07	0.00144269	0.856503	0.999736
SVBP	15.4901	-1.40907e-06	0.00144269	0.321468	0.999736
ERMAP	6.86985	8.61843e-07	0.00144269	0.379138	0.999736
AL512353.1	3.09302	-1.65633e-07	0.00144269	0.796682	0.999736
ZNF691	2.6795	1.58463e-07	0.00144269	0.807714	0.999736
SLC2A1	99.1156	2.42141e-06	0.00144268	0.339288	0.999736
SLC2A1-AS1	54.4045	-1.16872e-06	0.00144269	0.636344	0.999736
AC099795.1	3.17327	2.37388e-08	0.00144269	0.973593	0.999736
FAM183A	4.34834	2.12501e-07	0.00144269	0.782359	0.999736
EBNA1BP2	11.5374	1.03673e-06	0.00144269	0.428302	0.999736
CFAP57	4.95946	2.18637e-07	0.00144269	0.775143	0.999736
MPL	0.999334	2.35756e-08	0.00144269	0.952505	0.999736
AL139289.2	4.78842	-3.01576e-07	0.00144269	0.737272	0.999736
CDC20	1.06184	-3.21732e-07	0.00144269	0.268748	0.999736
ELOVL1	4.97079	3.15955e-07	0.00144269	0.713725	0.999736
MED8	18.0093	4.37147e-07	0.00144269	0.783381	0.999736
AL139289.1	0.446602	7.42171e-09	0.00144269	0.970917	0.999736
SZT2	46.3455	-5.35714e-07	0.00144269	0.59304	0.999736
SZT2-AS1	0.260112	-1.03022e-07	0.0014427	0.779623	0.999736
HYI	5.84282	1.37541e-07	0.00144269	0.870154	0.999736
HYI-AS1	0.234233	1.21384e-07	0.0014427	0.755602	0.999736
PTPRF	134.801	-7.91598e-07	0.00144267	0.842161	0.999736
KDM4A	53.3575	-4.20525e-06	0.00144269	0.115518	0.999736
KDM4A-AS1	103.316	-7.40712e-07	0.00144268	0.78154	0.999736
ST3GAL3	352.753	-5.32965e-06	0.00144266	0.228323	0.999736
AL451062.1	88.7056	1.99967e-06	0.00144268	0.731837	0.999736
ARTN	0.658971	-5.88973e-08	0.00144269	0.828823	0.999736
AL357079.1	42.3003	3.03752e-07	0.00144269	0.898084	0.999736
IPO13	8.84414	-7.32596e-08	0.00144269	0.8756	0.999736
DPH2	2.98736	5.91995e-09	0.00144269	0.958361	0.999736
ATP6V0B	165.243	5.5069e-06	0.00144267	0.503578	0.999736
B4GALT2	23.0816	-6.44664e-07	0.00144269	0.707377	0.999736
CCDC24	33.4206	-4.8985e-07	0.00144269	0.766808	0.999736
SLC6A9	34.9161	2.45829e-07	0.00144269	0.948358	0.999736
AL139220.2	4.44795	-2.94716e-07	0.00144269	0.71593	0.999736
DMAP1	13.6011	-3.09388e-07	0.00144269	0.818293	0.999736
ERI3	66.7425	-2.3608e-06	0.00144268	0.387728	0.999736
RNF220	98.0565	1.72549e-06	0.00144268	0.70261	0.999736
TMEM53	10.9754	-1.95114e-07	0.00144269	0.870438	0.999736
ARMH1	49.0785	-2.50688e-06	0.00144269	0.635069	0.999736
KIF2C	4.44795	-2.94716e-07	0.00144269	0.71593	0.999736
AL592166.1	6.75458	-4.48326e-07	0.00144269	0.647538	0.999736
RPS8	117.178	3.81997e-06	0.00144268	0.324945	0.999736
BEST4	0.915068	1.78907e-07	0.00144269	0.600409	0.999736
PLK3	7.5547	5.81412e-07	0.00144269	0.57624	0.999736
BTBD19	0.424737	-1.35842e-07	0.0014427	0.632726	0.999736
PTCH2	18.4172	1.7814e-06	0.00144269	0.260554	0.999736
EIF2B3	104.368	1.30911e-06	0.00144268	0.95537	0.999736
HECTD3	6.35776	1.9232e-07	0.00144269	0.840042	0.999736
UROD	6.00263	5.51783e-07	0.00144269	0.553575	0.999736
ZSWIM5	228.743	-2.38944e-06	0.00144266	0.659345	0.999736
LINC01144	0.234233	1.21384e-07	0.0014427	0.755602	0.999736
MUTYH	22.9736	1.25074e-07	0.00144269	0.892279	0.999736
TOE1	4.36369	-1.02165e-07	0.00144269	0.894233	0.999736
TESK2	17.6675	1.48462e-06	0.00144269	0.342326	0.999736
CCDC163	0.739222	1.24977e-07	0.00144269	0.707874	0.999736
MMACHC	8.20041	-3.9631e-07	0.00144269	0.761875	0.999736
PRDX1	69.8237	3.13639e-06	0.00144268	0.326073	0.999736
AKR1A1	28.4418	-1.94753e-06	0.00144269	0.318505	0.999736
NASP	97.7036	3.49463e-06	0.00144268	0.553424	0.999736
CCDC17	0.552732	1.02462e-08	0.00144269	0.966116	0.999736
GPBP1L1	102.283	1.75353e-06	0.00144268	0.629703	0.999736
TMEM69	15.7156	-8.39676e-07	0.00144269	0.65576	0.999736
IPP	23.0028	-3.39051e-07	0.00144269	0.853935	0.999736
AL604028.1	0.845352	1.12564e-07	0.00144269	0.709259	0.999736
MAST2	139.771	-1.17827e-06	0.00144267	0.672616	0.999736
PIK3R3	144.557	-9.11302e-07	0.00144267	0.755346	0.999736
AL358075.1	0.29262	1.39002e-07	0.0014427	0.730446	0.999736
AL358075.2	0.260112	-1.03022e-07	0.0014427	0.779623	0.999736
TSPAN1	3.81555	-3.24239e-07	0.00144269	0.637458	0.999736
POMGNT1	35.6341	1.89035e-07	0.00144269	0.930316	0.999736
LURAP1	6.3802	5.06717e-07	0.00144269	0.598335	0.999736
RAD54L	6.14528	3.64169e-07	0.00144269	0.6891	0.999736
LRRC41	49.9385	-2.43567e-06	0.00144269	0.332007	0.999736
UQCRH	89.5387	1.88119e-06	0.00144268	0.575864	0.999736
NSUN4	21.0411	8.10442e-07	0.00144269	0.617888	0.999736
FAAH	17.6864	-1.40464e-06	0.00144269	0.489028	0.999736
MKNK1-AS1	7.8037	2.22027e-07	0.00144269	0.83338	0.999736
MKNK1	16.702	6.31832e-07	0.00144269	0.689719	0.999736
MOB3C	0.999334	2.35756e-08	0.00144269	0.952505	0.999736
ATPAF1	69.4821	3.81346e-07	0.00144268	0.992772	0.999736
TEX38	0.29262	1.39002e-07	0.0014427	0.730446	0.999736
EFCAB14-AS1	13.1322	-7.2407e-07	0.00144269	0.59305	0.999736
EFCAB14	27.3054	5.72726e-08	0.00144269	0.983957	0.999736
CYP4X1	3.5726	2.66822e-07	0.00144269	0.710557	0.999736
CYP4Z1	5.22416	-1.00901e-07	0.00144269	0.897445	0.999736
CYP4A22-AS1	6.76168	1.69844e-07	0.00144269	0.861848	0.999736
CYP4A22	0.234233	1.21384e-07	0.0014427	0.755602	0.999736
STIL	7.88796	4.95334e-08	0.00144269	0.964717	0.999736
CMPK1	49.8487	-1.38566e-06	0.00144269	0.589795	0.999736
LINC01389	20.2065	8.26702e-07	0.00144269	0.693947	0.999736
TRABD2B	0.446602	7.42171e-09	0.00144269	0.970917	0.999736
LINC02794	0.472481	-1.74613e-07	0.0014427	0.563831	0.999736
AL109659.1	2.08293	-1.24618e-07	0.00144269	0.804917	0.999736
SLC5A9	3.49636	-3.2552e-07	0.00144269	0.64136	0.999736
SPATA6	80.9909	-5.81491e-07	0.00144268	0.880808	0.999736
AGBL4	131.295	-1.44971e-06	0.00144269	0.737435	0.999736
AL391844.1	0.212369	-9.87402e-08	0.0014427	0.802879	0.999736
BEND5	13.1916	1.43583e-06	0.00144269	0.298406	0.999736
AL645507.1	2.87653	3.89018e-07	0.00144269	0.535865	0.999736
AC099788.1	21.065	-1.13694e-06	0.00144269	0.468309	0.999736
AL590432.1	0.732593	-2.64687e-07	0.00144269	0.381674	0.999736
ELAVL4	13.8023	-6.78496e-07	0.00144269	0.68889	0.999736
FAF1	378.623	1.59016e-05	0.00144269	0.326666	0.999736
AL049637.1	14.2223	-3.81158e-07	0.00144269	0.7835	0.999736
CDKN2C	0.658971	-5.88973e-08	0.00144269	0.828823	0.999736
LINC01562	5.21717	-8.22007e-07	0.00144269	0.32499	0.999736
RNF11	50.7554	6.30665e-07	0.00144269	0.737839	0.999736
AL162430.2	6.32182	4.78024e-07	0.00144269	0.614511	0.999736
TTC39A	3.94615	5.50307e-07	0.00144269	0.433104	0.999736
TTC39A-AS1	0.520224	-1.62235e-07	0.0014427	0.561645	0.999736
EPS15	128.029	-5.13431e-07	0.00144267	0.897264	0.999736
AC104170.2	0.98869	-9.27272e-09	0.00144269	0.978967	0.999736
AC104170.1	6.5635	-3.4675e-07	0.00144269	0.758063	0.999736
OSBPL9	218.146	8.04453e-07	0.00144266	0.85146	0.999736
NRDC	180.088	1.22869e-06	0.00144267	0.840481	0.999736
AL050343.2	0.98869	-9.27272e-09	0.00144269	0.978967	0.999736
RAB3B	30.4339	-2.32678e-06	0.00144269	0.252226	0.999736
TXNDC12	42.8415	-1.33501e-07	0.00144269	0.962786	0.999736
KTI12	1.32196	-4.63718e-07	0.00144269	0.160961	0.999736
AL445685.1	11.381	1.36572e-07	0.00144269	0.916659	0.999736
TXNDC12-AS1	2.07892	2.78021e-07	0.00144269	0.640226	0.999736
BTF3L4	129.239	1.52982e-06	0.00144267	0.695992	0.999736
ZFYVE9	153.684	2.47867e-06	0.00144267	0.885439	0.999736
CC2D1B	38.2261	2.5426e-06	0.00144269	0.263458	0.999736
AL513218.1	0.786965	1.10934e-07	0.00144269	0.726412	0.999736
AL513218.2	0.29262	1.39002e-07	0.0014427	0.730446	0.999736
ORC1	1.26607	3.35151e-07	0.00144269	0.401339	0.999736
PRPF38A	40.8667	7.80897e-07	0.00144269	0.750461	0.999736
TUT4	499.896	2.88359e-06	0.00144263	0.60169	0.999736
AL591167.1	0.260112	-1.03022e-07	0.0014427	0.779623	0.999736
GPX7	4.38946	-1.9697e-07	0.00144269	0.792853	0.999736
SHISAL2A	2.49703	-3.53931e-07	0.00144269	0.549399	0.999736
COA7	8.37829	4.23839e-07	0.00144269	0.701922	0.999736
ZYG11B	136.217	-2.13639e-06	0.00144267	0.591842	0.999736
ZYG11A	6.09765	2.91638e-07	0.00144269	0.758864	0.999736
ECHDC2	64.1692	3.44815e-07	0.00144268	0.879651	0.999736
SCP2	74.8008	-3.61349e-07	0.00144268	0.877727	0.999736
SLC1A7	27.2256	1.74301e-06	0.00144269	0.370952	0.999736
AL445183.2	1.20769	3.1126e-07	0.00144269	0.425798	0.999736
CPT2	22.0347	8.43312e-07	0.00144269	0.621378	0.999736
AL606760.2	9.63441	7.27792e-07	0.00144269	0.537194	0.999736
CZIB	19.018	1.48093e-06	0.00144269	0.352726	0.999736
AL606760.3	0.658971	-5.88973e-08	0.00144269	0.828823	0.999736
MAGOH	42.4075	1.28564e-06	0.00144269	0.79184	0.999736
AL606760.1	14.1593	-1.33774e-07	0.00144269	0.915018	0.999736
LRP8	74.6998	-3.6302e-06	0.00144268	0.233555	0.999736
AL355483.3	0.260112	-1.03022e-07	0.0014427	0.779623	0.999736
AL355483.1	0.29262	1.39002e-07	0.0014427	0.730446	0.999736
LINC01771	3.02388	-1.31613e-07	0.00144269	0.836056	0.999736
GLIS1	15.9749	5.02027e-07	0.00144269	0.746108	0.999736
NDC1	31.1654	5.42584e-07	0.00144269	0.794885	0.999736
YIPF1	16.5432	-1.12316e-06	0.00144269	0.447099	0.999736
DIO1	9.68355	-3.25123e-07	0.00144269	0.718472	0.999736
HSPB11	54.322	-2.17469e-06	0.00144269	0.89204	0.999736
LRRC42	14.1878	3.64475e-07	0.00144269	0.757807	0.999736
LDLRAD1	1.17518	9.60981e-08	0.00144269	0.812472	0.999736
TMEM59	144.169	-1.78059e-06	0.00144267	0.765392	0.999736
TCEANC2	19.178	9.55345e-08	0.00144269	0.978415	0.999736
CDCP2	0.526853	1.95976e-07	0.0014427	0.494576	0.999736
CYB5RL	9.4738	4.33943e-07	0.00144269	0.708589	0.999736
MRPL37	16.3562	3.41606e-07	0.00144269	0.817069	0.999736
SSBP3	246.09	1.13808e-06	0.00144266	0.721836	0.999736
SSBP3-AS1	0.739222	1.24977e-07	0.00144269	0.707874	0.999736
AL161644.1	0.212369	-9.87402e-08	0.0014427	0.802879	0.999736
ACOT11	20.6453	4.77904e-08	0.00144269	0.978936	0.999736
FAM151A	5.94163	-2.01738e-07	0.00144269	0.768287	0.999736
AL590093.1	0.765101	-7.69297e-08	0.00144269	0.806052	0.999736
MROH7	14.2696	-6.04821e-07	0.00144269	0.665861	0.999736
TTC4	36.7033	4.58802e-07	0.00144269	0.767446	0.999736
PARS2	2.73847	2.36437e-07	0.00144269	0.675628	0.999736
TTC22	0.797608	1.25584e-07	0.00144269	0.690546	0.999736
LEXM	0.940947	4.59099e-09	0.00144269	0.989969	0.999736
DHCR24	8.21116	-3.52904e-07	0.00144269	0.722326	0.999736
AC096536.3	3.91708	-1.1563e-07	0.00144269	0.877299	0.999736
AL590440.1	0.212369	-9.87402e-08	0.0014427	0.802879	0.999736
USP24	138.235	-4.24317e-06	0.00144268	0.333146	0.999736
MIR4422HG	2.39742	1.40691e-07	0.00144269	0.783882	0.999736
AL603840.1	2.361	2.29468e-07	0.00144269	0.694289	0.999736
LINC01753	0.234233	1.21384e-07	0.0014427	0.755602	0.999736
AC119674.1	2.70137	3.41647e-07	0.00144269	0.583824	0.999736
PLPP3	13.2399	1.2605e-06	0.00144269	0.300346	0.999736
PRKAA2	119.02	-1.84428e-06	0.00144268	0.949835	0.999736
FYB2	2.44928	-3.70446e-07	0.00144269	0.563508	0.999736
AL161740.1	1.57794	-1.29534e-07	0.00144269	0.728782	0.999736
DAB1	1272.72	-5.3239e-06	0.00144262	0.520874	0.999736
AL390243.1	0.761086	2.99201e-07	0.00144269	0.339189	0.999736
DAB1-AS1	19.8745	1.0978e-06	0.00144269	0.480181	0.999736
AL445193.2	36.9044	4.56236e-08	0.00144269	0.99396	0.999736
OMA1	9.15519	6.11243e-07	0.00144269	0.590403	0.999736
AL035411.3	0.973455	2.2045e-07	0.00144269	0.545668	0.999736
MYSM1	103.19	-2.28563e-06	0.00144268	0.529977	0.999736
AL136985.3	0.637106	-1.99264e-07	0.0014427	0.472869	0.999736
JUN	26.4417	2.63049e-06	0.00144269	0.167974	0.999736
LINC01135	8.40819	-1.2337e-07	0.00144269	0.889267	0.999736
AL136985.1	2.0677	1.47959e-07	0.00144269	0.87177	0.999736
LINC02777	2.94624	5.38374e-07	0.00144269	0.467814	0.999736
LINC01358	2.61449	-2.60147e-07	0.00144269	0.663398	0.999736
AL592431.1	0.260112	-1.03022e-07	0.0014427	0.779623	0.999736
AC093425.1	1.79031	-2.36369e-07	0.00144269	0.613489	0.999736
FGGY	86.4769	-4.39146e-07	0.00144268	0.887757	0.999736
AL035416.1	5.58399	-8.21422e-07	0.00144269	0.358984	0.999736
HOOK1	82.6803	-3.60962e-09	0.00144268	0.968613	0.999736
CYP2J2	0.98869	-9.27272e-09	0.00144269	0.978967	0.999736
C1orf87	0.446602	7.42171e-09	0.00144269	0.970917	0.999736
LINC01748	7.40209	6.1432e-07	0.00144269	0.51671	0.999736
AC099792.1	84.8579	4.86332e-06	0.00144269	0.119531	0.999736
NFIA	322.116	7.1708e-06	0.00144267	0.157343	0.999736
NFIA-AS2	429.445	1.26706e-05	0.00144267	0.031871	0.999736
NFIA-AS1	0.260112	-1.03022e-07	0.0014427	0.779623	0.999736
AC099791.3	0.739222	1.24977e-07	0.00144269	0.707874	0.999736
TM2D1	109.584	8.40188e-07	0.00144268	0.832624	0.999736
AC099791.2	16.9668	1.8282e-07	0.00144269	0.907983	0.999736
PATJ	214.859	-3.97551e-06	0.00144266	0.412792	0.999736
L1TD1	2.16329	-7.50429e-08	0.00144269	0.956718	0.999736
KANK4	5.65965	-3.50885e-07	0.00144269	0.693341	0.999736
USP1	21.7161	-1.12538e-06	0.00144269	0.684537	0.999736
DOCK7	200.345	-1.80517e-06	0.00144266	0.956554	0.999736
ANGPTL3	6.67684	2.1421e-07	0.00144269	0.808974	0.999736
AC103923.1	10.7651	5.53548e-07	0.00144269	0.656067	0.999736
ATG4C	80.1044	-1.66438e-06	0.00144268	0.451249	0.999736
LINC01739	0.260112	-1.03022e-07	0.0014427	0.779623	0.999736
LINC00466	1.18582	1.28759e-07	0.00144269	0.753591	0.999736
FOXD3-AS1	1.98745	-9.37705e-08	0.00144269	0.846797	0.999736
ALG6	34.4831	6.69715e-07	0.00144269	0.760003	0.999736
ITGB3BP	165.336	-2.46213e-07	0.00144267	0.945282	0.999736
BX004807.1	15.473	1.3792e-06	0.00144269	0.334072	0.999736
EFCAB7	123.818	-4.24189e-06	0.00144268	0.263115	0.999736
DLEU2L	5.20252	-4.71575e-07	0.00144269	0.581236	0.999736
PGM1	33.6883	4.49689e-08	0.00144269	0.991747	0.999736
ROR1	70.5294	1.4729e-06	0.00144268	0.6177	0.999736
ROR1-AS1	15.2602	1.35775e-06	0.00144269	0.378207	0.999736
UBE2U	0.29262	1.39002e-07	0.0014427	0.730446	0.999736
CACHD1	47.0571	-3.01088e-06	0.00144269	0.224461	0.999736
RAVER2	23.5814	7.25461e-07	0.00144269	0.712434	0.999736
JAK1	221.987	-9.05618e-07	0.00144266	0.76452	0.999736
LINC01359	2.28064	1.2951e-07	0.00144269	0.822778	0.999736
AL357078.2	0.552732	1.02462e-08	0.00144269	0.966116	0.999736
AK4	73.216	-2.58423e-06	0.00144268	0.397638	0.999736
DNAJC6	136.56	3.65999e-06	0.00144267	0.502856	0.999736
AL139294.1	132.43	3.57063e-06	0.00144268	0.432554	0.999736
LEPROT	27.1245	-2.14112e-06	0.00144269	0.37152	0.999736
LEPR	64.8552	3.90855e-07	0.00144268	0.887653	0.999736
AC119800.1	0.424737	-1.35842e-07	0.0014427	0.632726	0.999736
AL513493.1	0.212369	-9.87402e-08	0.0014427	0.802879	0.999736
PDE4B	231.49	-1.13231e-06	0.00144266	0.496498	0.999736
AL590783.1	4.82954	-7.12827e-07	0.00144269	0.385873	0.999736
SGIP1	715.228	4.21468e-06	0.00144262	0.769677	0.999736
AL139147.1	175.476	5.32941e-06	0.00144267	0.234651	0.999736
TCTEX1D1	1.36558	-7.57699e-08	0.00144269	0.869557	0.999736
WDR78	62.0511	-1.34868e-06	0.00144268	0.628994	0.999736
MIER1	91.0978	-6.56027e-07	0.00144268	0.850644	0.999736
SLC35D1	68.0452	-1.76671e-06	0.00144268	0.514758	0.999736
C1orf141	0.717357	-5.41729e-08	0.00144269	0.85162	0.999736
AL133320.2	0.29262	1.39002e-07	0.0014427	0.730446	0.999736
IL23R	0.260112	-1.03022e-07	0.0014427	0.779623	0.999736
IL12RB2	15.8883	2.00888e-06	0.00144269	0.173499	0.999736
SERBP1	81.9982	-2.16585e-06	0.00144268	0.487619	0.999736
GNG12	5.38488	9.5602e-08	0.00144269	0.908921	0.999736
GNG12-AS1	10.6559	-3.94825e-07	0.00144269	0.722975	0.999736
WLS	6.7034	6.45496e-08	0.00144269	0.951256	0.999736
RPE65	0.504989	2.36261e-08	0.00144269	0.941831	0.999736
AL033530.1	0.552732	1.02462e-08	0.00144269	0.966116	0.999736
LINC01707	5.96669	8.01056e-07	0.00144269	0.381238	0.999736
LINC02791	2.7452	1.11444e-07	0.00144269	0.669268	0.999736
LRRC7	154.083	3.18585e-06	0.00144267	0.450971	0.999736
AL117353.1	0.29262	1.39002e-07	0.0014427	0.730446	0.999736
AL158840.1	4.94893	1.17879e-07	0.00144269	0.884431	0.999736
LRRC40	78.549	-2.66075e-06	0.00144268	0.517328	0.999736
SRSF11	168.238	-5.05555e-06	0.00144267	0.609989	0.999736
AL353771.1	1.89906	5.33858e-07	0.00144269	0.233094	0.999736
ANKRD13C	154.113	-1.09988e-07	0.00144267	0.989149	0.999736
HHLA3	14.251	1.27261e-08	0.00144269	0.99188	0.999736
AL158839.1	1.85602	2.33818e-07	0.00144269	0.708723	0.999736
CTH	14.5773	-5.9635e-07	0.00144269	0.663777	0.999736
AL354872.2	0.973455	2.2045e-07	0.00144269	0.545668	0.999736
LINC01788	0.472481	-1.74613e-07	0.0014427	0.563831	0.999736
PTGER3	2.38014	-2.68656e-07	0.00144269	0.641176	0.999736
ZRANB2-AS1	12.4574	-4.73742e-07	0.00144269	0.681098	0.999736
ZRANB2	336.843	-5.31064e-07	0.00144265	0.924679	0.999736
ZRANB2-AS2	129.5	-3.95317e-06	0.00144268	0.303452	0.999736
NEGR1	702.464	-1.42672e-06	0.00144262	0.318392	0.999736
AL354949.1	17.127	-1.48258e-06	0.00144269	0.332563	0.999736
AL513166.1	93.8503	1.26082e-06	0.00144268	0.698109	0.999736
AL583808.1	52.5903	2.25483e-06	0.00144269	0.386822	0.999736
LINC02796	1.9097	5.51797e-07	0.00144269	0.223567	0.999736
LINC02797	1.69081	1.38989e-07	0.00144269	0.75536	0.999736
LINC02238	1.04045	-3.0951e-07	0.00144269	0.283227	0.999736
AL591463.1	1.70203	3.24893e-07	0.00144269	0.510419	0.999736
LRRIQ3	5.15076	-6.95576e-08	0.00144269	0.922216	0.999736
FPGT	32.6027	-6.2555e-07	0.00144269	0.791558	0.999736
TNNI3K	52.377	-1.10077e-07	0.00144269	0.981537	0.999736
AC093158.1	17.2503	-6.38983e-07	0.00144269	0.525619	0.999736
LRRC53	5.68955	-7.96798e-07	0.00144269	0.30074	0.999736
ERICH3	0.468466	1.54591e-07	0.0014427	0.571068	0.999736
ERICH3-AS1	0.234233	1.21384e-07	0.0014427	0.755602	0.999736
AC135803.1	0.260112	-1.03022e-07	0.0014427	0.779623	0.999736
CRYZ	3.28661	5.52007e-07	0.00144269	0.390163	0.999736
TYW3	19.878	-4.47641e-07	0.00144269	0.787834	0.999736
SLC44A5	81.5381	-1.03647e-07	0.00144268	0.971475	0.999736
ACADM	87.6809	-2.18222e-06	0.00144268	0.625693	0.999736
RABGGTB	22.3919	-2.25636e-06	0.00144269	0.187318	0.999736
MSH4	10.1261	-2.85967e-08	0.00144269	0.972017	0.999736
ASB17	0.212369	-9.87402e-08	0.0014427	0.802879	0.999736
AC092813.1	0.786965	1.10934e-07	0.00144269	0.726412	0.999736
ST6GALNAC3	405.09	-4.52318e-06	0.00144266	0.424603	0.999736
ST6GALNAC5	242.982	-2.0668e-06	0.00144266	0.537042	0.999736
AL035409.1	7.58068	2.86938e-07	0.00144269	0.78655	0.999736
PIGK	52.2654	7.65641e-07	0.00144269	0.750155	0.999736
AC093433.2	0.658971	-5.88973e-08	0.00144269	0.828823	0.999736
AK5	37.2039	1.11854e-06	0.00144269	0.892505	0.999736
AC095030.1	1.04708	7.39345e-09	0.00144269	0.98474	0.999736
AC093575.1	1.89243	1.69097e-07	0.00144269	0.803128	0.999736
AC118549.1	184.698	-4.27128e-06	0.00144267	0.353622	0.999736
USP33	223.08	-3.3331e-06	0.00144266	0.498428	0.999736
MIGA1	121.122	1.6861e-06	0.00144268	0.961843	0.999736
NEXN-AS1	14.4399	9.83664e-07	0.00144269	0.441426	0.999736
NEXN	43.4529	1.2996e-06	0.00144269	0.572997	0.999736
FUBP1	164.696	-2.5625e-06	0.00144267	0.55867	0.999736
DNAJB4	17.6523	-1.63693e-07	0.00144269	0.968373	0.999736
GIPC2	16.7149	-7.05747e-07	0.00144269	0.675177	0.999736
AC103591.3	1.99204	-3.69646e-07	0.00144269	0.46232	0.999736
AC103591.4	1.53683	2.50535e-07	0.00144269	0.572643	0.999736
PTGFR	2.3238	3.83779e-07	0.00144269	0.500316	0.999736
IFI44L	0.552732	1.02462e-08	0.00144269	0.966116	0.999736
IFI44	0.472481	-1.74613e-07	0.0014427	0.563831	0.999736
ADGRL4	1.91842	-1.29344e-07	0.00144269	0.759347	0.999736
LINC02792	0.761086	2.99201e-07	0.00144269	0.339189	0.999736
AC099671.1	0.212369	-9.87402e-08	0.0014427	0.802879	0.999736
LINC01781	0.526853	1.95976e-07	0.0014427	0.494576	0.999736
ADGRL2	194.871	-4.15473e-06	0.00144267	0.314672	0.999736
AL138799.4	18.7319	3.07583e-07	0.00144269	0.924215	0.999736
AC117944.1	27.3984	-7.79501e-07	0.00144269	0.642151	0.999736
AL157944.1	13.823	-1.94736e-07	0.00144269	0.656378	0.999736
LINC01362	13.4591	1.83971e-06	0.00144269	0.124856	0.999736
LINC01712	0.29262	1.39002e-07	0.0014427	0.730446	0.999736
LINC01725	7.62623	1.43728e-06	0.00144269	0.133814	0.999736
TTLL7	216.564	-1.33214e-06	0.00144266	0.885303	0.999736
TTLL7-IT1	2.47115	-1.50665e-07	0.00144269	0.801876	0.999736
AL359504.2	23.6675	1.21862e-06	0.00144269	0.496428	0.999736
PRKACB	358.664	-6.71677e-06	0.00144266	0.658117	0.999736
SAMD13	6.87397	3.76543e-07	0.00144269	0.706596	0.999736
DNASE2B	0.212369	-9.87402e-08	0.0014427	0.802879	0.999736
RPF1	24.9159	-1.21397e-06	0.00144269	0.65058	0.999736
GNG5	15.7251	9.3329e-07	0.00144269	0.546531	0.999736
SPATA1	51.641	1.11111e-06	0.00144269	0.6529	0.999736
CTBS	20.5055	1.90225e-07	0.00144269	0.925355	0.999736
AL359762.1	3.84748	-2.87942e-07	0.00144269	0.700936	0.999736
LINC01555	0.29262	1.39002e-07	0.0014427	0.730446	0.999736
SSX2IP	34.3478	7.16317e-08	0.00144269	0.976543	0.999736
LPAR3	0.786965	1.10934e-07	0.00144269	0.726412	0.999736
MCOLN2	1.22955	4.45794e-07	0.00144269	0.165461	0.999736
WDR63	4.52419	3.60489e-07	0.00144269	0.708012	0.999736
MCOLN3	0.29262	1.39002e-07	0.0014427	0.730446	0.999736
SYDE2	17.0553	-4.79633e-07	0.00144269	0.722345	0.999736
C1orf52	49.0539	2.61419e-06	0.00144269	0.866611	0.999736
BCL10	10.8231	-1.48076e-06	0.00144269	0.227425	0.999736
AL078459.1	109.534	4.49559e-06	0.00144268	0.971481	0.999736
DDAH1	84.2779	-2.46723e-06	0.00144268	0.447673	0.999736
CCN1	1.77106	3.46308e-07	0.00144269	0.464546	0.999736
ZNHIT6	94.9944	8.48202e-07	0.00144268	0.826761	0.999736
COL24A1	13.5464	-9.30946e-07	0.00144269	0.481365	0.999736
LINC02795	2.5514	-1.802e-08	0.00144269	0.925629	0.999736
ODF2L	107.643	-2.40263e-06	0.00144268	0.583851	0.999736
CLCA2	0.29262	1.39002e-07	0.0014427	0.730446	0.999736
CLCA1	0.212369	-9.87402e-08	0.0014427	0.802879	0.999736
CLCA4	0.739222	1.24977e-07	0.00144269	0.707874	0.999736
CLCA4-AS1	2.41276	-1.64391e-07	0.00144269	0.781547	0.999736
AL049597.2	0.260112	-1.03022e-07	0.0014427	0.779623	0.999736
SH3GLB1	103.771	-1.45633e-06	0.00144268	0.98925	0.999736
AL355981.1	0.504989	2.36261e-08	0.00144269	0.941831	0.999736
SELENOF	107.457	1.44665e-06	0.00144268	0.618156	0.999736
HS2ST1	160.754	1.84793e-06	0.00144267	0.681284	0.999736
AL121989.1	12.8588	3.48632e-07	0.00144269	0.798713	0.999736
LINC01364	9.6596	5.29691e-07	0.00144269	0.653607	0.999736
PKN2-AS1	26.1824	1.45806e-06	0.00144269	0.44561	0.999736
AL445438.1	0.739222	1.24977e-07	0.00144269	0.707874	0.999736
PKN2	296.854	2.72114e-06	0.00144265	0.958975	0.999736
GTF2B	51.1031	2.73538e-07	0.00144269	0.922481	0.999736
KYAT3	34.0733	1.38415e-06	0.00144269	0.885196	0.999736
RBMXL1	6.06712	-9.60959e-07	0.00144269	0.283506	0.999736
GBP3	1.18582	1.28759e-07	0.00144269	0.753591	0.999736
GBP1	0.212369	-9.87402e-08	0.0014427	0.802879	0.999736
GBP2	2.24756	-1.89187e-07	0.00144269	0.718547	0.999736
AC104459.1	0.915068	1.78907e-07	0.00144269	0.600409	0.999736
GBP7	0.212369	-9.87402e-08	0.0014427	0.802879	0.999736
GBP4	4.5867	-1.56371e-07	0.00144269	0.843684	0.999736
AC099063.4	0.234233	1.21384e-07	0.0014427	0.755602	0.999736
AL596214.1	6.80436	1.99641e-07	0.00144269	0.839074	0.999736
LRRC8B	96.1301	-4.15467e-06	0.00144268	0.230968	0.999736
LRRC8C-DT	45.5785	1.45928e-06	0.00144269	0.588512	0.999736
LRRC8C	19.1461	-1.12709e-07	0.00144269	0.934858	0.999736
AC099568.2	1.79694	1.73952e-07	0.00144269	0.744354	0.999736
LRRC8D	201.555	-5.94776e-07	0.00144266	0.810115	0.999736
ZNF326	169.671	9.20678e-07	0.00144267	0.296366	0.999736
AC098656.1	2.81151	-4.44597e-08	0.00144269	0.941041	0.999736
AL627316.1	2.62513	-3.62461e-07	0.00144269	0.682421	0.999736
BARHL2	24.0913	-1.02576e-06	0.00144269	0.582085	0.999736
AC092805.1	4.70405	1.03534e-08	0.00144269	0.994437	0.999736
LINC02609	95.7824	3.53183e-06	0.00144268	0.745667	0.999736
LINC02788	69.0477	-1.17398e-06	0.00144268	0.714022	0.999736
LINC01763	2.24354	1.74358e-07	0.00144269	0.760458	0.999736
AC091614.1	0.29262	1.39002e-07	0.0014427	0.730446	0.999736
ZNF644	211.177	1.23994e-06	0.00144266	0.792105	0.999736
HFM1	52.3784	-3.40519e-07	0.00144269	0.997127	0.999736
CDC7	30.0213	1.21487e-07	0.00144269	0.987194	0.999736
TGFBR3	8.01846	1.07931e-06	0.00144269	0.289767	0.999736
BRDT	3.06302	4.98141e-07	0.00144269	0.44112	0.999736
EPHX4	17.8529	-2.07267e-06	0.00144269	0.179198	0.999736
BTBD8	131.9	1.90378e-06	0.00144267	0.707698	0.999736
AC104836.1	0.260112	-1.03022e-07	0.0014427	0.779623	0.999736
C1orf146	4.46179	6.71726e-07	0.00144269	0.395487	0.999736
GLMN	150.084	1.17179e-07	0.00144267	0.756618	0.999736
RPAP2	255.294	1.34571e-06	0.00144266	0.930939	0.999736
EVI5	148.708	1.21614e-06	0.00144267	0.647212	0.999736
RPL5	174.418	1.58476e-06	0.00144267	0.665764	0.999736
DIPK1A	130.748	-5.43652e-07	0.00144267	0.73095	0.999736
MTF2	302.201	1.71326e-06	0.00144265	0.758138	0.999736
TMED5	27.9648	2.04643e-07	0.00144269	0.927956	0.999736
CCDC18	172.732	9.09396e-07	0.00144267	0.843364	0.999736
CCDC18-AS1	273.28	4.90437e-06	0.00144266	0.343156	0.999736
DR1	18.4053	1.02613e-06	0.00144269	0.506915	0.999736
FNBP1L	298.543	-6.75627e-06	0.00144266	0.22362	0.999736
BCAR3	50.5107	-2.47738e-06	0.00144269	0.412115	0.999736
AL109613.1	0.739222	1.24977e-07	0.00144269	0.707874	0.999736
AL049796.1	1.79694	1.73952e-07	0.00144269	0.744354	0.999736
DNTTIP2	20.9624	-7.08677e-07	0.00144269	0.706765	0.999736
GCLM	13.9952	1.85561e-06	0.00144269	0.187128	0.999736
ABCA4	149.38	-3.97088e-06	0.00144268	0.281963	0.999736
AC093579.1	0.845352	1.12564e-07	0.00144269	0.709259	0.999736
ARHGAP29	47.9741	1.21831e-06	0.00144269	0.628284	0.999736
ARHGAP29-AS1	0.234233	1.21384e-07	0.0014427	0.755602	0.999736
AC118469.2	0.260112	-1.03022e-07	0.0014427	0.779623	0.999736
ABCD3	66.0972	4.04858e-06	0.00144269	0.733506	0.999736
F3	8.54119	1.58461e-06	0.00144269	0.0968288	0.999736
SLC44A3	4.15393	7.5895e-07	0.00144269	0.306317	0.999736
CNN3	27.0693	-4.76555e-07	0.00144269	0.881382	0.999736
AC105942.1	3.68744	7.95495e-07	0.00144269	0.520437	0.999736
ALG14	41.1045	7.14071e-07	0.00144269	0.938011	0.999736
AC095033.1	2.00989	1.88414e-07	0.00144269	0.728651	0.999736
TLCD4	6.08909	-8.05153e-07	0.00144269	0.364882	0.999736
AC092802.1	4.23569	-2.78364e-07	0.00144269	0.714706	0.999736
RWDD3	22.2522	6.84959e-07	0.00144269	0.701462	0.999736
AC092802.2	13.0698	-3.56759e-07	0.00144269	0.789645	0.999736
AC092802.4	0.472481	-1.74613e-07	0.0014427	0.563831	0.999736
AL445218.1	0.424737	-1.35842e-07	0.0014427	0.632726	0.999736
LINC02607	3.02341	-2.66125e-07	0.00144269	0.641543	0.999736
LINC01787	0.940947	4.59099e-09	0.00144269	0.989969	0.999736
PTBP2	367.163	-5.76785e-06	0.00144265	0.277767	0.999736
DPYD	19.3352	6.53709e-07	0.00144269	0.663697	0.999736
DPYD-AS1	8.48855	-4.76211e-08	0.00144269	0.967538	0.999736
MIR137HG	5.94174	-3.69611e-07	0.00144269	0.700951	0.999736
SNX7	11.0259	4.55526e-07	0.00144269	0.70653	0.999736
PLPPR5	83.616	-1.2681e-06	0.00144268	0.694012	0.999736
AL445433.2	20.1278	1.40127e-06	0.00144269	0.377961	0.999736
PLPPR4	51.8774	2.00601e-06	0.00144269	0.619174	0.999736
LINC01708	0.919083	-1.78455e-07	0.00144269	0.624457	0.999736
PALMD	8.26361	-7.08792e-07	0.00144269	0.512715	0.999736
FRRS1	0.819473	2.99661e-07	0.00144269	0.313338	0.999736
AGL	77.3872	5.91376e-07	0.00144268	0.842076	0.999736
AC118553.1	2.77441	7.66264e-10	0.00144269	0.998539	0.999736
SLC35A3	56.2581	1.80734e-06	0.00144269	0.510204	0.999736
MFSD14A	60.8494	-2.3098e-07	0.00144268	0.942695	0.999736
AC093019.2	36.0677	1.64104e-07	0.00144269	0.684402	0.999736
SASS6	32.405	8.78181e-07	0.00144269	0.667313	0.999736
TRMT13	87.0762	-1.19193e-06	0.00144268	0.716957	0.999736
LRRC39	113.327	-1.66833e-07	0.00144268	0.959593	0.999736
DBT	30.6647	-8.18225e-08	0.00144269	0.958166	0.999736
AL445928.2	67.3989	1.56425e-06	0.00144268	0.604144	0.999736
RTCA-AS1	40.245	7.11486e-07	0.00144269	0.812498	0.999736
RTCA	43.2684	2.82472e-07	0.00144269	0.911589	0.999736
CDC14A	15.6895	-2.89858e-07	0.00144269	0.84245	0.999736
AL589990.1	1.4678	2.266e-07	0.00144269	0.625207	0.999736
GPR88	2.08555	6.35967e-07	0.00144269	0.177423	0.999736
VCAM1	0.234233	1.21384e-07	0.0014427	0.755602	0.999736
EXTL2	30.7977	8.89434e-07	0.00144269	0.958576	0.999736
AC104506.1	5.44786	-1.88574e-07	0.00144269	0.87398	0.999736
SLC30A7	82.3521	6.37631e-07	0.00144268	0.882399	0.999736
DPH5	39.2365	9.68935e-07	0.00144269	0.64691	0.999736
AC093157.1	18.8382	-2.21981e-07	0.00144269	0.967563	0.999736
S1PR1	1.71268	3.19365e-07	0.00144269	0.482729	0.999736
LINC01307	2.31054	-4.12959e-07	0.00144269	0.416003	0.999736
LINC01709	1.79042	-3.13887e-07	0.00144269	0.509878	0.999736
OLFM3	825.396	3.67433e-05	0.00144286	0.449681	0.999736
AC114485.1	97.1068	3.76738e-07	0.00144268	0.914235	0.999736
AC099567.1	0.919083	-1.78455e-07	0.00144269	0.624457	0.999736
COL11A1	391.102	-5.78346e-06	0.00144266	0.0882991	0.999736
AC095032.2	1.23357	1.32843e-07	0.00144269	0.769212	0.999736
AC095032.1	16.2424	-3.70518e-07	0.00144269	0.804001	0.999736
RNPC3	141.045	3.40264e-07	0.00144267	0.956372	0.999736
AMY2B	46.2025	-9.34724e-07	0.00144269	0.715628	0.999736
AL591888.1	0.706714	-9.35592e-08	0.00144269	0.78395	0.999736
LINC01676	0.871339	-1.41644e-07	0.00144269	0.672872	0.999736
LINC01677	0.234233	1.21384e-07	0.0014427	0.755602	0.999736
AL355306.2	0.973455	2.2045e-07	0.00144269	0.545668	0.999736
LINC01661	0.212369	-9.87402e-08	0.0014427	0.802879	0.999736
PRMT6	5.10954	4.22073e-07	0.00144269	0.620582	0.999736
NTNG1	119.675	-2.75707e-07	0.00144267	0.669849	0.999736
VAV3	25.3589	-1.52792e-07	0.00144269	0.92972	0.999736
VAV3-AS1	0.526853	1.95976e-07	0.0014427	0.494576	0.999736
SLC25A24	23.8151	-1.17265e-06	0.00144269	0.54517	0.999736
AL359258.2	1.25945	-7.2329e-08	0.00144269	0.844815	0.999736
FAM102B	44.0244	-1.00551e-06	0.00144269	0.678152	0.999736
HENMT1	1.55207	3.58821e-08	0.00144269	0.941139	0.999736
AL160171.1	1.2117	-7.04299e-08	0.00144269	0.870158	0.999736
PRPF38B	40.5357	-6.0485e-08	0.00144269	0.994132	0.999736
FNDC7	0.234233	1.21384e-07	0.0014427	0.755602	0.999736
STXBP3	42.5139	3.72598e-06	0.00144269	0.848647	0.999736
AKNAD1	52.3368	-2.87218e-06	0.00144269	0.260431	0.999736
GPSM2	186.698	1.86111e-06	0.00144266	0.696365	0.999736
CLCC1	17.5559	1.2842e-06	0.00144269	0.405331	0.999736
WDR47	76.6734	-1.34317e-06	0.00144268	0.639485	0.999736
TAF13	16.0038	9.12652e-08	0.00144269	0.912498	0.999736
AL356488.3	9.95165	4.80945e-07	0.00144269	0.675391	0.999736
TMEM167B	22.0346	-7.81355e-07	0.00144269	0.653321	0.999736
AL356488.2	1.3722	3.29552e-07	0.00144269	0.398293	0.999736
C1orf194	2.96148	2.32631e-07	0.00144269	0.719308	0.999736
KIAA1324	42.4487	-1.57399e-06	0.00144269	0.537208	0.999736
CELSR2	14.3869	-4.25673e-07	0.00144269	0.745398	0.999736
PSRC1	5.08093	-1.00011e-07	0.00144269	0.931231	0.999736
MYBPHL	1.54805	4.13292e-07	0.00144269	0.323002	0.999736
SORT1	63.5965	-2.03488e-06	0.00144269	0.580268	0.999736
PSMA5	33.2975	3.56959e-07	0.00144269	0.869635	0.999736
ATXN7L2	6.53017	7.4717e-07	0.00144269	0.428472	0.999736
CYB561D1	10.1513	-2.64879e-07	0.00144269	0.822535	0.999736
AMIGO1	1.89655	-3.49937e-07	0.00144269	0.491073	0.999736
GPR61	6.48784	-7.24655e-07	0.00144269	0.426242	0.999736
AL355310.3	0.260112	-1.03022e-07	0.0014427	0.779623	0.999736
GNAI3	130.868	-3.26622e-06	0.00144268	0.393706	0.999736
AL355310.1	0.472481	-1.74613e-07	0.0014427	0.563831	0.999736
GNAT2	9.58598	7.66647e-07	0.00144269	0.533765	0.999736
AMPD2	13.9933	1.01477e-06	0.00144269	0.437339	0.999736
GSTM4	3.68697	-6.57385e-07	0.00144269	0.343485	0.999736
GSTM2	5.60127	-3.89066e-07	0.00144269	0.678192	0.999736
GSTM1	0.212369	-9.87402e-08	0.0014427	0.802879	0.999736
AC000032.1	0.706714	-9.35592e-08	0.00144269	0.78395	0.999736
GSTM5	1.2117	-7.04299e-08	0.00144269	0.870158	0.999736
GSTM3	22.9618	-1.7921e-06	0.00144269	0.312998	0.999736
LINC01768	0.706714	-9.35592e-08	0.00144269	0.78395	0.999736
CSF1	1.74978	2.65329e-07	0.00144269	0.553404	0.999736
AHCYL1	62.9255	1.90167e-06	0.00144269	0.489792	0.999736
STRIP1	30.7816	3.84117e-07	0.00144269	0.851964	0.999736
AL160006.1	2.73789	1.74572e-07	0.00144269	0.786777	0.999736
ALX3	5.59657	-1.11056e-08	0.00144269	0.987112	0.999736
LINC01397	1.42407	-1.6561e-07	0.00144269	0.727549	0.999736
SLC6A17	13.1681	-1.26485e-06	0.00144269	0.458113	0.999736
AL355990.1	2.14864	3.20209e-07	0.00144269	0.560795	0.999736
KCNC4	4.44795	-2.94716e-07	0.00144269	0.71593	0.999736
RBM15-AS1	6.63712	-5.09606e-07	0.00144269	0.596616	0.999736
RBM15	16.4547	-4.53675e-07	0.00144269	0.762719	0.999736
LAMTOR5-AS1	78.6205	3.50654e-06	0.00144268	0.266163	0.999736
SLC16A4	105.361	8.1559e-08	0.00144268	0.957394	0.999736
AL355488.1	9.31663	-3.62664e-07	0.00144269	0.752379	0.999736
LAMTOR5	30.738	4.45761e-08	0.00144269	0.979375	0.999736
KCNA2	5.60388	4.25295e-07	0.00144269	0.637182	0.999736
AL365361.1	0.468466	1.54591e-07	0.0014427	0.571068	0.999736
KCNA3	0.260112	-1.03022e-07	0.0014427	0.779623	0.999736
CD53	1.52619	2.48729e-07	0.00144269	0.597918	0.999736
AL360270.2	0.754457	-9.50424e-08	0.00144269	0.766715	0.999736
AL360270.1	14.3128	-4.0628e-07	0.00144269	0.753098	0.999736
LRIF1	58.2611	3.81812e-07	0.00144268	0.890443	0.999736
AL360270.3	0.468466	1.54591e-07	0.0014427	0.571068	0.999736
DRAM2	36.1315	-5.62162e-07	0.00144269	0.79755	0.999736
CEPT1	59.5382	4.76667e-07	0.00144268	0.933879	0.999736
AL355816.1	0.446602	7.42171e-09	0.00144269	0.970917	0.999736
AL355816.2	1.80816	3.01209e-07	0.00144269	0.526127	0.999736
DENND2D	0.765101	-7.69297e-08	0.00144269	0.806052	0.999736
PIFO	0.424737	-1.35842e-07	0.0014427	0.632726	0.999736
OVGP1	5.03778	-3.12077e-07	0.00144269	0.706547	0.999736
AL390195.2	2.85675	-9.09118e-07	0.00144269	0.101196	0.999736
AL390195.1	1.39819	4.30711e-08	0.00144269	0.923596	0.999736
WDR77	5.4499	5.28753e-07	0.00144269	0.545252	0.999736
ATP5PB	34.805	1.41348e-06	0.00144269	0.930528	0.999736
C1orf162	4.7472	1.5389e-07	0.00144269	0.771204	0.999736
TMIGD3	1.23357	1.32843e-07	0.00144269	0.769212	0.999736
RAP1A	110.327	-8.51318e-07	0.00144268	0.731561	0.999736
INKA2	53.5857	2.25649e-06	0.00144269	0.400143	0.999736
INKA2-AS1	3.22571	-2.95229e-07	0.00144269	0.639745	0.999736
AL049557.1	3.80224	6.10782e-07	0.00144269	0.394101	0.999736
DDX20	17.7884	-6.23231e-07	0.00144269	0.691068	0.999736
KCND3	83.0157	1.78203e-06	0.00144268	0.584374	0.999736
LINC01750	0.919083	-1.78455e-07	0.00144269	0.624457	0.999736
AL445426.1	0.234233	1.21384e-07	0.0014427	0.755602	0.999736
CTTNBP2NL	92.145	6.00594e-07	0.00144268	0.731558	0.999736
WNT2B	53.194	-2.61006e-06	0.00144269	0.413462	0.999736
AL354760.1	0.468466	1.54591e-07	0.0014427	0.571068	0.999736
ST7L	123.023	-1.29654e-07	0.00144267	0.703077	0.999736
CAPZA1	95.3672	-1.21452e-06	0.00144268	0.655485	0.999736
MOV10	5.61912	4.53483e-07	0.00144269	0.826772	0.999736
AL603832.1	2.59513	3.87004e-07	0.00144269	0.487607	0.999736
RHOC	5.97274	1.10356e-06	0.00144269	0.210815	0.999736
PPM1J	3.01527	4.5451e-07	0.00144269	0.450639	0.999736
TAFA3	3.48775	3.10235e-07	0.00144269	0.65499	0.999736
LINC01356	3.39023	-3.31859e-07	0.00144269	0.635271	0.999736
LINC01357	25.8259	4.90273e-08	0.00144269	0.979062	0.999736
SLC16A1	121.911	4.04635e-06	0.00144268	0.359859	0.999736
SLC16A1-AS1	222.054	-5.30421e-06	0.00144267	0.363032	0.999736
AL390242.1	75.1531	-1.82855e-06	0.00144268	0.561136	0.999736
LRIG2-DT	181.954	-1.81309e-06	0.00144267	0.673565	0.999736
LRIG2	89.3642	-1.33112e-06	0.00144268	0.71596	0.999736
MAGI3	310.166	-1.35752e-06	0.00144265	0.560852	0.999736
PHTF1	85.0602	1.78827e-06	0.00144268	0.539092	0.999736
RSBN1	78.7854	-1.59397e-06	0.00144268	0.653653	0.999736
AL137856.1	2.18516	1.60341e-07	0.00144269	0.781788	0.999736
PTPN22	2.88524	-3.48542e-07	0.00144269	0.580431	0.999736
AP4B1-AS1	21.2058	-8.00286e-07	0.00144269	0.691557	0.999736
BCL2L15	0.739222	1.24977e-07	0.00144269	0.707874	0.999736
AP4B1	10.0239	-3.34135e-07	0.00144269	0.783355	0.999736
DCLRE1B	0.845352	1.12564e-07	0.00144269	0.709259	0.999736
HIPK1-AS1	6.94748	2.5662e-07	0.00144269	0.798671	0.999736
HIPK1	39.2403	8.91215e-07	0.00144269	0.701382	0.999736
OLFML3	1.84469	1.60183e-07	0.00144269	0.767355	0.999736
SYT6	25.2947	-5.48864e-07	0.00144269	0.596058	0.999736
AL121999.1	1.15332	-5.67901e-08	0.00144269	0.844864	0.999736
TRIM33	175.175	-4.29943e-06	0.00144267	0.357786	0.999736
BCAS2	34.9456	1.00547e-06	0.00144269	0.63994	0.999736
DENND2C	5.6703	-2.64429e-07	0.00144269	0.7241	0.999736
NRAS	5.98145	3.53918e-07	0.00144269	0.687412	0.999736
CSDE1	96.4053	2.18283e-06	0.00144268	0.578786	0.999736
SIKE1	24.4426	7.38731e-07	0.00144269	0.545144	0.999736
SYCP1	0.212369	-9.87402e-08	0.0014427	0.802879	0.999736
TSPAN2	20.9912	2.86054e-07	0.00144269	0.864651	0.999736
NGF-AS1	1.58457	2.59668e-07	0.00144269	0.579349	0.999736
NGF	3.18037	5.89695e-07	0.00144269	0.323906	0.999736
VANGL1	9.87395	-5.96762e-07	0.00144269	0.60694	0.999736
CASQ2	0.504989	2.36261e-08	0.00144269	0.941831	0.999736
NHLH2	12.7424	5.01762e-07	0.00144269	0.694199	0.999736
LINC01649	15.8721	1.3668e-07	0.00144269	0.950095	0.999736
SLC22A15	56.6758	2.00296e-07	0.00144269	0.864035	0.999736
AL365318.1	3.10023	3.45422e-07	0.00144269	0.599405	0.999736
MAB21L3	0.260112	-1.03022e-07	0.0014427	0.779623	0.999736
ATP1A1	149.334	-2.56816e-06	0.00144267	0.53656	0.999736
ATP1A1-AS1	62.2855	1.18879e-06	0.00144268	0.646831	0.999736
LINC01762	0.234233	1.21384e-07	0.0014427	0.755602	0.999736
CD58	2.59513	3.87004e-07	0.00144269	0.487607	0.999736
IGSF3	22.7645	-5.7396e-07	0.00144269	0.733129	0.999736
PTGFRN	32.0933	-9.18477e-07	0.00144269	0.843019	0.999736
CD101	2.7465	-4.66474e-07	0.00144269	0.434335	0.999736
AL445231.1	1.13145	-2.59428e-07	0.00144269	0.502805	0.999736
TTF2	16.1321	8.9913e-08	0.00144269	0.954584	0.999736
TRIM45	6.62236	-6.55889e-08	0.00144269	0.942521	0.999736
VTCN1	12.2416	3.71987e-08	0.00144269	0.979947	0.999736
LINC01525	5.62575	6.10427e-07	0.00144269	0.49618	0.999736
AL358072.1	0.999334	2.35756e-08	0.00144269	0.952505	0.999736
MAN1A2	139.741	-2.51743e-06	0.00144268	0.515585	0.999736
AL157902.1	0.212369	-9.87402e-08	0.0014427	0.802879	0.999736
TENT5C	0.797608	1.25584e-07	0.00144269	0.690546	0.999736
GDAP2	51.8978	6.50697e-07	0.00144269	0.719245	0.999736
WDR3	27.1706	1.21902e-06	0.00144269	0.531228	0.999736
SPAG17	13.5143	7.9952e-07	0.00144269	0.579175	0.999736
TBX15	0.468466	1.54591e-07	0.0014427	0.571068	0.999736
WARS2	31.0909	-2.98362e-06	0.00144269	0.135121	0.999736
WARS2-IT1	3.028	-6.0406e-07	0.00144269	0.339725	0.999736
WARS2-AS1	39.8715	3.37253e-06	0.00144269	0.905229	0.999736
AL359915.1	5.48381	-4.26526e-07	0.00144269	0.62975	0.999736
LINC01780	0.552732	1.02462e-08	0.00144269	0.966116	0.999736
LINC00622	0.446602	7.42171e-09	0.00144269	0.970917	0.999736
ZNF697	9.11938	-5.6499e-07	0.00144269	0.72196	0.999736
PHGDH	14.446	-4.33979e-07	0.00144269	0.77144	0.999736
NOTCH2	22.5912	1.93584e-06	0.00144269	0.276513	0.999736
SEC22B	42.2718	1.75962e-06	0.00144269	0.542543	0.999736
NBPF26	3.7631	-1.04921e-08	0.00144269	0.988192	0.999736
AC253572.2	0.234233	1.21384e-07	0.0014427	0.755602	0.999736
LINC00623	12.4639	-5.21008e-08	0.00144269	0.969992	0.999736
FAM72B	0.234233	1.21384e-07	0.0014427	0.755602	0.999736
SRGAP2C	33.4216	-3.50503e-07	0.00144269	0.865616	0.999736
SRGAP2-AS1	24.3628	1.09703e-06	0.00144269	0.534336	0.999736
LINC02798	16.9583	-1.16171e-06	0.00144269	0.529969	0.999736
AL592494.2	0.526853	1.95976e-07	0.0014427	0.494576	0.999736
LINC02591	6.09357	-9.20528e-07	0.00144269	0.274099	0.999736
HIST2H3PS2	1.48705	-3.76136e-07	0.00144269	0.365171	0.999736
AC246680.1	0.234233	1.21384e-07	0.0014427	0.755602	0.999736
LINC02802	18.8492	2.01221e-06	0.00144269	0.192988	0.999736
AC246785.3	1.03184	1.88645e-07	0.00144269	0.5192	0.999736
NBPF15	16.1526	1.15986e-06	0.00144269	0.34146	0.999736
FP700111.1	8.47436	5.09184e-07	0.00144269	0.641173	0.999736
SRGAP2B	39.3311	5.77265e-07	0.00144269	0.787778	0.999736
FAM72D	0.234233	1.21384e-07	0.0014427	0.755602	0.999736
AC245014.1	0.765101	-7.69297e-08	0.00144269	0.806052	0.999736
NBPF20	4.19045	5.94874e-07	0.00144269	0.431247	0.999736
AC239860.4	0.29262	1.39002e-07	0.0014427	0.730446	0.999736
GPR89A	21.5767	2.34908e-07	0.00144269	0.888415	0.999736
PDZK1	25.1761	6.96262e-07	0.00144269	0.705031	0.999736
CD160	10.0768	1.27712e-06	0.00144269	0.267426	0.999736
RNF115	126.365	3.58813e-07	0.00144267	0.91644	0.999736
POLR3C	28.4094	1.22669e-06	0.00144269	0.541967	0.999736
NUDT17	4.81279	8.1141e-07	0.00144269	0.31906	0.999736
PIAS3	11.4287	1.24176e-07	0.00144269	0.924947	0.999736
ANKRD35	1.03184	1.88645e-07	0.00144269	0.5192	0.999736
ITGA10	4.34834	2.12501e-07	0.00144269	0.782359	0.999736
PEX11B	21.8873	-4.15715e-07	0.00144269	0.830116	0.999736
RBM8A	33.3517	1.26492e-06	0.00144269	0.666746	0.999736
LIX1L-AS1	36.1051	6.22392e-07	0.00144269	0.799517	0.999736
LIX1L	19.6231	-9.81143e-07	0.00144269	0.775744	0.999736
ANKRD34A	4.71469	5.2372e-08	0.00144269	0.97577	0.999736
POLR3GL	28.5791	2.78356e-06	0.00144269	0.160144	0.999736
TXNIP	237.242	-7.28546e-07	0.00144266	0.881392	0.999736
HJV	1.6258	-2.59476e-07	0.00144269	0.57799	0.999736
AC239799.2	2.50366	1.8104e-07	0.00144269	0.9065	0.999736
LINC01719	3.96884	1.47958e-07	0.00144269	0.485614	0.999736
NBPF10	0.552732	1.02462e-08	0.00144269	0.966116	0.999736
AC245407.2	4.02734	-5.8887e-07	0.00144269	0.4321	0.999736
NBPF12	28.3974	1.17939e-06	0.00144269	0.575021	0.999736
PRKAB2	27.2899	-1.21196e-06	0.00144269	0.514387	0.999736
AC242426.2	26.924	2.69491e-07	0.00144269	0.889109	0.999736
FMO5	28.3147	-1.66327e-06	0.00144269	0.396574	0.999736
CHD1L	2.09415	1.36935e-08	0.00144269	0.980473	0.999736
LINC00624	50.2168	1.80749e-06	0.00144269	0.311698	0.999736
BCL9	73.112	-4.69515e-07	0.00144268	0.877977	0.999736
ACP6	22.9986	1.32565e-06	0.00144269	0.462147	0.999736
GPR89B	24.5261	4.79998e-07	0.00144269	0.795122	0.999736
AC239803.1	1.50432	5.04657e-08	0.00144269	0.916485	0.999736
LINC02804	0.7027	2.22588e-07	0.0014427	0.408009	0.999736
NBPF11	25.4884	5.06628e-07	0.00144269	0.807632	0.999736
AC239809.3	0.87786	2.69882e-07	0.0014427	0.327047	0.999736
LINC01731	0.754457	-9.50424e-08	0.00144269	0.766715	0.999736
LINC01138	86.8273	-1.19709e-06	0.00144268	0.664004	0.999736
AC245100.1	3.59196	-4.28025e-07	0.00144269	0.537233	0.999736
PPIAL4G	2.03577	-5.00317e-08	0.00144269	0.994913	0.999736
NBPF14	2.45591	8.48988e-08	0.00144269	0.888855	0.999736
NUDT4B	0.260112	-1.03022e-07	0.0014427	0.779623	0.999736
PDE4DIP	92.7279	3.28008e-06	0.00144268	0.261578	0.999736
AC239802.2	0.812844	-8.00332e-08	0.00144269	0.788925	0.999736
AC239804.1	0.765101	-7.69297e-08	0.00144269	0.806052	0.999736
NBPF9	9.84598	7.31011e-07	0.00144269	0.535894	0.999736
AC245297.3	78.1823	1.7523e-06	0.00144268	0.757685	0.999736
AC245297.2	3.02789	-4.6077e-07	0.00144269	0.433533	0.999736
NOTCH2NLC	4.40021	-3.93085e-07	0.00144269	0.72977	0.999736
NBPF19	3.97547	-1.05348e-07	0.00144269	0.895397	0.999736
AC242842.1	0.29262	1.39002e-07	0.0014427	0.730446	0.999736
HIST2H2BF	4.32304	5.0588e-07	0.00144269	0.499333	0.999736
HIST2H4B	0.234233	1.21384e-07	0.0014427	0.755602	0.999736
AC239868.1	1.89243	1.69097e-07	0.00144269	0.803128	0.999736
HIST2H2BE	5.79439	5.26018e-07	0.00144269	0.868223	0.999736
HIST2H2AC	5.93371	4.09393e-07	0.00144269	0.679711	0.999736
BOLA1	4.44336	-3.44082e-08	0.00144269	0.976464	0.999736
SV2A	65.1662	1.23248e-06	0.00144268	0.675049	0.999736
SF3B4	9.42286	-4.44743e-07	0.00144269	0.698977	0.999736
MTMR11	3.16263	-7.11842e-09	0.00144269	0.98957	0.999736
OTUD7B	58.701	-6.88263e-07	0.00144268	0.809958	0.999736
AC244033.2	36.7021	-1.3068e-08	0.00144269	0.993146	0.999736
VPS45	168.297	1.34844e-06	0.00144267	0.748527	0.999736
PLEKHO1	24.0152	8.4775e-08	0.00144269	0.964434	0.999736
AC242988.2	1.73856	1.15799e-07	0.00144269	0.765678	0.999736
ANP32E	42.4875	6.53557e-07	0.00144269	0.856911	0.999736
AC242988.1	0.919083	-1.78455e-07	0.00144269	0.624457	0.999736
CA14	9.4944	5.35706e-07	0.00144269	0.686487	0.999736
APH1A	18.6187	-4.45992e-07	0.00144269	0.779234	0.999736
C1orf54	72.5403	7.54508e-07	0.00144268	0.777533	0.999736
CIART	5.97414	-5.31379e-08	0.00144269	0.952415	0.999736
MRPS21	40.0547	-4.66734e-07	0.00144269	0.836203	0.999736
PRPF3	121.628	-2.25896e-06	0.00144267	0.583334	0.999736
RPRD2	283.548	3.86677e-06	0.00144266	0.584083	0.999736
TARS2	30.9633	-1.42604e-06	0.00144269	0.508922	0.999736
ECM1	2.92438	2.78952e-07	0.00144269	0.669334	0.999736
FALEC	16.3946	8.83906e-07	0.00144269	0.543379	0.999736
AL356356.1	0.446602	7.42171e-09	0.00144269	0.970917	0.999736
ADAMTSL4	2.44057	3.48496e-07	0.00144269	0.503679	0.999736
ADAMTSL4-AS1	19.6589	-6.60218e-07	0.00144269	0.685291	0.999736
MCL1	22.2775	3.59362e-07	0.00144269	0.838534	0.999736
ENSA	246.892	1.93485e-06	0.00144266	0.616585	0.999736
GOLPH3L	41.1725	1.65478e-06	0.00144269	0.487564	0.999736
HORMAD1	1.44995	-3.44644e-07	0.00144269	0.398824	0.999736
CTSS	1.63644	-2.44724e-07	0.00144269	0.610924	0.999736
CTSK	4.98143	3.40907e-07	0.00144269	0.689188	0.999736
ARNT	107.969	-5.87917e-07	0.00144268	0.86533	0.999736
CTXND2	4.84076	-5.13242e-07	0.00144269	0.518936	0.999736
SETDB1	64.0924	-4.01463e-06	0.00144269	0.969211	0.999736
CERS2	19.1964	2.26581e-06	0.00144269	0.665397	0.999736
ANXA9	2.38287	3.09581e-07	0.00144269	0.472664	0.999736
MINDY1	7.28806	1.73166e-07	0.00144269	0.868417	0.999736
PRUNE1	22.3916	8.01491e-07	0.00144269	0.649115	0.999736
BNIPL	17.3637	-5.33955e-07	0.00144269	0.726821	0.999736
C1orf56	56.6319	2.26159e-06	0.00144269	0.383004	0.999736
CDC42SE1	98.3455	-2.89151e-06	0.00144268	0.981513	0.999736
MLLT11	34.1951	-1.52228e-06	0.00144269	0.527943	0.999736
GABPB2	27.9563	3.82268e-07	0.00144269	0.720024	0.999736
AL592424.1	0.780336	-2.37308e-07	0.0014427	0.396805	0.999736
SEMA6C	23.6789	-4.54895e-07	0.00144269	0.799066	0.999736
SCNM1	12.4427	-2.03197e-07	0.00144269	0.878351	0.999736
LYSMD1	7.90779	-5.0478e-07	0.00144269	0.677443	0.999736
VPS72	19.9496	-1.65893e-06	0.00144269	0.436351	0.999736
PIP5K1A	247.36	-1.72365e-07	0.00144266	0.962933	0.999736
PSMD4	55.354	-1.08882e-06	0.00144269	0.61491	0.999736
ZNF687-AS1	1.28794	4.77227e-07	0.00144269	0.148053	0.999736
ZNF687	5.359	1.48828e-07	0.00144269	0.734515	0.999736
PI4KB	37.3201	2.33963e-07	0.00144269	0.920587	0.999736
RFX5	9.02292	1.7711	2.04498	0.00541817	0.999736
AL391069.1	0.234233	1.21384e-07	0.0014427	0.755602	0.999736
SELENBP1	0.494345	-5.62488e-09	0.00144269	0.995125	0.999736
PSMB4	22.0585	1.15942e-06	0.00144269	0.49721	0.999736
POGZ	235.751	-5.73241e-07	0.00144266	0.9286	0.999736
CGN	9.94513	2.564e-08	0.00144269	0.989075	0.999736
TUFT1	5.68553	-4.83023e-07	0.00144269	0.53746	0.999736
AL365436.2	2.0139	-1.80711e-07	0.00144269	0.726272	0.999736
SNX27	90.8419	2.34186e-06	0.00144268	0.526884	0.999736
AL391335.1	3.24758	-1.36543e-07	0.00144269	0.829608	0.999736
CELF3	38.941	5.46171e-07	0.00144269	0.865613	0.999736
AL589765.1	9.81359	4.2698e-07	0.00144269	0.722393	0.999736
RIIAD1	7.06849	-2.92008e-07	0.00144269	0.788561	0.999736
AL589765.7	5.64051	1.37084e-07	0.00144269	0.865461	0.999736
OAZ3	0.684849	-2.50431e-07	0.00144269	0.406527	0.999736
AL589765.4	0.732593	-2.64687e-07	0.00144269	0.381674	0.999736
TDRKH	25.0439	-1.36318e-06	0.00144269	0.722156	0.999736
TDRKH-AS1	9.3378	-1.48421e-07	0.00144269	0.86383	0.999736
AL589765.6	1.63644	-2.44724e-07	0.00144269	0.610924	0.999736
C2CD4D-AS1	0.761086	2.99201e-07	0.00144269	0.339189	0.999736
THEM5	0.260112	-1.03022e-07	0.0014427	0.779623	0.999736
THEM4	38.4162	8.63055e-07	0.00144269	0.720347	0.999736
AL450992.2	46.0819	-7.67229e-07	0.00144269	0.758571	0.999736
S100A10	1.15332	-5.67901e-08	0.00144269	0.844864	0.999736
AL450992.1	0.684849	-2.50431e-07	0.00144269	0.406527	0.999736
S100A11	1.61708	4.46067e-07	0.00144269	0.29202	0.999736
TCHH	3.3165	-1.85163e-08	0.00144269	0.97642	0.999736
FLG-AS1	3.45844	8.94324e-07	0.00144269	0.111284	0.999736
HRNR	0.526853	1.95976e-07	0.0014427	0.494576	0.999736
FLG	0.260112	-1.03022e-07	0.0014427	0.779623	0.999736
FLG2	0.234233	1.21384e-07	0.0014427	0.755602	0.999736
LINC01527	0.234233	1.21384e-07	0.0014427	0.755602	0.999736
LOR	1.63232	2.20307e-07	0.00144269	0.621276	0.999736
S100A6	8.54862	2.11154e-06	0.00144269	0.0381354	0.999736
S100A4	0.494345	-5.62488e-09	0.00144269	0.995125	0.999736
BX470102.2	0.732593	-2.64687e-07	0.00144269	0.381674	0.999736
S100A16	1.11209	3.83834e-07	0.00144269	0.202132	0.999736
S100A13	1.92505	-2.87682e-07	0.00144269	0.637027	0.999736
S100A1	0.234233	1.21384e-07	0.0014427	0.755602	0.999736
AL162258.2	0.446602	7.42171e-09	0.00144269	0.970917	0.999736
CHTOP	40.3807	-2.34448e-07	0.00144269	0.921945	0.999736
SNAPIN	15.1824	7.66093e-07	0.00144269	0.590009	0.999736
ILF2	25.8203	1.04894e-06	0.00144269	0.571638	0.999736
NPR1	1.49368	1.88124e-08	0.00144269	0.969493	0.999736
INTS3	56.4697	-3.43993e-06	0.00144269	0.188703	0.999736
AL513523.4	3.40547	-5.2531e-07	0.00144269	0.417956	0.999736
AL513523.3	1.43128	3.05713e-07	0.00144269	0.396294	0.999736
SLC27A3	1.79694	1.73952e-07	0.00144269	0.744354	0.999736
GATAD2B	236.982	2.62718e-06	0.00144266	0.636619	0.999736
AL358472.5	7.02075	-2.33995e-07	0.00144269	0.802465	0.999736
DENND4B	19.0994	1.75023e-06	0.00144269	0.221502	0.999736
CRTC2	14.7698	8.39253e-07	0.00144269	0.515073	0.999736
SLC39A1	12.203	1.36988e-06	0.00144269	0.303654	0.999736
AL358472.4	4.88584	4.20766e-07	0.00144269	0.585283	0.999736
AL358472.3	1.76042	3.43532e-07	0.00144269	0.484195	0.999736
CREB3L4	8.59525	4.69476e-08	0.00144269	0.944271	0.999736
JTB	36.8513	2.96911e-07	0.00144269	0.893459	0.999736
AL358472.2	2.3909	-3.79992e-07	0.00144269	0.541944	0.999736
RAB13	7.65431	8.7056e-08	0.00144269	0.944442	0.999736
RPS27	176.87	0.422967	0.349659	0.00334817	0.999736
NUP210L	440.189	3.16753e-06	0.00144264	0.619208	0.999736
TPM3	57.6763	-6.31024e-07	0.00144268	0.88698	0.999736
C1orf189	2.1958	1.75263e-07	0.00144269	0.75324	0.999736
C1orf43	44.7436	1.58396e-06	0.00144269	0.565743	0.999736
UBAP2L	62.748	-7.80971e-07	0.00144268	0.594483	0.999736
HAX1	29.6908	2.86044e-06	0.00144269	0.147732	0.999736
ATP8B2	55.622	-1.77674e-06	0.00144269	0.72653	0.999736
IL6R	0.684849	-2.50431e-07	0.00144269	0.406527	0.999736
SHE	1.17518	9.60981e-08	0.00144269	0.812472	0.999736
TDRD10	0.739222	1.24977e-07	0.00144269	0.707874	0.999736
UBE2Q1	7.21893	2.18499e-07	0.00144269	0.831695	0.999736
UBE2Q1-AS1	0.212369	-9.87402e-08	0.0014427	0.802879	0.999736
AL592078.2	4.09293	-7.66212e-08	0.00144269	0.964578	0.999736
CHRNB2	4.52157	-5.35043e-07	0.00144269	0.529166	0.999736
ADAR	101.801	-5.54519e-07	0.00144268	0.76867	0.999736
KCNN3	23.4788	8.20756e-08	0.00144269	0.961867	0.999736
PMVK	20.9577	-7.1983e-07	0.00144269	0.852207	0.999736
AL451085.1	0.962811	1.62054e-07	0.00144269	0.616728	0.999736
PBXIP1	6.73615	-9.66793e-07	0.00144269	0.264353	0.999736
PYGO2	5.90052	1.60264e-07	0.00144269	0.864781	0.999736
AL451085.2	6.21959	2.00569e-07	0.00144269	0.836491	0.999736
SHC1	13.306	4.11442e-07	0.00144269	0.783836	0.999736
CKS1B	4.39619	1.13751e-07	0.00144269	0.890252	0.999736
FLAD1	22.4346	-4.73285e-07	0.00144269	0.770669	0.999736
ZBTB7B	3.06772	1.58345e-07	0.00144269	0.837144	0.999736
DCST2	5.16187	1.55954e-07	0.00144269	0.857918	0.999736
DCST1	6.76773	5.19902e-07	0.00144269	0.632774	0.999736
DCST1-AS1	0.706714	-9.35592e-08	0.00144269	0.78395	0.999736
ADAM15	9.47311	4.16658e-07	0.00144269	0.719236	0.999736
EFNA4	0.717357	-5.41729e-08	0.00144269	0.85162	0.999736
EFNA3	7.69484	-5.87281e-07	0.00144269	0.654211	0.999736
EFNA1	4.78441	1.06897e-07	0.00144269	0.903873	0.999736
SLC50A1	13.2221	8.97192e-07	0.00144269	0.533227	0.999736
DPM3	12.7372	6.80146e-07	0.00144269	0.583334	0.999736
KRTCAP2	45.3944	4.7167e-07	0.00144269	0.853197	0.999736
TRIM46	19.7322	-9.50879e-07	0.00144269	0.47644	0.999736
MUC1	0.761086	2.99201e-07	0.00144269	0.339189	0.999736
AC234582.1	5.57789	7.31517e-07	0.00144269	0.40899	0.999736
THBS3	10.1446	-5.42426e-07	0.00144269	0.633542	0.999736
MTX1	5.74711	3.8595e-07	0.00144269	0.671278	0.999736
GBA	5.20904	2.33234e-08	0.00144269	0.981092	0.999736
FAM189B	11.4693	-3.6664e-07	0.00144269	0.741093	0.999736
SCAMP3	36.846	-1.00134e-08	0.00144269	0.988203	0.999736
CLK2	19.2451	-6.67654e-07	0.00144269	0.690212	0.999736
HCN3	10.4492	1.60702e-06	0.00144269	0.237736	0.999736
PKLR	1.81881	4.0949e-07	0.00144269	0.465861	0.999736
FDPS	63.394	1.21225e-06	0.00144268	0.674296	0.999736
RUSC1-AS1	6.61845	2.71074e-07	0.00144269	0.822874	0.999736
RUSC1	7.09093	3.31974e-08	0.00144269	0.976282	0.999736
ASH1L	405.812	-3.14829e-06	0.00144265	0.714971	0.999736
ASH1L-IT1	0.845352	1.12564e-07	0.00144269	0.709259	0.999736
ASH1L-AS1	11.695	-1.34387e-06	0.00144269	0.266167	0.999736
MSTO1	10.2276	1.86723e-07	0.00144269	0.796489	0.999736
AL353807.5	3.01987	2.58488e-07	0.00144269	0.698343	0.999736
YY1AP1	78.4568	-8.02345e-07	0.00144268	0.798701	0.999736
DAP3	118.895	-4.91387e-06	0.00144268	0.95248	0.999736
AL162734.1	1.69942	-4.63279e-07	0.00144269	0.292079	0.999736
GON4L	153.476	1.16221e-06	0.00144267	0.836169	0.999736
SYT11	98.181	8.39295e-07	0.00144268	0.796207	0.999736
RIT1	23.8892	6.52774e-07	0.00144269	0.760065	0.999736
KHDC4	80.4673	-2.15603e-06	0.00144268	0.504371	0.999736
ARHGEF2	24.1219	-1.61831e-06	0.00144269	0.400201	0.999736
AL355388.2	1.22694	-2.86497e-07	0.00144269	0.465588	0.999736
AL355388.1	2.77499	1.20107e-07	0.00144269	0.848645	0.999736
AL355388.3	16.913	-1.0421e-07	0.00144269	0.952343	0.999736
SSR2	48.4905	1.20783e-06	0.00144269	0.627897	0.999736
UBQLN4	7.85603	-4.70998e-08	0.00144269	0.966215	0.999736
LAMTOR2	10.7219	3.11735e-07	0.00144269	0.8045	0.999736
RAB25	0.732593	-2.64687e-07	0.00144269	0.381674	0.999736
MEX3A	30.168	-1.25379e-06	0.00144269	0.809113	0.999736
LMNA	81.9642	-7.41919e-07	0.00144268	0.810125	0.999736
SEMA4A	6.96946	3.56685e-07	0.00144269	0.72511	0.999736
SLC25A44	15.5719	9.40809e-07	0.00144269	0.525379	0.999736
PMF1	23.9078	-4.72202e-08	0.00144269	0.972229	0.999736
BGLAP	0.940947	4.59099e-09	0.00144269	0.989969	0.999736
PAQR6	5.82417	-3.0728e-07	0.00144269	0.721962	0.999736
SMG5	51.6874	4.28534e-07	0.00144269	0.979376	0.999736
TMEM79	5.61191	-3.39265e-07	0.00144269	0.70593	0.999736
GLMP	5.59987	7.91879e-07	0.00144269	0.368936	0.999736
CCT3	54.8215	1.76817e-07	0.00144268	0.658433	0.999736
TSACC	12.438	1.41594e-07	0.00144269	0.914484	0.999736
RHBG	0.526853	1.95976e-07	0.0014427	0.494576	0.999736
AL139130.1	0.260112	-1.03022e-07	0.0014427	0.779623	0.999736
C1orf61	28.5285	1.66831e-07	0.00144269	0.982098	0.999736
MEF2D	38.8227	-5.83487e-07	0.00144269	0.792801	0.999736
IQGAP3	0.468466	1.54591e-07	0.0014427	0.571068	0.999736
NAXE	6.5011	-4.32939e-07	0.00144269	0.949219	0.999736
GPATCH4	30.1831	5.47498e-07	0.00144269	0.79025	0.999736
HAPLN2	9.16938	6.1699e-08	0.00144269	0.959984	0.999736
AL365181.2	0.973455	2.2045e-07	0.00144269	0.545668	0.999736
BCAN	5.36563	7.07616e-07	0.00144269	0.418829	0.999736
NES	6.185	1.13275e-06	0.00144269	0.209077	0.999736
AL590666.3	0.29262	1.39002e-07	0.0014427	0.730446	0.999736
AL590666.4	5.0633	-7.54552e-07	0.00144269	0.345183	0.999736
CRABP2	4.96416	-1.09094e-07	0.00144269	0.898306	0.999736
AL590666.1	0.58524	1.83124e-07	0.0014427	0.490894	0.999736
ISG20L2	13.8267	3.24909e-07	0.00144269	0.780294	0.999736
RRNAD1	15.4147	7.68676e-08	0.00144269	0.920995	0.999736
MRPL24	10.6132	-4.83677e-07	0.00144269	0.691772	0.999736
HDGF	25.6548	7.0103e-07	0.00144269	0.708854	0.999736
PRCC	42.8256	8.05073e-06	0.0014427	0.974418	0.999736
AL590666.5	0.446602	7.42171e-09	0.00144269	0.970917	0.999736
SH2D2A	0.526853	1.95976e-07	0.0014427	0.494576	0.999736
NTRK1	8.06887	6.15768e-08	0.00144269	0.943629	0.999736
INSRR	10.2687	-1.02862e-07	0.00144269	0.925255	0.999736
PEAR1	0.212369	-9.87402e-08	0.0014427	0.802879	0.999736
LRRC71	2.54477	-3.54899e-07	0.00144269	0.539684	0.999736
ARHGEF11	200.076	-2.6172e-06	0.00144267	0.534828	0.999736
ETV3L	0.212369	-9.87402e-08	0.0014427	0.802879	0.999736
ETV3	7.34133	-1.53835e-06	0.00144269	0.130897	0.999736
FCRL5	0.472481	-1.74613e-07	0.0014427	0.563831	0.999736
FCRL4	0.260112	-1.03022e-07	0.0014427	0.779623	0.999736
CD5L	0.212369	-9.87402e-08	0.0014427	0.802879	0.999736
KIRREL1	132.341	-2.0033e-06	0.00144267	0.614974	0.999736
LINC01704	1.42407	-1.6561e-07	0.00144269	0.727549	0.999736
CD1D	0.494345	-5.62488e-09	0.00144269	0.995125	0.999736
AL138899.1	0.212369	-9.87402e-08	0.0014427	0.802879	0.999736
OR10K1	0.424737	-1.35842e-07	0.0014427	0.632726	0.999736
PYHIN1	0.526853	1.95976e-07	0.0014427	0.494576	0.999736
IFI16	6.14539	2.78966e-07	0.00144269	0.765809	0.999736
AIM2	15.8072	-4.3499e-07	0.00144269	0.787692	0.999736
CADM3	65.658	-2.41442e-06	0.00144268	0.432974	0.999736
CADM3-AS1	12.5142	-9.23423e-07	0.00144269	0.466897	0.999736
ACKR1	3.40547	-5.2531e-07	0.00144269	0.417956	0.999736
AL513323.1	0.29262	1.39002e-07	0.0014427	0.730446	0.999736
DUSP23	2.62502	-2.00465e-07	0.00144269	0.798979	0.999736
AL590560.3	0.706714	-9.35592e-08	0.00144269	0.78395	0.999736
TAGLN2	6.26594	1.3475e-06	0.00144269	0.135729	0.999736
IGSF9	29.8768	-1.70159e-06	0.00144269	0.394324	0.999736
KCNJ10	5.40413	-5.0703e-07	0.00144269	0.558929	0.999736
PIGM	19.1435	6.92627e-07	0.00144269	0.604862	0.999736
AL121987.1	0.234233	1.21384e-07	0.0014427	0.755602	0.999736
KCNJ9	5.62715	-5.71657e-07	0.00144269	0.520768	0.999736
IGSF8	30.7845	-1.06699e-06	0.00144269	0.637882	0.999736
ATP1A2	5.36646	-4.99902e-07	0.00144269	0.525888	0.999736
ATP1A4	0.977469	-1.62196e-07	0.00144269	0.642546	0.999736
CASQ1	1.04708	7.39345e-09	0.00144269	0.98474	0.999736
AL121987.2	2.6171	4.91578e-07	0.00144269	0.398937	0.999736
PEA15	26.7267	1.46496e-06	0.00144269	0.905499	0.999736
DCAF8	114.432	-2.07648e-06	0.00144268	0.532258	0.999736
AL139011.1	2.86599	2.5779e-07	0.00144269	0.6898	0.999736
PEX19	9.08902	-4.41739e-08	0.00144269	0.966115	0.999736
COPA	181.159	4.05111e-07	0.00144267	0.888528	0.999736
NCSTN	18.5517	1.83748e-07	0.00144269	0.928911	0.999736
NHLH1	1.70605	-7.53655e-08	0.00144269	0.884691	0.999736
VANGL2	28.4475	-4.06729e-07	0.00144269	0.894831	0.999736
CD84	0.260112	-1.03022e-07	0.0014427	0.779623	0.999736
AL121985.1	0.468466	1.54591e-07	0.0014427	0.571068	0.999736
AL354714.1	0.234233	1.21384e-07	0.0014427	0.755602	0.999736
F11R	1.9768	-1.4112e-07	0.00144269	0.785013	0.999736
TSTD1	5.34377	4.85437e-07	0.00144269	0.553578	0.999736
USF1	15.2654	-6.33787e-07	0.00144269	0.996039	0.999736
ARHGAP30	9.65971	4.15401e-07	0.00144269	0.721129	0.999736
KLHDC9	5.3589	3.96212e-07	0.00144269	0.653429	0.999736
PFDN2	39.5754	-1.87105e-07	0.00144269	0.824632	0.999736
NIT1	11.2893	-2.70023e-08	0.00144269	0.980388	0.999736
DEDD	13.2256	3.80669e-07	0.00144269	0.785198	0.999736
AL590714.1	1.38353	3.259e-07	0.00144269	0.384346	0.999736
USP21	7.21241	-2.78674e-07	0.00144269	0.783055	0.999736
PPOX	36.5826	4.00094e-07	0.00144269	0.846835	0.999736
B4GALT3	10.9888	4.84347e-07	0.00144269	0.679288	0.999736
ADAMTS4	5.27474	4.50249e-07	0.00144269	0.5917	0.999736
NDUFS2	121.641	6.48419e-07	0.00144268	0.485745	0.999736
FCER1G	1.23357	1.32843e-07	0.00144269	0.769212	0.999736
TOMM40L	3.68024	-8.85414e-07	0.00144269	0.136792	0.999736
NR1I3	10.436	4.47482e-07	0.00144269	0.681391	0.999736
PCP4L1	52.2739	4.04007e-07	0.00144269	0.878243	0.999736
MPZ	7.28336	5.18338e-07	0.00144269	0.613282	0.999736
SDHC	87.2376	-1.03456e-06	0.00144268	0.763886	0.999736
CFAP126	1.05371	3.90155e-07	0.00144269	0.213766	0.999736
AL592295.4	7.79765	-1.08532e-08	0.00144269	0.953907	0.999736
AL592295.5	7.1057	-3.90972e-07	0.00144269	0.691945	0.999736
AL592295.3	25.5686	1.86959e-06	0.00144269	0.314496	0.999736
HSPA6	0.260112	-1.03022e-07	0.0014427	0.779623	0.999736
FCRLB	2.82878	3.95497e-07	0.00144269	0.523751	0.999736
DUSP12	30.5418	1.81418e-06	0.00144269	0.351659	0.999736
AL359541.1	1.98343	2.97478e-07	0.00144269	0.616966	0.999736
OLFML2B	2.65101	-4.15451e-07	0.00144269	0.449988	0.999736
NOS1AP	118.288	1.49721e-06	0.00144268	0.888576	0.999736
AL450163.1	27.3054	5.72726e-08	0.00144269	0.983957	0.999736
SPATA46	2.47115	-1.50665e-07	0.00144269	0.801876	0.999736
C1orf226	11.5986	3.52389e-07	0.00144269	0.768405	0.999736
SH2D1B	2.56204	7.48357e-08	0.00144269	0.886587	0.999736
UHMK1	37.3465	-1.51372e-06	0.00144269	0.660352	0.999736
UAP1	17.6108	-2.03832e-06	0.00144269	0.325566	0.999736
DDR2	9.52143	4.87933e-07	0.00144269	0.659556	0.999736
HSD17B7	16.5289	1.05191e-06	0.00144269	0.426048	0.999736
CCDC190	2.09369	-1.51453e-07	0.00144269	0.737945	0.999736
RGS4	7.72402	1.8954e-07	0.00144269	0.889017	0.999736
RGS5	6.36887	4.46291e-07	0.00144269	0.639519	0.999736
AL499616.1	15.9761	-4.95552e-07	0.00144269	0.754385	0.999736
AL592435.1	2.04641	6.05166e-08	0.00144269	0.95613	0.999736
AL592435.2	0.929726	-1.26886e-07	0.00144269	0.692224	0.999736
NUF2	61.4843	-1.47517e-06	0.00144268	0.736492	0.999736
PBX1	680.463	-9.4063e-06	0.00144263	0.169571	0.999736
AL391001.1	0.992705	-3.58232e-07	0.00144269	0.261609	0.999736
AL357568.1	8.58805	-4.5179e-07	0.00144269	0.682387	0.999736
AL357568.2	7.86668	-8.78729e-09	0.00144269	0.989166	0.999736
LMX1A	2.60989	-1.13207e-07	0.00144269	0.973643	0.999736
RXRG	10.7898	-1.63602e-06	0.00144269	0.166439	0.999736
LRRC52-AS1	0.504989	2.36261e-08	0.00144269	0.941831	0.999736
AL356441.1	1.48246	-1.26687e-07	0.00144269	0.771171	0.999736
MGST3	114.905	-3.53542e-06	0.00144268	0.351986	0.999736
ALDH9A1	14.6467	2.65432e-06	0.00144269	0.0560285	0.999736
AL451074.5	0.526853	1.95976e-07	0.0014427	0.494576	0.999736
TMCO1	154.487	1.63234e-06	0.00144267	0.85463	0.999736
TMCO1-AS1	12.6402	9.95091e-08	0.00144269	0.859959	0.999736
UCK2	50.0818	-6.4265e-07	0.00144269	0.882709	0.999736
AL358115.1	12.0505	1.93194e-07	0.00144269	0.890373	0.999736
FAM78B	17.862	-6.85201e-07	0.00144269	0.599415	0.999736
AL626787.1	0.526853	1.95976e-07	0.0014427	0.494576	0.999736
AL596087.2	2.83739	-2.14784e-07	0.00144269	0.698429	0.999736
POGK	30.221	8.17446e-07	0.00144269	0.61516	0.999736
TADA1	38.6446	-1.05012e-06	0.00144269	0.61165	0.999736
ILDR2	22.0229	8.65077e-07	0.00144269	0.737722	0.999736
MAEL	1.0212	2.06246e-07	0.00144269	0.560673	0.999736
GPA33	1.47181	-8.54419e-08	0.00144269	0.703152	0.999736
LINC01363	1.88132	-1.00973e-07	0.00144269	0.841971	0.999736
AL451050.2	7.18777	5.77167e-07	0.00144269	0.537655	0.999736
POU2F1	381.393	-2.01902e-06	0.00144265	0.571626	0.999736
AL136984.1	2.38287	3.09581e-07	0.00144269	0.472664	0.999736
CD247	26.2518	1.10518e-06	0.00144269	0.544835	0.999736
AL359962.3	0.29262	1.39002e-07	0.0014427	0.730446	0.999736
AL359962.2	0.29262	1.39002e-07	0.0014427	0.730446	0.999736
CREG1	59.8944	-2.47406e-06	0.00144269	0.366222	0.999736
RCSD1	0.999334	2.35756e-08	0.00144269	0.952505	0.999736
MPZL1	59.2001	-3.69317e-06	0.00144269	0.175749	0.999736
ADCY10	9.18071	1.09216e-07	0.00144269	0.924053	0.999736
MPC2	24.5353	3.08581e-06	0.00144269	0.366839	0.999736
DCAF6	58.2099	-2.64877e-06	0.00144269	0.34633	0.999736
GPR161	26.77	-1.22229e-06	0.00144269	0.494129	0.999736
TIPRL	77.5715	7.18496e-07	0.00144268	0.672994	0.999736
SFT2D2	10.1772	-5.52702e-07	0.00144269	0.698248	0.999736
TBX19	3.34969	2.12387e-07	0.00144269	0.755378	0.999736
AL023755.1	1.44594	3.34033e-08	0.00144269	0.944796	0.999736
AL031275.1	0.212369	-9.87402e-08	0.0014427	0.802879	0.999736
LINC00626	0.494345	-5.62488e-09	0.00144269	0.995125	0.999736
AL135926.2	0.552732	1.02462e-08	0.00144269	0.966116	0.999736
LINC00970	4.8453	1.04275e-06	0.00144269	0.199082	0.999736
AL031726.1	0.234233	1.21384e-07	0.0014427	0.755602	0.999736
ATP1B1	208.534	4.04059e-06	0.00144267	0.439153	0.999736
NME7	164.895	-2.16392e-06	0.00144267	0.620547	0.999736
Z99758.1	20.5409	-7.98298e-07	0.00144269	0.63461	0.999736
BLZF1	90.4894	2.05219e-06	0.00144268	0.540655	0.999736
CCDC181	25.9082	2.00959e-06	0.00144269	0.288013	0.999736
SLC19A2	17.5874	1.18747e-06	0.00144269	0.457547	0.999736
Z99572.1	8.06439	2.44876e-07	0.00144269	0.817916	0.999736
F5	5.74862	-8.72742e-07	0.00144269	0.322689	0.999736
SELP	0.95159	3.45809e-08	0.00144269	0.924908	0.999736
C1orf112	35.118	-6.44004e-07	0.00144269	0.980815	0.999736
SELE	0.739222	1.24977e-07	0.00144269	0.707874	0.999736
METTL18	4.04769	8.90346e-07	0.00144269	0.223613	0.999736
SCYL3	24.5841	3.58807e-07	0.00144269	0.913835	0.999736
KIFAP3	173.24	-1.21523e-06	0.00144267	0.949303	0.999736
GORAB-AS1	1.10959	-3.95511e-07	0.00144269	0.21696	0.999736
GORAB	10.8168	-8.71388e-08	0.00144269	0.900457	0.999736
PRRX1	0.526853	1.95976e-07	0.0014427	0.494576	0.999736
BX284613.2	7.15433	1.50305e-06	0.00144269	0.0673314	0.999736
MROH9	1.63232	2.20307e-07	0.00144269	0.621276	0.999736
FMO3	0.552732	1.02462e-08	0.00144269	0.966116	0.999736
FMO2	0.234233	1.21384e-07	0.0014427	0.755602	0.999736
FMO1	0.234233	1.21384e-07	0.0014427	0.755602	0.999736
FMO4	1.25945	-7.2329e-08	0.00144269	0.844815	0.999736
PRRC2C	322.417	-8.51969e-06	0.00144266	0.269517	0.999736
MYOCOS	2.04641	6.05166e-08	0.00144269	0.95613	0.999736
MYOC	0.212369	-9.87402e-08	0.0014427	0.802879	0.999736
VAMP4	30.2678	6.09342e-07	0.00144269	0.779801	0.999736
EEF1AKNMT	8.38679	-1.2019e-07	0.00144269	0.910996	0.999736
DNM3	355.447	-2.04271e-06	0.00144265	0.724113	0.999736
DNM3-IT1	0.446602	7.42171e-09	0.00144269	0.970917	0.999736
DNM3OS	11.613	1.48937e-06	0.00144269	0.24672	0.999736
AL137157.1	0.973455	2.2045e-07	0.00144269	0.545668	0.999736
PIGC	81.7305	-2.61202e-06	0.00144268	0.460055	0.999736
C1orf105	3.81027	-1.22251e-07	0.00144269	0.860495	0.999736
SUCO	133.632	5.53193e-07	0.00144267	0.839894	0.999736
AL031599.1	2.60327	-4.41139e-07	0.00144269	0.463569	0.999736
TNFSF4	1.63232	2.20307e-07	0.00144269	0.621276	0.999736
AL645568.1	55.2988	-5.40476e-07	0.00144268	0.841179	0.999736
PRDX6	28.297	2.80609e-06	0.00144269	0.154655	0.999736
SLC9C2	7.51707	-1.21358e-06	0.00144269	0.187204	0.999736
AL139142.1	14.0311	-1.07757e-07	0.00144269	0.918671	0.999736
ANKRD45	18.1516	-1.79567e-06	0.00144269	0.255209	0.999736
TEX50	0.234233	1.21384e-07	0.0014427	0.755602	0.999736
KLHL20	82.4588	-9.60603e-07	0.00144268	0.767319	0.999736
CENPL	5.42198	5.20915e-08	0.00144269	0.951445	0.999736
DARS2	31.988	4.21999e-08	0.00144269	0.973018	0.999736
GAS5	126.489	5.26184e-07	0.00144267	0.892471	0.999736
GAS5-AS1	1.32446	3.4451e-07	0.00144269	0.386674	0.999736
ZBTB37	46.5978	3.85096e-07	0.00144269	0.881495	0.999736
SERPINC1	1.05772	3.75518e-08	0.00144269	0.920897	0.999736
RC3H1	174.811	-7.86446e-07	0.00144267	0.91415	0.999736
RC3H1-IT1	0.717357	-5.41729e-08	0.00144269	0.85162	0.999736
RABGAP1L-DT	2.08956	2.76352e-07	0.00144269	0.60527	0.999736
RABGAP1L	425.515	-3.61374e-06	0.00144265	0.544976	0.999736
RABGAP1L-IT1	0.940947	4.59099e-09	0.00144269	0.989969	0.999736
Z99127.1	20.4061	1.65783e-06	0.00144269	0.323246	0.999736
Z99127.4	1.67354	-2.71164e-07	0.00144269	0.560851	0.999736
CACYBP	50.2453	4.7048e-07	0.00144269	0.93058	0.999736
MRPS14	25.7415	1.31656e-06	0.00144269	0.896634	0.999736
KIAA0040	0.786965	1.10934e-07	0.00144269	0.726412	0.999736
TNR	33.8789	-2.07345e-06	0.00144269	0.335903	0.999736
LINC02803	4.86205	-5.04537e-07	0.00144269	0.549302	0.999736
COP1	279.568	-1.19545e-06	0.00144265	0.661206	0.999736
AL590723.1	1.79031	-2.36369e-07	0.00144269	0.613489	0.999736
AL591043.2	15.6437	-1.28771e-06	0.00144269	0.374962	0.999736
PAPPA2	9.46921	6.87016e-07	0.00144269	0.554096	0.999736
ASTN1	216.329	-6.47633e-06	0.00144267	0.262146	0.999736
BRINP2	24.1414	1.01809e-06	0.00144269	0.554847	0.999736
LINC01645	0.260112	-1.03022e-07	0.0014427	0.779623	0.999736
AL136114.1	8.97272	1.43295e-07	0.00144269	0.908893	0.999736
SEC16B	16.0206	-1.6275e-07	0.00144269	0.910893	0.999736
RASAL2-AS1	2.20441	-4.70437e-07	0.00144269	0.383839	0.999736
RASAL2	489.853	-5.35314e-06	0.00144265	0.385998	0.999736
CLEC20A	1.41343	-1.50806e-07	0.00144269	0.687581	0.999736
C1orf220	6.48174	7.86941e-07	0.00144269	0.423326	0.999736
RALGPS2	242.289	1.02862e-06	0.00144266	0.828564	0.999736
ANGPTL1	134.887	-1.42933e-06	0.00144267	0.690798	0.999736
FAM20B	33.1354	2.60072e-06	0.00144269	0.408293	0.999736
TOR3A	7.19706	3.20829e-08	0.00144269	0.974211	0.999736
ABL2	136.291	-1.31961e-06	0.00144267	0.751184	0.999736
SOAT1	17.345	4.16625e-07	0.00144269	0.870896	0.999736
AXDND1	4.33379	4.70536e-07	0.00144269	0.551854	0.999736
TDRD5	1.39808	1.185e-07	0.00144269	0.768772	0.999736
FAM163A	21.6436	-2.94826e-07	0.00144269	0.882769	0.999736
LINC02818	0.992705	-3.58232e-07	0.00144269	0.261609	0.999736
TOR1AIP2	64.9518	-3.71234e-07	0.00144268	0.489506	0.999736
AL353708.3	4.20099	7.16568e-07	0.00144269	0.328389	0.999736
TOR1AIP1	24.5418	2.62468e-06	0.00144269	0.236602	0.999736
AL353708.2	1.55869	4.45015e-07	0.00144269	0.299185	0.999736
AL353708.1	0.765101	-7.69297e-08	0.00144269	0.806052	0.999736
CEP350	190.495	-6.28227e-07	0.00144266	0.893413	0.999736
QSOX1	26.4767	-1.66643e-06	0.00144269	0.432249	0.999736
LHX4	29.4855	-1.4654e-06	0.00144269	0.461899	0.999736
ACBD6	221.838	1.17766e-06	0.00144266	0.809133	0.999736
OVAAL	0.424737	-1.35842e-07	0.0014427	0.632726	0.999736
XPR1	227.042	-2.50613e-06	0.00144266	0.618253	0.999736
KIAA1614	17.2798	1.68325e-06	0.00144269	0.268749	0.999736
AL162431.1	7.93367	-6.91851e-07	0.00144269	0.546462	0.999736
KIAA1614-AS1	1.6583	-2.86118e-08	0.00144269	0.907687	0.999736
STX6	70.6678	-2.94025e-06	0.00144268	0.326753	0.999736
MR1	0.234233	1.21384e-07	0.0014427	0.755602	0.999736
IER5	16.1246	9.83631e-07	0.00144269	0.526846	0.999736
LINC01732	0.234233	1.21384e-07	0.0014427	0.755602	0.999736
CACNA1E	221.147	-2.34101e-06	0.00144267	0.852846	0.999736
AL161734.2	1.34382	-3.37026e-07	0.00144269	0.408305	0.999736
AL355482.1	1.42006	2.18811e-07	0.00144269	0.617773	0.999736
LINC01344	1.96616	-1.73398e-07	0.00144269	0.740526	0.999736
GLUL	19.019	1.92008e-06	0.00144269	0.246317	0.999736
TEDDM1	0.915068	1.78907e-07	0.00144269	0.600409	0.999736
RGSL1	2.15265	-6.13198e-08	0.00144269	0.912825	0.999736
RNASEL	1.41343	-1.50806e-07	0.00144269	0.687581	0.999736
RGS16	13.3729	-1.90242e-07	0.00144269	0.919971	0.999736
LINC01686	0.234233	1.21384e-07	0.0014427	0.755602	0.999736
RGS8	179.945	-4.04572e-06	0.00144267	0.770097	0.999736
NPL	24.9758	-2.76609e-07	0.00144269	0.879862	0.999736
AL355999.1	17.441	2.17457e-06	0.00144269	0.170663	0.999736
DHX9	120.25	2.56906e-08	0.00144267	0.977909	0.999736
SHCBP1L	1.13797	2.08308e-07	0.00144269	0.535799	0.999736
LAMC1	36.4361	-1.34068e-07	0.00144269	0.867326	0.999736
LAMC1-AS1	0.95159	3.45809e-08	0.00144269	0.924908	0.999736
LAMC2	3.44403	-5.27131e-08	0.00144269	0.952109	0.999736
NMNAT2	241.451	8.15694e-06	0.00144267	0.852489	0.999736
AL354953.1	4.25745	-2.98748e-09	0.00144269	0.984339	0.999736
AL449223.1	1.15332	-5.67901e-08	0.00144269	0.844864	0.999736
SMG7-AS1	0.552732	1.02462e-08	0.00144269	0.966116	0.999736
SMG7	74.2172	-1.81783e-06	0.00144268	0.553977	0.999736
NCF2	2.60979	7.24688e-08	0.00144269	0.905588	0.999736
ARPC5	38.1919	1.87246e-06	0.00144269	0.408923	0.999736
RGL1	122.016	5.45744e-07	0.00144267	0.87893	0.999736
APOBEC4	14.3649	6.0576e-07	0.00144269	0.659636	0.999736
COLGALT2	86.4412	-2.38164e-06	0.00144268	0.461836	0.999736
TSEN15	44.1233	-2.04156e-06	0.00144269	0.535381	0.999736
AL158011.1	12.4268	-5.76858e-11	0.00144269	0.997861	0.999736
AL445228.2	0.765101	-7.69297e-08	0.00144269	0.806052	0.999736
C1orf21	195.306	-5.83486e-07	0.00144266	0.901483	0.999736
AL713852.1	20.7127	1.60187e-06	0.00144269	0.412301	0.999736
EDEM3	66.7869	1.62635e-06	0.00144268	0.594766	0.999736
NIBAN1	5.35169	-1.35211e-07	0.00144269	0.872544	0.999736
RNF2	29.2004	9.59247e-07	0.00144269	0.637858	0.999736
TRMT1L	21.0445	3.7097e-07	0.00144269	0.830302	0.999736
SWT1	37.0221	-1.2085e-06	0.00144269	0.560282	0.999736
IVNS1ABP	37.6001	-1.98923e-06	0.00144269	0.365533	0.999736
AL078644.2	0.552732	1.02462e-08	0.00144269	0.966116	0.999736
LINC01350	2.40154	-3.20008e-07	0.00144269	0.581988	0.999736
AL133383.1	0.472481	-1.74613e-07	0.0014427	0.563831	0.999736
HMCN1	6.37952	4.36913e-07	0.00144269	0.618966	0.999736
PRG4	2.13741	1.57542e-07	0.00144269	0.774128	0.999736
TPR	142.303	-4.78637e-06	0.00144268	0.244711	0.999736
ODR4	111.125	-2.16866e-06	0.00144268	0.583369	0.999736
OCLM	0.472481	-1.74613e-07	0.0014427	0.563831	0.999736
AL096803.2	140.952	1.72943e-06	0.00144267	0.987461	0.999736
PDC	200.406	-3.54739e-06	0.00144267	0.673408	0.999736
AL096803.4	0.897218	-3.23683e-07	0.00144269	0.295555	0.999736
PTGS2	1.72791	1.00051e-07	0.00144269	0.816006	0.999736
PACERR	1.10557	-1.06477e-07	0.00144269	0.878847	0.999736
PLA2G4A	5.207	-6.12027e-07	0.00144269	0.455357	0.999736
ERVMER61-1	8.20338	-7.33638e-07	0.00144269	0.397507	0.999736
LINC01701	1.62569	-1.33967e-07	0.00144269	0.728248	0.999736
[truncated: 28,757 more rows]

## Sheet: Bipolar Cells
gene	baseMean	log2FoldChange	lfcSE	pvalue	padj
NPVF	50.271	4.35995	0.622225	4.34849e-13	1.19884e-08
MMP2	325.205	1.3657	0.226833	8.11092e-11	1.11805e-06
RHO	284.15	-1.11649	0.239533	1.22896e-07	0.000855837
TF	349.752	-0.833194	0.178581	1.24174e-07	0.000855837
MMP2-AS1	110.17	1.61635	0.349919	1.7084e-07	0.000941976
AC009264.1	44.1346	1.99961	0.536473	7.67169e-06	0.0352501
DPP10	1598.71	-0.482504	0.14287	2.5809e-05	0.101647
SAG	103.037	-1.11855	0.337666	3.11511e-05	0.10735
B2M	97.7208	0.969546	0.332875	0.000120018	0.367643
MIR1302-2HG	0.27334	9.93988e-08	0.0014427	0.769739	0.999991
AL627309.1	4.97172	8.89745e-08	0.00144269	0.911367	0.999991
AL627309.5	11.424	1.88419e-07	0.00144269	0.885411	0.999991
AL627309.4	4.76625	2.53738e-07	0.00144269	0.82791	0.999991
AL669831.2	2.85641	3.30816e-07	0.00144269	0.597049	0.999991
LINC01409	94.4604	-8.63574e-07	0.00144268	0.817591	0.999991
FAM87B	2.47817	3.78086e-07	0.00144269	0.515094	0.999991
LINC01128	28.2932	-1.77648e-06	0.00144269	0.350887	0.999991
LINC00115	6.24251	3.98998e-07	0.00144269	0.658465	0.999991
FAM41C	1.27512	9.29444e-08	0.00144269	0.831852	0.999991
AL645608.6	22.4153	-4.19564e-07	0.00144269	0.838958	0.999991
AL645608.2	13.3336	-2.93772e-07	0.00144269	0.820126	0.999991
AL645608.4	1.03908	-5.94535e-08	0.00144269	0.93991	0.999991
LINC02593	4.21917	-5.28746e-07	0.00144269	0.473483	0.999991
SAMD11	56.488	1.29812e-06	0.00144268	0.704939	0.999991
NOC2L	84.2406	8.20269e-07	0.00144268	0.844032	0.999991
KLHL17	7.16123	-7.09268e-07	0.00144269	0.491352	0.999991
PLEKHN1	0.896743	-2.41419e-08	0.00144269	0.944432	0.999991
AL645608.7	8.75332	8.9122e-07	0.00144269	0.409184	0.999991
HES4	111.608	7.17375e-07	0.00144268	0.84935	0.999991
ISG15	26.9268	1.67882e-06	0.00144269	0.38961	0.999991
AL645608.1	6.55075	5.08424e-07	0.00144269	0.611567	0.999991
AGRN	13.9504	-4.81307e-08	0.00144269	0.965848	0.999991
C1orf159	42.9573	-3.47411e-07	0.00144269	0.722124	0.999991
AL390719.3	35.2851	2.89571e-08	0.00144269	0.991602	0.999991
LINC01342	1.28184	-1.36817e-07	0.00144269	0.753052	0.999991
TTLL10	0.553406	-4.64444e-09	0.00144269	0.984259	0.999991
TNFRSF18	0.411208	1.2965e-07	0.0014427	0.642461	0.999991
SDF4	58.9462	2.63749e-06	0.00144269	0.329151	0.999991
B3GALT6	6.07181	2.98532e-07	0.00144269	0.74782	0.999991
C1QTNF12	6.65105	2.10408e-07	0.00144269	0.826824	0.999991
UBE2J2	62.8203	2.9721e-06	0.00144268	0.773813	0.999991
LINC01786	3.95649	6.27514e-07	0.00144269	0.458968	0.999991
SCNN1D	5.77002	7.97582e-08	0.00144269	0.722203	0.999991
ACAP3	98.8463	9.61103e-07	0.00144268	0.820054	0.999991
PUSL1	4.17541	-4.59199e-08	0.00144269	0.976344	0.999991
INTS11	29.2372	2.98478e-07	0.00144269	0.94548	0.999991
CPTP	2.87632	-5.24119e-07	0.00144269	0.31247	0.999991
TAS1R3	0.280066	-1.07294e-07	0.0014427	0.739949	0.999991
DVL1	15.6871	-7.85608e-07	0.00144269	0.61253	0.999991
MXRA8	1.95966	3.73429e-07	0.00144269	0.465958	0.999991
AURKAIP1	42.3324	-4.83915e-07	0.00144269	0.834974	0.999991
CCNL2	109.905	7.02728e-07	0.00144268	0.853023	0.999991
MRPL20-AS1	7.53527	-3.65155e-07	0.00144269	0.743913	0.999991
MRPL20	65.7567	-5.35565e-07	0.00144268	0.88853	0.999991
AL391244.2	3.99366	4.55275e-07	0.00144269	0.63365	0.999991
ANKRD65	4.94548	-3.68947e-07	0.00144269	0.677268	0.999991
TMEM88B	0.27334	9.93988e-08	0.0014427	0.769739	0.999991
VWA1	7.25521	-1.49963e-07	0.00144269	0.822604	0.999991
ATAD3C	9.30464	-1.15376e-06	0.00144269	0.32403	0.999991
ATAD3B	27.0903	-8.84204e-06	0.0014427	0.957819	0.999991
ATAD3A	22.212	-1.94194e-07	0.00144269	0.914169	0.999991
TMEM240	10.6446	4.09588e-07	0.00144269	0.75834	0.999991
SSU72	50.5599	2.11838e-06	0.00144269	0.412934	0.999991
AL645728.1	11.8924	-6.44104e-07	0.00144269	0.619799	0.999991
FNDC10	0.411208	1.2965e-07	0.0014427	0.642461	0.999991
AL691432.4	0.553406	-4.64444e-09	0.00144269	0.984259	0.999991
AL691432.2	4.42504	-1.18277e-07	0.00144269	0.882826	0.999991
MIB2	20.1668	8.51671e-07	0.00144269	0.958874	0.999991
MMP23B	3.90221	1.12958e-07	0.00144269	0.902225	0.999991
CDK11B	51.9103	7.70434e-07	0.00144269	0.773019	0.999991
FO704657.1	2.45879	-8.72137e-08	0.00144269	0.879536	0.999991
SLC35E2B	102.534	-3.40289e-06	0.00144268	0.565773	0.999991
CDK11A	59.457	4.18122e-06	0.00144269	0.454811	0.999991
SLC35E2A	58.7805	1.44973e-06	0.00144268	0.720259	0.999991
NADK	21.0522	1.70142e-07	0.00144269	0.923714	0.999991
GNB1	367.545	-1.07657e-05	0.00144266	0.0753781	0.999991
CFAP74	3.21107	2.08702e-07	0.00144269	0.764533	0.999991
GABRD	2.79314	2.50889e-07	0.00144269	0.688486	0.999991
PRKCZ	47.9471	-2.77896e-06	0.00144269	0.227159	0.999991
AL590822.2	8.77709	7.69931e-07	0.00144269	0.445926	0.999991
PRKCZ-AS1	2.91149	-3.36225e-07	0.00144269	0.583571	0.999991
FAAP20	27.1083	9.99308e-07	0.00144269	0.603165	0.999991
AL590822.1	0.280066	-1.07294e-07	0.0014427	0.739949	0.999991
SKI	61.0619	-4.96965e-06	0.00144269	0.0875886	0.999991
AL590822.3	2.10412	4.25404e-08	0.00144269	0.943755	0.999991
MORN1	30.6459	-1.18092e-06	0.00144269	0.563918	0.999991
AL589739.1	0.684547	2.49723e-07	0.00144269	0.40549	0.999991
AL513477.2	4.04441	-7.76975e-08	0.00144269	0.911349	0.999991
RER1	60.4307	-2.02197e-06	0.00144268	0.544026	0.999991
PEX10	23.1825	1.74629e-07	0.00144269	0.633365	0.999991
PLCH2	45.3274	9.27708e-07	0.00144269	0.670966	0.999991
AL139246.1	0.280066	-1.07294e-07	0.0014427	0.739949	0.999991
PANK4	9.01139	-2.90749e-07	0.00144269	0.815509	0.999991
HES5	18.8493	1.35696e-06	0.00144269	0.409627	0.999991
AL139246.5	7.39967	-9.91829e-07	0.00144269	0.591985	0.999991
TNFRSF14	0.691274	5.28666e-08	0.00144269	0.853468	0.999991
AL139246.3	0.971205	-2.23022e-07	0.00144269	0.543481	0.999991
PRXL2B	4.74914	-4.31002e-07	0.00144269	0.589886	0.999991
AL831784.1	0.478944	1.76687e-07	0.0014427	0.557806	0.999991
TTC34	8.26611	-4.03426e-07	0.00144269	0.697018	0.999991
AC242022.2	2.20916	8.54795e-08	0.00144269	0.929296	0.999991
PRDM16-DT	0.27334	9.93988e-08	0.0014427	0.769739	0.999991
PRDM16	2.55249	1.88934e-08	0.00144269	0.967669	0.999991
AL354743.2	0.478944	1.76687e-07	0.0014427	0.557806	0.999991
ARHGEF16	0.411208	1.2965e-07	0.0014427	0.642461	0.999991
MEGF6	5.5557	2.76626e-07	0.00144269	0.742535	0.999991
AL513320.1	4.91691	1.08054e-06	0.00144269	0.166682	0.999991
TPRG1L	7.63571	-4.78246e-07	0.00144269	0.679331	0.999991
WRAP73	23.5998	2.09716e-06	0.00144269	0.245551	0.999991
TP73	3.16691	2.54417e-07	0.00144269	0.704598	0.999991
AL136528.2	0.242767	-1.04669e-07	0.0014427	0.756114	0.999991
CCDC27	2.29035	-3.69372e-07	0.00144269	0.510447	0.999991
SMIM1	2.17859	-1.5865e-07	0.00144269	0.77941	0.999991
LRRC47	22.4999	6.9128e-08	0.00144269	0.974107	0.999991
CEP104	103.085	2.89365e-08	0.00144268	0.967961	0.999991
DFFB	27.7737	7.58472e-07	0.00144269	0.702365	0.999991
C1orf174	12.9112	-1.96554e-07	0.00144269	0.881473	0.999991
LINC01134	0.995051	1.96369e-07	0.00144269	0.591714	0.999991
LINC02780	1.37582	3.13881e-07	0.00144269	0.422037	0.999991
AL805961.1	1.55085	1.9432e-07	0.00144269	0.664094	0.999991
AJAP1	7.2991	9.56731e-08	0.00144269	0.534112	0.999991
Z98886.1	0.448371	-1.3824e-08	0.00144269	0.968638	0.999991
AL365255.1	1.24468	5.44781e-08	0.00144269	0.895424	0.999991
NPHP4	55.2781	-2.17283e-06	0.00144269	0.37737	0.999991
KCNAB2	52.3333	-7.40917e-07	0.00144269	0.780516	0.999991
CHD5	32.3082	5.71412e-07	0.00144269	0.781862	0.999991
RPL22	247.771	1.30382e-05	0.00144269	0.118273	0.999991
AL031847.1	0.516107	4.59719e-09	0.00144269	0.99719	0.999991
RNF207	21.7576	5.91167e-07	0.00144269	0.724995	0.999991
ICMT	24.9215	6.71678e-08	0.00144269	0.987052	0.999991
LINC00337	1.00178	-2.0099e-08	0.00144269	0.959501	0.999991
GPR153	14.1643	-1.05932e-06	0.00144269	0.428259	0.999991
ACOT7	42.1158	2.64072e-07	0.00144269	0.926752	0.999991
AL031848.2	1.92237	3.54426e-07	0.00144269	0.470225	0.999991
HES2	6.91793	8.89592e-07	0.00144269	0.363943	0.999991
ESPN	38.8812	-3.68351e-08	0.00144269	0.984856	0.999991
AL031848.1	2.04058	-3.52185e-07	0.00144269	0.46286	0.999991
TNFRSF25	27.8588	-2.30616e-07	0.00144269	0.850007	0.999991
PLEKHG5	26.6352	1.4746e-06	0.00144269	0.870684	0.999991
NOL9	78.7569	1.77148e-06	0.00144268	0.571919	0.999991
TAS1R1	4.051	-4.8422e-07	0.00144269	0.521842	0.999991
ZBTB48	20.5033	8.0193e-07	0.00144269	0.950705	0.999991
KLHL21	28.3466	1.58724e-06	0.00144269	0.418045	0.999991
PHF13	9.35288	3.35485e-07	0.00144269	0.746762	0.999991
THAP3	15.9191	-9.41638e-08	0.00144269	0.968202	0.999991
DNAJC11	87.6339	1.59432e-06	0.00144268	0.566305	0.999991
AL591163.1	2.04744	-4.78743e-07	0.00144269	0.38209	0.999991
CAMTA1-DT	7.79489	-1.27158e-07	0.00144269	0.895952	0.999991
CAMTA1	1196.74	-9.50442e-07	0.00144259	0.916939	0.999991
AL512330.1	49.8064	6.77556e-07	0.00144269	0.801485	0.999991
CAMTA1-IT1	0.280066	-1.07294e-07	0.0014427	0.739949	0.999991
Z97987.1	13.646	1.04542e-06	0.00144269	0.428165	0.999991
AL365194.1	0.516107	4.59719e-09	0.00144269	0.99719	0.999991
AL359881.3	6.02345	7.64098e-07	0.00144269	0.403429	0.999991
AL359881.2	2.42135	-2.46087e-07	0.00144269	0.663501	0.999991
AL359881.1	3.40322	6.44138e-07	0.00144269	0.273847	0.999991
VAMP3	21.1068	9.58406e-07	0.00144269	0.581455	0.999991
PER3	453.991	-2.89452e-06	0.00144264	0.660053	0.999991
Z98884.1	70.4196	3.93308e-06	0.00144269	0.822627	0.999991
UTS2	8.69863	-9.4074e-08	0.00144269	0.968511	0.999991
TNFRSF9	1.47399	3.82577e-07	0.00144269	0.366176	0.999991
PARK7	120.664	4.10585e-08	0.00144268	0.940762	0.999991
AL034417.4	8.77336	1.09081e-07	0.00144269	0.923716	0.999991
AL034417.3	6.23791	2.73232e-07	0.00144269	0.763401	0.999991
ERRFI1	29.7547	1.30312e-06	0.00144269	0.519632	0.999991
AL034417.2	12.9161	1.7398e-07	0.00144269	0.990641	0.999991
SLC45A1	12.455	-5.74101e-07	0.00144269	0.541701	0.999991
RERE	2492.25	-2.81076e-06	0.00144255	0.728509	0.999991
RERE-AS1	64.4147	1.2327e-06	0.00144268	0.581026	0.999991
AL357552.2	0.485535	-1.57003e-07	0.0014427	0.560337	0.999991
ENO1	183.064	-5.08473e-06	0.00144267	0.265451	0.999991
ENO1-AS1	0.927315	1.77196e-07	0.00144269	0.625577	0.999991
CA6	0.553406	-4.64444e-09	0.00144269	0.984259	0.999991
SLC2A5	1.58143	3.96049e-07	0.00144269	0.347487	0.999991
GPR157	3.60276	-2.71527e-07	0.00144269	0.689157	0.999991
MIR34AHG	25.9733	1.03315e-06	0.00144269	0.655014	0.999991
LNCTAM34A	2.66872	-3.41119e-07	0.00144269	0.688969	0.999991
H6PD	44.2267	-1.77753e-06	0.00144269	0.515108	0.999991
SPSB1	7.34232	2.77637e-07	0.00144269	0.788116	0.999991
LINC02606	1.59907	-4.20435e-07	0.00144269	0.316589	0.999991
SLC25A33	56.2624	-9.84174e-07	0.00144269	0.706552	0.999991
TMEM201	22.2537	-9.06812e-07	0.00144269	0.706307	0.999991
PIK3CD	27.8334	-2.53288e-07	0.00144269	0.989929	0.999991
PIK3CD-AS2	2.30733	1.60353e-07	0.00144269	0.862978	0.999991
CLSTN1	317.342	-4.54862e-06	0.00144265	0.436722	0.999991
CTNNBIP1	58.9623	-1.59207e-07	0.00144268	0.464292	0.999991
AL357140.1	1.00178	-2.0099e-08	0.00144269	0.959501	0.999991
AL357140.4	6.38024	3.0214e-07	0.00144269	0.752194	0.999991
LZIC	80.3619	2.39214e-06	0.00144268	0.482966	0.999991
NMNAT1	27.7221	-2.07118e-06	0.00144269	0.597657	0.999991
RBP7	4.03095	3.43862e-07	0.00144269	0.642505	0.999991
UBE4B	256.391	5.023e-07	0.00144265	0.451909	0.999991
KIF1B	1495.67	-6.35813e-06	0.00144258	0.456527	0.999991
AL139424.3	40.4028	5.31321e-07	0.00144269	0.57768	0.999991
AL139424.2	6.22366	-1.51504e-06	0.00144269	0.0785229	0.999991
PGD	42.5136	-2.34655e-06	0.00144269	0.313373	0.999991
CENPS	12.6182	1.01319e-06	0.00144269	0.445276	0.999991
CORT	1.97971	-4.15223e-07	0.00144269	0.376963	0.999991
DFFA	67.7084	-6.67898e-09	0.00144268	0.87582	0.999991
AL354956.1	0.691274	5.28666e-08	0.00144269	0.853468	0.999991
PEX14	113.961	8.1737e-07	0.00144267	0.964288	0.999991
AL139423.2	5.9362	-5.75193e-07	0.00144269	0.925764	0.999991
CASZ1	171.952	-1.06672e-05	0.00144269	0.007462	0.999991
AL139423.1	14.4298	-1.39709e-06	0.00144269	0.287647	0.999991
TARDBP	112.155	-1.82072e-06	0.00144268	0.617983	0.999991
MASP2	8.54391	-3.86014e-07	0.00144269	0.721258	0.999991
AL109811.2	17.9705	8.65552e-07	0.00144269	0.57054	0.999991
SRM	22.5088	-3.41556e-07	0.00144269	0.819957	0.999991
EXOSC10	79.5815	2.20962e-06	0.00144268	0.567272	0.999991
AL109811.1	53.7562	-9.23087e-07	0.00144269	0.916435	0.999991
EXOSC10-AS1	0.826746	9.00677e-08	0.00144269	0.765648	0.999991
MTOR	151.753	-2.87357e-06	0.00144267	0.595265	0.999991
MTOR-AS1	4.68046	4.63867e-07	0.00144269	0.570963	0.999991
ANGPTL7	16.8262	7.42399e-07	0.00144269	0.629643	0.999991
UBIAD1	40.7836	1.2825e-06	0.00144269	0.592079	0.999991
AL031291.1	12.3916	-1.07353e-06	0.00144269	0.411282	0.999991
DISP3	46.4015	-8.75414e-07	0.00144269	0.724846	0.999991
AL031731.1	10.9709	-5.29703e-08	0.00144269	0.95033	0.999991
FBXO2	9.11364	1.40876e-06	0.00144269	0.225713	0.999991
FBXO44	38.0264	1.54082e-06	0.00144269	0.480656	0.999991
FBXO6	28.0744	-9.67685e-07	0.00144269	0.555978	0.999991
MAD2L2	17.8343	-9.1305e-10	0.00144269	0.995756	0.999991
DRAXIN	7.79822	-1.07869e-06	0.00144269	0.297227	0.999991
AGTRAP	8.89778	5.72934e-07	0.00144269	0.591837	0.999991
C1orf167	2.10859	-3.54429e-08	0.00144269	0.959648	0.999991
MTHFR	35.74	-1.3389e-07	0.00144269	0.949429	0.999991
CLCN6	66.9902	-8.22692e-08	0.00144268	0.971384	0.999991
NPPA	5.9711	6.21616e-08	0.00144269	0.957439	0.999991
NPPB	1.69951	-4.85153e-07	0.00144269	0.260213	0.999991
AL021155.5	5.65627	2.64608e-07	0.00144269	0.679027	0.999991
KIAA2013	31.0947	-5.86631e-07	0.00144269	0.734856	0.999991
PLOD1	44.4742	4.02997e-08	0.00144269	0.999109	0.999991
AL096840.2	1.17022	2.51244e-07	0.00144269	0.516364	0.999991
MFN2	31.599	-8.02491e-07	0.00144269	0.611113	0.999991
MIIP	11.05	-1.44563e-07	0.00144269	0.892892	0.999991
TNFRSF8	1.55518	-2.34348e-08	0.00144269	0.959722	0.999991
TNFRSF1B	1.59248	-3.03253e-08	0.00144269	0.945055	0.999991
VPS13D	282.838	-3.09742e-06	0.00144265	0.581014	0.999991
DHRS3	27.9516	1.47528e-06	0.00144269	0.449279	0.999991
LRRC38	6.42187	6.57654e-08	0.00144269	0.94898	0.999991
PDPN	4.97159	-7.58101e-08	0.00144269	0.923105	0.999991
PRDM2	185.377	7.58455e-07	0.00144266	0.876716	0.999991
KAZN	704.006	5.27304e-06	0.00144262	0.801206	0.999991
AL357873.1	16.8415	-3.43221e-07	0.00144269	0.841331	0.999991
KAZN-AS1	8.72474	2.38904e-07	0.00144269	0.842209	0.999991
AL031293.1	32.0477	9.08583e-07	0.00144269	0.527888	0.999991
TMEM51-AS1	4.35045	-8.73786e-08	0.00144269	0.904132	0.999991
TMEM51	4.2939	-4.1218e-07	0.00144269	0.605094	0.999991
C1orf195	2.90476	-1.25038e-07	0.00144269	0.838741	0.999991
FHAD1	5.77449	-4.23977e-07	0.00144269	0.655906	0.999991
AL031283.2	1.51788	-1.25164e-08	0.00144269	0.977895	0.999991
EFHD2	3.82761	1.11253e-07	0.00144269	0.880508	0.999991
CTRC	0.789447	9.94351e-08	0.00144269	0.751601	0.999991
CELA2A	1.95966	3.73429e-07	0.00144269	0.465958	0.999991
CELA2B	21.2423	8.03035e-07	0.00144269	0.67991	0.999991
CASP9	27.236	1.91423e-07	0.00144269	0.922438	0.999991
DNAJC16	70.265	-3.04199e-06	0.00144268	0.322886	0.999991
AGMAT	14.4431	1.13008e-07	0.00144269	0.974974	0.999991
AL121992.1	3.81482	-7.93279e-07	0.00144269	0.271888	0.999991
DDI2	69.6264	-4.27198e-07	0.00144268	0.862196	0.999991
PLEKHM2	98.2183	-3.18801e-06	0.00144268	0.357644	0.999991
AL450998.3	11.5081	-1.62852e-06	0.00144269	0.18796	0.999991
SLC25A34	7.93316	4.2717e-07	0.00144269	0.679817	0.999991
SLC25A34-AS1	0.48567	-2.40273e-08	0.00144269	0.950018	0.999991
TMEM82	0.75901	8.20398e-08	0.00144269	0.794832	0.999991
FBLIM1	28.4468	1.29787e-07	0.00144269	0.647207	0.999991
UQCRHL	12.4892	4.30407e-07	0.00144269	0.750628	0.999991
AL450998.2	128.602	3.63103e-06	0.00144268	0.372631	0.999991
SPEN	244.732	-1.89692e-06	0.00144266	0.694442	0.999991
ZBTB17	37.1126	-3.11017e-07	0.00144269	0.882477	0.999991
CLCNKA	0.546679	1.67646e-07	0.0014427	0.542489	0.999991
CLCNKB	0.8029	-2.94868e-07	0.00144269	0.322173	0.999991
FAM131C	5.39385	-3.64214e-07	0.00144269	0.675593	0.999991
EPHA2	24.8205	-5.73328e-07	0.00144269	0.774962	0.999991
AL451042.1	1.17694	2.90611e-08	0.00144269	0.939614	0.999991
ARHGEF19	1.80454	-4.51849e-07	0.00144269	0.255676	0.999991
AL109627.1	0.205604	9.17299e-08	0.0014427	0.802389	0.999991
CPLANE2	2.04758	-2.4097e-07	0.00144269	0.619924	0.999991
FBXO42	395.05	-6.5041e-06	0.00144264	0.21152	0.999991
SZRD1	55.7115	-1.16033e-06	0.00144269	0.649525	0.999991
SPATA21	53.8361	1.80642e-06	0.00144269	0.512157	0.999991
NECAP2	100.268	-1.93714e-06	0.00144268	0.757976	0.999991
LINC01772	49.5074	-8.4422e-07	0.00144269	0.738496	0.999991
AL137802.2	10.8639	4.00142e-07	0.00144269	0.746616	0.999991
NBPF1	32.464	-5.99727e-07	0.00144269	0.937616	0.999991
AL137798.2	0.765737	-1.20895e-07	0.00144269	0.705201	0.999991
AL021920.3	2.76243	-1.30749e-07	0.00144269	0.834039	0.999991
CROCC	190.853	-5.22625e-06	0.00144267	0.265508	0.999991
BX284668.2	0.205604	9.17299e-08	0.0014427	0.802389	0.999991
BX284668.5	1.34285	1.01204e-07	0.00144269	0.807195	0.999991
BX284668.6	10.9601	8.91938e-07	0.00144269	0.459752	0.999991
MFAP2	14.1886	-2.52931e-07	0.00144269	0.855343	0.999991
AL049569.2	0.280066	-1.07294e-07	0.0014427	0.739949	0.999991
AL049569.1	65.5434	8.25474e-07	0.00144268	0.784036	0.999991
ATP13A2	51.4722	1.91493e-06	0.00144269	0.545483	0.999991
SDHB	70.482	-1.20405e-06	0.00144268	0.695988	0.999991
PADI2	17.1047	-4.72504e-07	0.00144269	0.749279	0.999991
PADI1	0.205604	9.17299e-08	0.0014427	0.802389	0.999991
PADI4	0.789447	9.94351e-08	0.00144269	0.751601	0.999991
PADI6	0.478944	1.76687e-07	0.0014427	0.557806	0.999991
RCC2	63.7861	-2.40923e-06	0.00144268	0.952665	0.999991
ARHGEF10L	182.169	3.18024e-06	0.00144267	0.513255	0.999991
LINC02810	0.752283	2.70221e-07	0.00144269	0.370797	0.999991
IGSF21	538.345	-4.13876e-06	0.00144263	0.194852	0.999991
IGSF21-AS1	36.4254	-1.18052e-06	0.00144269	0.598862	0.999991
AL591896.1	0.205604	9.17299e-08	0.0014427	0.802389	0.999991
PAX7	0.728302	-2.30229e-07	0.0014427	0.396645	0.999991
ALDH4A1	5.6518	3.52094e-07	0.00144269	0.636757	0.999991
IFFO2	19.9561	-1.90324e-06	0.00144269	0.208775	0.999991
AL137127.1	0.522834	-1.95999e-07	0.0014427	0.499278	0.999991
UBR4	152.507	-1.65143e-06	0.00144267	0.696749	0.999991
EMC1-AS1	167.043	-3.29877e-06	0.00144267	0.465862	0.999991
EMC1	78.5623	-4.90135e-06	0.00144269	0.503882	0.999991
MRTO4	25.841	3.60501e-07	0.00144269	0.984162	0.999991
AKR7A3	0.448371	-1.3824e-08	0.00144269	0.968638	0.999991
AKR7A2	24.0358	-1.49993e-07	0.00144269	0.83411	0.999991
SLC66A1	12.0912	-5.27187e-07	0.00144269	0.69455	0.999991
CAPZB	247.073	1.70457e-06	0.00144266	0.741381	0.999991
MICOS10	66.8604	3.32402e-06	0.00144268	0.743149	0.999991
AL031727.2	0.205604	9.17299e-08	0.0014427	0.802389	0.999991
NBL1	21.7793	-7.48904e-07	0.00144269	0.670789	0.999991
TMCO4	1.24454	-1.25949e-07	0.00144269	0.771333	0.999991
OTUD3	52.6927	9.60048e-07	0.00144269	0.723936	0.999991
PLA2G5	17.2214	-2.59566e-06	0.00144269	0.0864425	0.999991
UBXN10	0.205604	9.17299e-08	0.0014427	0.802389	0.999991
VWA5B1	2.8676	6.94392e-08	0.00144269	0.933446	0.999991
AL020998.1	0.478944	1.76687e-07	0.0014427	0.557806	0.999991
LINC01141	0.448371	-1.3824e-08	0.00144269	0.968638	0.999991
CAMK2N1	77.7998	-1.6802e-06	0.00144268	0.627312	0.999991
MUL1	25.4485	-5.29313e-07	0.00144269	0.763905	0.999991
CDA	0.448371	-1.3824e-08	0.00144269	0.968638	0.999991
PINK1	41.0061	-5.13114e-08	0.00144269	0.979638	0.999991
PINK1-AS	28.0656	4.42314e-07	0.00144269	0.653007	0.999991
DDOST	65.2375	-2.03112e-06	0.00144268	0.470483	0.999991
KIF17	5.55796	1.50681e-07	0.00144269	0.872069	0.999991
HP1BP3	288.427	-2.26667e-06	0.00144266	0.673838	0.999991
EIF4G3	1120.94	-1.1823e-05	0.00144262	0.164859	0.999991
AL031005.2	0.478944	1.76687e-07	0.0014427	0.557806	0.999991
ECE1	64.3496	1.57823e-07	0.00144268	0.862288	0.999991
AL031728.1	1.52461	-2.42484e-07	0.00144269	0.605083	0.999991
NBPF3	16.3018	-1.78324e-07	0.00144269	0.903568	0.999991
ALPL	5.05884	5.99621e-07	0.00144269	0.479383	0.999991
LINC02596	1.83525	-1.33237e-07	0.00144269	0.789326	0.999991
RAP1GAP	36.6708	-4.18181e-07	0.00144269	0.759774	0.999991
USP48	296.191	1.06777e-05	0.00144267	0.357763	0.999991
LDLRAD2	0.934041	2.34719e-07	0.00144269	0.919303	0.999991
HSPG2	3.55441	1.84407e-07	0.00144269	0.802253	0.999991
CELA3B	0.927315	1.77196e-07	0.00144269	0.625577	0.999991
LINC00339	11.6296	2.60734e-07	0.00144269	0.834511	0.999991
CDC42	124.975	-2.15534e-06	0.00144267	0.591641	0.999991
CDC42-AS1	19.3899	5.0835e-07	0.00144269	0.764441	0.999991
CDC42-IT1	3.34867	-7.57093e-08	0.00144269	0.912094	0.999991
WNT4	2.7254	3.08221e-07	0.00144269	0.710019	0.999991
AL445253.1	0.27334	9.93988e-08	0.0014427	0.769739	0.999991
ZBTB40	58.7684	-8.18149e-07	0.00144268	0.656915	0.999991
EPHA8	52.067	7.96136e-07	0.00144269	0.752637	0.999991
EPHB2	259.038	-2.77487e-06	0.00144266	0.853584	0.999991
AL512444.1	2.07369	1.21972e-09	0.00144269	0.989959	0.999991
LACTBL1	19.927	-1.22097e-06	0.00144269	0.460292	0.999991
TEX46	1.34285	1.01204e-07	0.00144269	0.807195	0.999991
KDM1A	285.791	5.22416e-06	0.00144266	0.354334	0.999991
AL031428.1	577.104	1.49439e-05	0.00144267	0.763082	0.999991
LUZP1	102.01	-1.27e-06	0.00144268	0.713721	0.999991
LINC01355	68.1659	-9.02407e-07	0.00144268	0.759879	0.999991
AL109936.6	94.6234	-5.11546e-07	0.00144268	0.876569	0.999991
HNRNPR	401.583	-1.21566e-06	0.00144264	0.821374	0.999991
ZNF436	9.02578	-1.50647e-06	0.00144269	0.148533	0.999991
ZNF436-AS1	36.4729	3.29384e-06	0.00144269	0.200413	0.999991
TCEA3	10.3722	-6.27349e-07	0.00144269	0.587023	0.999991
ASAP3	41.662	2.26875e-06	0.00144269	0.553816	0.999991
E2F2	0.205604	9.17299e-08	0.0014427	0.802389	0.999991
AL021154.1	1.31228	-9.23758e-08	0.00144269	0.822217	0.999991
ID3	4.22564	1.09647e-06	0.00144269	0.146407	0.999991
AL450043.1	1.23782	9.47103e-08	0.00144269	0.818996	0.999991
MDS2	1.27512	9.29444e-08	0.00144269	0.831852	0.999991
RPL11	465.743	8.37221e-06	0.00144265	0.212635	0.999991
ELOA-AS1	206.414	-3.23471e-07	0.00144266	0.839488	0.999991
ELOA	64.2901	1.67524e-06	0.00144268	0.554117	0.999991
PITHD1	40.1647	7.35692e-07	0.00144269	0.64101	0.999991
LYPLA2	12.0553	-6.76612e-06	0.0014427	0.609981	0.999991
GALE	29.8678	-1.3042e-06	0.00144269	0.489861	0.999991
HMGCL	40.8331	-5.93804e-07	0.00144269	0.794202	0.999991
FUCA1	22.8622	-1.18108e-06	0.00144269	0.455904	0.999991
CNR2	2.2023	7.12165e-08	0.00144269	0.878078	0.999991
PNRC2	40.8923	2.1795e-07	0.00144269	0.929106	0.999991
SRSF10	362.866	2.64391e-06	0.00144264	0.623762	0.999991
AL591178.1	0.242767	-1.04669e-07	0.0014427	0.756114	0.999991
MYOM3	2.01028	-2.62279e-07	0.00144269	0.626922	0.999991
IL22RA1	0.280066	-1.07294e-07	0.0014427	0.739949	0.999991
IFNLR1	14.1492	7.86942e-08	0.00144269	0.96339	0.999991
GRHL3	1.40626	3.63422e-07	0.00144269	0.386121	0.999991
STPG1	41.6929	-3.08265e-07	0.00144269	0.893303	0.999991
NIPAL3	119.418	-1.11061e-06	0.00144267	0.731867	0.999991
RCAN3AS	65.5128	2.63982e-06	0.00144268	0.370627	0.999991
RCAN3	77.4608	2.28117e-06	0.00144268	0.667656	0.999991
NCMAP-DT	8.5894	3.52114e-07	0.00144269	0.751708	0.999991
NCMAP	5.90996	-3.43007e-07	0.00144269	0.697654	0.999991
SRRM1	218.257	1.65357e-06	0.00144266	0.675011	0.999991
AL445648.1	0.478944	1.76687e-07	0.0014427	0.557806	0.999991
CLIC4	62.5949	3.70035e-07	0.00144268	0.950633	0.999991
AL050344.1	0.653975	6.24287e-08	0.00144269	0.838883	0.999991
AL031432.1	2.17859	-1.5865e-07	0.00144269	0.77941	0.999991
SYF2	67.5888	3.09719e-06	0.00144269	0.329786	0.999991
AL031432.4	14.3421	-5.4568e-07	0.00144269	0.702745	0.999991
AL031432.5	0.964614	1.66128e-07	0.00144269	0.637103	0.999991
RSRP1	236.417	-2.57058e-05	0.00144277	0.827615	0.999991
AL031432.3	1.45015	-3.32174e-08	0.00144269	0.943105	0.999991
RHD	100.693	-8.7318e-07	0.00144268	0.776568	0.999991
TMEM50A	119.218	-4.04464e-06	0.00144268	0.29537	0.999991
RHCE	28.4286	-9.64438e-08	0.00144269	0.959043	0.999991
MACO1	260.191	-3.27124e-06	0.00144266	0.544719	0.999991
LDLRAP1	7.53307	-3.56209e-07	0.00144269	0.712394	0.999991
AL606491.1	1.72349	8.01839e-08	0.00144269	0.880298	0.999991
MAN1C1	71.7321	1.27502e-06	0.00144268	0.649296	0.999991
AL031280.1	48.6608	1.48498e-06	0.00144269	0.558443	0.999991
SELENON	26.1771	-5.16234e-07	0.00144269	0.783961	0.999991
AL020996.1	2.83017	-1.05013e-07	0.00144269	0.863892	0.999991
MTFR1L	23.2942	2.08873e-07	0.00144269	0.884768	0.999991
AUNIP	6.77574	1.0643e-06	0.00144269	0.26982	0.999991
AL033528.2	0.27334	9.93988e-08	0.0014427	0.769739	0.999991
PAQR7	6.35874	1.5122e-07	0.00144269	0.882548	0.999991
STMN1	160.95	4.45191e-07	0.00144267	0.921566	0.999991
PAFAH2	37.196	-2.08504e-06	0.00144269	0.597616	0.999991
EXTL1	19.0798	1.01136e-06	0.00144269	0.514506	0.999991
SLC30A2	10.094	9.51458e-07	0.00144269	0.430063	0.999991
PDIK1L	23.1771	2.40214e-07	0.00144269	0.89372	0.999991
FAM110D	1.24454	-1.25949e-07	0.00144269	0.771333	0.999991
C1orf232	2.84362	-5.45574e-07	0.00144269	0.366561	0.999991
AL391650.1	70.4293	1.03596e-06	0.00144268	0.702944	0.999991
ZNF593	4.84005	1.28056e-06	0.00144269	0.0920414	0.999991
CNKSR1	3.68988	2.33117e-07	0.00144269	0.757098	0.999991
CATSPER4	0.27334	9.93988e-08	0.0014427	0.769739	0.999991
CEP85	78.0437	1.32577e-06	0.00144268	0.796835	0.999991
SH3BGRL3	15.7017	-3.00075e-07	0.00144269	0.841928	0.999991
UBXN11	17.472	1.74141e-07	0.00144269	0.967833	0.999991
CD52	0.820019	2.47388e-07	0.00144269	0.377198	0.999991
CRYBG2	2.17872	1.89544e-08	0.00144269	0.974369	0.999991
LIN28A	2.86313	1.24629e-07	0.00144269	0.850844	0.999991
DHDDS	136.106	2.528e-06	0.00144267	0.545466	0.999991
AL513365.2	30.5519	6.33188e-07	0.00144269	0.82334	0.999991
HMGN2	192.332	2.71667e-06	0.00144267	0.568522	0.999991
RPS6KA1	12.948	1.29077e-06	0.00144269	0.355722	0.999991
AL512408.1	0.280066	-1.07294e-07	0.0014427	0.739949	0.999991
ARID1A	278.284	-4.16018e-06	0.00144266	0.453501	0.999991
PIGV	9.91933	-5.34967e-07	0.00144269	0.625916	0.999991
ZDHHC18	60.1818	8.09087e-06	0.0014427	0.321566	0.999991
GPN2	35.4677	4.02507e-07	0.00144269	0.928672	0.999991
GPATCH3	6.55368	-9.5581e-07	0.00144269	0.310996	0.999991
NUDC	60.2813	1.93137e-06	0.00144268	0.530995	0.999991
KDF1	1.04567	-3.87876e-07	0.00144269	0.217532	0.999991
TRNP1	56.5766	3.03194e-06	0.00144269	0.268938	0.999991
TENT5B	6.43466	9.59175e-07	0.00144269	0.323042	0.999991
SLC9A1	20.142	1.19223e-06	0.00144269	0.716818	0.999991
WDTC1	152.719	1.79894e-06	0.00144267	0.878641	0.999991
TMEM222	40.0855	-3.89991e-07	0.00144269	0.857969	0.999991
SYTL1	4.34818	5.27849e-08	0.00144269	0.94723	0.999991
MAP3K6	1.66248	-1.52362e-07	0.00144269	0.749654	0.999991
WASF2	97.3809	1.80155e-06	0.00144268	0.602056	0.999991
FO393419.2	10.3806	4.03818e-07	0.00144269	0.71367	0.999991
BX293535.1	2.01028	-2.62279e-07	0.00144269	0.626922	0.999991
AHDC1	76.7975	1.10123e-06	0.00144268	0.709489	0.999991
FGR	1.10681	-1.51939e-08	0.00144269	0.983643	0.999991
IFI6	45.3511	3.5922e-06	0.00144269	0.236928	0.999991
AL445490.1	3.07307	-2.47013e-08	0.00144269	0.956993	0.999991
AL020997.5	0.242767	-1.04669e-07	0.0014427	0.756114	0.999991
FAM76A	46.0201	2.69742e-07	0.00144269	0.930383	0.999991
STX12	160.175	2.29951e-06	0.00144267	0.612467	0.999991
AL020997.2	0.728438	-1.26234e-07	0.00144269	0.710401	0.999991
AL020997.4	4.65869	-2.62397e-08	0.00144269	0.974923	0.999991
PPP1R8	33.5931	-2.43261e-06	0.00144269	0.722512	0.999991
THEMIS2	1.54846	1.99851e-07	0.00144269	0.668921	0.999991
RPA2	41.4832	9.2367e-07	0.00144269	0.953161	0.999991
SMPDL3B	0.242767	-1.04669e-07	0.0014427	0.756114	0.999991
AL512288.1	0.516107	4.59719e-09	0.00144269	0.99719	0.999991
XKR8	3.00533	-5.50155e-08	0.00144269	0.931893	0.999991
EYA3	191.019	-9.23819e-07	0.00144266	0.85148	0.999991
PTAFR	6.87697	-1.49025e-07	0.00144269	0.86626	0.999991
DNAJC8	90.6502	-2.44845e-07	0.00144268	0.994811	0.999991
ATP5IF1	166.417	3.56442e-06	0.00144267	0.432203	0.999991
AL353622.1	30.9292	1.28706e-06	0.00144269	0.524456	0.999991
SESN2	21.6421	6.71697e-07	0.00144269	0.480364	0.999991
MED18	7.90259	2.42339e-07	0.00144269	0.825804	0.999991
PHACTR4	374.256	1.78709e-06	0.00144264	0.898025	0.999991
RCC1	17.8356	-4.11749e-07	0.00144269	0.791523	0.999991
SNHG3	19.8492	-1.29334e-07	0.00144269	0.935869	0.999991
TRNAU1AP	120.655	1.5353e-06	0.00144267	0.690135	0.999991
SNHG12	31.6877	2.46905e-06	0.00144269	0.176818	0.999991
TAF12	62.8897	-1.48855e-06	0.00144269	0.578844	0.999991
RAB42	1.61859	1.89108e-07	0.00144269	0.613576	0.999991
LINC01715	5.57575	-5.23012e-07	0.00144269	0.55079	0.999991
AL360012.1	3.3965	1.15623e-06	0.00144269	0.140961	0.999991
GMEB1	55.2218	8.16122e-07	0.00144268	0.752536	0.999991
YTHDF2	88.8684	6.34629e-08	0.00144268	0.993624	0.999991
OPRD1	19.9699	-7.33882e-07	0.00144269	0.6794	0.999991
AL009181.1	3.85146	5.4571e-07	0.00144269	0.471431	0.999991
EPB41	1854.98	-1.75013e-05	0.00144262	0.0598753	0.999991
TMEM200B	0.97134	-7.92826e-08	0.00144269	0.901154	0.999991
AL357500.1	0.964478	-2.74109e-09	0.00144269	0.984181	0.999991
SRSF4	191.767	1.21105e-06	0.00144266	0.8044	0.999991
MECR	50.9249	-1.31129e-06	0.00144269	0.704533	0.999991
AL590729.1	0.27334	9.93988e-08	0.0014427	0.769739	0.999991
PTPRU	50.7562	2.14403e-06	0.00144269	0.401605	0.999991
LINC01756	1.44342	1.77784e-07	0.00144269	0.689884	0.999991
AL645944.2	0.242767	-1.04669e-07	0.0014427	0.756114	0.999991
MATN1	1.03235	1.85892e-07	0.00144269	0.602951	0.999991
MATN1-AS1	1.82852	8.41681e-08	0.00144269	0.868743	0.999991
SDC3	17.2294	3.28197e-07	0.00144269	0.833209	0.999991
PUM1	466.691	3.12922e-05	0.00144281	0.822529	0.999991
NKAIN1	18.9485	6.37314e-07	0.00144269	0.697184	0.999991
SNRNP40	135.031	-5.59335e-08	0.00144267	0.977112	0.999991
ZCCHC17	125.28	1.20617e-06	0.00144267	0.879566	0.999991
AL451070.1	84.6508	1.33144e-06	0.00144268	0.688867	0.999991
FABP3	40.5278	5.66069e-07	0.00144269	0.935957	0.999991
SERINC2	7.30936	9.12592e-08	0.00144269	0.961252	0.999991
LINC01226	0.684547	2.49723e-07	0.00144269	0.40549	0.999991
HCRTR1	1.89179	1.76982e-07	0.00144269	0.754992	0.999991
PEF1	13.2855	4.91456e-07	0.00144269	0.719954	0.999991
AC114488.2	1.71676	2.63414e-07	0.00144269	0.558413	0.999991
AC114488.3	1.4939	-5.45553e-07	0.00144269	0.114755	0.999991
COL16A1	8.6355	2.2993e-08	0.00144269	0.969512	0.999991
ADGRB2	43.5637	-1.6888e-06	0.00144269	0.481622	0.999991
AL354919.1	0.478944	1.76687e-07	0.0014427	0.557806	0.999991
AL136115.2	7.19367	1.02809e-06	0.00144269	0.308092	0.999991
PTP4A2	105.069	3.93319e-06	0.00144268	0.27545	0.999991
AL136115.1	1.24468	5.44781e-08	0.00144269	0.895424	0.999991
AL136115.3	0.205604	9.17299e-08	0.0014427	0.802389	0.999991
KHDRBS1	220.976	-4.49306e-06	0.00144266	0.382782	0.999991
AL445248.1	116.94	-6.29702e-06	0.00144268	0.244652	0.999991
TMEM39B	44.5982	3.38718e-06	0.00144269	0.421889	0.999991
KPNA6	140.327	-2.153e-06	0.00144267	0.597927	0.999991
TXLNA	50.4925	-1.30968e-06	0.00144269	0.584942	0.999991
CCDC28B	56.1325	1.55915e-06	0.00144269	0.646123	0.999991
AL049795.1	1.65575	7.69148e-08	0.00144269	0.912313	0.999991
IQCC	10.4311	-3.21263e-07	0.00144269	0.789799	0.999991
DCDC2B	56.9035	3.28157e-06	0.00144269	0.659845	0.999991
TMEM234	15.5666	1.47299e-07	0.00144269	0.920084	0.999991
EIF3I	40.4527	-1.67481e-06	0.00144269	0.432764	0.999991
FAM167B	1.10009	1.78816e-07	0.00144269	0.595077	0.999991
LCK	1.44342	1.77784e-07	0.00144269	0.689884	0.999991
HDAC1	41.3836	-8.53815e-07	0.00144269	0.722772	0.999991
MARCKSL1	41.3102	1.14725e-07	0.00144269	0.943447	0.999991
AL109945.1	0.205604	9.17299e-08	0.0014427	0.802389	0.999991
TSSK3	17.9408	-2.2664e-07	0.00144269	0.881123	0.999991
FAM229A	14.6981	7.13069e-08	0.00144269	0.930831	0.999991
BSDC1	159.164	-3.10103e-06	0.00144267	0.482876	0.999991
ZBTB8B	12.1653	9.34064e-07	0.00144269	0.478837	0.999991
ZBTB8A	154.025	1.53507e-06	0.00144267	0.750637	0.999991
ZBTB8OS	266.001	-4.89201e-06	0.00144266	0.40403	0.999991
RBBP4	217.098	-5.76503e-07	0.00144266	0.926293	0.999991
SYNC	315.493	8.00838e-06	0.00144266	0.69627	0.999991
AC114489.1	6.95496	4.95101e-07	0.00144269	0.603163	0.999991
KIAA1522	12.4726	-1.61669e-06	0.00144269	0.203728	0.999991
YARS	90.9483	-6.33319e-07	0.00144268	0.722421	0.999991
S100PBP	175.761	-5.56668e-06	0.00144267	0.314507	0.999991
FNDC5	74.5537	-2.77069e-06	0.00144268	0.354082	0.999991
HPCA	21.7062	2.55831e-07	0.00144269	0.893896	0.999991
TMEM54	27.3081	-1.91535e-09	0.00144269	0.994487	0.999991
AL031602.2	39.5118	-1.50375e-06	0.00144269	0.505377	0.999991
RNF19B	27.5198	1.51128e-06	0.00144269	0.437723	0.999991
AL020995.1	156.766	-1.60935e-06	0.00144267	0.716571	0.999991
AK2	92.9135	1.89238e-06	0.00144268	0.575939	0.999991
AZIN2	43.3373	-1.40057e-06	0.00144269	0.572499	0.999991
TRIM62	23.9207	-9.75727e-07	0.00144269	0.56719	0.999991
AL662907.3	2.66412	-3.16089e-07	0.00144269	0.564382	0.999991
ZNF362	67.1048	5.62774e-07	0.00144268	0.852212	0.999991
AL513327.3	0.280066	-1.07294e-07	0.0014427	0.739949	0.999991
A3GALT2	1.00178	-2.0099e-08	0.00144269	0.959501	0.999991
AL513327.1	448.009	5.38637e-06	0.00144264	0.387936	0.999991
PHC2	282.556	7.4904e-06	0.00144266	0.160565	0.999991
AL513327.2	59.7983	-6.33632e-08	0.00144268	0.784875	0.999991
ZSCAN20	4.28058	1.15783e-07	0.00144269	0.79207	0.999991
CSMD2	81.567	4.50261e-07	0.00144268	0.883328	0.999991
CSMD2-AS1	3.30478	3.17256e-07	0.00144269	0.644673	0.999991
C1orf94	0.205604	9.17299e-08	0.0014427	0.802389	0.999991
AC099565.1	0.833472	-1.02616e-07	0.00144269	0.731863	0.999991
SMIM12	48.9956	2.1822e-07	0.00144269	0.826282	0.999991
GJB3	0.280066	-1.07294e-07	0.0014427	0.739949	0.999991
DLGAP3	20.6234	1.22784e-06	0.00144269	0.631958	0.999991
TMEM35B	8.58108	-5.65762e-07	0.00144269	0.598953	0.999991
ZMYM6	90.7602	-1.07265e-07	0.00144268	0.834311	0.999991
ZMYM1	70.2571	-3.44744e-06	0.00144268	0.243136	0.999991
AL590434.1	2.97489	-8.45599e-08	0.00144269	0.89565	0.999991
SFPQ	335.143	2.7596e-06	0.00144265	0.625488	0.999991
ZMYM4	429.98	1.05034e-06	0.00144263	0.931766	0.999991
ZMYM4-AS1	131.003	7.12382e-07	0.00144267	0.861535	0.999991
KIAA0319L	370.852	-4.32909e-06	0.00144264	0.396995	0.999991
NCDN	12.9816	1.90414e-07	0.00144269	0.891674	0.999991
AC004865.2	14.4078	-3.85406e-07	0.00144269	0.764912	0.999991
TFAP2E	63.8146	1.78101e-06	0.00144268	0.529734	0.999991
PSMB2	56.6551	-4.18013e-06	0.00144269	0.59191	0.999991
C1orf216	9.09732	-3.87392e-07	0.00144269	0.727684	0.999991
CLSPN	30.9661	-2.27093e-06	0.00144269	0.24948	0.999991
AL354864.1	0.48567	-2.40273e-08	0.00144269	0.950018	0.999991
AGO4	234.679	-5.71503e-06	0.00144266	0.17562	0.999991
AGO1	88.9934	-4.64791e-07	0.00144268	0.887607	0.999991
AL139286.3	13.9898	-4.12446e-07	0.00144269	0.783612	0.999991
AL139286.2	0.448371	-1.3824e-08	0.00144269	0.968638	0.999991
AGO3	305.554	3.30508e-07	0.00144265	0.951706	0.999991
AL138787.2	82.2237	2.71347e-06	0.00144268	0.417901	0.999991
TEKT2	0.560133	-1.77718e-07	0.0014427	0.508841	0.999991
ADPRHL2	16.5639	2.01813e-07	0.00144269	0.897675	0.999991
COL8A2	3.41414	8.63959e-08	0.00144269	0.897894	0.999991
TRAPPC3	33.0407	-1.0988e-07	0.00144269	0.962092	0.999991
MAP7D1	26.9711	1.40714e-06	0.00144269	0.470455	0.999991
THRAP3	234.691	2.04665e-06	0.00144266	0.699991	0.999991
SH3D21	47.3291	-1.2092e-06	0.00144269	0.643636	0.999991
EVA1B	1.6796	3.79524e-07	0.00144269	0.297639	0.999991
AL591845.1	1.59235	-1.89203e-07	0.00144269	0.657736	0.999991
STK40	70.3262	1.61542e-06	0.00144268	0.765622	0.999991
LSM10	12.0577	6.57752e-07	0.00144269	0.589817	0.999991
OSCP1	95.6059	3.94953e-06	0.00144268	0.217309	0.999991
MRPS15	27.6715	1.13238e-06	0.00144269	0.53121	0.999991
CSF3R	2.4825	1.22303e-07	0.00144269	0.790931	0.999991
AL596257.1	1.04567	-3.87876e-07	0.00144269	0.217532	0.999991
AC117945.1	0.616812	1.92965e-07	0.0014427	0.483703	0.999991
GRIK3	36.5859	-4.01556e-06	0.00144269	0.123325	0.999991
AL353604.1	4.56038	-2.50166e-07	0.00144269	0.753656	0.999991
LINC01137	13.329	-4.22475e-07	0.00144269	0.763223	0.999991
ZC3H12A	0.721711	9.24613e-08	0.00144269	0.780755	0.999991
MEAF6	53.1574	8.62964e-07	0.00144269	0.755518	0.999991
SNIP1	39.5634	3.85996e-07	0.00144269	0.876094	0.999991
DNALI1	10.0133	-1.29642e-07	0.00144269	0.923795	0.999991
GNL2	23.4347	-1.20598e-06	0.00144269	0.504755	0.999991
AL513220.1	0.721711	9.24613e-08	0.00144269	0.780755	0.999991
RSPO1	8.94573	-3.40855e-07	0.00144269	0.742457	0.999991
C1orf109	14.1536	3.28081e-08	0.00144269	0.999952	0.999991
CDCA8	28.2113	1.59791e-06	0.00144269	0.775223	0.999991
EPHA10	62.6445	-1.75741e-06	0.00144268	0.541947	0.999991
MANEAL	26.9152	-1.47631e-07	0.00144269	0.936375	0.999991
YRDC	17.8827	-4.27901e-07	0.00144269	0.781356	0.999991
C1orf122	69.515	3.35632e-06	0.00144268	0.43846	0.999991
MTF1	37.9537	-2.14064e-06	0.00144269	0.946327	0.999991
AL929472.2	0.896743	-2.41419e-08	0.00144269	0.944432	0.999991
INPP5B	75.5301	1.83679e-06	0.00144268	0.565919	0.999991
SF3A3	58.4472	1.14137e-06	0.00144268	0.688022	0.999991
FHL3	3.23718	4.65521e-07	0.00144269	0.485045	0.999991
UTP11	33.395	2.15131e-06	0.00144269	0.525147	0.999991
POU3F1	5.87939	-5.32553e-07	0.00144269	0.536091	0.999991
MIR3659HG	21.4896	6.25063e-07	0.00144269	0.738327	0.999991
LINC02786	0.242767	-1.04669e-07	0.0014427	0.756114	0.999991
AL390839.2	0.205604	9.17299e-08	0.0014427	0.802389	0.999991
LINC01343	0.27334	9.93988e-08	0.0014427	0.769739	0.999991
LINC01685	2.25305	-3.69666e-07	0.00144269	0.518803	0.999991
AL354702.2	3.95216	7.7795e-07	0.00144269	0.288723	0.999991
RRAGC	14.5194	1.2215e-06	0.00144269	0.368726	0.999991
AL139260.1	106.695	2.33088e-06	0.00144268	0.627457	0.999991
MYCBP	68.5582	-1.06821e-06	0.00144268	0.750796	0.999991
GJA9	17.9863	-1.24934e-06	0.00144269	0.306732	0.999991
RHBDL2	69.0195	-3.93448e-08	0.00144268	0.999015	0.999991
AKIRIN1	73.705	-1.10064e-06	0.00144268	0.712144	0.999991
NDUFS5	90.9231	2.933e-06	0.00144268	0.397903	0.999991
MACF1	1123.57	3.54653e-06	0.00144259	0.653408	0.999991
AL356055.1	1.28857	-3.36616e-07	0.00144269	0.395581	0.999991
AL442071.2	23.0872	-4.91317e-07	0.00144269	0.665549	0.999991
AL442071.1	27.6595	-1.06772e-06	0.00144269	0.568517	0.999991
BMP8A	11.6124	-5.23466e-07	0.00144269	0.677302	0.999991
PABPC4	55.9952	6.70714e-07	0.00144269	0.779316	0.999991
PABPC4-AS1	8.15868	-4.6677e-07	0.00144269	0.663209	0.999991
HEYL	5.28016	8.21241e-08	0.00144269	0.915762	0.999991
HPCAL4	11.5111	6.70413e-07	0.00144269	0.593634	0.999991
PPIE	28.2354	1.77742e-06	0.00144269	0.259309	0.999991
BMP8B	4.59768	-2.64343e-07	0.00144269	0.743397	0.999991
AL033527.4	0.516107	4.59719e-09	0.00144269	0.99719	0.999991
LINC02811	0.957887	3.48546e-07	0.00144269	0.26805	0.999991
TRIT1	97.9321	2.20793e-06	0.00144268	0.545776	0.999991
MYCL	0.927315	1.77196e-07	0.00144269	0.625577	0.999991
MFSD2A	5.85948	4.20701e-07	0.00144269	0.639036	0.999991
CAP1	45.067	-2.27333e-06	0.00144269	0.382133	0.999991
PPT1	75.1984	-1.27377e-06	0.00144268	0.854789	0.999991
RLF	340.046	-6.15263e-06	0.00144265	0.285435	0.999991
TMCO2	0.48567	-2.40273e-08	0.00144269	0.950018	0.999991
AL050341.2	20.8071	2.16061e-07	0.00144269	0.889776	0.999991
ZMPSTE24	38.9223	-2.26383e-06	0.00144269	0.318879	0.999991
COL9A2	20.5543	9.42327e-07	0.00144269	0.99403	0.999991
SMAP2	116.02	8.12979e-07	0.00144268	0.828568	0.999991
AL031985.4	7.04514	-2.27277e-07	0.00144269	0.810115	0.999991
ZFP69B	19.445	-5.26635e-07	0.00144269	0.916534	0.999991
AL031985.3	3.65944	1.76754e-07	0.00144269	0.7923	0.999991
ZFP69	33.6121	3.90121e-06	0.00144269	0.788202	0.999991
AL603839.3	94.65	-1.95051e-06	0.00144268	0.57202	0.999991
EXO5	5.8251	-1.02629e-06	0.00144269	0.246051	0.999991
AL603839.2	0.205604	9.17299e-08	0.0014427	0.802389	0.999991
ZNF684	28.3539	5.48825e-07	0.00144269	0.94434	0.999991
AL356379.2	5.87293	2.10817e-09	0.00144269	0.998862	0.999991
RIMS3	21.4472	2.29608e-06	0.00144269	0.176328	0.999991
AL031289.2	2.42149	-7.99102e-08	0.00144269	0.891739	0.999991
AL031289.1	6.83082	3.73241e-07	0.00144269	0.701826	0.999991
NFYC-AS1	16.4507	-4.85009e-07	0.00144269	0.711571	0.999991
NFYC	79.4035	-2.39422e-06	0.00144268	0.45638	0.999991
KCNQ4	1.47399	3.82577e-07	0.00144269	0.366176	0.999991
CITED4	2.30733	1.60353e-07	0.00144269	0.862978	0.999991
CTPS1	35.8564	-2.10709e-07	0.00144269	0.918866	0.999991
SLFNL1-AS1	128.088	-1.02339e-06	0.00144267	0.908774	0.999991
SLFNL1	47.0211	3.93828e-06	0.00144269	0.185161	0.999991
SCMH1	755.654	-4.90988e-06	0.00144261	0.742845	0.999991
AC093151.8	1.92896	-2.11813e-08	0.00144269	0.979442	0.999991
FOXO6	19.0624	5.96374e-07	0.00144269	0.941968	0.999991
AC093151.2	2.48922	-6.18191e-08	0.00144269	0.917375	0.999991
EDN2	0.553406	-4.64444e-09	0.00144269	0.984259	0.999991
HIVEP3	337.17	1.27891e-06	0.00144265	0.84173	0.999991
AL158216.1	1.25127	-3.33097e-07	0.00144269	0.403656	0.999991
FOXJ3	298.744	-8.39802e-06	0.00144266	0.449499	0.999991
AC096540.1	0.522834	-1.95999e-07	0.0014427	0.499278	0.999991
RIMKLA	101.13	-3.94661e-06	0.00144268	0.280102	0.999991
ZMYND12	4.45562	1.21353e-07	0.00144269	0.912915	0.999991
PPCS	26.6588	2.15908e-07	0.00144269	0.921961	0.999991
CCDC30	114.385	5.28719e-06	0.00144268	0.646698	0.999991
PPIH	37.714	-1.77673e-06	0.00144269	0.509784	0.999991
AC098484.4	82.4125	5.3779e-07	0.00144268	0.882398	0.999991
AC098484.2	0.826746	9.00677e-08	0.00144269	0.765648	0.999991
YBX1	160.849	1.90444e-05	0.00144273	0.1399	0.999991
CLDN19	3.04922	-4.73134e-07	0.00144269	0.471145	0.999991
P3H1	43.0543	-2.89338e-06	0.00144269	0.423386	0.999991
C1orf50	37.0628	1.2129e-06	0.00144269	0.874635	0.999991
AC098484.1	0.205604	9.17299e-08	0.0014427	0.802389	0.999991
TMEM269	25.0199	-2.41668e-06	0.00144269	0.822974	0.999991
SVBP	27.3471	-1.87219e-06	0.00144269	0.686529	0.999991
ERMAP	29.5367	-1.15914e-06	0.00144269	0.557363	0.999991
AL512353.1	7.38268	-9.52071e-07	0.00144269	0.33501	0.999991
ZNF691	6.43505	-6.54253e-07	0.00144269	0.450719	0.999991
SLC2A1	151.557	-2.22158e-06	0.00144268	0.706086	0.999991
SLC2A1-AS1	49.5025	-1.54996e-06	0.00144269	0.535169	0.999991
AC099795.1	3.39956	-2.83439e-07	0.00144269	0.649334	0.999991
FAM183A	8.51028	6.56269e-07	0.00144269	0.53779	0.999991
EBNA1BP2	14.2037	8.24862e-07	0.00144269	0.547294	0.999991
CFAP57	5.2079	5.70298e-07	0.00144269	0.654598	0.999991
TIE1	1.23782	9.47103e-08	0.00144269	0.818996	0.999991
MPL	1.27512	9.29444e-08	0.00144269	0.831852	0.999991
AL139289.3	0.242767	-1.04669e-07	0.0014427	0.756114	0.999991
AL139289.2	14.073	8.28874e-07	0.00144269	0.554553	0.999991
CDC20	2.74478	6.66381e-07	0.00144269	0.240675	0.999991
ELOVL1	7.49984	1.16309e-06	0.00144269	0.25715	0.999991
MED8	47.8402	-2.1676e-07	0.00144269	0.699962	0.999991
AL139289.1	2.17845	-2.93957e-07	0.00144269	0.552258	0.999991
SZT2	83.7106	5.80898e-06	0.00144269	0.945496	0.999991
SZT2-AS1	0.752283	2.70221e-07	0.00144269	0.370797	0.999991
HYI	11.4114	-5.3191e-07	0.00144269	0.688694	0.999991
HYI-AS1	1.81127	-6.58749e-07	0.00144269	0.0682882	0.999991
PTPRF	152.876	-1.08056e-05	0.00144269	0.157662	0.999991
KDM4A	103.827	1.24524e-07	0.00144268	0.894214	0.999991
KDM4A-AS1	173.904	-7.52947e-06	0.00144268	0.401562	0.999991
ST3GAL3	702.828	-1.35533e-05	0.00144265	0.0244508	0.999991
AL451062.1	171.059	2.57103e-06	0.00144267	0.472284	0.999991
ARTN	0.48567	-2.40273e-08	0.00144269	0.950018	0.999991
AL357079.1	64.2138	1.54413e-07	0.00144268	0.960307	0.999991
IPO13	11.6079	-2.93339e-07	0.00144269	0.859102	0.999991
AL357079.2	0.280066	-1.07294e-07	0.0014427	0.739949	0.999991
DPH2	6.62734	-1.59405e-07	0.00144269	0.97759	0.999991
ATP6V0B	174.852	-7.61161e-07	0.00144267	0.637764	0.999991
B4GALT2	22.8828	6.52056e-08	0.00144269	0.930974	0.999991
CCDC24	27.4593	-3.44251e-07	0.00144269	0.789527	0.999991
SLC6A9	20.8986	-3.66474e-07	0.00144269	0.595852	0.999991
AL139220.2	17.4952	1.79288e-06	0.00144269	0.258744	0.999991
DMAP1	25.6695	8.95917e-07	0.00144269	0.62575	0.999991
ERI3	107.18	-4.08088e-06	0.00144268	0.958443	0.999991
RNF220	24.7758	-2.20402e-06	0.00144269	0.208594	0.999991
TMEM53	21.2188	1.84566e-06	0.00144269	0.532991	0.999991
ARMH1	57.0169	-1.52767e-06	0.00144269	0.696005	0.999991
KIF2C	3.45343	-3.79471e-07	0.00144269	0.566463	0.999991
AL592166.1	12.122	3.52488e-08	0.00144269	0.98155	0.999991
RPS8	205.637	4.06392e-06	0.00144267	0.427405	0.999991
BEST4	0.48567	-2.40273e-08	0.00144269	0.950018	0.999991
PLK3	11.3284	3.30678e-07	0.00144269	0.805269	0.999991
BTBD19	1.83525	-1.33237e-07	0.00144269	0.789326	0.999991
PTCH2	10.5278	-1.21894e-06	0.00144269	0.298998	0.999991
EIF2B3	175.386	1.3688e-06	0.00144267	0.74745	0.999991
HECTD3	9.29314	1.14061e-06	0.00144269	0.303603	0.999991
UROD	10.2293	8.11051e-07	0.00144269	0.504655	0.999991
ZSWIM5	525.007	-6.50297e-06	0.00144264	0.360061	0.999991
LINC01144	0.48567	-2.40273e-08	0.00144269	0.950018	0.999991
HPDL	0.485535	-1.57003e-07	0.0014427	0.560337	0.999991
MUTYH	50.9123	-6.39337e-07	0.00144269	0.455596	0.999991
TOE1	7.36683	-6.00182e-07	0.00144269	0.551133	0.999991
TESK2	31.6638	6.7529e-08	0.00144269	0.54649	0.999991
CCDC163	1.34511	-3.37391e-08	0.00144269	0.933486	0.999991
MMACHC	13.666	2.91111e-07	0.00144269	0.83763	0.999991
PRDX1	180.669	5.26488e-06	0.00144268	0.257344	0.999991
AKR1A1	69.9481	-1.93326e-06	0.00144268	0.50683	0.999991
NASP	170.625	2.62501e-06	0.00144267	0.436022	0.999991
CCDC17	2.85654	5.15021e-07	0.00144269	0.40841	0.999991
GPBP1L1	246.68	-3.45474e-06	0.00144266	0.555366	0.999991
TMEM69	26.7479	6.74279e-07	0.00144269	0.827539	0.999991
IPP	60.5953	7.90126e-07	0.00144268	0.845991	0.999991
AL604028.1	1.92923	3.84787e-07	0.00144269	0.523594	0.999991
MAST2	211.197	-2.18339e-05	0.00144274	0.85011	0.999991
PIK3R3	430.38	5.48055e-07	0.00144265	0.950088	0.999991
AL358075.1	2.28376	3.66818e-08	0.00144269	0.964933	0.999991
AL358075.2	2.85654	5.15021e-07	0.00144269	0.40841	0.999991
TSPAN1	2.67465	6.34506e-07	0.00144269	0.258357	0.999991
POMGNT1	56.3784	1.67867e-06	0.00144269	0.575276	0.999991
LURAP1	8.10346	3.99377e-08	0.00144269	0.973265	0.999991
RAD54L	7.08004	-3.10437e-07	0.00144269	0.780971	0.999991
LRRC41	95.4481	-4.71612e-07	0.00144268	0.914322	0.999991
UQCRH	164.108	7.60697e-07	0.00144267	0.608336	0.999991
NSUN4	32.2235	-1.32596e-06	0.00144269	0.95544	0.999991
FAAH	28.8571	-1.25955e-06	0.00144269	0.529541	0.999991
LINC01398	0.205604	9.17299e-08	0.0014427	0.802389	0.999991
DMBX1	0.242767	-1.04669e-07	0.0014427	0.756114	0.999991
MKNK1-AS1	24.1039	-1.85069e-06	0.00144269	0.290783	0.999991
MKNK1	43.2463	1.10196e-06	0.00144269	0.854314	0.999991
MOB3C	3.27854	-1.3094e-07	0.00144269	0.857146	0.999991
ATPAF1	101.521	5.72392e-07	0.00144268	0.963966	0.999991
TEX38	1.21411	-1.03761e-07	0.00144269	0.726533	0.999991
EFCAB14-AS1	17.9684	9.63385e-07	0.00144269	0.545192	0.999991
EFCAB14	51.4768	-5.01572e-07	0.00144269	0.84204	0.999991
CYP4Z1	1.13951	-1.06443e-07	0.00144269	0.777384	0.999991
CYP4A22-AS1	2.49595	-2.77839e-07	0.00144269	0.639859	0.999991
STIL	6.57672	6.12608e-07	0.00144269	0.546831	0.999991
CMPK1	80.445	3.28675e-06	0.00144268	0.310802	0.999991
LINC01389	29.956	3.02827e-07	0.00144269	0.849532	0.999991
TRABD2B	1.13292	2.46145e-07	0.00144269	0.506706	0.999991
LINC02794	0.242767	-1.04669e-07	0.0014427	0.756114	0.999991
AL109659.1	4.09423	4.1992e-07	0.00144269	0.577174	0.999991
SLC5A9	11.4703	-1.8228e-07	0.00144269	0.884492	0.999991
SPATA6	198.903	-4.83211e-06	0.00144267	0.315487	0.999991
AGBL4	247.086	-0.376459	0.316068	0.00337791	0.999991
AL391844.1	0.27334	9.93988e-08	0.0014427	0.769739	0.999991
BEND5	21.0371	-7.03085e-07	0.00144269	0.679424	0.999991
AL645507.1	3.49087	-2.12953e-07	0.00144269	0.715567	0.999991
AC099788.1	38.7789	-1.53659e-06	0.00144269	0.490529	0.999991
AL590432.1	3.44698	1.47188e-07	0.00144269	0.833776	0.999991
ELAVL4	1.66248	-1.52362e-07	0.00144269	0.749654	0.999991
LINC02808	1.20738	7.25572e-08	0.00144269	0.867481	0.999991
FAF1	666.62	-1.01518e-05	0.00144264	0.279424	0.999991
AL049637.1	30.2032	-2.00162e-06	0.00144269	0.320248	0.999991
CDKN2C	2.76929	-1.38627e-07	0.00144269	0.782894	0.999991
C1orf185	0.789447	9.94351e-08	0.00144269	0.751601	0.999991
LINC01562	4.1517	-2.76034e-07	0.00144269	0.774702	0.999991
RNF11	93.6245	6.2556e-07	0.00144268	0.534863	0.999991
AL162430.2	13.1999	-1.83556e-06	0.00144269	0.487138	0.999991
TTC39A	7.67328	-7.3857e-08	0.00144269	0.92644	0.999991
TTC39A-AS1	0.553406	-4.64444e-09	0.00144269	0.984259	0.999991
EPS15	183.508	-1.66352e-07	0.00144266	0.964052	0.999991
AC104170.2	3.0686	2.93546e-08	0.00144269	0.962879	0.999991
AC104170.1	11.4104	3.82769e-07	0.00144269	0.734523	0.999991
OSBPL9	530.515	1.29949e-06	0.00144262	0.849789	0.999991
NRDC	359.201	8.82433e-07	0.00144264	0.894162	0.999991
AL050343.2	0.97134	-7.92826e-08	0.00144269	0.901154	0.999991
AL050343.3	0.205604	9.17299e-08	0.0014427	0.802389	0.999991
RAB3B	18.3914	-3.7234e-07	0.00144269	0.807876	0.999991
TXNDC12	72.8384	-3.52998e-06	0.00144268	0.301709	0.999991
KTI12	4.10542	2.90433e-07	0.00144269	0.842733	0.999991
AL445685.1	16.0747	-6.38797e-07	0.00144269	0.663377	0.999991
TXNDC12-AS1	2.04744	-4.78743e-07	0.00144269	0.38209	0.999991
BTF3L4	171.688	-1.56092e-06	0.00144267	0.731794	0.999991
ZFYVE9	273.295	2.79876e-05	0.00144279	0.247405	0.999991
CC2D1B	69.2838	7.52553e-07	0.00144268	0.779262	0.999991
AL513218.1	1.03235	1.85892e-07	0.00144269	0.602951	0.999991
AL513218.2	1.30795	1.03036e-07	0.00144269	0.771068	0.999991
ORC1	4.12254	7.50491e-07	0.00144269	0.289851	0.999991
PRPF38A	83.8325	4.9819e-07	0.00144268	0.880219	0.999991
TUT4	1023.55	-8.13945e-06	0.00144261	0.715927	0.999991
GPX7	2.10186	1.87608e-07	0.00144269	0.726322	0.999991
SHISAL2A	2.51294	1.7444e-07	0.00144269	0.756393	0.999991
COA7	12.4459	-2.10215e-06	0.00144269	0.624732	0.999991
ZYG11B	223.451	-2.20518e-06	0.00144266	0.807451	0.999991
ZYG11A	6.83755	1.52114e-07	0.00144269	0.868888	0.999991
ECHDC2	140.308	-3.1983e-06	0.00144267	0.363332	0.999991
SCP2	222.953	-2.58069e-06	0.00144266	0.603903	0.999991
PODN	20.5239	-3.00798e-08	0.00144269	0.991682	0.999991
AL445183.1	4.50623	-5.19961e-07	0.00144269	0.508741	0.999991
SLC1A7	529.425	-3.80003e-06	0.00144263	0.590601	0.999991
AL445183.2	13.3931	3.2983e-07	0.00144269	0.784593	0.999991
CPT2	31.215	1.13761e-06	0.00144269	0.869119	0.999991
AL606760.2	14.9791	-1.0564e-06	0.00144269	0.524043	0.999991
CZIB	28.9764	1.13023e-06	0.00144269	0.639514	0.999991
AL606760.3	2.1347	2.53093e-07	0.00144269	0.653111	0.999991
MAGOH	76.4628	3.41912e-06	0.00144268	0.232853	0.999991
AL606760.1	31.2178	1.19165e-06	0.00144269	0.695225	0.999991
LRP8	189.251	-2.94754e-06	0.00144266	0.57535	0.999991
AL355483.3	1.17681	-1.01686e-07	0.00144269	0.74438	0.999991
AL355483.1	0.957887	3.48546e-07	0.00144269	0.26805	0.999991
LINC01771	10.7787	1.38206e-06	0.00144269	0.256605	0.999991
GLIS1	11.4066	-1.14491e-06	0.00144269	0.534177	0.999991
NDC1	52.5267	-1.20961e-06	0.00144269	0.633702	0.999991
YIPF1	28.2293	-1.1668e-06	0.00144269	0.652315	0.999991
DIO1	14.0818	-1.53717e-06	0.00144269	0.256596	0.999991
HSPB11	62.8817	-1.94629e-06	0.00144268	0.491943	0.999991
LRRC42	19.2043	6.99852e-06	0.0014427	0.811879	0.999991
LDLRAD1	0.546679	1.67646e-07	0.0014427	0.542489	0.999991
TMEM59	300.511	-1.26886e-06	0.00144265	0.810942	0.999991
TCEANC2	26.9168	-7.28133e-07	0.00144269	0.700594	0.999991
CDCP2	1.10235	4.81206e-08	0.00144269	0.898472	0.999991
AL357673.2	0.242767	-1.04669e-07	0.0014427	0.756114	0.999991
CYB5RL	17.5677	-2.83137e-07	0.00144269	0.850743	0.999991
MRPL37	27.7674	-6.27259e-07	0.00144269	0.747792	0.999991
SSBP3	493.718	1.83516e-06	0.00144263	0.800778	0.999991
SSBP3-AS1	1.81747	5.18907e-07	0.00144269	0.259761	0.999991
AL161644.1	0.522834	-1.95999e-07	0.0014427	0.499278	0.999991
AC099796.2	0.27334	9.93988e-08	0.0014427	0.769739	0.999991
ACOT11	56.6621	3.22179e-09	0.00144268	0.622962	0.999991
FAM151A	17.8117	-9.93776e-07	0.00144269	0.527419	0.999991
AL590093.1	2.55683	-2.13596e-07	0.00144269	0.718031	0.999991
MROH7	57.8239	-2.23402e-07	0.00144268	0.902947	0.999991
TTC4	64.777	-9.27011e-07	0.00144268	0.670854	0.999991
PARS2	7.05633	-1.15356e-06	0.00144269	0.595031	0.999991
LEXM	1.62518	-1.39005e-07	0.00144269	0.767304	0.999991
DHCR24	6.10897	1.15677e-07	0.00144269	0.902494	0.999991
AC096536.3	4.34385	2.84134e-07	0.00144269	0.708894	0.999991
TMEM61	2.27689	5.03834e-08	0.00144269	0.902048	0.999991
AL590440.1	1.56191	-2.47527e-07	0.00144269	0.594426	0.999991
PCSK9	0.27334	9.93988e-08	0.0014427	0.769739	0.999991
USP24	184.345	-9.75659e-08	0.00144266	0.985627	0.999991
MIR4422HG	1.97971	-4.15223e-07	0.00144269	0.376963	0.999991
AL603840.1	2.45206	1.26209e-07	0.00144269	0.833984	0.999991
LINC01753	0.205604	9.17299e-08	0.0014427	0.802389	0.999991
AC119674.1	27.088	-5.50316e-07	0.00144269	0.948136	0.999991
PLPP3	158.581	-3.95459e-06	0.00144268	0.328552	0.999991
PRKAA2	206.801	-4.78391e-06	0.00144267	0.348925	0.999991
FYB2	4.31775	3.51976e-08	0.00144269	0.9781	0.999991
AL161740.1	2.0974	2.35758e-07	0.00144269	0.656018	0.999991
DAB1	3130.51	1.34076e-05	0.00144262	0.110993	0.999991
AL390243.1	0.280066	-1.07294e-07	0.0014427	0.739949	0.999991
DAB1-AS1	15.4467	-2.39543e-06	0.00144269	0.671464	0.999991
AL445193.2	27.4742	7.88982e-07	0.00144269	0.841102	0.999991
OMA1	20.667	2.08997e-06	0.00144269	0.191007	0.999991
AL035411.3	1.13965	4.46438e-08	0.00144269	0.912214	0.999991
MYSM1	126.465	-2.59835e-06	0.00144267	0.516589	0.999991
AL136985.3	0.553406	-4.64444e-09	0.00144269	0.984259	0.999991
JUN	60.7719	7.25464e-06	0.00144269	0.00794411	0.999991
LINC01135	27.433	-1.09549e-06	0.00144269	0.624818	0.999991
AL136985.1	4.88001	-5.60731e-07	0.00144269	0.535394	0.999991
LINC02777	3.15665	-3.69414e-07	0.00144269	0.555248	0.999991
LINC01358	6.07247	-9.1677e-07	0.00144269	0.275004	0.999991
AC093425.1	0.765601	-2.8376e-07	0.00144269	0.338882	0.999991
FGGY	152.48	-3.49404e-08	0.00144267	0.630893	0.999991
AL035416.1	9.06002	-3.35714e-07	0.00144269	0.73211	0.999991
HOOK1	268.873	4.38799e-06	0.00144266	0.469521	0.999991
CYP2J2	0.934041	2.34719e-07	0.00144269	0.919303	0.999991
C1orf87	0.75901	8.20398e-08	0.00144269	0.794832	0.999991
LINC01748	37.9852	-1.61156e-06	0.00144269	0.714323	0.999991
AC099792.1	326.058	-1.13353e-06	0.00144265	0.847197	0.999991
NFIA	1066.63	-4.86694e-06	0.00144263	0.496852	0.999991
NFIA-AS2	1462.99	-1.2373e-06	0.00144259	0.994769	0.999991
NFIA-AS1	3.18036	-1.76637e-07	0.00144269	0.795228	0.999991
AC099791.3	0.27334	9.93988e-08	0.0014427	0.769739	0.999991
TM2D1	166.182	-1.83751e-06	0.00144267	0.701263	0.999991
AC099791.2	36.2457	3.02635e-06	0.00144269	0.264933	0.999991
PATJ	304.703	5.28812e-07	0.00144265	0.932628	0.999991
L1TD1	3.00087	1.2456e-08	0.00144269	0.986797	0.999991
KANK4	5.31925	-6.7559e-07	0.00144269	0.695692	0.999991
USP1	48.7472	-1.42328e-06	0.00144269	0.562323	0.999991
DOCK7	272.288	6.94778e-07	0.00144265	0.988712	0.999991
ANGPTL3	10.0069	4.47307e-07	0.00144269	0.710788	0.999991
AC103923.1	7.71124	-1.26965e-06	0.00144269	0.175365	0.999991
ATG4C	102.057	1.04645e-06	0.00144268	0.938053	0.999991
LINC01739	0.97134	-7.92826e-08	0.00144269	0.901154	0.999991
LINC00466	0.971205	-2.23022e-07	0.00144269	0.543481	0.999991
FOXD3-AS1	1.54413	4.06784e-07	0.00144269	0.340572	0.999991
ALG6	52.4996	-1.36562e-06	0.00144269	0.94627	0.999991
ITGB3BP	228.388	2.40621e-06	0.00144266	0.71831	0.999991
BX004807.1	26.9892	-8.58247e-07	0.00144269	0.659742	0.999991
EFCAB7	156.862	-3.89496e-06	0.00144267	0.370296	0.999991
DLEU2L	6.76308	3.58011e-07	0.00144269	0.714702	0.999991
PGM1	45.3604	-3.27056e-06	0.00144269	0.251379	0.999991
ROR1	160.006	5.86503e-06	0.00144267	0.17897	0.999991
ROR1-AS1	39.6429	1.95889e-06	0.00144269	0.406741	0.999991
UBE2U	0.684547	2.49723e-07	0.00144269	0.40549	0.999991
CACHD1	347.877	6.24495e-06	0.00144265	0.822119	0.999991
RAVER2	92.5331	-1.3679e-06	0.00144268	0.695258	0.999991
JAK1	530.791	-3.53455e-06	0.00144263	0.652632	0.999991
LINC01359	10.5276	5.20881e-07	0.00144269	0.658851	0.999991
AL357078.2	1.26839	2.9501e-07	0.00144269	0.454778	0.999991
AK4	101.456	-2.29194e-06	0.00144268	0.546479	0.999991
DNAJC6	215.626	-7.55127e-07	0.00144266	0.872968	0.999991
AL139294.1	216.558	-7.10068e-09	0.00144266	0.997836	0.999991
LEPROT	54.1263	-1.0206e-06	0.00144268	0.635827	0.999991
LEPR	97.7322	3.87865e-06	0.00144268	0.912838	0.999991
AL513493.1	4.70484	-7.06041e-07	0.00144269	0.477054	0.999991
PDE4B	1504.73	-1.12077e-05	0.00144261	0.219911	0.999991
AL590783.1	24.6451	-2.38217e-06	0.00144269	0.196335	0.999991
SGIP1	846.205	-9.5249e-06	0.00144262	0.178939	0.999991
AL139147.1	141.349	6.73537e-07	0.00144267	0.754163	0.999991
TCTEX1D1	0.48567	-2.40273e-08	0.00144269	0.950018	0.999991
WDR78	74.0383	-3.87457e-06	0.00144269	0.197657	0.999991
AL592161.1	0.242767	-1.04669e-07	0.0014427	0.756114	0.999991
MIER1	176.087	-7.08317e-06	0.00144267	0.978609	0.999991
SLC35D1	108.151	2.44461e-06	0.00144268	0.698973	0.999991
C1orf141	1.68632	2.73079e-07	0.00144269	0.58204	0.999991
IL23R	2.37507	1.05247e-07	0.00144269	0.844124	0.999991
IL12RB2	16.2773	3.95504e-07	0.00144269	0.783922	0.999991
SERBP1	160.308	2.16849e-06	0.00144267	0.627054	0.999991
GADD45A	47.663	2.01405e-06	0.00144269	0.267448	0.999991
GNG12	11.1598	-1.86962e-07	0.00144269	0.932171	0.999991
GNG12-AS1	15.1557	4.76123e-08	0.00144269	0.949301	0.999991
DIRAS3	0.205604	9.17299e-08	0.0014427	0.802389	0.999991
WLS	6.05822	5.90667e-07	0.00144269	0.554467	0.999991
RPE65	1.41285	-1.91903e-08	0.00144269	0.964477	0.999991
DEPDC1	0.546679	1.67646e-07	0.0014427	0.542489	0.999991
AL033530.1	2.74531	-7.32554e-07	0.00144269	0.195454	0.999991
LINC01707	5.34536	-6.43106e-08	0.00144269	0.936684	0.999991
LINC02791	2.79959	-3.06623e-07	0.00144269	0.615141	0.999991
AL359894.1	0.27334	9.93988e-08	0.0014427	0.769739	0.999991
LRRC7	1303.43	1.59713e-05	0.00144263	0.102937	0.999991
AL117353.1	5.65194	5.94345e-07	0.00144269	0.503763	0.999991
AL158840.1	58.4564	-1.68914e-07	0.00144268	0.939397	0.999991
LRRC40	125.198	2.06538e-06	0.00144267	0.608757	0.999991
SRSF11	332.236	7.57634e-08	0.00144264	0.895093	0.999991
AL353771.1	4.68113	-7.3177e-07	0.00144269	0.311969	0.999991
ANKRD13C	324.156	-2.58056e-06	0.00144265	0.652856	0.999991
HHLA3	13.981	1.90835e-07	0.00144269	0.919628	0.999991
AL158839.1	1.06951	1.91337e-09	0.00144269	0.996427	0.999991
CTH	54.7266	7.44093e-07	0.00144269	0.835232	0.999991
AL354872.2	1.68632	2.73079e-07	0.00144269	0.58204	0.999991
LINC01788	1.82166	1.01591e-07	0.00144269	0.82191	0.999991
PTGER3	2.81924	5.39855e-07	0.00144269	0.397166	0.999991
ZRANB2-AS1	39.8675	8.29128e-07	0.00144269	0.724818	0.999991
ZRANB2	634.011	4.59469e-06	0.00144262	0.550397	0.999991
ZRANB2-AS2	380.334	1.77958e-06	0.00144265	0.765588	0.999991
NEGR1	2122.91	1.44425e-05	0.00144262	0.945655	0.999991
AL354949.1	47.3498	8.82057e-07	0.00144269	0.740696	0.999991
AL513166.1	119.579	-3.39306e-06	0.00144268	0.380328	0.999991
AL583808.1	68.0452	-1.90021e-06	0.00144268	0.476121	0.999991
LINC02796	3.75762	2.48318e-07	0.00144269	0.738004	0.999991
LINC02797	0.75901	8.20398e-08	0.00144269	0.794832	0.999991
LINC02238	0.27334	9.93988e-08	0.0014427	0.769739	0.999991
AL591463.1	0.280066	-1.07294e-07	0.0014427	0.739949	0.999991
LRRIQ3	5.03946	1.16634e-07	0.00144269	0.893353	0.999991
FPGT	87.5057	2.74177e-07	0.00144268	0.913058	0.999991
TNNI3K	851.737	4.20215e-06	0.00144262	0.566754	0.999991
AC093158.1	61.8528	2.64636e-07	0.00144268	0.924952	0.999991
AC105271.1	2.22261	-3.66436e-07	0.00144269	0.505947	0.999991
LRRC53	184.748	3.77715e-05	0.00144292	0.911654	0.999991
ERICH3	19.7924	1.36784e-06	0.00144269	0.41511	0.999991
ERICH3-AS1	19.1849	-4.96743e-07	0.00144269	0.722412	0.999991
AC135803.1	1.08297	-3.91798e-07	0.00144269	0.211311	0.999991
CRYZ	14.4607	-7.36948e-07	0.00144269	0.586886	0.999991
TYW3	37.7277	-3.67761e-06	0.00144269	0.496729	0.999991
SLC44A5	600.785	-3.29234e-05	0.00144281	0.487585	0.999991
ACADM	131.824	3.10671e-06	0.00144267	0.459656	0.999991
RABGGTB	31.4716	1.77154e-06	0.00144269	0.400639	0.999991
MSH4	8.64801	5.65479e-07	0.00144269	0.610209	0.999991
ASB17	0.516107	4.59719e-09	0.00144269	0.99719	0.999991
AC092813.1	1.31914	-1.30667e-07	0.00144269	0.749734	0.999991
AC092813.2	0.8029	-2.94868e-07	0.00144269	0.322173	0.999991
ST6GALNAC3	1189.47	1.05043e-07	0.00144261	0.847017	0.999991
AC104458.1	1.44356	3.52665e-07	0.00144269	0.393723	0.999991
ST6GALNAC5	688.823	4.57884e-06	0.00144262	0.323897	0.999991
AL035409.1	18.909	8.19168e-07	0.00144269	0.628101	0.999991
PIGK	81.8763	1.25825e-07	0.00144268	0.98237	0.999991
AC093433.2	0.964614	1.66128e-07	0.00144269	0.637103	0.999991
AK5	9.96123	-4.79256e-07	0.00144269	0.688933	0.999991
AC095030.1	0.522834	-1.95999e-07	0.0014427	0.499278	0.999991
AC093575.1	0.280066	-1.07294e-07	0.0014427	0.739949	0.999991
AC118549.1	312.808	-6.51434e-06	0.00144265	0.266804	0.999991
USP33	345.253	-5.29026e-06	0.00144265	0.360441	0.999991
MIGA1	165.988	3.28636e-06	0.00144267	0.617894	0.999991
NEXN-AS1	15.0595	-2.3854e-07	0.00144269	0.882755	0.999991
NEXN	60.4215	-5.14431e-07	0.00144268	0.968122	0.999991
FUBP1	285.053	-8.50765e-07	0.00144265	0.906897	0.999991
DNAJB4	21.7783	6.49059e-08	0.00144269	0.990771	0.999991
GIPC2	12.0355	1.74816e-06	0.00144269	0.154337	0.999991
AC103591.3	2.9003	-6.37412e-08	0.00144269	0.920957	0.999991
AC103591.4	0.927315	1.77196e-07	0.00144269	0.625577	0.999991
AC096531.2	0.75901	8.20398e-08	0.00144269	0.794832	0.999991
PTGFR	1.74733	4.92807e-07	0.00144269	0.284848	0.999991
IFI44L	0.820019	2.47388e-07	0.00144269	0.377198	0.999991
IFI44	5.67485	-1.22133e-06	0.00144269	0.0998717	0.999991
ADGRL4	3.12975	4.74497e-07	0.00144269	0.502629	0.999991
AC099671.1	1.31914	-1.30667e-07	0.00144269	0.749734	0.999991
AL136234.1	0.553406	-4.64444e-09	0.00144269	0.984259	0.999991
LINC01781	1.48059	-8.70095e-11	0.00144269	0.998722	0.999991
ADGRL2	6585.36	4.54445e-06	0.00144258	0.536243	0.999991
AL138799.2	0.280066	-1.07294e-07	0.0014427	0.739949	0.999991
AL138799.4	708.784	3.3952e-06	0.00144264	0.50492	0.999991
AC117944.1	1326.96	1.09654e-07	0.0014426	0.547479	0.999991
AL157944.1	39.827	-9.78472e-08	0.00144269	0.940993	0.999991
LINC01362	21.5265	5.60501e-07	0.00144269	0.71625	0.999991
AC116099.1	0.522834	-1.95999e-07	0.0014427	0.499278	0.999991
LINC01712	0.789447	9.94351e-08	0.00144269	0.751601	0.999991
LINC01725	38.8014	-1.14055e-06	0.00144269	0.586298	0.999991
AL035706.1	1.59907	-4.20435e-07	0.00144269	0.316589	0.999991
TTLL7	603.284	3.72041e-06	0.00144262	0.632397	0.999991
TTLL7-IT1	6.10478	5.21322e-07	0.00144269	0.572959	0.999991
AC104454.2	0.485535	-1.57003e-07	0.0014427	0.560337	0.999991
AL359504.2	52.1004	-9.32173e-08	0.00144269	0.968535	0.999991
PRKACB	845.493	-5.26299e-06	0.00144261	0.516211	0.999991
SAMD13	17.61	2.66639e-07	0.00144269	0.850814	0.999991
DNASE2B	0.242767	-1.04669e-07	0.0014427	0.756114	0.999991
RPF1	42.5282	3.53148e-06	0.00144269	0.170099	0.999991
GNG5	32.7624	1.64571e-06	0.00144269	0.547722	0.999991
SPATA1	170.489	1.84183e-07	0.00144267	0.993465	0.999991
CTBS	50.1513	-1.49148e-06	0.00144269	0.513545	0.999991
AL359762.1	7.41786	-5.66577e-07	0.00144269	0.509043	0.999991
AL359762.2	0.280066	-1.07294e-07	0.0014427	0.739949	0.999991
LINC01555	2.82583	1.05632e-07	0.00144269	0.840609	0.999991
SSX2IP	162.865	-7.67216e-06	0.00144268	0.0949145	0.999991
LPAR3	1.69292	-1.35884e-07	0.00144269	0.787705	0.999991
MCOLN2	0.546679	1.67646e-07	0.0014427	0.542489	0.999991
WDR63	11.5465	-1.08901e-06	0.00144269	0.375705	0.999991
MCOLN3	0.27334	9.93988e-08	0.0014427	0.769739	0.999991
SYDE2	32.589	-1.8847e-06	0.00144269	0.713971	0.999991
C1orf52	75.3071	5.97027e-07	0.00144268	0.79425	0.999991
BCL10	11.4354	-2.29027e-07	0.00144269	0.909256	0.999991
AL078459.1	119.314	6.41809e-07	0.00144268	0.77245	0.999991
DDAH1	86.1776	2.11406e-08	0.00144268	0.674051	0.999991
AC092807.3	0.27334	9.93988e-08	0.0014427	0.769739	0.999991
CCN1	4.22311	8.34726e-07	0.00144269	0.249473	0.999991
ZNHIT6	147.038	-1.37633e-06	0.00144267	0.743681	0.999991
COL24A1	8.31733	1.19431e-06	0.00144269	0.242229	0.999991
LINC02795	4.05113	-2.98126e-07	0.00144269	0.691728	0.999991
ODF2L	197.1	7.63645e-06	0.00144267	0.111251	0.999991
CLCA2	1.08297	-3.91798e-07	0.00144269	0.211311	0.999991
CLCA1	0.448371	-1.3824e-08	0.00144269	0.968638	0.999991
CLCA4-AS1	1.83092	1.08962e-07	0.00144269	0.847688	0.999991
AL049597.2	0.478944	1.76687e-07	0.0014427	0.557806	0.999991
SH3GLB1	217.795	-3.45491e-06	0.00144266	0.874523	0.999991
AL355981.1	0.411208	1.2965e-07	0.0014427	0.642461	0.999991
SELENOF	187.558	-2.92252e-06	0.00144266	0.53052	0.999991
HS2ST1	286.386	-1.07831e-06	0.00144265	0.850865	0.999991
AL121989.1	24.1368	1.9766e-07	0.00144269	0.915768	0.999991
LINC02801	0.27334	9.93988e-08	0.0014427	0.769739	0.999991
LMO4	361.413	4.49919e-06	0.00144265	0.440918	0.999991
LINC01364	10.8401	1.16616e-08	0.00144269	0.990335	0.999991
PKN2-AS1	55.9509	2.90468e-06	0.00144269	0.232322	0.999991
AL445438.1	1.20738	7.25572e-08	0.00144269	0.867481	0.999991
PKN2	512.656	-7.31761e-06	0.00144264	0.300051	0.999991
GTF2B	91.7603	4.67307e-07	0.00144268	0.891988	0.999991
KYAT3	58.815	-1.24711e-06	0.00144268	0.654348	0.999991
RBMXL1	13.0703	-1.4176e-06	0.00144269	0.267483	0.999991
GBP3	1.96639	1.72048e-07	0.00144269	0.774512	0.999991
GBP1	0.478944	1.76687e-07	0.0014427	0.557806	0.999991
GBP2	2.8303	-1.38392e-07	0.00144269	0.918517	0.999991
AC104459.1	0.27334	9.93988e-08	0.0014427	0.769739	0.999991
GBP4	6.94051	2.59739e-07	0.00144269	0.797376	0.999991
AC099063.4	0.546679	1.67646e-07	0.0014427	0.542489	0.999991
AL596214.1	6.66224	-1.17348e-07	0.00144269	0.949464	0.999991
LRRC8B	123.473	-3.46324e-06	0.00144268	0.358652	0.999991
LRRC8C-DT	65.1767	1.08909e-06	0.00144268	0.714335	0.999991
LRRC8C	15.9758	6.52314e-07	0.00144269	0.789006	0.999991
AC099568.2	1.55085	1.9432e-07	0.00144269	0.664094	0.999991
LRRC8D	265.4	9.21125e-07	0.00144265	0.863321	0.999991
AL391497.1	0.280066	-1.07294e-07	0.0014427	0.739949	0.999991
ZNF326	497.123	-4.8764e-06	0.00144265	0.435684	0.999991
AL161797.1	0.242767	-1.04669e-07	0.0014427	0.756114	0.999991
AC098656.1	1.28184	-1.36817e-07	0.00144269	0.753052	0.999991
AL627316.1	1.0085	-2.34066e-07	0.00144269	0.526401	0.999991
BARHL2	1.38255	9.77382e-08	0.00144269	0.809904	0.999991
LINC02609	11.8856	-6.02817e-07	0.00144269	0.64422	0.999991
LINC02788	8.05731	5.62625e-07	0.00144269	0.596428	0.999991
LINC01763	0.691139	-1.00678e-07	0.00144269	0.750893	0.999991
AC091614.1	0.516107	4.59719e-09	0.00144269	0.99719	0.999991
ZNF644	308.801	-1.42648e-06	0.00144265	0.806167	0.999991
HFM1	192.71	4.05424e-06	0.00144267	0.553042	0.999991
CDC7	27.5614	8.83881e-07	0.00144269	0.654238	0.999991
TGFBR3	8.78787	1.25991e-07	0.00144269	0.909388	0.999991
BRDT	2.61797	1.93387e-07	0.00144269	0.749635	0.999991
EPHX4	3.90867	-4.66787e-07	0.00144269	0.526776	0.999991
BTBD8	432.3	-3.7714e-06	0.00144264	0.561061	0.999991
AC104836.1	1.90971	-2.79907e-07	0.00144269	0.52192	0.999991
C1orf146	11.6535	6.81426e-07	0.00144269	0.593475	0.999991
GLMN	272.505	5.03242e-06	0.00144266	0.90616	0.999991
RPAP2	343.401	-7.23625e-06	0.00144265	0.182854	0.999991
EVI5	340.651	-3.97017e-06	0.00144265	0.981528	0.999991
RPL5	382.921	6.93944e-06	0.00144265	0.25653	0.999991
DIPK1A	188.737	-0.000141139	0.00144614	0.63076	0.999991
AC093577.1	0.48567	-2.40273e-08	0.00144269	0.950018	0.999991
MTF2	411.351	6.07877e-06	0.00144265	0.355245	0.999991
TMED5	46.8861	7.77175e-08	0.00144269	0.947657	0.999991
CCDC18	182.467	-2.56362e-06	0.00144267	0.585208	0.999991
CCDC18-AS1	388.547	-1.46018e-06	0.00144264	0.823541	0.999991
DR1	45.6225	-3.97482e-07	0.00144269	0.871207	0.999991
FNBP1L	502.463	-6.06278e-06	0.00144263	0.397152	0.999991
BCAR3	53.7618	4.12417e-07	0.00144269	0.330136	0.999991
AL109613.1	1.48731	-2.28193e-07	0.00144269	0.623963	0.999991
AL049796.1	1.25127	-3.33097e-07	0.00144269	0.403656	0.999991
DNTTIP2	44.3964	1.56593e-06	0.00144269	0.507725	0.999991
GCLM	59.2022	1.79555e-06	0.00144268	0.531813	0.999991
ABCA4	452.257	-0.239071	0.374437	0.00451094	0.999991
AC093579.1	1.07624	-2.13586e-07	0.00144269	0.547297	0.999991
ARHGAP29	197.455	-1.29716e-06	0.00144266	0.804422	0.999991
ARHGAP29-AS1	1.7169	4.9225e-07	0.00144269	0.303713	0.999991
AC118469.2	2.07802	-1.4336e-07	0.00144269	0.656842	0.999991
ABCD3	103.597	-1.03172e-05	0.00144269	0.42598	0.999991
F3	15.916	1.18192e-06	0.00144269	0.426277	0.999991
SLC44A3	11.8288	8.99335e-07	0.00144269	0.484368	0.999991
CNN3	66.6344	3.01787e-06	0.00144268	0.316524	0.999991
AC105942.1	11.9627	-4.6848e-07	0.00144269	0.74971	0.999991
ALG14	72.4288	-4.49638e-07	0.00144268	0.916203	0.999991
AC095033.1	2.37733	1.57504e-08	0.00144269	0.964683	0.999991
TLCD4	6.41068	3.35504e-07	0.00144269	0.729074	0.999991
AC092802.1	8.50188	-5.84832e-07	0.00144269	0.556862	0.999991
RWDD3	28.1132	1.17255e-07	0.00144269	0.942627	0.999991
AC092802.2	17.6837	1.41525e-06	0.00144269	0.346486	0.999991
AC092802.4	0.27334	9.93988e-08	0.0014427	0.769739	0.999991
LINC02607	2.23946	-7.88104e-08	0.00144269	0.880648	0.999991
LINC01787	0.964614	1.66128e-07	0.00144269	0.637103	0.999991
PTBP2	678.406	-7.85196e-06	0.00144263	0.362322	0.999991
DPYD	96.2913	-7.21917e-06	0.00144269	0.0328365	0.999991
DPYD-AS1	51.252	-3.63737e-06	0.00144269	0.134671	0.999991
MIR137HG	7.26194	-5.26139e-07	0.00144269	0.661571	0.999991
LINC01776	2.10426	2.73323e-07	0.00144269	0.69938	0.999991
SNX7	10.6632	5.2926e-07	0.00144269	0.678805	0.999991
PLPPR5	56.5839	-1.93199e-06	0.00144269	0.478559	0.999991
AL445433.2	14.5198	-4.22401e-07	0.00144269	0.841616	0.999991
PLPPR4	60.8358	-1.15447e-06	0.00144268	0.36352	0.999991
LINC01708	1.06279	1.88499e-07	0.00144269	0.583524	0.999991
PALMD	21.2301	-1.10375e-06	0.00144269	0.507975	0.999991
FRRS1	5.06529	7.23793e-09	0.00144269	0.966379	0.999991
AGL	167.887	-9.49882e-06	0.00144268	0.236454	0.999991
AC118553.1	1.38241	-4.87219e-08	0.00144269	0.911642	0.999991
SLC35A3	86.8474	-8.41678e-07	0.00144268	0.856674	0.999991
MFSD14A	108.789	2.40535e-06	0.00144268	0.473258	0.999991
AC093019.2	62.328	-1.67166e-07	0.00144268	0.855694	0.999991
SASS6	86.7672	4.00639e-07	0.00144268	0.907279	0.999991
TRMT13	146.207	-4.9161e-06	0.00144267	0.376543	0.999991
LRRC39	204.005	-9.03429e-07	0.00144266	0.851686	0.999991
DBT	57.7908	1.13594e-06	0.00144268	0.712349	0.999991
AL445928.2	116.119	1.72984e-07	0.00144267	0.940127	0.999991
RTCA-AS1	70.886	-2.51572e-06	0.00144268	0.70968	0.999991
RTCA	81.4277	6.0417e-07	0.00144268	0.83386	0.999991
CDC14A	63.3284	-1.96619e-06	0.00144268	0.500113	0.999991
AL589990.1	8.99441	-6.41788e-07	0.00144269	0.529525	0.999991
GPR88	0.896743	-2.41419e-08	0.00144269	0.944432	0.999991
LINC01349	0.280066	-1.07294e-07	0.0014427	0.739949	0.999991
VCAM1	0.411208	1.2965e-07	0.0014427	0.642461	0.999991
EXTL2	41.0115	6.38228e-07	0.00144269	0.788612	0.999991
AC104506.1	5.11618	-2.28584e-07	0.00144269	0.78921	0.999991
SLC30A7	116.452	1.30403e-06	0.00144267	0.664924	0.999991
DPH5	65.8286	2.92109e-06	0.00144268	0.84679	0.999991
AC093157.2	1.03235	1.85892e-07	0.00144269	0.602951	0.999991
AC093157.1	30.2788	6.74994e-07	0.00144269	0.73928	0.999991
S1PR1	2.48909	-1.61398e-07	0.00144269	0.6866	0.999991
LINC01709	2.22628	6.60886e-07	0.00144269	0.182652	0.999991
OLFM3	267.157	-3.26535e-06	0.00144266	0.722932	0.999991
AC114485.1	0.691139	-1.00678e-07	0.00144269	0.750893	0.999991
COL11A1	191.992	-6.76237e-06	0.00144268	0.0841584	0.999991
AC095032.1	10.9476	1.73467e-07	0.00144269	0.880278	0.999991
RNPC3	219.621	-3.44032e-06	0.00144266	0.482459	0.999991
AMY2B	72.973	9.17653e-07	0.00144268	0.920349	0.999991
AL591888.1	1.20725	-1.00341e-07	0.00144269	0.803927	0.999991
LINC01676	3.6356	-2.16862e-07	0.00144269	0.758096	0.999991
LINC01677	0.516107	4.59719e-09	0.00144269	0.99719	0.999991
AL355306.2	1.76065	-1.13803e-07	0.00144269	0.820628	0.999991
LINC01661	0.820019	2.47388e-07	0.00144269	0.377198	0.999991
PRMT6	8.70576	2.05225e-07	0.00144269	0.821879	0.999991
NTNG1	963.904	1.65989e-05	0.00144272	0.110038	0.999991
VAV3	60.8788	3.16705e-06	0.00144269	0.19455	0.999991
VAV3-AS1	1.47399	3.82577e-07	0.00144269	0.366176	0.999991
LINC02785	1.0458	-2.24202e-07	0.00144269	0.536421	0.999991
SLC25A24	63.8037	-1.22713e-06	0.00144268	0.798509	0.999991
AL359258.2	3.87164	-1.10803e-07	0.00144269	0.880786	0.999991
FAM102B	93.4551	2.52747e-06	0.00144268	0.446098	0.999991
HENMT1	1.17694	2.90611e-08	0.00144269	0.939614	0.999991
AL160171.1	1.17008	7.55201e-08	0.00144269	0.853952	0.999991
PRPF38B	96.8514	-2.69679e-06	0.00144268	0.449348	0.999991
FNDC7	0.934041	2.34719e-07	0.00144269	0.919303	0.999991
STXBP3	132.68	-2.82663e-06	0.00144267	0.479248	0.999991
AKNAD1	105.743	-3.41018e-06	0.00144268	0.292534	0.999991
GPSM2	297.194	-9.9964e-07	0.00144265	0.853812	0.999991
CLCC1	23.3427	-1.61396e-07	0.00144269	0.992145	0.999991
WDR47	147.512	6.21106e-06	0.00144268	0.639756	0.999991
TAF13	33.7142	6.2727e-07	0.00144269	0.779898	0.999991
AL356488.3	11.4174	5.73645e-07	0.00144269	0.653996	0.999991
TMEM167B	23.9854	4.95319e-07	0.00144269	0.764877	0.999991
AL356488.2	4.52928	9.12e-07	0.00144269	0.205397	0.999991
C1orf194	3.14739	-3.47267e-07	0.00144269	0.562221	0.999991
KIAA1324	17.634	4.99439e-07	0.00144269	0.695499	0.999991
SARS	95.2781	-7.47768e-07	0.00144268	0.876482	0.999991
CELSR2	25.8702	5.62136e-07	0.00144269	0.761205	0.999991
PSRC1	12.5512	-2.85967e-07	0.00144269	0.829106	0.999991
MYBPHL	2.83243	-2.39539e-07	0.00144269	0.698999	0.999991
SORT1	104.161	-1.20441e-06	0.00144268	0.881357	0.999991
PSMA5	60.7234	-8.15406e-07	0.00144268	0.76105	0.999991
SYPL2	0.485535	-1.57003e-07	0.0014427	0.560337	0.999991
ATXN7L2	10.9121	-2.16321e-07	0.00144269	0.853621	0.999991
CYB561D1	44.9582	5.33551e-07	0.00144269	0.841396	0.999991
AMIGO1	7.00599	4.47411e-07	0.00144269	0.669734	0.999991
GPR61	14.7351	-2.09181e-07	0.00144269	0.879917	0.999991
AL355310.3	0.205604	9.17299e-08	0.0014427	0.802389	0.999991
GNAI3	279.498	-1.42709e-05	0.00144269	0.00738895	0.999991
GNAT2	22.4442	-1.26661e-06	0.00144269	0.467275	0.999991
AMPD2	20.5411	-6.4292e-07	0.00144269	0.421513	0.999991
AL355310.2	0.448371	-1.3824e-08	0.00144269	0.968638	0.999991
GSTM4	5.90116	-1.34606e-07	0.00144269	0.957047	0.999991
GSTM2	18.9206	-1.38462e-06	0.00144269	0.421089	0.999991
GSTM1	0.242767	-1.04669e-07	0.0014427	0.756114	0.999991
AC000032.1	1.64243	5.6783e-07	0.00144269	0.0972752	0.999991
GSTM5	2.3752	2.98746e-07	0.00144269	0.607995	0.999991
GSTM3	25.0045	-9.58421e-07	0.00144269	0.597515	0.999991
EPS8L3	1.00178	-2.0099e-08	0.00144269	0.959501	0.999991
CSF1	0.75901	8.20398e-08	0.00144269	0.794832	0.999991
AHCYL1	116.449	-1.02773e-06	0.00144268	0.781303	0.999991
STRIP1	39.985	7.04224e-07	0.00144269	0.693726	0.999991
AL160006.1	6.30325	2.9123e-07	0.00144269	0.754935	0.999991
ALX3	5.47005	7.75041e-07	0.00144269	0.382159	0.999991
LINC01397	1.28171	-2.94829e-07	0.00144269	0.438208	0.999991
SLC6A17	1.03235	1.85892e-07	0.00144269	0.602951	0.999991
KCNC4	6.02092	5.07424e-07	0.00144269	0.552855	0.999991
RBM15-AS1	7.69699	1.4598e-07	0.00144269	0.887485	0.999991
RBM15	22.883	6.61976e-07	0.00144269	0.857315	0.999991
LAMTOR5-AS1	129.826	2.42387e-07	0.00144267	0.907322	0.999991
SLC16A4	181.545	-1.24018e-06	0.00144266	0.617732	0.999991
AL355488.1	14.6147	6.43248e-07	0.00144269	0.641995	0.999991
LAMTOR5	57.5982	1.81513e-06	0.00144269	0.488723	0.999991
KCNA2	13.9671	2.27116e-06	0.00144269	0.107606	0.999991
AL365361.1	6.37125	6.96533e-07	0.00144269	0.472441	0.999991
KCNA3	0.691274	5.28666e-08	0.00144269	0.853468	0.999991
CD53	2.6508	3.03592e-07	0.00144269	0.682282	0.999991
AL360270.2	1.07624	-2.13586e-07	0.00144269	0.547297	0.999991
AL360270.1	12.8413	-2.53254e-07	0.00144269	0.835592	0.999991
LRIF1	63.2747	-2.34374e-07	0.00144268	0.949972	0.999991
AL360270.3	1.10248	1.67076e-07	0.00144269	0.575094	0.999991
DRAM2	71.4345	7.46106e-07	0.00144268	0.83047	0.999991
CEPT1	112.885	1.97986e-06	0.00144268	0.72401	0.999991
AL355816.1	1.83525	-1.33237e-07	0.00144269	0.789326	0.999991
AL355816.2	3.59157	-1.6686e-09	0.00144269	0.996711	0.999991
CHIA	0.205604	9.17299e-08	0.0014427	0.802389	0.999991
PIFO	0.691139	-1.00678e-07	0.00144269	0.750893	0.999991
OVGP1	4.96133	-6.92492e-07	0.00144269	0.375866	0.999991
AL390195.2	5.29581	-2.08373e-07	0.00144269	0.783149	0.999991
AL390195.1	4.24541	-9.88812e-08	0.00144269	0.897581	0.999991
WDR77	8.18252	-1.26981e-08	0.00144269	0.962889	0.999991
ATP5PB	53.4284	2.91619e-06	0.00144269	0.273847	0.999991
C1orf162	8.53299	2.14688e-07	0.00144269	0.840102	0.999991
TMIGD3	2.81252	6.8856e-07	0.00144269	0.227423	0.999991
RAP1A	153.781	7.20859e-07	0.00144267	0.714109	0.999991
INKA2	86.9075	-1.92165e-07	0.00144268	0.888245	0.999991
INKA2-AS1	7.00798	-5.70706e-08	0.00144269	0.952314	0.999991
AL049557.1	4.33726	6.89688e-07	0.00144269	0.372928	0.999991
DDX20	42.3334	2.18234e-06	0.00144269	0.365067	0.999991
KCND3	154.122	7.3106e-05	0.0014436	0.613238	0.999991
KCND3-AS1	0.971205	-2.23022e-07	0.00144269	0.543481	0.999991
LINC01750	1.82852	8.41681e-08	0.00144269	0.868743	0.999991
AL445426.1	0.971205	-2.23022e-07	0.00144269	0.543481	0.999991
CTTNBP2NL	139.044	-5.54216e-07	0.00144267	0.913166	0.999991
WNT2B	100.339	-6.98311e-08	0.00144268	0.901318	0.999991
AL354760.1	1.41944	-3.37051e-07	0.00144269	0.371407	0.999991
ST7L	202.949	7.91191e-07	0.00144266	0.923963	0.999991
CAPZA1	160.898	-2.14379e-06	0.00144267	0.628207	0.999991
MOV10	15.4578	-1.08783e-06	0.00144269	0.460749	0.999991
AL603832.1	8.7292	1.506e-07	0.00144269	0.886184	0.999991
RHOC	12.3378	6.35053e-07	0.00144269	0.648727	0.999991
PPM1J	7.58283	2.85959e-07	0.00144269	0.756038	0.999991
TAFA3	25.8645	-2.98928e-07	0.00144269	0.851875	0.999991
LINC01356	12.1138	-6.50353e-07	0.00144269	0.591939	0.999991
LINC01357	46.8619	-2.39262e-06	0.00144269	0.334729	0.999991
SLC16A1	275.02	-7.81545e-06	0.00144266	0.150576	0.999991
SLC16A1-AS1	456.063	-2.33246e-06	0.00144263	0.696116	0.999991
AL390242.1	154.85	-1.82435e-06	0.00144267	0.676183	0.999991
LRIG2-DT	396.548	-2.83251e-06	0.00144264	0.652469	0.999991
LRIG2	171.246	-5.05949e-06	0.00144267	0.535213	0.999991
MAGI3	455.162	1.42825e-06	0.00144264	0.855476	0.999991
PHTF1	149.282	-2.19516e-06	0.00144267	0.580031	0.999991
RSBN1	158.16	5.76941e-07	0.00144267	0.909651	0.999991
AL137856.1	5.65614	2.00748e-07	0.00144269	0.827661	0.999991
PTPN22	5.43328	-6.98537e-07	0.00144269	0.422289	0.999991
AP4B1-AS1	23.6131	1.35513e-06	0.00144269	0.40618	0.999991
BCL2L15	2.01028	-2.62279e-07	0.00144269	0.626922	0.999991
AP4B1	14.4362	1.58648e-07	0.00144269	0.951385	0.999991
DCLRE1B	1.27512	9.29444e-08	0.00144269	0.831852	0.999991
HIPK1-AS1	8.84256	1.05753e-06	0.00144269	0.331857	0.999991
HIPK1	79.4759	1.16123e-06	0.00144268	0.710977	0.999991
OLFML3	0.411208	1.2965e-07	0.0014427	0.642461	0.999991
SYT6	0.964478	-2.74109e-09	0.00144269	0.984181	0.999991
TRIM33	299.937	1.39702e-07	0.00144265	0.96826	0.999991
BCAS2	60.6474	-2.32769e-07	0.00144268	0.93176	0.999991
DENND2C	27.2246	2.44875e-07	0.00144269	0.786508	0.999991
NRAS	14.3908	-8.3882e-07	0.00144269	0.547432	0.999991
CSDE1	166.232	-2.23822e-06	0.00144267	0.587477	0.999991
SIKE1	36.1669	7.18469e-07	0.00144269	0.810221	0.999991
SYCP1	0.553406	-4.64444e-09	0.00144269	0.984259	0.999991
TSPAN2	8.61771	7.04916e-07	0.00144269	0.517497	0.999991
NGF-AS1	1.57903	3.77752e-07	0.00144269	0.361199	0.999991
NGF	2.12571	5.68874e-07	0.00144269	0.22639	0.999991
VANGL1	26.4108	-7.47974e-07	0.00144269	0.740652	0.999991
CASQ2	1.53147	-2.21431e-07	0.00144269	0.587625	0.999991
LINC01649	1.25141	-1.34817e-07	0.00144269	0.724833	0.999991
SLC22A15	15.7352	6.14279e-07	0.00144269	0.695427	0.999991
AL365318.1	3.01206	-2.78042e-07	0.00144269	0.673833	0.999991
MAB21L3	0.205604	9.17299e-08	0.0014427	0.802389	0.999991
ATP1A1	152.245	-1.42586e-06	0.00144267	0.341173	0.999991
ATP1A1-AS1	85.7156	1.37789e-06	0.00144268	0.850858	0.999991
LINC01762	0.728302	-2.30229e-07	0.0014427	0.396645	0.999991
CD58	7.67694	8.16915e-07	0.00144269	0.347402	0.999991
IGSF3	36.3762	7.18691e-06	0.0014427	0.798395	0.999991
PTGFRN	36.062	3.51818e-08	0.00144269	0.865771	0.999991
CD101	0.478944	1.76687e-07	0.0014427	0.557806	0.999991
AL445231.1	1.56191	-2.47527e-07	0.00144269	0.594426	0.999991
TTF2	47.5516	3.84301e-06	0.00144269	0.920493	0.999991
TRIM45	9.49047	6.15367e-08	0.00144269	0.937133	0.999991
VTCN1	1.36909	4.97554e-07	0.00144269	0.144572	0.999991
LINC01525	0.721711	9.24613e-08	0.00144269	0.780755	0.999991
AL358072.1	1.6431	-5.93609e-07	0.00144269	0.0962513	0.999991
MAN1A2	264.282	-5.48643e-06	0.00144266	0.345476	0.999991
TENT5C	0.833472	-1.02616e-07	0.00144269	0.731863	0.999991
GDAP2	69.5948	-1.14909e-06	0.00144268	0.700509	0.999991
WDR3	37.2136	-1.45255e-09	0.00144269	0.908098	0.999991
SPAG17	13.0473	2.67199e-07	0.00144269	0.839479	0.999991
TBX15	0.280066	-1.07294e-07	0.0014427	0.739949	0.999991
WARS2	80.1478	9.8786e-07	0.00144268	0.430746	0.999991
WARS2-IT1	9.48415	8.40282e-07	0.00144269	0.483607	0.999991
WARS2-AS1	59.81	-3.28523e-06	0.00144269	0.113219	0.999991
AL359915.1	7.75447	-4.818e-07	0.00144269	0.63411	0.999991
LINC01780	0.553406	-4.64444e-09	0.00144269	0.984259	0.999991
LINC00622	1.02562	3.61772e-07	0.00144269	0.24995	0.999991
ZNF697	5.10692	-1.93948e-07	0.00144269	0.811533	0.999991
PHGDH	7.67035	1.237e-06	0.00144269	0.182216	0.999991
HMGCS2	0.721711	9.24613e-08	0.00144269	0.780755	0.999991
NOTCH2	55.8976	-3.10667e-07	0.00144268	0.925671	0.999991
SEC22B	66.5396	-1.38446e-06	0.00144268	0.651523	0.999991
NBPF26	10.7127	9.24528e-07	0.00144269	0.447023	0.999991
AC253572.2	0.48567	-2.40273e-08	0.00144269	0.950018	0.999991
LINC00623	12.2641	-3.028e-07	0.00144269	0.810492	0.999991
AC244453.1	0.478944	1.76687e-07	0.0014427	0.557806	0.999991
FAM72B	0.448371	-1.3824e-08	0.00144269	0.968638	0.999991
SRGAP2C	41.9015	8.26657e-07	0.00144269	0.732954	0.999991
SRGAP2-AS1	30.9037	1.48214e-06	0.00144269	0.465111	0.999991
LINC02798	25.5534	1.44884e-06	0.00144269	0.465134	0.999991
AL592494.2	0.553406	-4.64444e-09	0.00144269	0.984259	0.999991
AC239800.2	0.48567	-2.40273e-08	0.00144269	0.950018	0.999991
LINC02591	3.35553	-1.1306e-07	0.00144269	0.867388	0.999991
HIST2H3PS2	0.796173	-1.06073e-07	0.00144269	0.73664	0.999991
AC246680.1	0.242767	-1.04669e-07	0.0014427	0.756114	0.999991
LINC02802	6.1592	1.05675e-06	0.00144269	0.214372	0.999991
AC246785.3	1.54832	1.83002e-08	0.00144269	0.966529	0.999991
NBPF15	41.3894	-1.2457e-07	0.00144269	0.955632	0.999991
FP700111.1	6.06315	7.42959e-07	0.00144269	0.411865	0.999991
SRGAP2B	42.5657	-1.88102e-06	0.00144269	0.679242	0.999991
FAM72D	0.522834	-1.95999e-07	0.0014427	0.499278	0.999991
AC245014.3	0.478944	1.76687e-07	0.0014427	0.557806	0.999991
AC245014.1	1.48072	1.84447e-07	0.00144269	0.694825	0.999991
NBPF20	3.89102	3.01802e-07	0.00144269	0.638425	0.999991
GPR89A	33.9748	-7.59544e-07	0.00144269	0.948935	0.999991
PDZK1	28.369	8.50492e-07	0.00144269	0.670606	0.999991
CD160	17.2036	2.1948e-07	0.00144269	0.913637	0.999991
RNF115	240.725	-1.06986e-06	0.00144266	0.827039	0.999991
POLR3C	47.3503	-5.56601e-07	0.00144269	0.823724	0.999991
NUDT17	8.54824	-4.18461e-07	0.00144269	0.57184	0.999991
PIAS3	20.1155	-7.12982e-07	0.00144269	0.92823	0.999991
ANKRD35	1.85477	5.62038e-07	0.00144269	0.26511	0.999991
ITGA10	10.3174	4.08899e-07	0.00144269	0.762667	0.999991
PEX11B	22.9414	2.05567e-06	0.00144269	0.241191	0.999991
RBM8A	50.6922	1.465e-06	0.00144269	0.578267	0.999991
LIX1L-AS1	63.9367	-1.14818e-06	0.00144268	0.705429	0.999991
LIX1L	40.7829	4.28238e-07	0.00144269	0.857153	0.999991
ANKRD34A	5.48797	9.83744e-08	0.00144269	0.758065	0.999991
AC243547.2	0.553406	-4.64444e-09	0.00144269	0.984259	0.999991
POLR3GL	37.3909	-5.29044e-07	0.00144269	0.81904	0.999991
TXNIP	530.853	-2.44167e-06	0.00144263	0.7735	0.999991
HJV	1.66261	7.35945e-09	0.00144269	0.98821	0.999991
AC239799.2	1.99683	1.99344e-07	0.00144269	0.731654	0.999991
LINC01719	4.65869	-2.62397e-08	0.00144269	0.974923	0.999991
NBPF10	4.40906	1.0239e-07	0.00144269	0.889536	0.999991
NOTCH2NLA	0.934041	2.34719e-07	0.00144269	0.919303	0.999991
AC239799.1	0.242767	-1.04669e-07	0.0014427	0.756114	0.999991
AC245407.2	7.98351	-5.81833e-07	0.00144269	0.622894	0.999991
NBPF12	72.5722	-9.99941e-07	0.00144268	0.73177	0.999991
PRKAB2	56.9929	1.56716e-06	0.00144268	0.575258	0.999991
AC242426.2	50.5233	7.06601e-07	0.00144269	0.786446	0.999991
FMO5	72.6748	5.48086e-06	0.00144269	0.0721039	0.999991
CHD1L	1.76065	-1.13803e-07	0.00144269	0.820628	0.999991
LINC00624	126.785	8.50521e-06	0.00144269	0.10436	0.999991
BCL9	122.985	-4.05861e-06	0.00144268	0.315929	0.999991
ACP6	40.468	-1.86874e-05	0.00144275	0.731706	0.999991
GPR89B	38.6844	1.57531e-06	0.00144269	0.482722	0.999991
AC239803.1	0.27334	9.93988e-08	0.0014427	0.769739	0.999991
LINC02804	0.553406	-4.64444e-09	0.00144269	0.984259	0.999991
NBPF11	62.6179	-2.69709e-07	0.00144268	0.923661	0.999991
LINC02805	0.75901	8.20398e-08	0.00144269	0.794832	0.999991
AC239809.3	0.758875	-8.23153e-08	0.00144269	0.778026	0.999991
LINC01138	101.603	4.75674e-07	0.00144268	0.891271	0.999991
AC245100.1	6.27055	4.44341e-07	0.00144269	0.652996	0.999991
PPIAL4G	2.04085	-3.72664e-08	0.00144269	0.929007	0.999991
NBPF14	9.55468	-6.93229e-07	0.00144269	0.519142	0.999991
PDE4DIP	89.4529	-1.68939e-06	0.00144268	0.639383	0.999991
AC239802.2	0.280066	-1.07294e-07	0.0014427	0.739949	0.999991
NBPF9	21.7272	-1.13853e-06	0.00144269	0.395383	0.999991
AC245297.3	87.3963	-1.18886e-08	0.00144268	0.814312	0.999991
AC245297.2	5.20776	1.62987e-07	0.00144269	0.807153	0.999991
NOTCH2NLC	13.6281	1.50877e-06	0.00144269	0.266225	0.999991
NBPF19	13.0889	-3.51312e-08	0.00144269	0.972762	0.999991
AC242842.1	1.45688	-2.40441e-07	0.00144269	0.58822	0.999991
HIST2H2BF	9.52524	-1.56054e-07	0.00144269	0.921912	0.999991
HIST2H4B	1.7169	4.9225e-07	0.00144269	0.303713	0.999991
AC239868.1	1.48745	-4.41534e-08	0.00144269	0.924962	0.999991
HIST2H2BE	9.89322	-8.29606e-07	0.00144269	0.471567	0.999991
HIST2H2AC	11.9246	6.6951e-07	0.00144269	0.600947	0.999991
HIST2H2AB	0.205604	9.17299e-08	0.0014427	0.802389	0.999991
BOLA1	7.58589	-9.5825e-07	0.00144269	0.350148	0.999991
SV2A	56.5495	-4.99164e-08	0.00144268	0.96702	0.999991
SF3B4	15.6427	1.0947e-06	0.00144269	0.463551	0.999991
MTMR11	7.46068	-3.11486e-07	0.00144269	0.760451	0.999991
OTUD7B	159.105	7.4408e-07	0.00144267	0.780546	0.999991
AC244033.2	56.6321	4.87709e-07	0.00144268	0.813805	0.999991
VPS45	239.814	9.63648e-07	0.00144266	0.845032	0.999991
PLEKHO1	24.8585	-7.75022e-09	0.00144269	0.879079	0.999991
AC242988.2	1.95953	2.00291e-07	0.00144269	0.729028	0.999991
ANP32E	96.9521	-6.75106e-07	0.00144268	0.776813	0.999991
AC242988.1	1.66234	-3.13188e-07	0.00144269	0.496198	0.999991
CA14	14.1568	-1.18699e-06	0.00144269	0.440893	0.999991
APH1A	21.4702	-1.87233e-06	0.00144269	0.259276	0.999991
C1orf54	28.9375	-1.75511e-07	0.00144269	0.93432	0.999991
CIART	8.63749	3.78974e-07	0.00144269	0.685354	0.999991
MRPS21	65.641	2.26008e-06	0.00144268	0.450442	0.999991
PRPF3	180.493	-3.25231e-06	0.00144267	0.488564	0.999991
RPRD2	515.201	6.12789e-07	0.00144263	0.902048	0.999991
TARS2	46.9244	-1.12319e-06	0.00144269	0.668518	0.999991
ECM1	5.55584	3.9887e-07	0.00144269	0.616019	0.999991
FALEC	22.76	7.91487e-07	0.00144269	0.65613	0.999991
AL356356.1	0.934041	2.34719e-07	0.00144269	0.919303	0.999991
ADAMTSL4	2.3776	3.3541e-07	0.00144269	0.577008	0.999991
ADAMTSL4-AS1	33.5234	9.86248e-07	0.00144269	0.690938	0.999991
MCL1	44.1717	8.67868e-07	0.00144269	0.726483	0.999991
ENSA	589.872	3.49136e-08	0.00144262	0.58465	0.999991
GOLPH3L	95.2157	-2.17612e-06	0.00144268	0.321868	0.999991
HORMAD1	2.3403	3.16898e-07	0.00144269	0.562935	0.999991
CTSS	1.03221	1.20229e-08	0.00144269	0.973046	0.999991
CTSK	12.6752	-2.98659e-07	0.00144269	0.812315	0.999991
ARNT	217.295	3.99903e-06	0.00144266	0.409714	0.999991
CTXND2	3.99605	3.62925e-07	0.00144269	0.616719	0.999991
SETDB1	129.353	7.92914e-07	0.00144267	0.79126	0.999991
CERS2	37.5857	3.0636e-07	0.00144269	0.886564	0.999991
AL590133.2	0.205604	9.17299e-08	0.0014427	0.802389	0.999991
AL590133.1	0.205604	9.17299e-08	0.0014427	0.802389	0.999991
ANXA9	5.85501	4.98352e-07	0.00144269	0.587429	0.999991
MINDY1	14.4998	5.468e-07	0.00144269	0.723312	0.999991
PRUNE1	34.0614	1.66697e-06	0.00144269	0.415622	0.999991
BNIPL	18.1012	6.50079e-07	0.00144269	0.683495	0.999991
C1orf56	81.387	1.99178e-06	0.00144268	0.541197	0.999991
CDC42SE1	119.161	2.09215e-06	0.00144267	0.594551	0.999991
MLLT11	47.2219	1.47273e-06	0.00144269	0.548095	0.999991
GABPB2	79.6163	1.3884e-06	0.00144268	0.657087	0.999991
AL592424.1	2.83256	1.4549e-07	0.00144269	0.898074	0.999991
SEMA6C	35.0164	-2.36375e-06	0.00144269	0.345997	0.999991
TNFAIP8L2	1.79136	2.54697e-07	0.00144269	0.591801	0.999991
SCNM1	29.5608	-6.95187e-08	0.00144269	0.820229	0.999991
LYSMD1	15.7048	5.63736e-07	0.00144269	0.711611	0.999991
VPS72	34.7799	-3.64909e-07	0.00144269	0.871305	0.999991
PIP5K1A	476.901	-3.17285e-06	0.00144263	0.637691	0.999991
PSMD4	85.2342	-6.31445e-07	0.00144268	0.849797	0.999991
ZNF687-AS1	1.76079	6.7643e-08	0.00144269	0.897717	0.999991
ZNF687	10.9958	-4.43879e-07	0.00144269	0.723066	0.999991
PI4KB	71.2904	2.59197e-06	0.00144268	0.398972	0.999991
AL391069.3	0.205604	9.17299e-08	0.0014427	0.802389	0.999991
RFX5	10.2234	-9.46136e-08	0.00144269	0.935772	0.999991
AL391069.1	0.242767	-1.04669e-07	0.0014427	0.756114	0.999991
AL391069.2	0.691139	-1.00678e-07	0.00144269	0.750893	0.999991
SELENBP1	1.20725	-1.00341e-07	0.00144269	0.803927	0.999991
PSMB4	39.4571	-1.34725e-06	0.00144269	0.786059	0.999991
POGZ	438.866	-1.68661e-06	0.00144264	0.67702	0.999991
CGN	14.2694	9.60675e-07	0.00144269	0.500374	0.999991
TUFT1	9.63028	-1.88543e-07	0.00144269	0.928994	0.999991
AL365436.2	2.29401	6.61831e-07	0.00144269	0.178022	0.999991
SNX27	140.684	5.63626e-06	0.00144268	0.582225	0.999991
AL391335.1	6.83294	4.81451e-08	0.00144269	0.953499	0.999991
CELF3	68.2955	-1.02027e-07	0.00144268	0.928754	0.999991
AL589765.1	19.7956	-2.25862e-06	0.00144269	0.259042	0.999991
RIIAD1	16.6521	-8.19333e-08	0.00144269	0.96037	0.999991
AL589765.7	10.4324	7.5627e-07	0.00144269	0.582533	0.999991
MRPL9	21.612	1.57429e-06	0.00144269	0.367135	0.999991
OAZ3	1.41958	-2.24981e-07	0.00144269	0.606508	0.999991
AL589765.4	0.242767	-1.04669e-07	0.0014427	0.756114	0.999991
AL589765.5	0.205604	9.17299e-08	0.0014427	0.802389	0.999991
TDRKH	26.8245	-1.03496e-07	0.00144269	0.967462	0.999991
TDRKH-AS1	14.5343	-4.62349e-08	0.00144269	0.981164	0.999991
AL589765.6	6.70533	4.89753e-07	0.00144269	0.524054	0.999991
RORC	2.51533	3.21279e-07	0.00144269	0.736331	0.999991
C2CD4D-AS1	0.448371	-1.3824e-08	0.00144269	0.968638	0.999991
THEM4	56.4242	2.37854e-06	0.00144269	0.827846	0.999991
AL450992.2	73.2009	-4.37037e-06	0.00144268	0.162999	0.999991
S100A10	2.98515	5.31988e-07	0.00144269	0.367713	0.999991
S100A11	1.79136	2.54697e-07	0.00144269	0.591801	0.999991
FLG-AS1	3.57166	9.28631e-07	0.00144269	0.14051	0.999991
HRNR	0.728438	-1.26234e-07	0.00144269	0.710401	0.999991
FLG	0.411208	1.2965e-07	0.0014427	0.642461	0.999991
FLG2	0.280066	-1.07294e-07	0.0014427	0.739949	0.999991
LINC01527	0.280066	-1.07294e-07	0.0014427	0.739949	0.999991
S100A6	9.7898	2.37622e-06	0.00144269	0.0290007	0.999991
S100A4	1.73021	-1.47206e-07	0.00144269	0.769609	0.999991
S100A2	0.280066	-1.07294e-07	0.0014427	0.739949	0.999991
BX470102.2	1.74733	4.92807e-07	0.00144269	0.284848	0.999991
S100A16	3.26102	8.97343e-07	0.00144269	0.155971	0.999991
S100A13	7.13912	2.13311e-07	0.00144269	0.834174	0.999991
S100A1	0.522834	-1.95999e-07	0.0014427	0.499278	0.999991
AL162258.2	1.48059	-8.70095e-11	0.00144269	0.998722	0.999991
CHTOP	56.2165	-2.78569e-06	0.00144269	0.299453	0.999991
SNAPIN	19.1798	1.23722e-06	0.00144269	0.77536	0.999991
ILF2	42.3521	4.535e-06	0.00144269	0.720727	0.999991
INTS3	74.9092	-1.23175e-06	0.00144268	0.693726	0.999991
AL513523.4	4.9173	-5.33245e-07	0.00144269	0.527106	0.999991
AL513523.3	1.52461	-2.42484e-07	0.00144269	0.605083	0.999991
SLC27A3	3.18695	-5.7282e-07	0.00144269	0.393191	0.999991
GATAD2B	442.855	-5.41917e-06	0.00144264	0.49241	0.999991
AL358472.5	17.2557	-5.91738e-07	0.00144269	0.438408	0.999991
DENND4B	40.8366	-1.32859e-06	0.00144269	0.562829	0.999991
CRTC2	23.9243	1.56908e-07	0.00144269	0.933677	0.999991
SLC39A1	22.25	-1.33569e-06	0.00144269	0.418472	0.999991
AL358472.4	9.31671	1.07755e-06	0.00144269	0.296584	0.999991
AL358472.3	1.91577	7.01367e-07	0.00144269	0.06673	0.999991
CREB3L4	9.3899	7.3623e-08	0.00144269	0.988423	0.999991
JTB	54.4023	2.63006e-06	0.00144269	0.342801	0.999991
AL358472.2	2.69469	-1.5272e-07	0.00144269	0.807845	0.999991
RAB13	12.7207	3.89525e-07	0.00144269	0.759555	0.999991
RPS27	367.09	1.35544e-05	0.00144268	0.0174012	0.999991
NUP210L	653.225	1.37014e-05	0.00144265	0.0452214	0.999991
TPM3	97.0216	4.87488e-06	0.00144268	0.248593	0.999991
C1orf189	2.34016	3.28689e-07	0.00144269	0.80154	0.999991
C1orf43	94.0077	-4.82726e-07	0.00144268	0.915648	0.999991
UBAP2L	101.534	-5.31602e-06	0.00144268	0.257182	0.999991
HAX1	49.1903	3.90733e-06	0.00144269	0.241678	0.999991
ATP8B2	51.3754	-1.06483e-06	0.00144269	0.675562	0.999991
IL6R	0.691139	-1.00678e-07	0.00144269	0.750893	0.999991
SHE	0.522834	-1.95999e-07	0.0014427	0.499278	0.999991
TDRD10	0.448371	-1.3824e-08	0.00144269	0.968638	0.999991
UBE2Q1	11.9714	-8.80526e-07	0.00144269	0.488767	0.999991
AL592078.2	5.25405	-1.56454e-07	0.00144269	0.854294	0.999991
CHRNB2	6.4651	9.58369e-07	0.00144269	0.31398	0.999991
ADAR	171.931	4.86095e-07	0.00144267	0.920801	0.999991
KCNN3	17.525	-5.51557e-07	0.00144269	0.744596	0.999991
PMVK	40.1938	3.79681e-07	0.00144269	0.878639	0.999991
AL451085.1	1.03894	-2.18356e-07	0.00144269	0.564686	0.999991
PBXIP1	31.1734	-1.11507e-06	0.00144269	0.592044	0.999991
PYGO2	8.42989	-4.559e-08	0.00144269	0.969859	0.999991
AL451085.2	12.9844	-1.32073e-06	0.00144269	0.306196	0.999991
SHC1	26.6238	6.78122e-07	0.00144269	0.977292	0.999991
CKS1B	10.1726	3.33199e-07	0.00144269	0.777716	0.999991
FLAD1	42.0136	-7.08827e-07	0.00144269	0.763762	0.999991
ZBTB7B	9.571	9.46648e-07	0.00144269	0.407985	0.999991
DCST2	18.3205	6.72495e-07	0.00144269	0.679305	0.999991
DCST1	17.6246	-1.42012e-06	0.00144269	0.327497	0.999991
DCST1-AS1	1.0085	-2.34066e-07	0.00144269	0.526401	0.999991
ADAM15	19.8208	1.47669e-06	0.00144269	0.376772	0.999991
EFNA4	1.61619	1.93663e-07	0.00144269	0.659792	0.999991
EFNA3	5.78108	-7.94565e-07	0.00144269	0.373451	0.999991
EFNA1	11.5792	7.4277e-07	0.00144269	0.408707	0.999991
SLC50A1	14.9214	1.5139e-06	0.00144269	0.292194	0.999991
DPM3	20.1558	5.58695e-07	0.00144269	0.751282	0.999991
KRTCAP2	95.0219	-1.66324e-06	0.00144268	0.639639	0.999991
TRIM46	23.6134	1.82938e-06	0.00144269	0.308668	0.999991
MUC1	1.68632	2.73079e-07	0.00144269	0.58204	0.999991
AC234582.1	8.48277	-7.97331e-07	0.00144269	0.463635	0.999991
THBS3	14.9919	-3.86511e-08	0.00144269	0.965539	0.999991
MTX1	7.93543	2.85752e-07	0.00144269	0.789212	0.999991
GBA	11.7307	-1.13787e-06	0.00144269	0.377977	0.999991
FAM189B	19.5785	1.35394e-07	0.00144269	0.939506	0.999991
SCAMP3	54.0418	4.72129e-07	0.00144269	0.862377	0.999991
CLK2	33.5064	3.09992e-06	0.00144269	0.75805	0.999991
HCN3	8.72487	4.03248e-07	0.00144269	0.721777	0.999991
PKLR	1.73008	-3.127e-07	0.00144269	0.506985	0.999991
FDPS	85.794	7.36594e-07	0.00144268	0.730825	0.999991
RUSC1-AS1	9.70727	-2.00726e-07	0.00144269	0.930025	0.999991
RUSC1	12.0981	-5.9436e-07	0.00144269	0.670344	0.999991
ASH1L	759.882	2.15667e-06	0.00144261	0.823075	0.999991
ASH1L-AS1	10.3654	-4.29669e-07	0.00144269	0.715948	0.999991
AL353807.2	0.752283	2.70221e-07	0.00144269	0.370797	0.999991
MSTO1	12.612	-2.37201e-07	0.00144269	0.862863	0.999991
AL353807.5	3.62201	-1.86001e-06	0.00144269	0.969856	0.999991
YY1AP1	131.092	5.10495e-06	0.00144268	0.457283	0.999991
DAP3	172.988	8.63414e-08	0.00144267	0.983794	0.999991
AL162734.1	2.5198	1.2683e-07	0.00144269	0.808167	0.999991
GON4L	264.495	1.8408e-06	0.00144265	0.764558	0.999991
SYT11	172.234	-3.33872e-07	0.00144267	0.849397	0.999991
RIT1	48.7826	2.80869e-08	0.00144269	0.962341	0.999991
KHDC4	153.926	-2.70468e-06	0.00144267	0.520944	0.999991
ARHGEF2	80.6987	-3.10241e-07	0.00144268	0.901151	0.999991
AL355388.2	2.4079	1.72723e-07	0.00144269	0.776534	0.999991
AL355388.1	3.14993	-1.8807e-07	0.00144269	0.76478	0.999991
AL355388.3	23.6482	1.38048e-06	0.00144269	0.445024	0.999991
SSR2	68.1208	3.37968e-07	0.00144268	0.870643	0.999991
UBQLN4	18.762	9.78647e-07	0.00144269	0.672825	0.999991
LAMTOR2	19.8823	2.65636e-06	0.00144269	0.876394	0.999991
RAB25	1.17681	-1.01686e-07	0.00144269	0.74438	0.999991
MEX3A	39.922	1.56511e-06	0.00144269	0.501972	0.999991
LMNA	202.693	-2.36332e-06	0.00144266	0.638517	0.999991
SEMA4A	4.89053	4.88082e-07	0.00144269	0.540521	0.999991
SLC25A44	22.6843	-8.4422e-08	0.00144269	0.989976	0.999991
PMF1	51.5583	-2.19327e-06	0.00144269	0.387995	0.999991
BGLAP	2.14801	-3.33252e-07	0.00144269	0.527454	0.999991
PAQR6	12.9136	-1.71985e-07	0.00144269	0.896776	0.999991
SMG5	91.0355	-7.98815e-07	0.00144268	0.903578	0.999991
TMEM79	10.4619	1.78739e-07	0.00144269	0.861103	0.999991
GLMP	8.61838	-4.7674e-07	0.00144269	0.595866	0.999991
VHLL	0.27334	9.93988e-08	0.0014427	0.769739	0.999991
CCT3	116.391	-3.15823e-06	0.00144268	0.995994	0.999991
TSACC	30.9142	4.01178e-07	0.00144269	0.847056	0.999991
RHBG	1.03235	1.85892e-07	0.00144269	0.602951	0.999991
AL139130.1	0.27334	9.93988e-08	0.0014427	0.769739	0.999991
C1orf61	51.2664	5.01937e-06	0.00144269	0.291691	0.999991
MEF2D	101.138	-8.14087e-08	0.00144268	0.95444	0.999991
AL365181.1	0.485535	-1.57003e-07	0.0014427	0.560337	0.999991
IQGAP3	1.06951	1.91337e-09	0.00144269	0.996427	0.999991
NAXE	11.6699	-1.51681e-06	0.00144269	0.359436	0.999991
GPATCH4	47.1966	4.74947e-06	0.00144269	0.92469	0.999991
HAPLN2	5.50735	7.90071e-07	0.00144269	0.383948	0.999991
AL365181.2	0.280066	-1.07294e-07	0.0014427	0.739949	0.999991
NES	18.9097	3.0578e-06	0.00144269	0.0419128	0.999991
AL590666.3	1.9925	3.75849e-07	0.00144269	0.446178	0.999991
AL590666.4	13.4827	-5.03784e-07	0.00144269	0.706288	0.999991
CRABP2	9.16018	-9.52701e-07	0.00144269	0.470009	0.999991
ISG20L2	28.2971	-2.58803e-06	0.00144269	0.658382	0.999991
RRNAD1	31.529	-1.01913e-06	0.00144269	0.650221	0.999991
MRPL24	19.8363	-1.11139e-06	0.00144269	0.490699	0.999991
HDGF	54.1351	5.13103e-07	0.00144268	0.971569	0.999991
PRCC	90.6714	-2.04914e-06	0.00144268	0.569623	0.999991
AL590666.5	0.653975	6.24287e-08	0.00144269	0.838883	0.999991
SH2D2A	0.478944	1.76687e-07	0.0014427	0.557806	0.999991
NTRK1	7.91591	-2.50526e-07	0.00144269	0.727258	0.999991
INSRR	17.1185	-7.06477e-07	0.00144269	0.628171	0.999991
PEAR1	0.765601	-2.8376e-07	0.00144269	0.338882	0.999991
LRRC71	4.5322	-4.02226e-07	0.00144269	0.60911	0.999991
ARHGEF11	356.697	-1.21119e-05	0.00144267	0.455981	0.999991
ETV3L	0.691139	-1.00678e-07	0.00144269	0.750893	0.999991
ETV3	18.8676	-6.18688e-07	0.00144269	0.643582	0.999991
FCRL5	3.71373	6.5322e-07	0.00144269	0.357766	0.999991
FCRL4	1.68632	2.73079e-07	0.00144269	0.58204	0.999991
CD5L	0.758875	-8.23153e-08	0.00144269	0.778026	0.999991
KIRREL1	69.8032	-3.95462e-06	0.00144269	0.131029	0.999991
KIRREL1-IT1	0.522834	-1.95999e-07	0.0014427	0.499278	0.999991
LINC01704	1.8218	3.05043e-07	0.00144269	0.540409	0.999991
CD1D	0.691139	-1.00678e-07	0.00144269	0.750893	0.999991
OR10K1	0.896878	1.25021e-07	0.00144269	0.697004	0.999991
PYHIN1	0.964614	1.66128e-07	0.00144269	0.637103	0.999991
IFI16	15.0598	1.98124e-07	0.00144269	0.931146	0.999991
AIM2	23.9142	-2.66275e-07	0.00144269	0.855288	0.999991
CADM3	204.022	-4.75371e-06	0.00144267	0.360316	0.999991
CADM3-AS1	54.639	-2.20225e-06	0.00144269	0.47151	0.999991
ACKR1	17.4073	-1.67008e-06	0.00144269	0.443172	0.999991
DUSP23	1.44356	3.52665e-07	0.00144269	0.393723	0.999991
AL590560.3	0.205604	9.17299e-08	0.0014427	0.802389	0.999991
CFAP45	0.205604	9.17299e-08	0.0014427	0.802389	0.999991
TAGLN2	20.7238	2.78614e-06	0.00144269	0.0928356	0.999991
IGSF9	135.341	-5.85602e-06	0.00144268	0.156094	0.999991
KCNJ10	12.7123	-4.93841e-07	0.00144269	0.709548	0.999991
PIGM	45.6623	-1.28739e-06	0.00144269	0.852196	0.999991
AL121987.1	3.48428	1.42023e-07	0.00144269	0.845038	0.999991
KCNJ9	4.27399	4.55458e-07	0.00144269	0.46953	0.999991
IGSF8	31.0202	1.14365e-06	0.00144269	0.804167	0.999991
ATP1A2	8.83857	-1.67015e-08	0.00144269	0.954947	0.999991
ATP1A4	1.66234	-3.13188e-07	0.00144269	0.496198	0.999991
CASQ1	0.653975	6.24287e-08	0.00144269	0.838883	0.999991
AL121987.2	3.79058	4.60362e-07	0.00144269	0.520319	0.999991
PEA15	64.079	1.25612e-06	0.00144268	0.761308	0.999991
DCAF8	230.855	-6.71467e-06	0.00144267	0.863206	0.999991
AL139011.1	6.18583	-5.20796e-08	0.00144269	0.953673	0.999991
PEX19	16.0038	4.70543e-07	0.00144269	0.784952	0.999991
COPA	238.196	-4.65516e-06	0.00144266	0.351757	0.999991
NCSTN	38.5392	8.69933e-07	0.00144269	0.853569	0.999991
NHLH1	4.79909	2.33931e-07	0.00144269	0.779172	0.999991
VANGL2	57.2984	-2.25732e-06	0.00144269	0.400869	0.999991
AL121985.1	0.27334	9.93988e-08	0.0014427	0.769739	0.999991
SLAMF7	0.27334	9.93988e-08	0.0014427	0.769739	0.999991
CD244	0.242767	-1.04669e-07	0.0014427	0.756114	0.999991
F11R	2.36415	7.28932e-07	0.00144269	0.157337	0.999991
TSTD1	8.23328	-2.4063e-07	0.00144269	0.650691	0.999991
USF1	14.1857	1.09764e-06	0.00144269	0.422264	0.999991
ARHGAP30	9.46004	5.60901e-08	0.00144269	0.957849	0.999991
NECTIN4	0.478944	1.76687e-07	0.0014427	0.557806	0.999991
KLHDC9	7.80861	-2.54963e-07	0.00144269	0.825927	0.999991
PFDN2	63.8379	4.60939e-07	0.00144268	0.880406	0.999991
NIT1	20.2803	1.18795e-06	0.00144269	0.481362	0.999991
DEDD	24.5655	1.26281e-06	0.00144269	0.438869	0.999991
UFC1	30.6715	2.99516e-06	0.00144269	0.203358	0.999991
AL590714.1	1.25141	-1.34817e-07	0.00144269	0.724833	0.999991
USP21	11.4679	-2.29686e-07	0.00144269	0.866959	0.999991
PPOX	50.6533	4.25659e-06	0.00144269	0.368363	0.999991
B4GALT3	14.6328	1.27627e-07	0.00144269	0.930172	0.999991
ADAMTS4	11.9225	1.02953e-06	0.00144269	0.427159	0.999991
NDUFS2	163.4	-1.77973e-06	0.00144267	0.712044	0.999991
FCER1G	1.40626	3.63422e-07	0.00144269	0.386121	0.999991
TOMM40L	6.63167	-7.31018e-07	0.00144269	0.785468	0.999991
NR1I3	12.3683	8.46102e-07	0.00144269	0.543304	0.999991
PCP4L1	19.2367	1.44809e-06	0.00144269	0.364296	0.999991
MPZ	5.42682	-1.33481e-07	0.00144269	0.877669	0.999991
SDHC	112.457	-3.49074e-07	0.00144267	0.688786	0.999991
CFAP126	1.03908	-5.94535e-08	0.00144269	0.93991	0.999991
AL592295.4	4.17555	2.14325e-07	0.00144269	0.79721	0.999991
AL592295.5	4.13839	3.78862e-07	0.00144269	0.618108	0.999991
AL592295.3	13.3994	1.71716e-08	0.00144269	0.98263	0.999991
HSPA6	2.93719	-5.40474e-07	0.00144269	0.38962	0.999991
FCRLB	0.653975	6.24287e-08	0.00144269	0.838883	0.999991
DUSP12	47.9827	-2.9819e-06	0.00144269	0.234324	0.999991
AL359541.1	5.81206	-4.40629e-07	0.00144269	0.946452	0.999991
ATF6	227.271	-1.88281e-06	0.00144266	0.742352	0.999991
OLFML2B	3.08652	-6.70747e-07	0.00144269	0.464361	0.999991
NOS1AP	265.007	-2.49777e-06	0.00144265	0.885719	0.999991
AL450163.1	47.8489	4.48707e-07	0.00144269	0.873328	0.999991
SPATA46	7.85689	-9.08832e-07	0.00144269	0.344311	0.999991
C1orf226	38.6315	-1.93892e-06	0.00144269	0.393268	0.999991
SH2D1B	2.69469	-1.5272e-07	0.00144269	0.807845	0.999991
UHMK1	66.4958	2.30215e-06	0.00144268	0.438457	0.999991
AL596325.1	0.516107	4.59719e-09	0.00144269	0.99719	0.999991
UAP1	22.4345	-1.8893e-07	0.00144269	0.975943	0.999991
DDR2	14.7918	2.33816e-06	0.00144269	0.0925455	0.999991
HSD17B7	26.6227	2.31694e-06	0.00144269	0.592405	0.999991
CCDC190	1.48072	1.84447e-07	0.00144269	0.694825	0.999991
RGS4	1.50457	5.35341e-07	0.00144269	0.122911	0.999991
RGS5	31.3609	1.21411e-06	0.00144269	0.562134	0.999991
AL499616.1	18.6045	-1.81759e-07	0.00144269	0.907686	0.999991
AL592435.1	5.40984	-5.25244e-07	0.00144269	0.520849	0.999991
AL592435.2	1.25141	-1.34817e-07	0.00144269	0.724833	0.999991
NUF2	89.9806	2.99575e-07	0.00144268	0.947099	0.999991
PBX1	459.288	-1.52752e-05	0.00144267	0.080238	0.999991
AL391001.1	0.485535	-1.57003e-07	0.0014427	0.560337	0.999991
AL357568.1	5.1375	1.70652e-08	0.00144269	0.993491	0.999991
AL357568.2	3.5283	-1.40086e-07	0.00144269	0.899008	0.999991
LMX1A	8.58094	-7.53639e-07	0.00144269	0.490523	0.999991
RXRG	40.8666	-5.13436e-06	0.00144269	0.0267343	0.999991
LRRC52-AS1	0.560133	-1.77718e-07	0.0014427	0.508841	0.999991
LRRC52	0.48567	-2.40273e-08	0.00144269	0.950018	0.999991
AL356441.1	1.75406	2.98337e-07	0.00144269	0.55761	0.999991
MGST3	154.035	6.96321e-06	0.00144268	0.863391	0.999991
ALDH9A1	18.4073	9.67958e-07	0.00144269	0.52541	0.999991
AL451074.5	0.205604	9.17299e-08	0.0014427	0.802389	0.999991
TMCO1	228.433	-4.46998e-06	0.00144266	0.402186	0.999991
TMCO1-AS1	20.5485	-2.78757e-06	0.00144269	0.0864791	0.999991
UCK2	81.4551	-1.00645e-06	0.00144268	0.759448	0.999991
AL358115.1	19.6593	1.31262e-06	0.00144269	0.424504	0.999991
FAM78B	56.1529	-3.72616e-06	0.00144269	0.209146	0.999991
AL626787.1	3.87177	1.66621e-07	0.00144269	0.937494	0.999991
AL596087.3	0.522834	-1.95999e-07	0.0014427	0.499278	0.999991
AL596087.2	6.1791	2.41785e-07	0.00144269	0.864152	0.999991
POGK	48.6518	2.311e-06	0.00144269	0.967526	0.999991
TADA1	60.995	-5.22865e-07	0.00144268	0.864661	0.999991
ILDR2	97.0718	-7.77655e-07	0.00144268	0.936929	0.999991
MAEL	6.95157	-2.20257e-07	0.00144269	0.851499	0.999991
GPA33	1.08297	-3.91798e-07	0.00144269	0.211311	0.999991
DUSP27	0.75901	8.20398e-08	0.00144269	0.794832	0.999991
LINC01363	1.45015	-3.32174e-08	0.00144269	0.943105	0.999991
AL451050.2	7.72969	3.29921e-08	0.00144269	0.977355	0.999991
POU2F1	623.993	-2.06361e-06	0.00144263	0.394089	0.999991
AL136984.1	2.69469	-1.5272e-07	0.00144269	0.807845	0.999991
CD247	12.2455	1.28553e-06	0.00144269	0.29083	0.999991
AL359962.3	0.478944	1.76687e-07	0.0014427	0.557806	0.999991
AL359962.2	0.684547	2.49723e-07	0.00144269	0.40549	0.999991
CREG1	76.373	-1.71874e-06	0.00144268	0.579062	0.999991
RCSD1	1.07624	-2.13586e-07	0.00144269	0.547297	0.999991
MPZL1	107.221	-5.5448e-06	0.00144268	0.129626	0.999991
ADCY10	17.2371	4.62719e-07	0.00144269	0.722543	0.999991
MPC2	49.7771	4.10402e-06	0.00144269	0.577889	0.999991
DCAF6	186.738	-1.838e-07	0.00144266	0.966527	0.999991
GPR161	13.1883	1.2053e-06	0.00144269	0.417757	0.999991
TIPRL	99.0558	2.41099e-06	0.00144268	0.503929	0.999991
SFT2D2	27.5528	-4.92523e-07	0.00144269	0.852089	0.999991
TBX19	5.31545	-1.57267e-06	0.00144269	0.0447268	0.999991
AL023755.1	2.39538	-3.34446e-07	0.00144269	0.535452	0.999991
DPT	0.752283	2.70221e-07	0.00144269	0.370797	0.999991
AL031275.1	0.27334	9.93988e-08	0.0014427	0.769739	0.999991
LINC00626	1.23795	2.70955e-07	0.00144269	0.4851	0.999991
AL135926.2	0.205604	9.17299e-08	0.0014427	0.802389	0.999991
LINC00970	9.93451	2.96371e-07	0.00144269	0.800732	0.999991
AL031726.1	0.826746	9.00677e-08	0.00144269	0.765648	0.999991
ATP1B1	61.3114	6.75596e-07	0.00144268	0.859053	0.999991
NME7	266.588	-6.1828e-06	0.00144266	0.261646	0.999991
Z99758.1	39.4855	3.84504e-08	0.00144269	0.896616	0.999991
BLZF1	124.946	5.07943e-06	0.00144268	0.785467	0.999991
CCDC181	102.587	1.41997e-06	0.00144268	0.776127	0.999991
SLC19A2	31.2562	-7.25235e-07	0.00144269	0.71713	0.999991
Z99572.1	11.2644	-6.19612e-07	0.00144269	0.629919	0.999991
F5	3.29872	-7.64861e-07	0.00144269	0.228429	0.999991
SELP	0.448371	-1.3824e-08	0.00144269	0.968638	0.999991
C1orf112	60.8386	1.65591e-06	0.00144268	0.553765	0.999991
SELE	0.691139	-1.00678e-07	0.00144269	0.750893	0.999991
METTL18	6.79578	2.94213e-07	0.00144269	0.806559	0.999991
SCYL3	38.935	-1.59337e-06	0.00144269	0.473996	0.999991
KIFAP3	204.918	4.15729e-06	0.00144266	0.969146	0.999991
METTL11B	0.27334	9.93988e-08	0.0014427	0.769739	0.999991
LINC01681	0.27334	9.93988e-08	0.0014427	0.769739	0.999991
GORAB-AS1	0.411208	1.2965e-07	0.0014427	0.642461	0.999991
GORAB	24.2738	-1.32539e-06	0.00144269	0.689329	0.999991
PRRX1	0.758875	-8.23153e-08	0.00144269	0.778026	0.999991
BX284613.2	19.5843	-1.13144e-06	0.00144269	0.469571	0.999991
MROH9	11.4016	1.14936e-06	0.00144269	0.452884	0.999991
FMO3	2.69469	-1.5272e-07	0.00144269	0.807845	0.999991
FMO2	3.46702	-6.76484e-07	0.00144269	0.321512	0.999991
FMO1	0.522834	-1.95999e-07	0.0014427	0.499278	0.999991
FMO4	4.41805	-2.37776e-07	0.00144269	0.758981	0.999991
PRRC2C	494.039	-3.81111e-06	0.00144263	0.44963	0.999991
MYOCOS	1.82852	8.41681e-08	0.00144269	0.868743	0.999991
MYOC	0.27334	9.93988e-08	0.0014427	0.769739	0.999991
VAMP4	39.0653	-1.11313e-07	0.00144269	0.959082	0.999991
EEF1AKNMT	15.7111	-2.07079e-07	0.00144269	0.909494	0.999991
DNM3	320.617	2.12605e-06	0.00144265	0.793953	0.999991
DNM3-IT1	0.934041	2.34719e-07	0.00144269	0.919303	0.999991
DNM3OS	9.21647	1.1858e-06	0.00144269	0.282464	0.999991
AL137157.1	0.553406	-4.64444e-09	0.00144269	0.984259	0.999991
PIGC	85.9447	-2.25496e-07	0.00144268	0.931354	0.999991
C1orf105	5.19684	8.35236e-07	0.00144269	0.322042	0.999991
SUCO	193.322	2.65386e-06	0.00144266	0.711327	0.999991
AL031599.1	5.43735	8.7834e-07	0.00144269	0.299924	0.999991
AL022310.1	0.27334	9.93988e-08	0.0014427	0.769739	0.999991
TNFSF4	2.56342	-5.7429e-07	0.00144269	0.299127	0.999991
AL645568.1	108.071	1.97618e-08	0.00144268	0.973699	0.999991
PRDX6	55.1335	1.34521e-06	0.00144269	0.613062	0.999991
SLC9C2	19.4713	-1.69743e-06	0.00144269	0.30147	0.999991
AL139142.1	27.4168	-1.02182e-06	0.00144269	0.556277	0.999991
ANKRD45	41.9394	-3.70583e-06	0.00144269	0.230082	0.999991
TEX50	0.280066	-1.07294e-07	0.0014427	0.739949	0.999991
KLHL20	137.691	3.95978e-06	0.00144267	0.675219	0.999991
CENPL	5.99934	1.07723e-09	0.00144269	0.999467	0.999991
DARS2	50.2953	3.84894e-06	0.00144269	0.184371	0.999991
GAS5	199.494	-2.31352e-06	0.00144267	0.302053	0.999991
GAS5-AS1	1.03908	-5.94535e-08	0.00144269	0.93991	0.999991
ZBTB37	98.2527	-4.55825e-06	0.00144268	0.216977	0.999991
SERPINC1	1.89852	9.5378e-08	0.00144269	0.930812	0.999991
RC3H1	371.76	-4.52597e-06	0.00144264	0.47275	0.999991
RC3H1-IT1	2.25318	-1.73903e-07	0.00144269	0.756054	0.999991
LINC02776	1.31228	-9.23758e-08	0.00144269	0.822217	0.999991
RABGAP1L-DT	2.31632	-2.27472e-07	0.00144269	0.67355	0.999991
RABGAP1L	938.059	-8.7882e-05	0.00144394	0.698989	0.999991
GPR52	0.205604	9.17299e-08	0.0014427	0.802389	0.999991
RABGAP1L-IT1	3.34867	-7.57093e-08	0.00144269	0.912094	0.999991
Z99127.1	51.2284	8.57406e-07	0.00144269	0.74754	0.999991
Z99127.4	6.62141	-1.05507e-06	0.00144269	0.319567	0.999991
CACYBP	94.662	2.86516e-06	0.00144268	0.424501	0.999991
MRPS14	55.0694	-5.97908e-07	0.00144268	0.639136	0.999991
TNN	1.0085	-2.34066e-07	0.00144269	0.526401	0.999991
KIAA0040	2.28362	-1.51878e-07	0.00144269	0.791887	0.999991
Z94057.1	0.205604	9.17299e-08	0.0014427	0.802389	0.999991
TNR	10.5038	2.8368e-07	0.00144269	0.811931	0.999991
LINC02803	5.48797	9.83744e-08	0.00144269	0.758065	0.999991
COP1	571.758	2.46626e-06	0.00144262	0.548254	0.999991
AL590723.1	3.98985	-8.85774e-07	0.00144269	0.219727	0.999991
AL591043.2	25.6432	1.22191e-07	0.00144269	0.949879	0.999991
PAPPA2	17.426	5.42228e-07	0.00144269	0.731246	0.999991
ASTN1	166.077	-3.64032e-07	0.00144267	0.934026	0.999991
BRINP2	10.0638	-9.27087e-07	0.00144269	0.455348	0.999991
LINC01645	0.522834	-1.95999e-07	0.0014427	0.499278	0.999991
AL136114.1	7.32308	-5.37676e-08	0.00144269	0.973965	0.999991
LINC01741	0.205604	9.17299e-08	0.0014427	0.802389	0.999991
SEC16B	8.32066	3.46451e-07	0.00144269	0.74484	0.999991
RASAL2-AS1	3.44052	6.41698e-07	0.00144269	0.30632	0.999991
RASAL2	499.889	-2.48704e-06	0.00144263	0.718346	0.999991
CLEC20A	4.38761	-2.74098e-07	0.00144269	0.724933	0.999991
TEX35	0.616812	1.92965e-07	0.0014427	0.483703	0.999991
C1orf220	15.7396	1.19406e-07	0.00144269	0.935661	0.999991
AL137796.1	1.03235	1.85892e-07	0.00144269	0.602951	0.999991
AL449106.1	0.691274	5.28666e-08	0.00144269	0.853468	0.999991
RALGPS2	679.834	8.2129e-07	0.00144262	0.971946	0.999991
ANGPTL1	360.735	5.08437e-07	0.00144265	0.976681	0.999991
FAM20B	62.943	6.54665e-07	0.00144268	0.984247	0.999991
TOR3A	14.5261	-1.06706e-06	0.00144269	0.479029	0.999991
ABL2	248.784	-4.65841e-06	0.00144266	0.872658	0.999991
SOAT1	32.3022	-4.67222e-07	0.00144269	0.825023	0.999991
AXDND1	6.01753	-1.45718e-07	0.00144269	0.871648	0.999991
TDRD5	0.752283	2.70221e-07	0.00144269	0.370797	0.999991
AL359853.2	0.478944	1.76687e-07	0.0014427	0.557806	0.999991
FAM163A	6.04124	1.00385e-07	0.00144269	0.918535	0.999991
LINC02818	1.47399	3.82577e-07	0.00144269	0.366176	0.999991
TOR1AIP2	92.8261	-9.00898e-07	0.00144268	0.805905	0.999991
AL353708.3	9.33283	4.54469e-07	0.00144269	0.295079	0.999991
TOR1AIP1	37.8456	-1.10823e-06	0.00144269	0.71489	0.999991
AL353708.2	1.16349	4.23923e-07	0.00144269	0.195863	0.999991
AL353708.1	1.06279	1.88499e-07	0.00144269	0.583524	0.999991
CEP350	342.784	2.62066e-06	0.00144264	0.725334	0.999991
QSOX1	44.0238	6.85288e-07	0.00144269	0.77705	0.999991
LHX4	402.471	-8.10346e-06	0.00144266	0.174365	0.999991
ACBD6	912.913	3.01571e-06	0.00144262	0.682336	0.999991
OVAAL	1.69951	-4.85153e-07	0.00144269	0.260213	0.999991
XPR1	340.278	-3.65517e-05	0.00144288	0.955765	0.999991
LINC02816	0.280066	-1.07294e-07	0.0014427	0.739949	0.999991
KIAA1614	90.0306	7.26555e-06	0.00144269	0.720068	0.999991
AL162431.1	41.6813	3.20756e-07	0.00144269	0.894685	0.999991
KIAA1614-AS1	4.51663	3.28018e-07	0.00144269	0.68452	0.999991
STX6	153.08	3.37832e-06	0.00144267	0.440443	0.999991
MR1	1.81127	-6.58749e-07	0.00144269	0.0682882	0.999991
IER5	12.8236	7.24083e-07	0.00144269	0.572357	0.999991
LINC01732	0.280066	-1.07294e-07	0.0014427	0.739949	0.999991
CACNA1E	12.2992	1.53149e-06	0.00144269	0.203532	0.999991
AL161734.2	1.48072	1.84447e-07	0.00144269	0.694825	0.999991
AL355482.1	1.17022	2.51244e-07	0.00144269	0.516364	0.999991
LINC01344	3.58945	2.72103e-07	0.00144269	0.675784	0.999991
GLUL	36.6681	2.15017e-06	0.00144269	0.330687	0.999991
TEDDM1	0.516107	4.59719e-09	0.00144269	0.99719	0.999991
RGSL1	1.13292	2.46145e-07	0.00144269	0.506706	0.999991
RNASEL	2.31645	-8.44672e-08	0.00144269	0.883636	0.999991
RGS16	97.773	3.18582e-06	0.00144268	0.13231	0.999991
LINC01686	1.59248	-3.03253e-08	0.00144269	0.945055	0.999991
RGS8	203.015	1.16483e-06	0.00144266	0.36272	0.999991
NPL	48.3215	2.56938e-06	0.00144269	0.305229	0.999991
AL355999.1	31.9583	1.20734e-06	0.00144269	0.642248	0.999991
DHX9	243.219	3.82892e-06	0.00144266	0.690625	0.999991
SHCBP1L	0.964478	-2.74109e-09	0.00144269	0.984181	0.999991
LAMC1	86.4951	1.30266e-06	0.00144268	0.706051	0.999991
LAMC1-AS1	2.48922	-6.18191e-08	0.00144269	0.917375	0.999991
LAMC2	0.485535	-1.57003e-07	0.0014427	0.560337	0.999991
NMNAT2	80.4779	-1.12061e-06	0.00144268	0.281717	0.999991
AL354953.1	1.00178	-2.0099e-08	0.00144269	0.959501	0.999991
AL449223.1	0.448371	-1.3824e-08	0.00144269	0.968638	0.999991
SMG7-AS1	0.75901	8.20398e-08	0.00144269	0.794832	0.999991
SMG7	157.805	4.38697e-07	0.00144267	0.879221	0.999991
NCF2	9.52105	5.47706e-07	0.00144269	0.800003	0.999991
ARPC5	46.0015	-1.19362e-07	0.00144269	0.960922	0.999991
RGL1	85.4912	3.14013e-06	0.00144268	0.377065	0.999991
APOBEC4	8.07776	3.15256e-07	0.00144269	0.790269	0.999991
COLGALT2	25.2668	-4.29574e-07	0.00144269	0.811328	0.999991
TSEN15	62.7001	-2.38271e-06	0.00144269	0.388021	0.999991
AL158011.1	10.6414	3.19709e-08	0.00144269	0.979785	0.999991
AL445228.2	0.653975	6.24287e-08	0.00144269	0.838883	0.999991
C1orf21	74.9441	-1.87541e-06	0.00144268	0.54989	0.999991
AL713852.1	9.7712	-1.08603e-06	0.00144269	0.25669	0.999991
EDEM3	99.9168	2.20824e-06	0.00144268	0.926339	0.999991
NIBAN1	6.33249	-2.6528e-07	0.00144269	0.767587	0.999991
RNF2	43.2978	-1.38574e-06	0.00144269	0.562756	0.999991
TRMT1L	46.9778	1.54964e-07	0.00144269	0.869625	0.999991
SWT1	72.789	-3.2917e-06	0.00144268	0.688475	0.999991
IVNS1ABP	61.4631	-3.00228e-06	0.00144269	0.277491	0.999991
AL078644.2	0.752283	2.70221e-07	0.00144269	0.370797	0.999991
LINC01350	9.68723	7.16957e-07	0.00144269	0.542012	0.999991
[truncated: 28,757 more rows]

## Sheet: Cones
gene	baseMean	log2FoldChange	lfcSE	pvalue	padj
SLC12A1	2021.63	1.62024	0.11025	3.28e-50	6.57e-46
NPVF	174.931	4.80481	0.359665	1.93e-41	1.93e-37
44896	395.746	2.29234	0.207434	1.22e-29	8.13e-26
AC112206.2	97572.1	-0.747979	0.0764178	6.82e-24	3.42e-20
ARR3	12191.5	-0.803797	0.0869191	1.16e-21	4.67e-18
HEXA	5641.67	-0.793413	0.0876946	7.77e-21	2.6e-17
LINC02242	10338.5	-0.659276	0.0789384	3.51e-18	8.64e-15
TNC	196.409	2.21206	0.264741	3.51e-18	8.64e-15
ADAMTS17	1512.41	-1.15828	0.139104	3.87e-18	8.64e-15
SHISA5	503.13	1.48585	0.179065	5.47e-18	1.1e-14
LMOD1	4481.08	-0.737993	0.0917444	4.63e-17	8.44e-14
TGFBR3	169.64	2.48099	0.310425	7.05e-17	1.18e-13
TEAD3	2808.41	-0.757606	0.0957069	1.3e-16	2.01e-13
TUBA1A	750.384	1.03642	0.132561	2.71e-16	3.89e-13
AC079467.1	7743.73	-0.673886	0.0870597	5.21e-16	6.97e-13
AC106798.1	26395.5	-0.58507	0.0763489	1.04e-15	1.3e-12
B2M	468.721	1.23772	0.16626	4.76e-15	5.31e-12
LINC02463	106.373	3.05397	0.409053	4.67e-15	5.31e-12
AHR	1451.99	0.963795	0.130242	6.95e-15	7.34e-12
AL050403.2	3251.05	-0.744919	0.102171	1.4e-14	1.4e-11
ERN1	217.141	1.57221	0.226392	1.88e-13	1.8e-10
PTPRN2	1109.53	0.863069	0.124376	2.03e-13	1.85e-10
CREB5	364.636	1.1748	0.171164	3.29e-13	2.87e-10
AL158077.2	685.853	-1.03218	0.150711	3.53e-13	2.95e-10
CC2D2A	26708.3	-0.543016	0.0808998	5.39e-13	4.32e-10
GADD45B	48.6225	3.64137	0.549415	3.08e-12	2.38e-09
LRFN2	6735.97	-0.568032	0.0882438	6.88e-12	5.11e-09
ADAMTS18	1797.41	0.784919	0.122613	8.39e-12	6.01e-09
PLA2G5	1149.5	-0.777786	0.121952	9.1e-12	6.09e-09
MAP2	40834.8	-0.504328	0.0786035	8.89e-12	6.09e-09
STAT3	1855.37	0.657208	0.104224	1.55e-11	1e-08
DPY19L1	3027.95	0.694945	0.111904	2.82e-11	1.77e-08
CELF6	4650.89	-0.532296	0.0864971	4.07e-11	2.48e-08
EIF2AK3	1508.22	0.800424	0.131157	5.31e-11	3.13e-08
PREP	1189.54	-0.710211	0.11655	5.65e-11	3.24e-08
AC103740.1	1738.52	-0.686985	0.112985	6.24e-11	3.48e-08
RPGRIP1	8543.77	-0.524822	0.0864982	7.52e-11	4.08e-08
DDAH2	506.836	1.11161	0.184382	8.02e-11	4.23e-08
GNAI3	9453.41	-0.487103	0.0807691	9.87e-11	5.08e-08
AC069277.1	51.7639	-3.04108	0.507276	1.28e-10	6.4e-08
LGALS3	119.343	1.90117	0.320178	1.41e-10	6.89e-08
AC009139.2	938.869	0.793197	0.134299	1.78e-10	8.49e-08
SEMA3C	1142.12	0.667697	0.113891	2.41e-10	1.07e-07
H19	65.1206	2.75531	0.468415	2.4e-10	1.07e-07
SLC38A2	694.552	0.805098	0.137451	2.36e-10	1.07e-07
AC026894.1	3322.29	0.733009	0.125553	2.69e-10	1.16e-07
FOS	36.5646	4.67211	0.769995	2.72e-10	1.16e-07
ST5	6919.73	0.655451	0.112414	3.02e-10	1.24e-07
PPP4R4	7685.9	-0.495034	0.0846858	3.03e-10	1.24e-07
ECT2	2938.78	-0.539547	0.0927632	3.41e-10	1.37e-07
MBP	304.724	1.1111	0.193646	4.6e-10	1.81e-07
IFITM2	59.1468	2.58807	0.452065	5.42e-10	2.09e-07
PLCG2	311.351	1.08959	0.191799	6.42e-10	2.43e-07
AC107021.1	1569.56	0.69828	0.124001	9.32e-10	3.46e-07
NLN	269.066	1.15801	0.206857	1.03e-09	3.76e-07
MIR3976HG	1439.96	-0.713122	0.127608	1.16e-09	4.15e-07
CAPN9	1847.23	-0.595384	0.106442	1.2e-09	4.22e-07
SLC3A2	760.717	0.844772	0.152931	1.6e-09	5.53e-07
CDK14	661.004	0.776696	0.141081	1.88e-09	6.38e-07
PEX5L	22356.9	-0.435232	0.079538	2.81e-09	9.38e-07
HSPA5	691.824	0.809044	0.150084	3.4e-09	1.12e-06
KLF6	231.751	1.16353	0.217299	4.05e-09	1.31e-06
OR2AT4	321.702	-1.01492	0.189795	4.17e-09	1.33e-06
XYLB	614.897	0.779914	0.14693	5.48e-09	1.72e-06
DPF3	8395.16	-0.439579	0.0812491	5.58e-09	1.72e-06
ABCC5-AS1	369.413	0.927266	0.17519	5.77e-09	1.73e-06
AC025810.1	5636.73	-0.476895	0.0894432	5.76e-09	1.73e-06
RAB41	2722.2	-0.499552	0.0944441	7.05e-09	2.08e-06
NLGN4X	2308.07	-0.564386	0.107245	7.53e-09	2.19e-06
SAMD4A	508.504	0.812726	0.155246	7.95e-09	2.28e-06
SAG	385.993	-0.972483	0.186609	8.37e-09	2.37e-06
AC105402.3	788.462	0.724607	0.13958	1.04e-08	2.9e-06
MYO3B	21431.1	-0.408036	0.0779292	1.07e-08	2.94e-06
MVB12B	233.973	1.12338	0.218663	1.27e-08	3.45e-06
HEG1	7417.28	-0.44374	0.0858827	1.46e-08	3.91e-06
CRNDE	528.742	0.756726	0.149227	1.93e-08	5.1e-06
BCL6	145.395	1.49687	0.296358	2.02e-08	5.27e-06
SLC4A7	11527.5	-0.419533	0.082721	2.52e-08	6.34e-06
ATP13A5	1038.66	-0.598993	0.119042	2.53e-08	6.34e-06
CEP170B	1250.09	-0.595608	0.118307	2.51e-08	6.34e-06
CASZ1	4632.94	-0.453025	0.0897869	2.74e-08	6.78e-06
PLOD2	1363.44	0.647792	0.130212	3.36e-08	8.22e-06
AC000124.1	708.529	-0.663782	0.134516	3.99e-08	9.64e-06
JUN	379.073	0.85206	0.173428	4.21e-08	1.01e-05
AC117453.1	769.555	-0.692035	0.140875	4.41e-08	1.04e-05
SOCS1	39.4406	2.78331	0.564054	4.6e-08	1.07e-05
AL359237.1	103.371	1.74115	0.359119	5.61e-08	1.29e-05
TUBA1B	1157.44	0.571371	0.1172	5.82e-08	1.33e-05
NEU3	1271.76	-0.67446	0.139369	6.47e-08	1.46e-05
IFITM3	56.2685	2.11342	0.438388	6.66e-08	1.48e-05
AC019127.1	28.214	4.23104	0.845108	7.14e-08	1.57e-05
GABRR3	257.553	0.95992	0.200473	7.71e-08	1.68e-05
FAM124A	1433.54	0.699777	0.146263	8.44e-08	1.82e-05
SLC6A6	7049.98	-0.398474	0.0826253	9.3e-08	1.97e-05
AC087564.1	2131.76	-0.509236	0.106434	9.34e-08	1.97e-05
ARRDC3	957.084	0.601278	0.12632	9.99e-08	2.09e-05
HERPUD1	562.095	0.746544	0.157617	1.04e-07	2.14e-05
SGSM1	305.39	0.945808	0.200106	1.06e-07	2.16e-05
AC073332.1	692.62	0.756704	0.160304	1.12e-07	2.26e-05
SLC24A2	14042.5	-0.410702	0.0862001	1.13e-07	2.27e-05
GCNT1	276.648	0.93175	0.200018	1.45e-07	2.88e-05
ERMAP	1117.48	-0.561883	0.120079	1.5e-07	2.96e-05
TNFRSF12A	73.4171	1.90831	0.411099	1.55e-07	3.02e-05
TRIM37	2763.94	-0.443721	0.0949686	1.77e-07	3.42e-05
GNGT2	1350.51	-0.535354	0.115472	1.87e-07	3.57e-05
NTRK3	316.701	0.938709	0.203948	1.92e-07	3.63e-05
RXRG	1533.35	-0.539345	0.117056	2.15e-07	4.04e-05
VGF	29.0983	3.1014	0.671155	2.44e-07	4.49e-05
LINC02388	133.453	1.43095	0.314888	2.44e-07	4.49e-05
TET1	1592.8	-0.486172	0.105912	2.52e-07	4.6e-05
SEPTIN4	1930.24	-0.471449	0.102748	2.56e-07	4.63e-05
JCAD	1582.03	-0.535882	0.117552	2.7e-07	4.84e-05
SND1	4633.25	0.509472	0.111892	2.93e-07	5.2e-05
AC009803.1	28.8516	3.95949	0.853792	2.95e-07	5.2e-05
TENM2	5663.58	-0.488252	0.107332	3e-07	5.24e-05
WAKMAR2	2670.85	-0.480465	0.105913	3.22e-07	5.57e-05
PTH2	58.4919	1.98331	0.445476	3.83e-07	6.56e-05
GUCA1C	4263.56	-0.418645	0.0927175	3.92e-07	6.67e-05
LINC02128	4699.26	-0.423933	0.0941227	4.1e-07	6.91e-05
DPP4	4549.46	-0.395551	0.0880409	4.54e-07	7.48e-05
UCHL1	534.807	0.69038	0.1558	4.5e-07	7.48e-05
AC022655.1	51.4914	1.99598	0.45163	4.55e-07	7.48e-05
MTHFD1L	4318.39	-0.456995	0.103106	5.37e-07	8.76e-05
SQSTM1	692.864	0.607664	0.138743	5.95e-07	9.63e-05
XYLT1	8664.58	-0.40888	0.0923584	6.05e-07	9.71e-05
GNAT2	851.287	-0.630188	0.145368	7e-07	0.00011148
AL512328.1	1031.38	-0.608727	0.140588	7.4e-07	0.00011694
TDRG1	3147.1	-0.42277	0.096774	7.66e-07	0.00012011
ELOVL2-AS1	733.935	-0.600177	0.139014	7.84e-07	0.00012187
AC092675.1	1801.99	-0.4952	0.114295	8.05e-07	0.00012427
LRFN5	1203.36	-0.503914	0.116729	8.34e-07	0.00012769
IRS2	867.722	0.597448	0.139418	9.17e-07	0.0001394
AC093110.1	602.739	0.662413	0.155206	9.53e-07	0.00014273
CLIC1	671.452	1.34922	0.319105	9.46e-07	0.00014273
FRMD4B	7189.07	-0.360677	0.0831795	1.01e-06	0.00014946
ROR1	407.603	2.90808	0.695421	1.06e-06	0.00015685
VTN	816.577	0.621019	0.146755	1.14e-06	0.00016688
LINC01416	54.7481	1.88007	0.44842	1.18e-06	0.00017223
DCAF1	1934.16	-0.445204	0.104665	1.2e-06	0.00017317
LINC02614	1432.44	-0.51249	0.121155	1.23e-06	0.00017606
NES	63.9256	1.66967	0.400791	1.35e-06	0.00019139
GADD45A	263.934	0.883187	0.212228	1.41e-06	0.00019906
MMP2-AS1	4065.39	1.49818	0.363112	1.44e-06	0.00020189
VLDLR-AS1	1977.62	-0.435309	0.104265	1.73e-06	0.00024039
MPIG6B	363.709	1.91496	0.472872	2.01e-06	0.00027814
SAMD7	2792.02	-0.478626	0.116363	2.12e-06	0.00029164
LRRC4	376.024	0.818797	0.201662	2.18e-06	0.00029798
DDIT3	670.164	0.572699	0.140761	2.37e-06	0.00032144
MCF2L	3972.02	-0.395171	0.0965838	2.46e-06	0.0003315
LTBP1	244.892	2.32692	0.590462	2.98e-06	0.00039917
AC005355.1	4204.16	-0.383024	0.0948639	3.46e-06	0.00045925
UGCG	3196.42	-0.394794	0.0980597	3.53e-06	0.00046619
AC083837.1	21.8394	4.99737	1.14658	3.62e-06	0.00047447
EXT1	5855.87	0.382532	0.0949782	3.66e-06	0.00047623
NRXN3	2764.86	-0.468616	0.117644	3.7e-06	0.00047854
RPL27A	2616.25	0.43566	0.109212	3.9e-06	0.00050112
LIPG	1323.5	0.535728	0.135969	4.18e-06	0.0005345
VWA3B	4241.71	-0.362936	0.0907243	4.25e-06	0.00054022
PLAAT1	2460.64	-0.459683	0.116871	4.59e-06	0.00057286
AL359232.1	276.819	-0.81322	0.209951	4.6e-06	0.00057286
AC116903.2	3789.24	-0.452565	0.114901	4.55e-06	0.00057286
AGBL4	18610.7	-0.380723	0.0961037	4.68e-06	0.00057927
TAFA4	6854.41	-0.364406	0.0934736	4.82e-06	0.00058851
SLC25A29	2247.46	0.391055	0.0988166	4.79e-06	0.00058851
DLG4	2142.94	-0.409326	0.103817	4.84e-06	0.00058851
AL135937.1	274.5	-0.831826	0.215732	4.89e-06	0.00059131
KCNV2	5722.9	-0.368463	0.09337	5.23e-06	0.0006285
LINC02320	561.867	-0.618653	0.161102	5.72e-06	0.00068366
PLCD4	2549.37	-0.38866	0.0996112	5.95e-06	0.00070634
LY6G6C	42.2475	1.98158	0.520818	6.04e-06	0.00071285
AC009387.1	285.997	3.68368	0.99337	6.72e-06	0.00078838
HES1	167.16	1.08323	0.288055	6.82e-06	0.00079507
SNAP25-AS1	14833.5	0.387044	0.100051	6.94e-06	0.00080453
TMEM239	30.498	2.64079	0.696508	7.08e-06	0.00081685
PTPRD	1243.39	-0.505486	0.133308	7.26e-06	0.00083236
H3F3B	2343.89	0.438227	0.115294	8.2e-06	0.00093454
KIF5C	1987.5	0.489839	0.129642	8.32e-06	0.00093756
SEMA3F-AS1	1397.13	0.496296	0.131368	8.29e-06	0.00093756
ATP2B4	480.825	2.16804	0.589273	8.69e-06	0.00097444
AC007336.2	81.8099	1.55526	0.420656	8.79e-06	0.00097995
RIPOR1	1814.55	-0.389941	0.103563	9.47e-06	0.00105007
AC072022.2	46.9363	1.87913	0.51144	9.93e-06	0.00109498
SIK2	3054.74	-0.356971	0.094315	1.01e-05	0.00110493
RGS9	6804.26	-0.336464	0.0883122	1.01e-05	0.00110493
STRADB	6582.66	-0.359893	0.0952095	1.03e-05	0.00110517
FAM107A	2006.47	-0.413354	0.110176	1.02e-05	0.00110517
EGR1	29.4726	2.39692	0.648944	1.03e-05	0.00110517
AC005229.5	3500.84	0.43763	0.116947	1.04e-05	0.00110609
ANTXR2	943.554	0.580804	0.157264	1.06e-05	0.00112256
ADARB2	543.062	0.626253	0.169982	1.06e-05	0.00112256
LINC01619	89.4574	1.27169	0.350515	1.15e-05	0.00121171
NEDD9	2440.63	-0.374881	0.100512	1.21e-05	0.00126598
DPYSL3	13473.4	-0.331822	0.0889208	1.32e-05	0.00137461
LRRC71	224.503	-0.800712	0.222389	1.33e-05	0.00137553
SNX29	8539.05	-0.331723	0.088929	1.34e-05	0.00138333
TULP1	3955.32	-0.347596	0.0938066	1.42e-05	0.00145641
TMSB4X	868.281	0.524791	0.145253	1.49e-05	0.00152144
PDC	7544.78	-0.330621	0.0890578	1.57e-05	0.00159313
CHRNB4	457.163	0.698605	0.196286	1.61e-05	0.00162644
JUNB	65.8241	1.44351	0.408344	1.62e-05	0.00162791
FMN1	26701.3	-0.344498	0.0944851	1.76e-05	0.00175969
AC092939.1	6531.55	-0.316927	0.0862342	1.78e-05	0.00177138
CEP78	1291.91	-0.420667	0.117311	1.9e-05	0.00187805
TMEM108	17937.6	-0.341604	0.0940472	1.93e-05	0.00188527
AC137494.1	1063.45	-0.431259	0.120524	1.92e-05	0.00188527
EIF5	938.977	0.444081	0.124883	2.06e-05	0.00199418
RPL10	2318.52	0.433478	0.121744	2.05e-05	0.00199418
AC104134.1	293.144	0.721086	0.206746	2.09e-05	0.00200756
AC092902.4	1309.6	-0.439448	0.12375	2.09e-05	0.00200756
RGS20	2831.05	-0.435914	0.122994	2.12e-05	0.00202995
DZIP3	6243.11	-0.318217	0.0894197	2.22e-05	0.00210414
MIR124-2HG	6708.93	-0.315379	0.0871074	2.22e-05	0.00210414
EPHA10	2024.78	-0.372744	0.105416	2.29e-05	0.0021602
AC117460.1	23.3413	2.52244	0.723843	2.34e-05	0.00219745
TDRD7	1493.49	-0.404412	0.114607	2.42e-05	0.00226035
NFASC	510.603	1.26929	0.374363	2.59e-05	0.00238783
FOXO3	5507.17	0.369472	0.104538	2.59e-05	0.00238783
DLG2	35366.4	-0.347947	0.0980931	2.59e-05	0.00238783
SYCE1L	424.111	0.607023	0.17643	2.63e-05	0.00240758
LY75	144.589	1.15687	0.342081	2.79e-05	0.00254076
AC022001.3	218.421	-0.804153	0.239279	3.07e-05	0.00278349
GDPD5	2527.68	-0.345809	0.0995729	3.41e-05	0.00308096
MIAT	184.771	0.826758	0.248101	3.44e-05	0.0030924
RPL37A	2474.85	0.419147	0.122591	3.51e-05	0.00313459
UBC	1649.91	0.384051	0.111524	3.52e-05	0.00313459
HIST1H4C	442.305	0.574202	0.172086	3.87e-05	0.00343137
DBI	231.84	0.821355	0.250071	4.11e-05	0.00363573
AC008892.1	569.673	0.50568	0.151861	4.22e-05	0.00370558
PUM3	32287.9	-0.302506	0.0880035	4.23e-05	0.00370558
SLCO2B1	120.56	-0.983943	0.302526	4.39e-05	0.00383059
KIAA0825	3442.28	-0.424547	0.126999	4.45e-05	0.00384436
MPP6	974.98	0.446922	0.133879	4.44e-05	0.00384436
AL139142.1	2409.38	-0.434255	0.130055	4.47e-05	0.00384653
MAP4	7607.01	-0.31459	0.0919176	4.7e-05	0.00401515
IRX6	32.6734	1.97525	0.609055	4.69e-05	0.00401515
TMA7	1404.77	0.425993	0.127948	4.78e-05	0.00406717
GADD45G	475.06	0.596253	0.182972	4.96e-05	0.00420104
AC066612.2	52.7175	1.49721	0.467558	5.03e-05	0.00423856
ZNF385B	9888.55	-0.292501	0.0854738	5.05e-05	0.00424011
CRYAB	99.8689	1.1634	0.363874	5.11e-05	0.00427242
P3H2	513.123	0.520088	0.159459	5.24e-05	0.00436415
TEX48	94.0839	1.13772	0.356591	5.31e-05	0.00440469
MTUS1	791.457	-0.481113	0.147487	5.42e-05	0.00447718
GALM	351.209	0.58591	0.182036	5.69e-05	0.00467837
CCDC196	290.816	-0.638303	0.199408	5.75e-05	0.00471135
TRH	127.03	0.970655	0.30702	5.85e-05	0.00477483
AC091576.1	932.303	-0.475623	0.146211	5.88e-05	0.00477524
LINC00174	1151.62	0.394977	0.120366	5.95e-05	0.00481093
AL356489.3	404.779	-0.59484	0.186162	6.01e-05	0.00484207
SCN3A	1294.04	0.376434	0.114532	6.09e-05	0.00488795
IQGAP2	7278.72	-0.303557	0.0907081	6.19e-05	0.00494465
CELF4	1396.74	-0.379415	0.115918	6.28e-05	0.00499575
GRM7-AS3	23.553	-2.49426	0.789688	6.35e-05	0.00503156
TTC23L	4274.12	-0.37241	0.113809	6.39e-05	0.00504319
FAP	95.5994	-1.08996	0.348485	6.52e-05	0.0051267
GRIK4	3669.68	-0.310689	0.0934483	6.55e-05	0.00513327
RPS27	1817.61	0.451272	0.140265	6.62e-05	0.00514479
GREB1	463.293	-0.563943	0.177657	6.6e-05	0.00514479
BCO2	4836.13	-0.294235	0.0881794	6.67e-05	0.0051469
C20orf141	17.9207	2.84918	0.88592	6.65e-05	0.0051469
AC114689.3	78.1208	1.1876	0.382142	7e-05	0.00538294
AC073333.1	669.782	0.474504	0.149142	7.25e-05	0.00554274
FAM117A	1045.2	-0.394246	0.122434	7.27e-05	0.00554274
CYTH1	4354.53	-0.299665	0.0908248	7.44e-05	0.0056556
TUBA1C	336.14	0.584542	0.186686	7.56e-05	0.00572449
MTX3	830.274	-0.435512	0.136934	7.62e-05	0.00574736
CDCA8	904.912	-0.441014	0.13933	8.02e-05	0.00593973
SPTBN1	2781.19	0.326343	0.10045	8.02e-05	0.00593973
PTH2R	933.382	-0.405759	0.127338	7.91e-05	0.00593973
MAK	14325.4	-0.276138	0.0824813	7.94e-05	0.00593973
FSD1L	7988.3	-0.282004	0.0854867	8.02e-05	0.00593973
RPS4X	1390.91	0.38809	0.122196	8.6e-05	0.00634257
AC004540.1	1846.65	0.44272	0.140985	8.66e-05	0.00636531
ERVMER61-1	196.334	0.826317	0.270807	8.73e-05	0.00637485
RNF144A	2674.76	-0.313428	0.0968286	8.74e-05	0.00637485
PEX5L-AS2	3443.48	-0.306424	0.0945927	9.11e-05	0.00661936
PPEF2	1880.91	-0.341482	0.107431	9.74e-05	0.00705332
LINC00513	3476.16	0.317724	0.099642	0.00010128	0.00730923
NPTN	3418.59	-0.32671	0.103937	0.000111	0.00798146
AC008056.1	394.793	-0.549439	0.183912	0.00012079	0.00860076
RPS2	2292.66	0.417697	0.136736	0.00012075	0.00860076
MMP2	9476.46	1.45738	0.499162	0.0001209	0.00860076
ABCC5	4809.16	0.665177	0.225363	0.00012565	0.00890716
EPB41	11991.4	-0.278969	0.0873198	0.00012682	0.00895901
RABL3	1675.64	-0.364199	0.118707	0.00012751	0.00897571
PCDH15	21265.8	-0.282404	0.0900692	0.00012889	0.00904111
RPL13A	2456.36	0.387373	0.127363	0.00013215	0.00923752
MYO3B-AS1	5008.82	-0.294584	0.0941743	0.0001347	0.00938335
SEPTIN4-AS1	822.32	-0.398867	0.132091	0.00013669	0.00948897
LMNA	2147.27	-0.332031	0.108305	0.0001384	0.00954137
PTK7	1208.19	-0.369789	0.121694	0.00013833	0.00954137
OAZ1	786.643	0.412965	0.13754	0.00014223	0.00977178
AC018616.1	3899.73	-0.295245	0.0953835	0.00015019	0.0102834
SEMA5A	489.84	0.505957	0.172697	0.00015273	0.0104223
AC093879.1	2657.58	0.308109	0.10033	0.0001539	0.0104661
PCA3	93.5587	1.09716	0.386823	0.00016009	0.0108506
MVP	357.01	0.577488	0.200274	0.0001646	0.0111188
SFMBT2	7320.89	-0.266214	0.0856989	0.00016642	0.0112034
JUND	431.074	0.539122	0.187777	0.00017525	0.0117589
ST18	1799.25	-0.330111	0.110086	0.00017698	0.0118355
ARMC9	18616	-0.254471	0.0821523	0.00018198	0.0121292
RPS11	1746.58	0.383756	0.130651	0.00018351	0.0121903
IARS	2231.96	0.31548	0.105471	0.00019271	0.0127457
TOB2	1176.06	-0.356273	0.121098	0.00019314	0.0127457
TMSB10	268.975	0.617562	0.219634	0.00019612	0.0127853
AP000857.2	1749.53	-0.354157	0.12046	0.00019548	0.0127853
ALDH2	969.18	0.369512	0.126154	0.00019629	0.0127853
CGNL1	109.811	0.881815	0.317352	0.00019478	0.0127853
RPL35	887.45	0.406016	0.140416	0.00020025	0.0130012
MEGF11	12323	-0.261304	0.0856207	0.00020214	0.0130814
KCNIP2-AS1	2088.76	0.333787	0.113199	0.00020481	0.0132117
KCNIP4	4535.91	0.271762	0.0896869	0.00020658	0.0132834
HSP90B1	1176.01	0.372492	0.128315	0.00020894	0.0133924
CNGB3	11843	-0.260532	0.0857636	0.00021222	0.0135158
AC021683.2	1231.21	-0.362939	0.125007	0.00021199	0.0135158
KIF2A	10905.2	-0.25319	0.083641	0.00022914	0.0145474
DEPP1	86.4966	0.97062	0.358554	0.00023411	0.0148163
CEBPD	43.9751	1.37832	0.51414	0.00024336	0.0153533
BMPR1B	2060.57	0.320495	0.110583	0.00025093	0.015732
BMP7	401.9	0.497785	0.180007	0.0002502	0.015732
AC009690.2	5671.41	-0.263161	0.0889106	0.00025229	0.015768
SNHG32	548.479	0.463318	0.167146	0.00025589	0.0159434
ANKRD45	2519.23	-0.318012	0.110054	0.00025675	0.0159473
ZEB2	349.893	0.52523	0.191617	0.00025775	0.0159596
PSD3	8636.12	-0.254076	0.0851817	0.00026028	0.016067
AGTPBP1	6563.11	-0.257956	0.0869232	0.00026823	0.0164561
CDH20	791.553	0.424975	0.152912	0.0002675	0.0164561
TEAD1	3427.68	0.335336	0.118014	0.00028064	0.0171653
SYNE3	126.852	-0.812676	0.307643	0.00028278	0.0172435
CCDC30	888.072	-0.374291	0.134211	0.00028831	0.0174817
RPS17	700.804	0.490261	0.180525	0.00028843	0.0174817
CALR	749.514	0.474294	0.174519	0.00029092	0.0175794
HMGB2	363.499	0.524942	0.195022	0.00029811	0.0179598
FHOD3	12672.5	-0.274056	0.0945279	0.00030331	0.0182183
AC011586.2	6780.88	-0.310424	0.109269	0.00030463	0.0182433
FRMPD1	3873.94	-0.270919	0.0938586	0.00032165	0.0191485
LINC01993	48.068	1.27866	0.49551	0.00032149	0.0191485
AC012501.2	65.6263	1.14342	0.444326	0.00032658	0.019384
IFI16	159.558	0.717762	0.275854	0.00032899	0.0194695
STARD4-AS1	5680.56	-0.26746	0.0929768	0.00033489	0.0197603
NR1D1	88.3192	0.961239	0.374785	0.00033831	0.0199029
MYO9B	3909.96	-0.261895	0.0909065	0.00033929	0.0199029
SPP1	280.005	0.548608	0.208874	0.0003463	0.0202076
MAP3K7CL	47.9522	1.36848	0.536908	0.0003465	0.0202076
AC009055.1	93.8829	0.910183	0.355332	0.00034873	0.0202787
NEK10	1945.76	-0.299658	0.107127	0.00036275	0.0209785
KRTAP10-4	14.4633	2.87596	1.08252	0.00036285	0.0209785
MERTK	565.146	0.468339	0.178113	0.00037988	0.0219001
RPS19	2048.49	0.344428	0.126744	0.00038991	0.0224137
PTPN13	18845.5	-0.250783	0.0877386	0.00039384	0.0224636
MATN2	1870.27	-0.336222	0.123859	0.0003977	0.0224636
DDB2	484.544	0.440948	0.167847	0.00039637	0.0224636
ABCG4	391.052	-0.478758	0.184105	0.00039641	0.0224636
AL157688.1	19.7205	2.23021	0.878488	0.00039315	0.0224636
MAPKBP1	2509.5	-0.280149	0.0996607	0.00039493	0.0224636
KCNH6	1286.11	-0.322209	0.117949	0.00039862	0.0224636
IMPG1	6981.46	-0.281847	0.101081	0.00040033	0.0224968
ZFP36L1	98.8096	0.86985	0.348164	0.00040819	0.0228744
B3GALT5	2547.05	0.88702	0.356874	0.00041445	0.0231607
SOCS3	12.2629	4.77968	1.49164	0.00042079	0.0234498
ANXA6	667.079	-0.384407	0.145708	0.00042818	0.0237954
ZPBP	1424.46	-0.323863	0.120266	0.00044016	0.0243262
KCNIP2	664.998	0.405935	0.155066	0.00044002	0.0243262
VWC2	1622.56	-0.304892	0.112368	0.0004487	0.0247301
SRGAP3	5084.21	-0.269754	0.0975537	0.00045645	0.024884
RPS18	2431.4	0.33496	0.125117	0.00045284	0.024884
ZEB1-AS1	1215.93	-0.360756	0.136769	0.00045557	0.024884
MYL4	1824.98	-0.292703	0.106921	0.00045521	0.024884
KLHL29	2502.07	0.319256	0.118801	0.00046115	0.0250043
TACR1	1910.17	-0.2933	0.107553	0.00046023	0.0250043
STK33	8283.64	-0.263838	0.0958839	0.00046314	0.0250443
SLC12A5	596.24	-0.399311	0.154128	0.00046687	0.0251782
ATF4	321.498	0.507452	0.200941	0.00046863	0.0252057
AC093675.1	79.1838	0.970937	0.398474	0.00047381	0.0252553
VOPP1	9587.03	-0.251638	0.090192	0.00047459	0.0252553
PODXL	2007.54	0.690266	0.279893	0.00047456	0.0252553
ENPP2	455.424	-0.458152	0.180314	0.00047293	0.0252553
ST6GAL1	353.78	0.581325	0.233837	0.00048093	0.025525
RAB11A	8513.58	0.246546	0.0883364	0.00049245	0.0260672
NDRG1	289.282	0.584017	0.236531	0.00049853	0.0262442
BEX2	2328.77	0.311468	0.11661	0.00049972	0.0262442
XACT	55.1075	1.1474	0.476443	0.00049844	0.0262442
NEUROD1	1277.74	0.351523	0.13446	0.00050755	0.0264486
SEC14L5	860.654	-0.346017	0.132296	0.0005057	0.0264486
SNAP25	4906.05	0.293369	0.108752	0.00050756	0.0264486
ZNF462	2156.4	-0.28399	0.105297	0.00051094	0.0265556
NEAT1	1142.25	0.814144	0.338462	0.00051368	0.0266292
MB21D2	1395.16	-0.306281	0.114963	0.00051858	0.0268139
PKP2	728.961	-0.398654	0.157	0.00052006	0.0268214
44628	2616.7	-0.265698	0.0974462	0.00052195	0.0268498
DENND2A	2475.99	-0.290113	0.108167	0.00052631	0.0270048
AMPH	3582.17	-0.289467	0.108707	0.00053776	0.0274552
MEGF9	9054.93	-0.233673	0.0844966	0.00053783	0.0274552
RPL34	1796.21	0.33446	0.128222	0.000542	0.027598
AC110716.1	203.942	-0.587152	0.24172	0.0005492	0.0278936
AP000676.5	787.08	-0.355331	0.138134	0.00055509	0.0280639
EIF1	1696.72	0.325305	0.124647	0.00055535	0.0280639
H2AFZ	781.853	0.377832	0.148218	0.0005607	0.0282632
CFI	270.026	0.586181	0.241829	0.00056405	0.0283608
DYM	3145.96	0.299667	0.113532	0.00057617	0.0288978
MIR646HG	248.725	0.585693	0.243126	0.00058904	0.0294697
AL512353.1	489.535	-0.442899	0.179424	0.00059141	0.0295144
JAM2	1296.15	-0.321087	0.124189	0.00059598	0.0296691
ADGB	58.9966	-1.07068	0.460943	0.00059915	0.0297527
ZBTB7C	614.334	-0.414057	0.166863	0.00060104	0.0297729
C20orf187	121.437	-0.770194	0.328365	0.00061006	0.0301455
CAMK1D	27745.1	-0.22291	0.0826277	0.00061817	0.030471
RPS23	2362.92	0.336784	0.132212	0.00062907	0.0309321
ADAMTS3	4377.05	-0.27475	0.10379	0.00063382	0.0309366
MSH5	1750.8	0.296938	0.11396	0.00063458	0.0309366
EEF1A1	2786.74	0.261911	0.0981573	0.00063437	0.0309366
KIZ	1702.47	0.290626	0.110852	0.00063532	0.0309366
RPL27	995.366	0.37589	0.150703	0.0006428	0.0312248
MFSD11	4027.01	-0.2456	0.0912094	0.00064704	0.0313547
CHRNA3	285.784	0.524669	0.219594	0.00065	0.0314223
NFKBIA	109.063	0.762969	0.329517	0.00065768	0.0316411
LINC02080	321.062	-0.497409	0.208084	0.00065764	0.0316411
RPS20	1093.57	0.388694	0.157963	0.00067502	0.0323203
AP001107.9	468.605	-0.417065	0.17133	0.00067389	0.0323203
CPAMD8	1478.09	-0.30043	0.11719	0.00068594	0.0327327
AL050403.1	154.506	-0.688612	0.297937	0.00068689	0.0327327
XKR7	562.479	-0.40405	0.166078	0.00068971	0.0327891
TET3	2061.5	-0.269417	0.103181	0.00069902	0.0331533
IQCJ-SCHIP1	7702.29	0.292029	0.113822	0.00072596	0.0342687
LINC00472	1839.49	-0.291826	0.114038	0.00072439	0.0342687
AC006974.2	227.661	-0.575176	0.247499	0.00072951	0.0343552
RPS12	1837.79	0.349153	0.14155	0.00074188	0.0348562
LINC02798	63.0219	-0.990632	0.442498	0.00074396	0.0348722
CA13	716.91	-0.387558	0.15978	0.00074887	0.0350207
OTC	316.903	0.470922	0.200306	0.00075824	0.0353764
C10orf67	18.6201	1.94095	0.866145	0.00077517	0.0360824
YPEL3	333.207	0.467751	0.199865	0.00078309	0.0363665
AL136171.2	1983.76	0.289779	0.114567	0.00079591	0.0368767
AC093496.1	75.7721	-0.883526	0.40162	0.00081893	0.0378556
NLK	12049.5	-0.238505	0.0913347	0.0008498	0.0391924
MSI2	11866.6	-0.241733	0.093158	0.00086124	0.0396287
EPHA5	258.3	0.533602	0.236639	0.00087654	0.0402407
GDAP1	1342.38	-0.313984	0.128412	0.00087936	0.0402689
VWA8	5845.12	-0.24553	0.0953184	0.00088117	0.0402689
ADAL	1412.86	-0.28729	0.115268	0.00089403	0.0407637
AGAP1	25168.1	-0.218076	0.0827796	0.00089704	0.0408081
TPT1	1213.1	0.381526	0.162624	0.00090643	0.0410493
NGFR	38.9248	1.20754	0.564119	0.0009061	0.0410493
SERPINA3	20.2814	2.12836	0.99874	0.00091083	0.0411555
TOM1L1	1921.81	-0.265954	0.105535	0.00091588	0.0412907
LINC02058	1203.51	-0.311877	0.128492	0.00092834	0.0417585
IGSF9	1264.35	-0.296059	0.121479	0.00096319	0.042766
RPS27A	2265.14	0.303715	0.125294	0.00097418	0.042766
GGCX	705.159	0.387097	0.168009	0.00096912	0.042766
AC007750.1	39.7305	-1.20713	0.570826	0.00096345	0.042766
LINC02197	707.096	-0.359533	0.153626	0.00097359	0.042766
LINC00200	54.0977	1.05273	0.497611	0.00096773	0.042766
CEP164	5053.85	-0.241639	0.0945031	0.00096333	0.042766
SLCO3A1	4656.04	-0.263992	0.105055	0.00095605	0.042766
TMEM38A	929.787	-0.316613	0.131632	0.00097279	0.042766
GYS1	1292.5	-0.300551	0.123767	0.00097049	0.042766
HMGN1	7412.67	-0.228478	0.0880871	0.00095789	0.042766
AP001972.4	74.4722	-0.866809	0.409151	0.00097786	0.0428335
ROR1-AS1	105.124	2.07023	1.03715	0.0009802	0.0428427
CSRNP3	4437.58	-0.235754	0.0919662	0.00098816	0.0430965
SPTBN5	792.01	-0.336605	0.142568	0.00099717	0.0433952
CTNNA2	611.402	0.410063	0.180855	0.00100282	0.0435466
XPO4	4819.09	0.260421	0.103894	0.00100698	0.0436327
PTPRK	583.589	0.45148	0.202128	0.00101887	0.043958
MIR2052HG	225.544	-0.539129	0.247121	0.00101802	0.043958
CCDC6	1602.42	-0.275435	0.112105	0.00102107	0.0439586
CACNA2D4	6160.96	-0.249898	0.0997526	0.00103874	0.0446235
RPL7	1340.27	0.298893	0.124327	0.00104609	0.0448432
PRUNE2	180.583	0.637117	0.298947	0.00105029	0.0449271
TMEM164	1022.24	0.335006	0.143045	0.00105615	0.045082
LHFPL3	9083.68	-0.271063	0.110698	0.00106235	0.0452501
TAOK3	5809.78	-0.230294	0.0911985	0.00113487	0.0482367
S100A6	39.4262	1.179	0.581751	0.00114306	0.0484822
MYO16	1030.58	-0.370107	0.165957	0.00114838	0.0486051
RPL8	1050.34	0.33842	0.147364	0.00115865	0.0489366
ARHGEF11	5161.87	-0.236422	0.0947888	0.00117223	0.0493024
BICDL1	5630.72	0.244097	0.0984886	0.00117168	0.0493024
WDR11-AS1	1507.34	-0.283365	0.119107	0.00118488	0.0497304
PDE6C	2553.17	-0.256071	0.104969	0.00118818	0.0497645
AP1S3	995.013	-0.347594	0.154014	0.00122061	0.0510164
RHOBTB1	17838.4	0.247445	0.101453	0.00127105	0.0530141
KIAA0556	2078.55	-0.262846	0.109754	0.00127558	0.0530926
RPS25	895.108	0.335974	0.149153	0.00128847	0.0535181
AKAP12	143.385	0.756195	0.380735	0.00129584	0.0537131
AL357172.1	1608.34	-0.266598	0.112124	0.00129891	0.0537293
RAD17	1250.23	-0.291713	0.125707	0.00130566	0.0538975
YBX3	553.546	0.371503	0.169215	0.00131924	0.0543462
GSDME	403.002	0.420683	0.196608	0.00133206	0.0547619
C2CD6	708.734	-0.348721	0.158291	0.00134199	0.0549448
RPSA	828.865	0.320247	0.141636	0.00133966	0.0549448
MAMLD1	1186.34	-0.289899	0.125549	0.00135489	0.05536
PCDH8	29.7521	1.376	0.710604	0.00135796	0.0553727
LINC01640	1068.32	0.301525	0.13203	0.00137664	0.0560207
GRB10	4699.55	-0.22729	0.0926348	0.00139592	0.05669
AP001825.1	6145.34	-0.251141	0.105565	0.00142058	0.057575
AL392086.3	1889.13	-0.286684	0.125027	0.0014284	0.0577754
FGD4	4886.72	-0.242654	0.101371	0.00143454	0.057907
TMEM14B	18514.9	-0.20826	0.0834216	0.00146043	0.0587157
MSR1	7193.3	-0.252302	0.106714	0.00145911	0.0587157
CELF2	5093.26	-0.219905	0.0897187	0.00148838	0.0597196
LINC00511	89.4707	0.750372	0.392114	0.00150962	0.0604511
PDE8A	2356.3	0.247269	0.104515	0.0015195	0.0607256
MEIS1	5727.75	-0.215242	0.0885539	0.00156831	0.0624275
ATP6V0D2	5055.76	-0.258187	0.111601	0.00156768	0.0624275
WDR47	2926.64	-0.233965	0.0981846	0.00158394	0.0628109
CKB	3010.26	-0.242692	0.103113	0.0015842	0.0628109
TUBB2B	389.243	0.415397	0.202275	0.00159712	0.0631983
AL353151.2	1040.05	-0.292496	0.131755	0.0016234	0.0641116
TLN2	4703.43	-0.226672	0.0950227	0.00163434	0.0644167
LINC01362	163.555	0.60312	0.317015	0.00165944	0.0650164
AL357522.1	138.558	0.602129	0.315223	0.00165789	0.0650164
IGF2BP3	1432.66	0.283186	0.126487	0.00166252	0.0650164
LINC00922	88.2488	0.746483	0.400065	0.00166151	0.0650164
TRAFD1	774.08	-0.307625	0.140818	0.00166812	0.0651084
KIF13B	1818.03	0.287694	0.12914	0.00167964	0.0654308
LINC00276	1052.04	0.339204	0.158804	0.00168746	0.0656081
CABP5	1138.95	0.291464	0.131942	0.00170065	0.065993
DDB1	2150.94	-0.2398	0.102847	0.00172094	0.0666517
HKDC1	81.1031	0.807156	0.444291	0.00176025	0.0680426
AC012254.1	257.155	-0.496581	0.25746	0.00176719	0.0681794
CREG1	1549.42	-0.25479	0.112875	0.00184051	0.0706496
ELOVL2	1876.34	-0.249397	0.109703	0.0018453	0.0706496
RP1L1	2149.62	-0.265823	0.119172	0.00184441	0.0706496
IER5L	43.2146	1.12415	0.64316	0.00183683	0.0706496
ABCA7	1757.68	0.269672	0.121179	0.00185885	0.071033
RAPGEF4	6947.5	0.270096	0.121783	0.00187181	0.0711218
LIMCH1	5510.14	0.516291	0.273853	0.00186874	0.0711218
TSPAN9	1922.96	0.280494	0.127899	0.00186519	0.0711218
AC068722.1	1870.52	-0.289139	0.134474	0.0018915	0.0717339
ZMYND8	2977.73	-0.23279	0.100736	0.00189846	0.0718623
RDH12	494.344	-0.349239	0.171108	0.00191997	0.0724257
LINC02296	501.123	1.41333	0.862026	0.00192057	0.0724257
THRB	10788.6	-0.217811	0.0931425	0.00192972	0.0725443
AL627171.2	113.836	0.624642	0.344557	0.00193095	0.0725443
CEBPB	182.344	0.509118	0.272848	0.00195732	0.0733976
GTF3C1	1745.07	-0.248983	0.110964	0.00198047	0.074127
AC011369.1	580.277	-0.329993	0.161831	0.00205489	0.0767696
AC087457.1	2095.63	-0.240294	0.107691	0.00206089	0.0768506
SH3D21	484.528	-0.382128	0.195713	0.00206983	0.0770408
ACTB	330.297	0.43467	0.229993	0.00209083	0.0773916
RPL23	1071.03	0.319599	0.155436	0.00209009	0.0773916
RPS16	1473.19	0.302644	0.144587	0.00208734	0.0773916
KATNAL2	1084.51	-0.30253	0.145107	0.00209714	0.0774821
GLUL	153.852	0.564442	0.31551	0.00211099	0.0774839
NOXRED1	1785.41	-0.241841	0.107466	0.00211264	0.0774839
TBC1D2B	248.943	0.44668	0.237919	0.00210589	0.0774839
CNGB1	6227.82	-0.204956	0.0867435	0.00210495	0.0774839
DIPK1A	1970.44	-0.245589	0.110734	0.00211957	0.0775962
CD302	1521.17	0.26932	0.124761	0.00213621	0.0780631
ST3GAL5	1164.54	-0.270651	0.126357	0.00217078	0.0791454
AFF1	17532.8	-0.196083	0.0821471	0.00217415	0.0791454
UNC5D	1133.15	0.280232	0.13204	0.00217766	0.0791454
GUK1	2614.3	-0.266723	0.124448	0.00221266	0.0802718
PRICKLE2	6291.74	-0.238779	0.107405	0.00222124	0.0802928
DLEU7	255.565	0.455721	0.248318	0.00222041	0.0802928
MIR217HG	683.443	-0.342603	0.173702	0.00222983	0.0804086
FTH1	1263.12	0.57696	0.331493	0.00223246	0.0804086
AP1S2	834.86	0.305917	0.149243	0.00223986	0.0805306
RPL3	2229.64	0.288171	0.138024	0.00224697	0.0806418
SET	537.88	0.32638	0.162862	0.00225392	0.0807468
SPEF2	1078.77	-0.276656	0.13306	0.00227886	0.0810424
IGFBP3	25.3729	1.40121	0.870412	0.00227827	0.0810424
RPL21	2285.4	0.25094	0.114936	0.00227846	0.0810424
SLC24A4	6739.02	-0.199042	0.0846208	0.00228237	0.0810424
NPHS1	257.431	0.466095	0.257569	0.00226915	0.0810424
CREBRF	1100.79	0.276099	0.130972	0.00229257	0.0812608
B3GALNT2	3292.78	-0.222079	0.098626	0.00232637	0.0818363
ATG13	1233.72	0.260968	0.121845	0.00232921	0.0818363
ROM1	1867.12	0.258762	0.120533	0.00232286	0.0818363
NT5DC3	44.4677	0.955977	0.592049	0.00232068	0.0818363
CNKSR2	1530.5	-0.257787	0.119912	0.00231492	0.0818363
HES4	292.81	0.456785	0.25386	0.00234833	0.0819342
MEF2D	1532.14	-0.248605	0.11405	0.00234324	0.0819342
OSBPL6	1547.74	-0.252079	0.116609	0.00233653	0.0819342
BHMT	174.273	0.499318	0.282521	0.00234833	0.0819342
MEIKIN	883.016	-0.292644	0.143014	0.00239134	0.0832901
RPLP2	953.42	0.336604	0.172385	0.00239954	0.0834308
RGS14	259.645	0.441519	0.244528	0.0024132	0.083727
WBP2	420.6	0.356967	0.186547	0.00241641	0.083727
AC109454.3	756.37	-0.315748	0.160161	0.00243308	0.0840145
CDH2	6105.49	-0.207119	0.0896566	0.00243	0.0840145
FAM3D-AS1	1640.85	-0.243374	0.112438	0.0024449	0.0842775
AC105206.2	564.525	0.406834	0.222225	0.00247068	0.0850188
RPS15	1186.53	0.316806	0.160351	0.0024787	0.0850188
ARHGEF9	3336.4	-0.220276	0.0985813	0.00247912	0.0850188
STOM	148.074	0.528298	0.310204	0.00248398	0.0850403
SESN2	145.01	0.550118	0.325569	0.0025154	0.0858231
CD44	50.3213	0.861676	0.545784	0.00251284	0.0858231
CEBPG	148.94	0.545465	0.322704	0.00252049	0.0858508
PTPRC	408.416	0.352892	0.186662	0.00254825	0.0866491
EIF4A1	466.524	0.340566	0.178312	0.00256758	0.0870116
RPL18A	1195.46	0.28512	0.140205	0.00256471	0.0870116
VLDLR	653.146	-0.313103	0.16036	0.00259311	0.0875807
LDLRAD3	1223.18	-0.301347	0.152464	0.00259199	0.0875807
TAPT1-AS1	705.017	-0.300972	0.151987	0.00259986	0.0876611
RPLP1	3202.89	0.255267	0.121449	0.00262354	0.0883112
RPL7A	1548.98	0.267075	0.130536	0.00272904	0.0915553
LENG9	473.802	0.333509	0.176549	0.0027246	0.0915553
RPL35A	1345.32	0.299552	0.152913	0.00276695	0.092672
SOX4	949.371	0.268286	0.132277	0.00281294	0.0940552
LIMA1	3392.97	-0.209692	0.0936049	0.00283344	0.094426
VPS16	217.129	0.486118	0.292924	0.00283315	0.094426
AC008264.2	140.976	0.582412	0.367561	0.00284279	0.0945805
ANKRD6	2953.08	-0.239481	0.11391	0.00287276	0.0953857
LINC02664	873.39	-0.295026	0.150832	0.0028765	0.0953857
ID2	105.552	0.606589	0.388455	0.00288313	0.0954478
AC116362.1	394.22	-0.363123	0.203128	0.00292337	0.0966204
MACF1	9869.99	-0.20127	0.0916207	0.0029408	0.0970366
DMGDH	1403.99	0.24272	0.116291	0.00294717	0.0970872
FZD3	3694.19	0.209031	0.0947302	0.00296031	0.0972008
KREMEN2	270.395	-0.397968	0.230726	0.00295996	0.0972008
PKM	3611.04	-0.227915	0.107491	0.00299268	0.0979609
PPM1E	16317.9	-0.195665	0.0875317	0.00299322	0.0979609
SARS	674.436	0.290452	0.149837	0.00300027	0.0980316
ARHGEF2	181.203	0.461773	0.281776	0.00301192	0.0982521
PDE4D	3791.15	-0.210531	0.0958562	0.00301737	0.0982703
DNAH7	1951.95	-0.245813	0.119742	0.00307534	0.0999957
PTPRZ1	190.554	0.486464	0.305679	0.00308973	0.100301
AC008050.1	1024.61	-0.294438	0.154797	0.00311432	0.100936
TRIM36	1930.41	-0.228073	0.108564	0.00320331	0.103212
FYN	235.389	0.415667	0.251304	0.0032021	0.103212
FABP12	329.936	-0.36559	0.213933	0.00319007	0.103212
RIMS2	43497.6	-0.200529	0.0908244	0.00320511	0.103212
SCARB1	694.88	-0.285164	0.148259	0.00324452	0.104313
RPL41	2629.04	0.276512	0.143531	0.00328405	0.105415
CEP70	2426.13	-0.218433	0.103588	0.00334123	0.106909
FGF13	500.895	-0.357568	0.2057	0.00333728	0.106909
AC009139.1	306.413	0.379841	0.225451	0.00335289	0.107111
KIZ-AS1	1880.18	0.22508	0.108415	0.00343143	0.109446
ADAM12	1382.48	-0.26467	0.137192	0.00345208	0.109929
LTBP4	259.711	0.397551	0.244919	0.00349117	0.110998
DAP	346.103	0.366739	0.219513	0.00351308	0.111518
IL6ST	679.514	0.281451	0.150262	0.00353544	0.111698
AL391840.3	1148.17	-0.26728	0.140144	0.00352574	0.111698
SNAP91	8299.65	-0.187388	0.0849001	0.0035316	0.111698
LINC01504	95.3691	0.581313	0.415184	0.00357267	0.112519
WNK2	3538.26	-0.199818	0.0935332	0.00357141	0.112519
AC005865.2	69.0785	0.696706	0.521361	0.00358727	0.112802
LRP2	3447.74	-0.2076	0.0978647	0.00361531	0.113506
ZNF142	744.902	-0.280718	0.151817	0.00366219	0.114798
GPC5-AS1	138.058	0.51921	0.367454	0.00370826	0.116061
TRMT11	2526.73	-0.220908	0.107934	0.00375909	0.117427
IQCK	2479.43	-0.219731	0.106941	0.00376362	0.117427
RPL11	2141.14	0.247544	0.127765	0.0038173	0.118638
NFKBIZ	59.8879	0.723858	0.576376	0.00382018	0.118638
NEK1	2365.81	-0.219307	0.107274	0.00381439	0.118638
TP53INP2	373.72	-0.330578	0.198158	0.00394411	0.122298
AC018643.1	95.8002	0.567537	0.433634	0.00400206	0.123903
FMO2	99.9143	-0.583586	0.467535	0.00414732	0.128203
ERC2	6212.3	-0.215348	0.106892	0.004159	0.128267
RPL18	1630.87	0.238973	0.12405	0.00416217	0.128267
GPATCH8	6300.09	-0.188367	0.0880939	0.00421202	0.129604
NCEH1	1306.2	-0.246907	0.131248	0.00422578	0.129629
KCNQ3	178.084	0.468985	0.345802	0.00422174	0.129629
AC006972.1	579.516	0.607077	0.513645	0.00423608	0.129747
RPS14	1725.22	0.257247	0.139486	0.00424428	0.1298
CDHR1	2788.55	-0.204329	0.0995591	0.00425693	0.129953
LINC02330	16.1013	1.36578	1.31304	0.00426225	0.129953
COL19A1	143.209	0.488323	0.374049	0.00434852	0.132382
INSR	3784.11	-0.193568	0.0927432	0.00438141	0.133182
AHI1	22108.5	-0.170021	0.0776706	0.004415	0.134
RPL32	1532.85	0.267057	0.149057	0.00442369	0.13406
RPL13	2176.17	0.25389	0.139116	0.00448818	0.13581
PPP1CC	1384.17	-0.228188	0.118826	0.00450663	0.136163
KDM4A-AS1	1631.33	-0.222102	0.113548	0.00452473	0.136344
FBXO36	993.465	-0.282708	0.164962	0.00453302	0.136344
AC105230.1	68.2687	0.61791	0.553282	0.00453089	0.136344
RS1	3842.19	-0.208714	0.104243	0.00454225	0.136417
AL513217.1	74.2703	-0.600548	0.553937	0.00464726	0.139362
ZMYM6	1066.04	-0.243124	0.132861	0.00467064	0.139646
TMEM176B	23.1467	1.059	1.36526	0.00467028	0.139646
AC244517.11	155.449	0.440351	0.33657	0.00468353	0.139823
DNM1	2638.75	-0.205722	0.10301	0.00470084	0.140015
VRK3	1304.83	-0.231267	0.122812	0.00470392	0.140015
FAU	1483.51	0.2604	0.146568	0.00472601	0.140256
NBEA	15421.4	-0.17179	0.0794774	0.00472001	0.140256
CPEB4	2124.29	0.234478	0.125366	0.00475023	0.140767
FASTKD1	2916.96	-0.222774	0.115759	0.00476429	0.140975
CYTOR	12.4736	1.45492	1.62031	0.00481676	0.142318
VCP	784.009	0.274106	0.160723	0.00482916	0.142474
PRKD1	905.657	-0.267172	0.152304	0.00484074	0.142606
ANKS1B	8845.83	-0.199007	0.0993983	0.00494618	0.145443
AC023905.1	5445.65	-0.202504	0.102292	0.00495154	0.145443
CD47	2507.44	-0.199369	0.0997363	0.00498599	0.146241
RPS24	2353.06	0.225939	0.120706	0.00506976	0.148481
TNFRSF10B	217.52	0.396466	0.302777	0.00509034	0.148867
CDR2	1067.18	-0.23487	0.128802	0.00510507	0.14908
AC009803.2	20.3284	0.00809371	0.0904833	0.00512836	0.149542
ETV6	303.507	0.377339	0.278432	0.00515329	0.150051
AC245033.2	103.36	0.493799	0.45102	0.00517894	0.15058
AC096576.2	123.831	0.458817	0.398083	0.0052075	0.15084
CAST	467.749	0.299891	0.19155	0.00521044	0.15084
PDE6A	726.726	-0.270871	0.163002	0.00520254	0.15084
ADAMTS1	21.1794	0.949207	2.26221	0.00522788	0.151126
GPR160	3754.49	-0.186076	0.0913068	0.00525522	0.151698
FLACC1	306.521	-0.362718	0.268691	0.00531192	0.153115
ANK3	12735.5	-0.186299	0.0927244	0.00532698	0.153298
KCNG4	165.882	0.431128	0.367714	0.00533357	0.153298
FABP5	587.287	0.287786	0.181038	0.00538145	0.154227
ZHX2	172.981	0.402911	0.327083	0.00538897	0.154227
NOP53	220.33	0.386196	0.302926	0.00538264	0.154227
ZNF571	969.561	-0.237401	0.132895	0.00540955	0.154596
AC007255.1	489.476	0.330755	0.230221	0.00543412	0.155077
AC007681.1	329.215	-0.336947	0.239406	0.00545047	0.155163
TACC1	627.753	0.272098	0.166415	0.00545258	0.155163
RPL15	2177.81	0.229952	0.127131	0.00547452	0.155548
PPP2R2B	18741.6	0.210274	0.110433	0.00548176	0.155548
CA3	792.495	-0.264532	0.159748	0.00548938	0.155548
ADD1	5177.38	-0.180598	0.0880135	0.00552032	0.156204
TUBB2A	139.401	0.426013	0.375838	0.00558248	0.157598
RPL26	1930.3	0.232454	0.130295	0.00559301	0.157598
RPS21	1002.35	0.279756	0.176321	0.00559316	0.157598
STK36	414.441	-0.301343	0.201776	0.00565042	0.158551
SDC2	1555.16	-0.234775	0.134049	0.00565067	0.158551
RPL17	2252.28	0.233761	0.131917	0.00564694	0.158551
FAM13A-AS1	832.292	-0.248552	0.146009	0.00567022	0.158877
PEAK1	5219.39	-0.184269	0.0915123	0.00568024	0.158936
TRIB2	325.889	0.317703	0.221261	0.00570477	0.159178
ADAMTSL1	1583.63	-0.223343	0.127408	0.0057	0.159178
FILIP1L	6682.24	0.175007	0.0851316	0.00579592	0.161497
UBE2N	1180.13	-0.226167	0.126627	0.00581756	0.161875
AKAP17A	200.807	0.39371	0.339104	0.00587982	0.163381
SAMD15	749.19	-0.26952	0.171753	0.00598842	0.166168
PALMD	136.721	-0.434622	0.458815	0.00600658	0.166442
RPL23A	1180.65	0.235413	0.136444	0.00603304	0.166945
HLA-C	195.276	0.391265	0.350438	0.00604919	0.167161
RPL19	1102.57	0.251519	0.152959	0.00609369	0.167928
CC2D1A	1009.21	-0.232084	0.133317	0.00608651	0.167928
BCAT1	27.3448	0.0418048	0.103841	0.00610509	0.168012
AC027117.2	199.271	-0.364667	0.308838	0.00613145	0.16847
TMEM65	104.85	0.445604	0.492226	0.00613854	0.16847
FAM120B	2318.34	-0.19331	0.101021	0.00624154	0.170829
TPST1	1815.47	0.209008	0.113773	0.00623559	0.170829
ABCA4	12597.9	-0.167923	0.081861	0.00629233	0.171545
SLC8A1-AS1	11376.8	0.165405	0.0798434	0.00629335	0.171545
AC007277.1	2691.06	-0.193267	0.101089	0.0062915	0.171545
RACK1	959.308	0.239379	0.142483	0.00630775	0.171704
IDH1	419.75	0.284774	0.194103	0.00636706	0.173084
AC011346.1	1322.44	-0.218195	0.123236	0.00637898	0.173173
AC139720.1	255.334	-0.337501	0.273017	0.00641237	0.173845
AC025188.1	449.367	-0.276377	0.186178	0.00646299	0.174745
ABR	453.796	0.282909	0.193421	0.00645725	0.174745
AIPL1	2361.67	-0.19032	0.09997	0.0064735	0.174793
HES5	63.4223	0.0680204	0.129264	0.00649926	0.175018
HPRT1	762.338	0.249418	0.155002	0.00649292	0.175018
MECP2	1891.63	-0.202952	0.109557	0.00655829	0.176371
FAAH	447.509	-0.281299	0.194925	0.0065863	0.17665
NDRG3	3495.03	-0.189237	0.0988243	0.00657868	0.17665
DOCK8	4025.54	-0.188008	0.0984658	0.00660926	0.176949
ANXA2	57.5003	0.0672099	0.128191	0.00661509	0.176949
STAC2	69.1274	0.0767906	0.141612	0.00667972	0.178245
NCAM2	280.955	0.325198	0.261927	0.00668131	0.178245
GNAS	830.424	0.234528	0.141755	0.00678263	0.180708
AC087280.2	326.09	-0.317763	0.258141	0.00684566	0.182145
FZD8	39.6195	0.0499221	0.11001	0.00689135	0.183118
STPG2	1465.41	-0.216456	0.124998	0.00691144	0.183286
AP000829.1	31.5923	0.0450568	0.106122	0.00691595	0.183286
SLC1A3	91.6794	0.409732	0.780085	0.0069494	0.183688
ZFAND6	2593.91	-0.187283	0.0990185	0.00694778	0.183688
MIR4435-2HG	477.844	0.278266	0.197438	0.00702795	0.1853
CFAP70	1207.38	-0.221726	0.130951	0.00702887	0.1853
AC008728.1	1159.92	0.244343	0.154719	0.00705211	0.185669
DYNC1I1	1807.53	0.209146	0.118711	0.00708219	0.186216
AK3	2152.61	-0.189304	0.101876	0.00716718	0.187958
CACNB2	21249.1	-0.167757	0.0832463	0.00716222	0.187958
CAMK2D	10284.4	-0.168935	0.0852645	0.0071927	0.188381
RPL24	2159.24	0.20742	0.117612	0.00723071	0.18913
CA1	2159.72	-0.216379	0.127573	0.00731866	0.190932
RPS5	631.154	0.248755	0.162911	0.00731522	0.190932
TRNP1	69.8596	0.0740457	0.137233	0.00738441	0.192397
ADRA1A	446.755	0.266024	0.186961	0.00742848	0.193295
LINC01725	1000.84	0.0995017	0.18631	0.00744545	0.193485
KDM4A	1270.66	-0.21015	0.122717	0.00754482	0.195814
ADAMTS6	191.269	0.333143	0.324769	0.00756758	0.196151
FAM53B	273.122	-0.308804	0.266093	0.00759149	0.196517
AC104667.2	29.3532	0.0410821	0.10325	0.0076235	0.197091
LHX4	1151.81	-0.214182	0.127726	0.00769037	0.198564
NRCAM	18473.3	-0.170588	0.086398	0.00770073	0.198576
NTNG2	1797.32	-0.194577	0.108374	0.0077126	0.198627
MRPS25	1450.83	-0.199704	0.113999	0.00789053	0.202949
GCG	36.4523	-0.0473696	0.107813	0.0079571	0.204399
FGF1	544.346	0.259858	0.186829	0.00796745	0.204403
SRRM3	3283.92	-0.184757	0.101165	0.00803198	0.205533
ZNF609	7568.68	-0.184005	0.100959	0.00802482	0.205533
PHTF2	1999.45	-0.189361	0.105161	0.00808284	0.206308
SETBP1	815.052	-0.223606	0.140287	0.00807477	0.206308
ANKH	4405.6	-0.188157	0.104616	0.00813862	0.207217
AC016866.2	165.083	0.331682	0.386949	0.00813911	0.207217
SLC12A2	7545.01	0.172093	0.0904971	0.00817003	0.20774
RPS29	1743.08	0.235693	0.155991	0.00820009	0.208241
WDR78	1014.89	-0.221631	0.139967	0.00824761	0.209183
AP000892.1	2637.02	-0.178945	0.0965702	0.00826509	0.209361
MRTFB	1382.58	-0.209903	0.127603	0.00837688	0.211847
ANKRD27	1558.73	-0.195806	0.112857	0.00838435	0.211847
PIAS1	5032.41	-0.171889	0.0919701	0.00849734	0.214432
SON	3569.71	0.17263	0.0920152	0.00853632	0.215145
DCBLD2	2903.94	-0.182187	0.101614	0.00855666	0.215387
GPNMB	62.563	0.0529618	0.112483	0.00861706	0.21645
AL357153.1	132.877	-0.128861	0.283106	0.00862045	0.21645
NPSR1	53.484	0.0542527	0.113662	0.0086563	0.217078
CLEC2D	201.205	-0.309043	0.345388	0.00868594	0.21755
USH2A	12904.5	-0.175545	0.0976428	0.00873095	0.217882
LINC01798	556.965	-0.247889	0.180585	0.00871691	0.217882
EIF1B	795.219	0.220527	0.14175	0.00873179	0.217882
DISC1	3486.4	0.196767	0.115584	0.00879328	0.219144
AL358335.2	276.831	0.308739	0.349164	0.00881188	0.219335
STXBP4	2121.34	-0.187318	0.10654	0.0088416	0.219802
WDR11	1972.83	-0.186993	0.106353	0.00892155	0.220968
INPP5K	135.504	0.138762	0.334777	0.00891613	0.220968
RPS9	1268.78	0.219059	0.14138	0.0089111	0.220968
AC140725.1	369	-0.264056	0.214397	0.00901885	0.223102
RAB3B	520.714	-0.24207	0.175506	0.00905141	0.223475
DDX5	2219.73	0.183921	0.103998	0.0090562	0.223475
RNF150	5260.6	-0.177208	0.0978355	0.00906947	0.223528
CHN2	421.745	-0.264429	0.207708	0.00909296	0.223832
NPM1	918.461	0.216033	0.138832	0.00913055	0.224482
LBH	1628.33	0.195406	0.115872	0.00914318	0.224517
PROM1	14463.4	-0.168374	0.0795329	0.00916243	0.224715
RPL28	726.273	0.239795	0.172913	0.00917884	0.224842
AKAP9	28663.1	0.161913	0.085107	0.00919708	0.225015
AC107072.2	5106.69	0.172248	0.0935578	0.00923559	0.225407
MAOA	863.754	-0.216993	0.141325	0.00923461	0.225407
PCCA-DT	683.545	-0.224818	0.152748	0.0093114	0.226981
TSGA10	592.468	-0.233253	0.166422	0.00942706	0.229243
ZFYVE28	1592.06	-0.188533	0.110517	0.00942624	0.229243
AC079768.3	117.849	0.0969205	0.177393	0.00947689	0.230176
TIGD4	327.985	-0.26353	0.231481	0.0095319	0.230939
ZFPM2	268.018	-0.281741	0.292113	0.00952579	0.230939
DNAI1	957.44	-0.212568	0.138718	0.00954286	0.230939
MCF2L2	9283.94	-0.160478	0.08496	0.00961232	0.231782
PPARGC1A	1421.28	-0.200644	0.12534	0.00960697	0.231782
VEZF1	1248.14	-0.197049	0.120286	0.00959565	0.231782
AKNAD1	3241.07	-0.175853	0.0963704	0.00964393	0.232265
C14orf39	1091.6	-0.200415	0.124542	0.00969999	0.233335
RPS7	2118.95	0.201416	0.125674	0.0097627	0.234562
SCAPER	13892.4	-0.157897	0.0831556	0.00979105	0.234962
KIF1B	12048	-0.158112	0.0845905	0.00983831	0.235814
SEC31A	3493.77	0.191166	0.114716	0.00985653	0.235828
SALL1	597.483	-0.228745	0.164267	0.0098624	0.235828
SQLE	472.223	0.24932	0.201549	0.00990473	0.236558
AC107223.1	309.409	-0.265787	0.250589	0.0099416	0.237156
RMI2	67.2828	0.0669816	0.127037	0.0100362	0.239129
AC104596.1	1622.15	-0.186322	0.110928	0.0100526	0.239234
SERPINE1	25.4373	0.0365791	0.100316	0.0100805	0.239616
LGALS1	18.8993	0.0284745	0.0961797	0.0100964	0.239708
AC092078.2	255.469	-0.273814	0.315617	0.0101348	0.240337
FMNL3	1072.03	-0.202652	0.129881	0.010159	0.240625
CNNM4	2000.34	-0.188906	0.114078	0.0101981	0.241004
UBB	480.414	0.251347	0.211549	0.010199	0.241004
AL139423.1	417.672	-0.246583	0.203502	0.0102226	0.241277
HSP90AB1	1383.15	0.191885	0.117083	0.01026	0.241492
AC023644.1	434.541	-0.251612	0.216498	0.0102512	0.241492
PITPNA	389.24	0.253661	0.220192	0.0102678	0.241492
ARL4C	77.9658	0.0690379	0.129484	0.0102994	0.241951
ZNF366	8191.84	-0.172355	0.0983152	0.0103203	0.242159
RUFY3	7234.95	-0.16358	0.0892358	0.0103792	0.243181
ARSG	1822.75	-0.181297	0.106674	0.0103881	0.243181
AC069280.2	375.416	-0.253451	0.227924	0.0104133	0.243486
SND1-IT1	182.682	0.26242	0.503874	0.0104484	0.244022
LINC01843	233.799	-0.269999	0.377383	0.0104717	0.244282
NCKAP5L	729.275	-0.214938	0.14862	0.0104919	0.244469
AC113346.2	126.746	0.0977644	0.178011	0.0105213	0.244587
SMIM13	1169.96	-0.191837	0.121883	0.0105209	0.244587
LINC00476	421.787	-0.24352	0.203431	0.0105588	0.245176
NTPCR	543.442	-0.229735	0.174867	0.0106241	0.245448
EXOC4	10798.3	-0.166545	0.0938629	0.0106171	0.245448
FGD3	810.609	-0.219888	0.157658	0.010622	0.245448
ARHGAP1	292.755	0.261688	0.264473	0.0106184	0.245448
DLGAP1-AS1	53.1438	0.0543869	0.113558	0.0106345	0.245448
GPX4	442.948	0.259086	0.253441	0.010644	0.245448
KCNK12	1029.61	-0.204281	0.135546	0.010718	0.246588
ATRIP	208.623	0.260384	0.451151	0.0107129	0.246588
AXL	97.4892	0.0914948	0.16477	0.0107877	0.247906
SV2B	5551.03	-0.161677	0.0890057	0.0108365	0.248744
AC105402.4	163.502	0.142928	0.330866	0.0108644	0.248904
TMEM132B	903.351	0.226486	0.170982	0.0108683	0.248904
RAB17	30.9207	0.0406246	0.10277	0.010892	0.249066
AL355574.1	359.935	-0.240298	0.238889	0.0109015	0.249066
SLC2A11	1521.63	-0.19273	0.121269	0.0109126	0.249066
AL442071.1	368.169	-0.247251	0.224446	0.0109345	0.249282
PTMA	1329.26	0.203021	0.134763	0.0109787	0.249378
KATNA1	1335.8	-0.18847	0.117228	0.0109884	0.249378
AC211476.2	209.103	-0.260112	0.357128	0.0109643	0.249378
CFAP52	142.287	-0.111253	0.210801	0.0109714	0.249378
AC016723.1	360.131	0.256957	0.266215	0.0110184	0.249493
FLNB	860.665	-0.205365	0.138875	0.0110072	0.249493
HYOU1	137.922	0.140005	0.314654	0.0111145	0.249697
RPS3A	2197.5	0.189963	0.118976	0.0110841	0.249697
CRYBG1	551.238	-0.227761	0.177495	0.0110957	0.249697
PDE3B	151.829	0.169719	0.492936	0.011078	0.249697
PHLDA1	41.8845	0.0496749	0.109397	0.0111103	0.249697
LRRIQ1	4760.73	-0.173225	0.100342	0.0110586	0.249697
AC239727.1	26.2042	0.0352027	0.0995057	0.0110761	0.249697
MMD2	3403.84	-0.181103	0.110049	0.0111302	0.24977
RPL14	1000.51	0.212824	0.150922	0.0111887	0.250242
AC055733.2	7234.57	0.163809	0.0917112	0.011167	0.250242
CORO2B	2023.71	-0.184091	0.113258	0.0111845	0.250242
SLC38A5	232.42	-0.248549	0.411871	0.0112356	0.251011
LINC01571	87.5968	-0.0753533	0.137576	0.0113101	0.252395
AC099788.1	2974.88	-0.176413	0.106493	0.0113609	0.253246
PACSIN1	1179.84	-0.190298	0.121443	0.0113963	0.253754
GABPB1-AS1	3266.76	-0.175536	0.104854	0.0114244	0.254097
PRDM1	2014.87	-0.188834	0.11999	0.0114875	0.254655
TSPAN14	753.026	-0.211991	0.152731	0.0114636	0.254655
AC009271.1	30.6469	0.0371973	0.100622	0.011477	0.254655
CDH11	81.8734	0.0744011	0.136213	0.0115214	0.255124
AC016042.1	160.336	0.178553	0.501644	0.0116739	0.258217
AC011625.1	104.799	0.0797333	0.14329	0.0117421	0.259154
PIR	180.813	0.194948	0.563123	0.0117328	0.259154
AL139275.1	384.814	-0.237407	0.216888	0.0117629	0.259326
MSH2	4026.76	-0.173262	0.103367	0.0118354	0.260353
CCDC148	2773.25	-0.177833	0.108376	0.0118312	0.260353
DOCK4	1520.67	-0.198305	0.134684	0.0118849	0.261156
RPLP0	1006.2	0.198235	0.134118	0.0119046	0.261302
AL162458.1	172.882	-0.210393	0.517012	0.0119416	0.261829
RPL9	2072.58	0.190127	0.123564	0.0119862	0.262518
CASC1	885.758	-0.203158	0.142026	0.0120184	0.262936
TULP2	55.4531	0.0582716	0.117077	0.0120563	0.263479
CLSTN1	3339.45	-0.161833	0.0927036	0.0121029	0.264022
LINC01621	33.6997	0.0423898	0.10388	0.0121075	0.264022
TULP4	4700.36	-0.165192	0.096044	0.0121295	0.264215
RHOC	62.8864	0.059451	0.118233	0.0121559	0.264216
AC018682.1	1297.82	0.190917	0.125436	0.0121538	0.264216
CECR2	6462.19	-0.155325	0.0862502	0.0122631	0.266258
SLX4IP	1412.1	-0.192549	0.129093	0.0123342	0.267513
PCARE	946.759	-0.197249	0.136083	0.0123543	0.267658
CFAP47	1848.35	-0.18905	0.124599	0.0123818	0.267966
ADM	63.2714	0.0541428	0.113133	0.0124011	0.268093
RPS28	1707.51	0.197617	0.136348	0.0124311	0.268454
TPM1	3087.22	-0.164579	0.096283	0.0124791	0.269199
DNMT3A	2227.07	-0.173002	0.104859	0.0125076	0.26922
VGLL4	3689.51	-0.16	0.0936194	0.0125379	0.26922
LINC01322	705.834	0.217556	0.175414	0.0125698	0.26922
CLGN	286.156	0.240036	0.280957	0.0125365	0.26922
KDM7A-DT	227.896	-0.236155	0.326632	0.0125562	0.26922
WWP1	4403.47	-0.156071	0.0888604	0.012574	0.26922
BEX1	351.018	0.236638	0.24232	0.0125324	0.26922
FAM168A	4533.65	-0.155727	0.0880982	0.0126056	0.26961
NREP	1656.89	-0.17998	0.113873	0.0126377	0.270009
GABRB2	287.155	-0.235969	0.283507	0.0127303	0.271696
ACAT2	250.119	0.235907	0.309938	0.0127585	0.272009
PEX5L-AS1	1213.61	-0.185699	0.122756	0.0128154	0.272933
CFAP65	209.035	-0.205017	0.435773	0.012926	0.274876
WDR27	1036.43	-0.193949	0.134727	0.0129341	0.274876
MCF2	2020.86	-0.171423	0.104106	0.0129598	0.275131
AL353138.1	100.595	0.0788145	0.14203	0.0130008	0.275179
AFG1L	1001.72	-0.191906	0.131955	0.0129946	0.275179
GDF15	23.2024	0.0269456	0.0954777	0.0130032	0.275179
NELL2	2634.6	-0.168755	0.103513	0.0130909	0.276452
CCDC85C	974.668	0.193842	0.134871	0.0130842	0.276452
PER1	336.185	0.232782	0.270771	0.0131223	0.276823
MTFR1	3914.33	-0.157665	0.0909216	0.0131512	0.276852
ZNF471	380.762	-0.229066	0.241119	0.013143	0.276852
C2CD3	1218.46	-0.189621	0.130856	0.0131806	0.277179
CCNL1	1252.69	0.181539	0.11783	0.0132468	0.27828
AP005436.2	251.373	-0.229032	0.299615	0.0132644	0.278359
HERC3	4194.12	-0.162518	0.0960997	0.0133125	0.279075
CRTAC1	120.719	0.104139	0.188343	0.0133983	0.280581
RPS15A	1428.35	0.201284	0.149058	0.0134154	0.280646
MRFAP1	299.602	0.228015	0.297093	0.0134778	0.281658
PLCH1	612.283	-0.211898	0.195836	0.0134948	0.281719
LYST	5735.98	-0.152692	0.085326	0.0135732	0.283062
CEP104	1492.78	-0.176388	0.11456	0.0137589	0.286636
SULF1	145.859	0.110975	0.204234	0.013775	0.286675
TECPR2	2251.05	-0.180722	0.118937	0.0138195	0.287302
VPS45	1569.96	-0.178521	0.11758	0.0138793	0.287652
DUSP19	73.7514	-0.0688258	0.12838	0.0138784	0.287652
AL158198.1	214.319	-0.208607	0.366352	0.0138663	0.287652
BUD31	146.524	0.126711	0.245137	0.0139313	0.28843
PAQR4	358.342	-0.222114	0.261883	0.0139574	0.288675
TRMT112	222.517	0.176983	0.394116	0.0139868	0.288983
C11orf80	2940.13	-0.170457	0.108949	0.0141068	0.291163
C12orf60	1291.79	-0.178329	0.118918	0.0141295	0.291332
STXBP5L	6491.13	-0.163296	0.0992951	0.014218	0.292856
ANKRD29	174.227	-0.148542	0.31042	0.0142881	0.293997
SYN3	436.094	0.216157	0.206567	0.0143186	0.294323
FAM78B	708.934	-0.203672	0.165818	0.0143396	0.294453
KCNB1	4631.18	-0.157864	0.0937956	0.014431	0.296028
ABCC4	968.703	-0.190779	0.139559	0.0145428	0.298015
CLHC1	1207.84	-0.186997	0.134194	0.0146913	0.300702
STK35	2344.62	-0.175706	0.116669	0.0147039	0.300702
SMC2	312.526	-0.215013	0.272949	0.014742	0.300868
RAB38	329.15	-0.216221	0.245077	0.0147398	0.300868
PLIN2	108.334	0.0674159	0.126483	0.0147629	0.300988
PRKACB	9999.63	-0.154379	0.091485	0.0148642	0.302746
PCSK2	83.5094	0.0713245	0.131195	0.0148833	0.302829
AC110992.1	213.699	-0.18867	0.34872	0.015065	0.30593
HIST1H1C	231.616	0.204103	0.319355	0.0150662	0.30593
AC027698.1	258.29	-0.202526	0.317345	0.0151218	0.306748
BEX3	510.229	0.211654	0.212285	0.0151579	0.30717
AC108449.1	1100.75	0.189843	0.141281	0.0152375	0.308472
TRIB3	279.053	0.210621	0.271682	0.0152733	0.308599
IL1RAP	426.578	0.210204	0.206799	0.0152746	0.308599
PTCHD4	135.327	0.0855251	0.151266	0.0153984	0.310586
BCL2L1	1906.38	-0.188551	0.138674	0.0154039	0.310586
PCDH10	368.627	-0.20762	0.268686	0.0154217	0.310632
SPRED2	178.281	0.155762	0.317581	0.0154535	0.310961
ANO2	8134.69	-0.159333	0.0984229	0.015609	0.313776
PRDX1	1256.19	0.190545	0.146204	0.015688	0.314733
AC058791.1	838.702	0.19229	0.150954	0.0156785	0.314733
AC084855.1	18	-0.0280819	0.0958967	0.0158511	0.317686
GRK7	4060.13	-0.158038	0.0991542	0.016016	0.320672
CACNA1F	725.797	-0.196579	0.167876	0.016055	0.321131
MT2A	76.937	0.0672594	0.126045	0.0160991	0.321373
KRBA2	1166.3	-0.175949	0.12301	0.0160976	0.321373
SH2B1	923.555	-0.182567	0.135018	0.0161349	0.321767
RNF144B	368.818	-0.204804	0.229106	0.0161605	0.321959
PLEKHH1	1639.19	-0.168533	0.11195	0.016255	0.323199
COX11	832.244	-0.185081	0.140239	0.0162543	0.323199
SCG2	24.2357	0.0276693	0.0957193	0.0164298	0.326029
AC084866.2	1496.1	0.181008	0.132766	0.0164287	0.326029
IFT22	489.316	-0.199717	0.189167	0.0165317	0.327727
SMIM8	825.667	-0.187059	0.147392	0.0166344	0.329437
BIRC6	8025.01	0.14549	0.0850306	0.0166767	0.329623
ALOX5	88.7575	0.0710817	0.130464	0.0166731	0.329623
LINC01151	46.4506	0.0469881	0.10688	0.0167445	0.330638
RAVER2	941.509	-0.18542	0.145324	0.0167716	0.330848
AL139807.1	711.277	-0.191968	0.159071	0.0168099	0.331276
AL353784.1	17201.9	-0.155342	0.0957391	0.0168559	0.331858
AL807761.4	910.606	-0.183676	0.142269	0.0169193	0.332731
LINC02091	281.539	-0.184257	0.295915	0.0169334	0.332731
PPP3R1	4294.49	-0.146051	0.0873479	0.0169997	0.333706
TNK2-AS1	105.734	-0.081054	0.143639	0.0170312	0.333998
MYO3A	81.6016	0.0614696	0.119597	0.0170831	0.334688
AL390800.1	29.8956	-0.0309315	0.0971643	0.0171437	0.335222
TCF12	9423.27	-0.146893	0.0881074	0.0171358	0.335222
TP53BP2	2659.49	-0.153852	0.0975599	0.0172503	0.336322
SPAG16	6172.68	-0.16273	0.113267	0.0172451	0.336322
OLMALINC	523.384	0.194631	0.178423	0.0172426	0.336322
HIPK2	3705.77	-0.152172	0.0963175	0.0172769	0.336513
C1GALT1	1791	-0.166493	0.113469	0.0175571	0.341639
BACH2	4651.81	0.153886	0.0968653	0.0176212	0.342222
FBP2	47.131	0.0443275	0.104924	0.0176136	0.342222
AL117381.1	3185.34	-0.158818	0.103403	0.0176549	0.342545
ARL15	10218.6	-0.147526	0.0902752	0.01768	0.342702
RASAL2	7056.91	-0.155928	0.0986071	0.0177324	0.343386
PLXNA4	1637.68	0.102442	0.179047	0.0177909	0.344187
CACNA1S	235.656	-0.170358	0.289989	0.0178743	0.345235
TMED8	1389.16	-0.173251	0.128684	0.0178796	0.345235
CARS	583.451	0.188283	0.164026	0.0179224	0.345601
BACE1	1219.87	-0.170854	0.122843	0.0179329	0.345601
SLC29A4	1828.6	0.0707701	0.130079	0.0180235	0.347013
MIR34AHG	288.157	0.187633	0.257357	0.018119	0.347837
R3HDM1	3667.29	-0.147497	0.0907207	0.0181042	0.347837
AC008415.1	44.7964	-0.043126	0.104068	0.0181099	0.347837
AL445255.1	18.2709	0.0252985	0.0947475	0.0181357	0.347837
HOPX	26.5416	0.0330387	0.0981477	0.0182298	0.349308
FTL	1461.99	0.0676722	0.126103	0.0183226	0.350417
HDX	736.176	-0.188885	0.177615	0.0183062	0.350417
AC004540.2	104.761	0.0830206	0.145934	0.01836	0.350424
CD9	78.3598	0.063273	0.121138	0.018371	0.350424
SMS	615.376	0.184922	0.158879	0.0183753	0.350424
NCALD	869.218	-0.178081	0.140035	0.0184194	0.35093
OIP5	762.131	0.179254	0.142538	0.0184556	0.351287
ACAA2	358.781	0.190723	0.229215	0.0184776	0.351372
PCAT4	585.18	0.188677	0.177291	0.0185868	0.352896
PPP3CC	4947.28	-0.141265	0.0850526	0.0185929	0.352896
MAGI1	6281.41	-0.147048	0.0914105	0.0186473	0.353511
PAGR1	327.866	0.185407	0.24847	0.0186606	0.353511
SMYD3	8833.13	-0.139555	0.0820908	0.0187005	0.353934
SLC2A13	61.3796	0.0570811	0.115132	0.0188119	0.355706
TUB	1405.33	-0.168584	0.123045	0.0188508	0.356107
AC008700.1	1514.54	0.183832	0.160234	0.0189012	0.356706
JAZF1-AS1	126.199	-0.0904028	0.156939	0.0189181	0.356706
ESRRG	6195.79	-0.146346	0.0917371	0.0189519	0.357008
FRK	135.548	-0.100886	0.175111	0.0189929	0.357444
C1QBP	319.743	0.185549	0.237897	0.0190266	0.357744
RIIAD1	277.752	-0.177853	0.257134	0.0190863	0.35853
RPL12	818.62	0.185596	0.173422	0.0191178	0.358785
SLC16A7	38.3148	0.0418985	0.103213	0.0192235	0.360432
ANK1	1630.16	-0.175097	0.13806	0.0192847	0.360876
EVL	3395.18	-0.14867	0.0956892	0.0193012	0.360876
SH3KBP1	3497.43	-0.144929	0.0897513	0.0192824	0.360876
USP32	6370.75	-0.145594	0.0894186	0.0193749	0.361917
MAML2	23464.5	-0.141398	0.0866868	0.0194565	0.362967
AK7	537.127	-0.184008	0.173028	0.0194673	0.362967
SUGCT	743.951	-0.180361	0.157837	0.0195254	0.363713
SLC9C2	1608.7	-0.0967339	0.167379	0.0197129	0.366526
SCD5	1006.51	-0.171568	0.133733	0.019695	0.366526
SYNM	130.779	0.0912744	0.15801	0.0197629	0.36702
XBP1	331.734	0.178896	0.241464	0.0197761	0.36702
NXPH1	192.401	-0.133157	0.235401	0.0197946	0.367023
LINC00648	73.7603	0.059351	0.117162	0.0198177	0.367113
ZFP36L2	133.209	0.0843613	0.147351	0.0198681	0.367368
ASB18	265.523	-0.17108	0.255257	0.0198544	0.367368
AC023194.3	1126.94	-0.1737	0.13825	0.0198937	0.367503
CDKN1A	54.994	0.0485062	0.107824	0.0200052	0.369222
WASF3-AS1	1634.74	0.157209	0.107832	0.0200464	0.369643
GNAT1	1093.98	0.173127	0.139671	0.0202104	0.371341
CFAP100	451.728	-0.182516	0.191941	0.0202289	0.371341
FAM110B	327.817	-0.177989	0.226494	0.0202311	0.371341
[truncated: 29,665 more rows]

## Sheet: Horizontal Cells
gene	baseMean	log2FoldChange	lfcSE	pvalue	padj
[truncated: 30,756 more rows]

[truncated: 3 more sheets: Muller Glia, Rods, RPE]
