# Supplementary material for: Imbalanced unfolded protein response signaling contributes to 1-deoxysphingolipid retinal toxicity
Source: Nat Commun. 2023 Jul 11;14:4119. doi: 10.1038/s41467-023-39775-w (PMC10336013; doi:10.1038/s41467-023-39775-w)
Supplement: Supplementary file 6 — Supplementary Dataset 5 [file 41467_2023_39775_MOESM6_ESM.xlsx]

## Sheet: 4 days ISRIB + 1-dSA vs control
	baseMean	log2FoldChange	lfcSE	stat	pvalue	padj
44256	106.384	-0.006222	0.12227	-0.0508872	0.959415	0.979712
44257	211.791	-0.367175	0.106442	-3.44952	0.00056158	0.00350405
44258	560.041	-0.30042	0.060789	-4.94202	7.73e-07	1.15e-05
44259	163.046	1.13307	0.170612	6.64119	3.11e-11	1.2e-09
44260	1550.4	0.0204817	0.0439488	0.466035	0.64119	0.784019
44261	4764.36	-0.0668829	0.056609	-1.18149	0.237409	0.419375
44262	3681.61	0.122694	0.0472273	2.59795	0.00937832	0.0355565
44263	2321.29	-0.365515	0.0666721	-5.48229	4.2e-08	8.42e-07
44264	2121.76	-0.195659	0.0636743	-3.07282	0.00212049	0.0105712
44265	11.6143	-0.0104417	0.589239	-0.0177207	0.985862	0.993134
44266	21.1081	0.969495	0.338797	2.86158	0.00421537	0.0184463
44531	1.38698	-1.04546	1.16952	-0.893921	0.371364	NA
A1BG	12.0615	0.048808	0.358437	0.136169	0.891688	0.943182
A1BG-AS1	127.917	0.079717	0.125454	0.635429	0.525149	0.697941
A2M	690.643	1.76042	0.420804	4.18346	2.87e-05	0.00026849
A2M-AS1	140.99	-0.18687	0.166149	-1.12471	0.260712	0.447253
A2ML1	3.44713	0.547926	0.687335	0.797174	0.42535	0.615402
A3GALT2	1.33029	3.01316	1.20517	2.50021	0.0124121	NA
A4GALT	15.7646	1.32693	0.378939	3.5017	0.00046231	0.0029536
AAAS	1211.1	-0.168058	0.0632777	-2.65588	0.0079102	0.030929
AACS	1211.41	-0.261474	0.0643907	-4.06075	4.89e-05	0.00042868
AACSP1	4.27939	-0.14526	0.939107	-0.154678	0.877075	0.934259
AADAT	268.784	0.154978	0.0912497	1.6984	0.0894321	0.208117
AAGAB	849.529	0.223033	0.0686179	3.25035	0.00115262	0.00637824
AAK1	4807.98	-0.338362	0.0583661	-5.79724	6.74e-09	1.61e-07
AAMDC	202.031	-0.040397	0.107362	-0.376267	0.706718	0.827863
AAMP	2413.95	-0.0571767	0.0439164	-1.30195	0.192935	0.363942
AANAT	381.022	-0.0548961	0.098552	-0.557027	0.577509	0.738002
AAR2	658.329	0.41051	0.0635995	6.4546	1.09e-10	3.88e-09
AARD	6.10147	-0.666067	0.463497	-1.43705	0.150704	0.305273
AARS	11481.8	-0.366694	0.0452531	-8.10318	5.35e-16	4.32e-14
AARS2	968.296	-0.214723	0.0584439	-3.67401	0.00023878	0.00168007
AARSD1	48.3053	-0.197958	0.207511	-0.95396	0.340104	0.534333
AASDH	809.009	-0.0035579	0.0726973	-0.0489414	0.960966	0.980666
AASDHPPT	1872.52	0.256741	0.0526744	4.87412	1.09e-06	1.55e-05
AASS	506.723	0.239114	0.104848	2.28056	0.0225742	0.0717524
AATF	854.902	0.538018	0.0568319	9.46682	2.88e-21	4.91e-19
AATK	512.413	0.213816	0.0960547	2.22598	0.0260155	0.0802946
ABALON	9.39575	0.0175157	0.450775	0.0388568	0.969005	0.984552
ABAT	1308.66	0.0624398	0.10079	0.619503	0.535585	0.70563
ABCA1	1140.18	0.86119	0.108934	7.90562	2.67e-15	1.93e-13
ABCA10	39.409	-0.153629	0.221267	-0.694315	0.487485	0.668305
ABCA11P	30.8648	0.233658	0.229144	1.0197	0.307872	0.500879
ABCA12	7.01769	0.380642	0.518454	0.734186	0.462835	0.648306
ABCA13	7.73683	0.72374	0.467558	1.54792	0.121643	0.261743
ABCA17P	40.2796	-0.147971	0.219676	-0.67359	0.500572	0.678218
ABCA2	1829.48	-0.257684	0.0899135	-2.86591	0.00415814	0.0182341
ABCA3	1816.22	0.0843798	0.0553724	1.52386	0.127544	0.270891
ABCA4	18899.2	-0.399748	0.0858167	-4.65817	3.19e-06	3.97e-05
ABCA5	2379.05	-0.0908666	0.0807188	-1.12572	0.260285	0.446708
ABCA6	8.26775	0.575377	0.447744	1.28506	0.198772	0.371871
ABCA7	13992.7	0.188813	0.0871935	2.16545	0.0303531	0.0909803
ABCA8	79.207	0.535311	0.441511	1.21245	0.22534	0.405756
ABCA9	13.9285	-0.271176	0.423698	-0.640022	0.522158	0.695809
ABCB1	39.819	2.79048	0.320983	8.69355	3.51e-18	3.92e-16
ABCB10	515.442	0.0716582	0.0760451	0.942313	0.346033	0.540411
ABCB11	3.33553	-0.268614	0.691017	-0.388722	0.697482	0.821868
ABCB4	32.5653	0.260794	0.27137	0.961026	0.336539	0.530701
ABCB5	3.16762	-0.032527	0.799616	-0.0406783	0.967552	0.983511
ABCB6	91.5748	0.165324	0.198948	0.830993	0.405978	0.598079
ABCB7	1055.09	-0.0857705	0.0566083	-1.51516	0.129733	0.274008
ABCB8	618.896	0.0415207	0.078467	0.529148	0.596703	0.752243
ABCB9	440.643	-0.375925	0.0978374	-3.84235	0.00012186	0.0009451
ABCC1	1359.68	0.190676	0.0604763	3.1529	0.00161659	0.00847449
ABCC10	362.254	0.0167791	0.093828	0.178828	0.858073	0.92313
ABCC11	12.4036	-0.389321	0.321218	-1.21201	0.225507	0.40593
ABCC12	1.98975	3.40043	1.12799	3.01461	0.00257311	0.0123611
ABCC2	74.6998	0.150719	0.170455	0.884219	0.376578	0.570622
ABCC3	60.6449	2.6805	0.33438	8.01633	1.09e-15	8.29e-14
ABCC4	187.149	0.103464	0.131894	0.784443	0.43278	0.622373
ABCC5	3754.28	0.456644	0.0834957	5.46907	4.52e-08	8.97e-07
ABCC6	35.0948	-0.647646	0.225837	-2.86776	0.00413392	0.0181452
ABCC6P1	8.74134	0.0165495	0.384797	0.0430084	0.965695	0.982623
ABCC6P2	3.00873	-0.468291	0.688973	-0.679694	0.496698	0.675838
ABCC8	112.875	0.378604	0.215616	1.75592	0.0791019	0.190101
ABCC9	59.667	-0.0093489	0.305779	-0.0305742	0.975609	0.988065
ABCD1	138.538	0.232647	0.117129	1.98625	0.0470056	0.128267
ABCD2	141.87	0.0910775	0.150663	0.604513	0.545502	0.713361
ABCD3	1176.09	0.221966	0.0734561	3.02175	0.00251319	0.0121469
ABCD4	1362.88	0.0336406	0.0965689	0.348358	0.727571	0.841773
ABCE1	1865.42	0.165886	0.0609402	2.7221	0.00648681	0.0262985
ABCF1	2018.81	-0.0143247	0.0409259	-0.350017	0.726326	0.841233
ABCF2P1	1.18972	-0.385267	0.991862	-0.388429	0.697699	NA
ABCF3	1206.65	0.0786354	0.050148	1.56806	0.116866	0.254418
ABCG1	1287.3	-0.213921	0.0629519	-3.39817	0.00067839	0.00409938
ABCG2	1.17279	2.21499	1.27538	1.73673	0.0824349	NA
ABCG4	2001.35	-0.460916	0.0722341	-6.38087	1.76e-10	6.05e-09
ABCG8	0.693622	0.95231	1.82829	0.520876	0.602453	NA
ABHD1	19.9591	0.0158277	0.255149	0.0620334	0.950536	0.975357
ABHD10	1454.39	-0.212068	0.0749196	-2.83062	0.00464583	0.0199711
ABHD11	287.779	0.0758442	0.0977656	0.775776	0.437881	0.626949
ABHD11-AS1	0.998627	1.75566	1.37762	1.27442	0.202515	NA
ABHD12	1285.06	-0.190793	0.0603301	-3.16249	0.00156426	0.00824527
ABHD12B	11.409	-0.502568	0.471961	-1.06485	0.286943	0.477311
ABHD13	868.532	0.0982826	0.0757623	1.29725	0.194545	0.365899
ABHD14A	568.194	-0.237245	0.0744964	-3.18465	0.00144927	0.00774211
ABHD14A-ACY1	1.76636	-0.127751	0.843673	-0.151423	0.879642	NA
ABHD14B	711.515	-0.340004	0.0711147	-4.78107	1.74e-06	2.33e-05
ABHD15	286.837	-0.446474	0.0910215	-4.90515	9.34e-07	1.35e-05
ABHD16A	26.645	-0.06272	0.236819	-0.264843	0.79113	0.88396
ABHD16B	1.05084	0.34228	1.52912	0.223842	0.82288	NA
ABHD17A	964.534	-0.0907093	0.0657716	-1.37916	0.167847	0.329825
ABHD17B	798.121	0.15648	0.0675372	2.31695	0.0205066	0.0667249
ABHD17C	310.465	0.0482851	0.111367	0.433566	0.664604	0.800315
ABHD18	473.616	-0.127078	0.0755707	-1.68158	0.0926502	0.213594
ABHD2	1918.32	0.142332	0.117554	1.21078	0.22598	0.4064
ABHD3	386.732	0.0319735	0.0830106	0.385173	0.700109	0.823635
ABHD4	1154.64	0.21892	0.0617673	3.54428	0.00039369	0.00257315
ABHD5	727.788	0.3698	0.080934	4.56916	4.9e-06	5.74e-05
ABHD6	692.191	-0.0715766	0.0748357	-0.95645	0.338845	0.533244
ABHD8	1429.56	-0.342153	0.063315	-5.40399	6.52e-08	1.24e-06
ABI1	1203.31	0.260976	0.0597868	4.36512	1.27e-05	0.00013186
ABI1P1	0.47619	0.279805	1.97216	0.141878	0.887177	NA
ABI2	3517.64	0.129772	0.0572345	2.26737	0.0233675	0.0738247
ABI3	6.06402	-0.715928	0.460942	-1.55318	0.120379	0.259974
ABI3BP	108.907	0.261473	0.246839	1.05929	0.28947	0.480026
ABITRAM	737.754	-0.0762995	0.083491	-0.913865	0.360788	0.555823
ABL1	2857.29	0.238686	0.0801957	2.9763	0.00291752	0.0136505
ABL2	1956.05	-0.0276943	0.0661649	-0.418564	0.675535	0.807515
ABLIM1	4179.59	0.279283	0.0695608	4.01494	5.95e-05	0.00050811
ABLIM2	177.884	-0.118505	0.110425	-1.07317	0.283196	0.47296
ABLIM3	2028.96	0.0262318	0.0918555	0.285577	0.775202	0.873947
ABO	0.640614	0.0606827	1.83406	0.0330865	0.973606	NA
ABR	2948.1	0.453182	0.0928368	4.88149	1.05e-06	1.49e-05
ABRACL	105.393	0.648995	0.161675	4.01419	5.97e-05	0.00050936
ABRAXAS1	342.081	-0.245791	0.103649	-2.37139	0.0177215	0.0595126
ABRAXAS2	454.133	0.368142	0.0843098	4.36654	1.26e-05	0.00013118
ABT1	695.664	0.0273693	0.0836239	0.32729	0.743448	0.852394
ABTB1	1113.46	-0.310539	0.0808947	-3.8388	0.00012364	0.00095658
ABTB2	429.832	0.190332	0.0924862	2.05795	0.0395946	0.112085
AC000035.1	1.87377	0.4207	1.09822	0.383073	0.701666	NA
AC000065.2	0.869671	0.531668	1.45205	0.36615	0.714253	NA
AC000068.1	73.7228	-0.688908	0.147381	-4.67433	2.95e-06	3.7e-05
AC000068.2	15.455	0.0190608	0.312784	0.060939	0.951408	0.975558
AC000068.3	24.5456	-0.0829953	0.274569	-0.302275	0.762442	0.865009
AC000072.1	0.422096	1.52766	2.44774	0.62411	0.532555	NA
AC000085.1	6.69489	-1.03861	0.544618	-1.90704	0.0565149	0.147643
AC000089.1	0.479749	-0.504013	1.80713	-0.278903	0.780319	NA
AC000093.1	18.7028	0.432816	0.326324	1.32634	0.184727	0.353007
AC000095.1	4.40165	-0.782426	0.60885	-1.28509	0.198761	0.371871
AC000095.3	4.79807	-1.05915	0.60868	-1.74008	0.0818457	0.194781
AC000113.1	0.491316	2.80883	2.04024	1.37671	0.168601	NA
AC000120.1	6.68276	-0.445646	0.537961	-0.828398	0.407445	0.599458
AC000123.2	7.47997	-0.568123	0.479996	-1.1836	0.236572	0.418201
AC000123.3	40.6882	-0.00919	0.292503	-0.0314184	0.974936	0.987984
AC000124.1	77.3316	-0.940936	0.177894	-5.28931	1.23e-07	2.22e-06
AC000403.1	11.4454	0.193314	0.334673	0.577619	0.563521	0.72761
AC001226.1	2.59293	-0.803131	0.870029	-0.923109	0.35595	0.550695
AC001226.2	7.69695	0.889331	0.506335	1.75641	0.0790186	0.18996
AC002044.2	0.629427	-1.08656	1.68699	-0.644079	0.519524	NA
AC002056.1	1.50059	1.47486	1.21005	1.21884	0.222904	NA
AC002059.1	3.80827	0.464303	0.654723	0.70916	0.478225	0.660958
AC002064.1	6.15263	-0.257249	0.487304	-0.527902	0.597567	0.752755
AC002064.3	0.534724	-0.0334675	1.92984	-0.0173421	0.986164	NA
AC002069.2	0.366605	1.59856	2.16741	0.737542	0.460793	NA
AC002070.1	1.62995	-0.514335	1.00352	-0.512529	0.608281	NA
AC002074.1	2.08921	1.09726	1.02722	1.06817	0.285442	0.475536
AC002075.2	0.758523	-0.557455	1.33859	-0.41645	0.677081	NA
AC002076.1	2.6637	-0.494033	0.74169	-0.66609	0.505353	0.682185
AC002076.2	2.20357	0.288386	0.733966	0.392914	0.694383	0.819691
AC002094.2	1.67513	2.36907	1.13537	2.08661	0.0369237	NA
AC002094.4	14.0923	0.261766	0.401858	0.651388	0.514796	0.689605
AC002116.2	8.08019	-0.736719	0.421293	-1.74871	0.0803416	0.192135
AC002128.1	4.11856	0.0558833	0.829395	0.0673783	0.946281	0.97362
AC002128.2	0.427721	-1.06673	4.74097	-0.225003	0.821977	NA
AC002310.1	62.755	-0.254364	0.170888	-1.48848	0.136624	0.28473
AC002310.2	2.14956	-0.555398	0.903409	-0.61478	0.5387	0.708091
AC002310.5	10.5084	-0.531426	0.365496	-1.45399	0.14595	0.297954
AC002347.1	0.581055	-0.489637	1.90457	-0.257086	0.797112	NA
AC002347.2	0.71552	-2.11486	1.51808	-1.39312	0.163585	NA
AC002350.2	4.10364	-0.869766	0.700763	-1.24117	0.214543	0.392401
AC002368.1	1.01666	-0.958393	1.36915	-0.699993	0.483932	NA
AC002377.1	1.00019	-2.83854	1.26242	-2.24849	0.0245453	NA
AC002378.1	0.470122	0.087435	2.01516	0.0433886	0.965392	NA
AC002398.1	0.815936	1.34079	1.48664	0.901895	0.367112	NA
AC002401.1	3.15916	-0.720136	0.661553	-1.08855	0.27635	0.465621
AC002401.2	1.04462	1.6128	1.42146	1.13461	0.256541	NA
AC002401.3	1.11277	1.01587	1.41835	0.716232	0.473848	NA
AC002401.4	0.774958	2.18615	1.4432	1.51479	0.129825	NA
AC002429.2	2.06022	-0.576833	0.773168	-0.746065	0.455628	0.642469
AC002451.1	7.45431	-0.0162853	0.459666	-0.0354285	0.971738	0.986109
AC002454.1	0.383001	-0.438615	2.09364	-0.209499	0.834059	NA
AC002456.1	8.74832	-0.223971	0.475086	-0.471433	0.637331	0.781487
AC002460.2	7.0266	-0.695648	0.500218	-1.39069	0.164319	0.325089
AC002463.1	0.3712	0.49946	2.64961	0.188504	0.850482	NA
AC002467.1	93.7945	-0.357482	0.14501	-2.46523	0.0136927	0.0484312
AC002470.1	23.719	-0.491608	0.24014	-2.04718	0.0406409	0.114473
AC002472.1	0.78774	-2.00742	1.70796	-1.17533	0.239861	NA
AC002472.2	14.0079	-0.294262	0.353305	-0.832882	0.404911	0.597603
AC002472.3	1.21459	-2.32598	1.32592	-1.75424	0.0793898	NA
AC002480.1	1.23338	2.47133	1.25671	1.96651	0.0492399	NA
AC002480.2	0.870633	3.08194	1.57185	1.96071	0.0499128	NA
AC002511.1	2.87782	1.53048	1.07389	1.42517	0.154107	0.310443
AC002511.2	1.80856	1.58677	0.999556	1.58747	0.112405	NA
AC002524.1	7.16737	-0.0077348	0.419063	-0.0184574	0.985274	0.992919
AC002540.1	0.447789	-1.06079	2.24193	-0.473158	0.636101	NA
AC002550.1	0.419355	-2.20976	2.18863	-1.00965	0.312661	NA
AC002550.2	5.68278	-0.311738	0.540829	-0.576408	0.56434	0.728341
AC002553.1	6.17223	0.0443253	0.45987	0.0963866	0.923214	0.960872
AC002553.2	1.79609	1.30464	1.0332	1.26272	0.206689	NA
AC002558.1	5.6774	-0.811511	0.587088	-1.38227	0.16689	0.328647
AC002558.2	0.454517	-1.04355	2.07762	-0.502284	0.615468	NA
AC002558.3	10.8399	-0.984812	0.448035	-2.19807	0.0279443	0.0851015
AC003002.2	2.19201	1.79874	0.817435	2.20047	0.0277738	0.0846733
AC003002.3	5.18898	-0.26574	0.543125	-0.489279	0.624644	0.773511
AC003005.2	1.28166	3.11933	1.28617	2.42529	0.015296	NA
AC003035.1	17.2373	-0.692898	0.326816	-2.12015	0.0339935	0.0995776
AC003035.2	0.61403	0.396297	1.62011	0.244611	0.806758	NA
AC003043.2	1.49972	-2.19399	1.371	-1.60028	0.109536	NA
AC003072.1	33.0273	-0.458723	0.224153	-2.04647	0.0407098	0.114625
AC003072.2	1.16936	-0.409332	0.946876	-0.432297	0.665525	NA
AC003077.1	0.437889	0.0797266	1.85986	0.0428671	0.965807	NA
AC003086.1	2.95638	0.983286	0.745164	1.31956	0.186983	0.356104
AC003092.1	4.64557	4.32279	1.06768	4.04878	5.15e-05	0.00044812
AC003092.2	29.2073	-0.739434	0.320799	-2.30497	0.0211681	0.0684567
AC003101.3	0.871071	-1.70882	1.3728	-1.24477	0.213218	NA
AC003102.1	44.6832	-0.0241426	0.239694	-0.100723	0.919771	0.95903
AC003666.1	0.687151	-0.510681	1.60203	-0.318772	0.7499	NA
AC003681.1	14.8399	-0.437794	0.40697	-1.07574	0.282043	0.47172
AC003682.1	7.87668	-0.509776	0.474519	-1.0743	0.282688	0.472386
AC003956.1	0.725446	-3.05948	1.4443	-2.11831	0.0341487	NA
AC003965.1	6.22473	-0.293334	0.535544	-0.547731	0.583877	0.743124
AC003991.1	0.514842	0.929318	1.93434	0.480432	0.63092	NA
AC003991.2	0.503995	0.707346	1.83343	0.385804	0.699642	NA
AC004023.1	0.96852	-0.630286	1.35699	-0.464474	0.642308	NA
AC004024.1	3.44911	0.290835	0.710771	0.409183	0.682405	0.812265
AC004034.1	1.13873	-0.762585	1.24073	-0.614625	0.538802	NA
AC004057.1	45.5698	-0.614102	0.238378	-2.57617	0.00999013	0.0374377
AC004066.2	0.396785	0	2.21102	0	1	NA
AC004067.1	4.79773	1.01973	0.598904	1.70267	0.0886303	0.206732
AC004069.1	10.6307	0.107434	0.385076	0.278994	0.78025	0.877712
AC004076.1	4.81731	0.297309	0.62264	0.477497	0.633008	0.778385
AC004076.2	15.5434	0.291218	0.371889	0.783078	0.433582	0.623038
AC004083.1	2.49805	-1.04313	0.796794	-1.30916	0.19048	0.360405
AC004130.2	10.7846	-0.507694	0.362412	-1.40088	0.161251	0.320814
AC004147.2	105.221	-0.423362	0.178268	-2.37487	0.0175553	0.0591129
AC004148.1	14.8661	-0.374011	0.331062	-1.12973	0.258589	0.444757
AC004156.1	8.59617	0.111157	0.396741	0.280176	0.779343	0.87695
AC004158.1	14.0191	0.309158	0.468865	0.659374	0.509655	0.685876
AC004160.1	3.36726	0.772864	0.712208	1.08517	0.277848	0.467526
AC004221.1	3.96411	0.386206	0.630744	0.612303	0.540338	0.709392
AC004223.2	0.517254	1.96338	1.79134	1.09604	0.27306	NA
AC004223.4	0.75194	0.520327	1.38063	0.376878	0.706264	NA
AC004224.1	1.69934	-1.98028	1.1251	-1.7601	0.0783909	NA
AC004231.1	1.86784	1.83755	1.21589	1.51128	0.130717	NA
AC004232.2	20.2376	-0.241866	0.33117	-0.730338	0.465184	0.650462
AC004233.1	6.17239	-0.761126	0.512664	-1.48465	0.137637	0.286088
AC004233.2	40.8623	0.280033	0.188723	1.48383	0.137853	0.28641
AC004233.3	7.52722	0.399607	0.471592	0.847357	0.396796	0.590098
AC004241.1	31.4158	-0.0032996	0.227068	-0.0145315	0.988406	0.994385
AC004241.2	1.25617	1.60881	1.43108	1.1242	0.260929	NA
AC004241.3	8.59097	0.654251	0.40608	1.61114	0.10715	0.238552
AC004241.4	0.999677	-1.72561	1.21935	-1.41519	0.157013	NA
AC004241.5	1.45251	1.03807	1.21971	0.851078	0.394726	NA
AC004263.1	1.88802	-0.688017	1.15211	-0.597181	0.550387	NA
AC004263.2	5.4015	-0.650052	0.570409	-1.13962	0.254443	0.439864
AC004264.1	10.1793	0.969707	0.500363	1.93801	0.0526222	0.139809
AC004264.2	5.35273	0.829387	0.6567	1.26296	0.206603	0.381927
AC004381.1	0.522685	-1.32797	1.64065	-0.809418	0.418275	NA
AC004383.1	7.51894	-0.377854	0.471682	-0.801077	0.423087	0.61362
AC004386.1	2.13335	-0.0359273	0.795511	-0.0451626	0.963978	0.98218
AC004408.1	0.864417	-1.45994	1.4231	-1.02589	0.304943	NA
AC004408.2	86.9109	-0.396956	0.192502	-2.06209	0.0391991	0.111149
AC004453.1	12.1364	-0.32316	0.360456	-0.896529	0.36997	0.564521
AC004453.2	2.74542	0.684443	0.783326	0.873766	0.382246	0.57644
AC004461.2	5.73398	0.188394	0.566695	0.332443	0.739555	0.85005
AC004464.1	1.12795	0.1883	1.09507	0.171953	0.863475	NA
AC004466.1	35.2862	-0.104324	0.204268	-0.510722	0.609546	0.761916
AC004466.2	0.851049	0.684111	1.49999	0.456077	0.648335	NA
AC004467.1	1.25701	2.75195	1.33587	2.06004	0.0393943	NA
AC004471.1	2.23267	-0.0022851	0.784172	-0.0029141	0.997675	0.99895
AC004471.2	1.96162	0.0765934	0.887413	0.0863109	0.931219	0.965316
AC004477.1	63.5083	-0.591062	0.181004	-3.26547	0.00109282	0.00611061
AC004477.2	2.10777	-1.64809	0.90988	-1.81132	0.0700907	0.173843
AC004477.3	3.44911	-0.565979	0.667764	-0.847574	0.396675	0.589995
AC004490.1	1.85872	0.815836	1.04444	0.781122	0.434731	NA
AC004491.1	0.915165	-0.479727	1.53387	-0.312756	0.754466	NA
AC004492.1	11.2593	-0.484089	0.407573	-1.18774	0.234937	0.416772
AC004494.1	8.00933	-0.688349	0.504121	-1.36544	0.172113	0.335648
AC004522.3	2.27119	0.649556	0.923954	0.703017	0.482045	0.663837
AC004522.5	3.13932	0.666329	0.733163	0.908842	0.363434	0.558029
AC004528.2	1.9084	-1.34854	0.993672	-1.35713	0.174741	0.33914
AC004540.1	602.534	0.220751	0.0798914	2.76313	0.00572494	0.0237205
AC004540.2	113.267	0.563935	0.162335	3.4739	0.00051295	0.00322694
AC004542.2	1.13598	-1.33034	1.25399	-1.06088	0.288743	NA
AC004554.2	3.85049	-1.32995	0.715881	-1.85779	0.0631994	0.160811
AC004556.3	36.3122	-0.062598	0.219079	-0.285733	0.775083	0.873947
AC004584.3	6.15372	-0.815822	0.632384	-1.29007	0.197025	0.369565
AC004590.1	0.4476	1.33244	1.69319	0.786941	0.431316	NA
AC004593.2	1.21988	-0.65961	1.3056	-0.505217	0.613406	NA
AC004593.3	1.69716	-1.37681	1.10749	-1.24318	0.213802	NA
AC004594.1	0.34664	0.6551	2.73293	0.239706	0.810558	NA
AC004596.1	1.604	1.52681	0.996604	1.53202	0.125518	NA
AC004623.1	1.53179	0.0988432	0.90637	0.109054	0.91316	NA
AC004672.1	0.561284	-1.46976	1.74327	-0.843104	0.39917	NA
AC004674.2	0.380871	0.716487	2.14257	0.334406	0.738073	NA
AC004678.1	2.00516	0.0293266	0.872077	0.0336284	0.973173	0.987086
AC004687.2	1.60399	-1.67424	0.838302	-1.99719	0.0458051	NA
AC004687.3	9.79113	-0.395702	0.391142	-1.01166	0.311702	0.504441
AC004696.1	2.14316	-1.01754	0.829939	-1.22604	0.220182	0.399095
AC004706.1	1.51532	0.622881	0.898715	0.69308	0.488259	NA
AC004706.3	101.672	-0.0028702	0.152004	-0.0188824	0.984935	0.992708
AC004707.1	0.74762	-2.39947	1.56413	-1.53406	0.125015	NA
AC004771.1	2.27281	-1.27467	0.887197	-1.43674	0.150791	0.305394
AC004771.2	3.28077	-0.478734	0.700663	-0.683259	0.494443	0.673766
AC004771.3	43.4295	-0.317234	0.205915	-1.5406	0.123413	0.264291
AC004771.4	14.1398	-0.358597	0.297277	-1.20627	0.227712	0.408329
AC004771.5	0.856727	-0.131285	1.39018	-0.094438	0.924761	NA
AC004777.1	1.81896	-0.78931	0.797832	-0.989319	0.322507	NA
AC004784.1	1.30467	-0.898091	1.2143	-0.739592	0.459547	NA
AC004797.1	1.72155	-0.341378	0.942884	-0.362058	0.717309	NA
AC004801.2	2.70377	-0.426381	0.846513	-0.503691	0.614478	0.765708
AC004801.6	3.54901	-0.107681	0.581056	-0.18532	0.852978	0.920352
AC004803.1	127.588	-0.0149703	0.135435	-0.110535	0.911985	0.954682
AC004812.2	132.816	-0.168332	0.128666	-1.30829	0.190774	0.360813
AC004816.1	116.686	0.00786392	0.120261	0.0653906	0.947863	0.974346
AC004816.2	1.88295	0.367592	0.848827	0.433059	0.664972	NA
AC004825.2	5.95337	0.658887	0.532188	1.23807	0.215689	0.393707
AC004828.1	0.630102	0.392896	1.82291	0.215532	0.829352	NA
AC004828.2	8.67132	-0.384114	0.459478	-0.83598	0.403166	0.596293
AC004832.1	0.653151	-0.406261	1.68581	-0.240989	0.809564	NA
AC004832.2	0.856445	-3.07642	1.45162	-2.1193	0.0340654	NA
AC004832.4	1.16686	2.21491	1.30508	1.69714	0.0896696	NA
AC004832.5	19.3452	-0.634131	0.312104	-2.03179	0.0421745	0.117868
AC004832.6	1.89109	2.0829	1.18657	1.7554	0.0791916	NA
AC004834.1	18.6697	-0.406463	0.313714	-1.29565	0.195097	0.366787
AC004835.1	41.1142	-0.262152	0.211191	-1.24131	0.214493	0.392341
AC004837.4	9.08326	-0.383403	0.399536	-0.95962	0.337247	0.53167
AC004839.1	1.83953	-0.160531	0.904802	-0.177421	0.859178	NA
AC004839.2	3.73727	-0.0895444	0.729966	-0.122669	0.902369	0.949499
AC004840.1	0.481776	0.886513	2.16206	0.410032	0.681783	NA
AC004846.2	18.2431	-0.208678	0.301021	-0.693235	0.488162	0.668972
AC004847.1	0.655799	-1.09584	1.98039	-0.553345	0.580027	NA
AC004854.2	13.8917	0.141624	0.374291	0.378379	0.705149	0.82669
AC004862.1	6.03802	0.785742	0.513255	1.5309	0.125794	0.267991
AC004865.2	17.2224	0.343109	0.339523	1.01056	0.312227	0.504794
AC004877.1	77.3884	-0.0614757	0.14867	-0.413505	0.679237	0.810087
AC004877.2	15.567	0.168522	0.344201	0.489602	0.624415	0.773395
AC004882.3	2.0351	0.0654424	0.895869	0.0730491	0.941767	0.971303
AC004889.1	0.448295	1.6294	1.84516	0.883066	0.377201	NA
AC004890.2	89.1915	-0.0952748	0.146656	-0.649649	0.515919	0.690257
AC004895.1	1.33489	-0.795076	1.17765	-0.675137	0.499589	NA
AC004908.1	0.607512	-1.67211	1.94925	-0.857819	0.390992	NA
AC004908.2	87.4145	-0.737294	0.198807	-3.70859	0.00020841	0.00149572
AC004908.3	16.9879	-0.580617	0.28358	-2.04745	0.0406134	0.114409
AC004912.1	0.447692	-0.486127	1.87286	-0.259564	0.7952	NA
AC004918.1	55.8051	0.188826	0.180821	1.04427	0.29636	0.487214
AC004918.4	89.2874	-0.253084	0.153773	-1.64582	0.0997998	0.226221
AC004922.1	1.18554	-1.59918	1.33783	-1.19536	0.231948	NA
AC004923.1	4.9907	-0.593785	0.569544	-1.04256	0.297152	0.487824
AC004923.4	4.09378	0.260467	0.678966	0.383623	0.701258	0.824501
AC004925.1	6.80478	1.05777	0.637899	1.65821	0.0972743	0.22161
AC004938.1	0.469241	0.687981	4.73946	0.14516	0.884584	NA
AC004938.2	19.5818	-0.337036	0.283413	-1.1892	0.23436	0.416227
AC004943.1	15.5122	-0.47204	0.391202	-1.20664	0.227571	0.408209
AC004943.2	197.387	-0.14687	0.0907827	-1.61782	0.105702	0.236359
AC004943.3	0.508259	-1.51174	1.63487	-0.924687	0.355129	NA
AC004947.1	0.966687	0.959648	1.44997	0.661841	0.508073	NA
AC004947.2	157.173	0.503575	0.146888	3.4283	0.00060737	0.00374683
AC004947.3	6.94631	1.25336	0.553021	2.26638	0.0234279	0.0739445
AC004948.1	0.672815	0.0618828	1.743	0.0355036	0.971678	NA
AC004951.1	5.88535	0.175566	0.639523	0.274526	0.78368	0.880079
AC004951.2	4.51399	0.633749	0.591403	1.0716	0.283898	0.473672
AC004951.3	3.85331	-0.483059	0.583004	-0.828568	0.407349	0.599458
AC004951.4	10.8502	0.0619676	0.388791	0.159385	0.873365	0.932097
AC004967.1	1.17485	-1.38439	1.06716	-1.29726	0.194541	NA
AC004967.2	7.85986	-0.170639	0.477508	-0.357354	0.720827	0.837316
AC004973.1	0.820196	-1.08307	1.60446	-0.675039	0.499651	NA
AC004974.1	1.41525	0.83512	1.11641	0.748039	0.454436	NA
AC004980.1	115.694	-0.0526765	0.125796	-0.418744	0.675403	0.807484
AC004980.3	1.75959	-0.393371	1.01149	-0.388901	0.69735	NA
AC004980.4	0.612144	-1.04399	2.03603	-0.512756	0.608122	NA
AC004982.1	89.5221	-0.184976	0.17259	-1.07176	0.283827	0.473634
AC004982.2	122.53	-0.134814	0.158519	-0.850458	0.39507	0.58856
AC004987.2	18.7115	-0.131782	0.273996	-0.480961	0.630544	0.777384
AC004987.3	2.73211	0.764145	0.832871	0.917483	0.35889	0.553789
AC004988.1	1.13585	2.23719	1.33413	1.67689	0.0935638	NA
AC005000.1	9.50398	-0.182686	0.446727	-0.408942	0.682582	0.812348
AC005005.3	3.11617	-0.290774	0.620638	-0.468508	0.639421	0.782953
AC005005.4	0.470811	-0.0763961	1.8685	-0.0408862	0.967387	NA
AC005006.1	0.361811	1.07565	2.1958	0.489868	0.624228	NA
AC005009.1	1.96591	0.655716	0.807078	0.812457	0.416529	0.607699
AC005009.2	19.9779	-0.258826	0.296773	-0.872136	0.383134	0.57725
AC005013.1	0.620029	-0.489636	1.85477	-0.263987	0.79179	NA
AC005014.1	1.98837	-0.990249	0.951615	-1.0406	0.298062	0.489012
AC005014.2	2.76985	0.764069	0.805314	0.948784	0.34273	0.536891
AC005014.3	0.858321	1.78986	1.5543	1.15155	0.249505	NA
AC005034.2	2.11904	0.104051	0.991224	0.104972	0.916398	0.956772
AC005034.4	13.9478	-0.571507	0.366611	-1.55889	0.119021	0.258084
AC005034.5	21.0329	-0.135967	0.282274	-0.481686	0.630029	0.777134
AC005034.6	10.7481	-0.482626	0.365398	-1.32082	0.186561	0.355624
AC005037.1	2.43072	0.560058	0.847535	0.660808	0.508735	0.684838
AC005041.1	1.1897	0.0473609	1.13176	0.0418471	0.966621	NA
AC005041.2	0.453563	-1.047	1.80658	-0.57955	0.562218	NA
AC005041.3	13.714	-0.20911	0.338256	-0.6182	0.536444	0.706297
AC005041.4	1.26527	1.72645	1.16861	1.47735	0.139581	NA
AC005041.5	4.88482	0.258557	0.616352	0.419495	0.674854	0.807296
AC005042.1	1.04111	-3.25913	1.41466	-2.30383	0.0212321	NA
AC005046.1	8.76133	-0.161114	0.419923	-0.383674	0.70122	0.824498
AC005050.1	0.760579	0.0523305	1.39042	0.0376364	0.969978	NA
AC005052.1	22.1446	-0.257681	0.283157	-0.910026	0.362809	0.557516
AC005052.2	6.8217	-0.203532	0.462796	-0.439787	0.660091	0.797086
AC005070.3	26.0446	-0.181707	0.258774	-0.702186	0.482563	0.664312
AC005072.1	0.900949	2.39006	1.56141	1.5307	0.125843	NA
AC005076.1	25.46	0.0136345	0.232359	0.0586787	0.953208	0.976585
AC005077.2	0.780754	0.963395	1.40161	0.687349	0.491863	NA
AC005077.4	0.822163	-0.139035	1.36004	-0.102228	0.918575	NA
AC005081.1	6.34887	1.38153	0.605039	2.28337	0.0224089	0.0714419
AC005082.1	0.623362	1.78211	1.58291	1.12585	0.26023	NA
AC005083.1	1.51746	1.05514	1.19647	0.881873	0.377846	NA
AC005089.1	3.74269	0.195594	0.636623	0.307236	0.758663	0.86308
AC005091.1	3.69186	-1.26127	0.681443	-1.85087	0.0641876	0.162695
AC005100.2	0.828333	0.666698	1.5793	0.422148	0.672917	NA
AC005104.1	1.67688	-0.618241	0.95773	-0.645528	0.518585	NA
AC005104.2	0.743734	-0.77184	1.3802	-0.559225	0.576009	NA
AC005154.2	42.9228	-0.448239	0.245146	-1.82846	0.0674806	0.1689
AC005162.3	0.877679	-1.03026	1.56738	-0.657316	0.510977	NA
AC005165.1	49.7045	-0.0024834	0.191547	-0.0129648	0.989656	0.995067
AC005180.1	0.411283	-0.815732	1.7146	-0.475757	0.634247	NA
AC005180.2	0.388254	0.922343	2.2125	0.416878	0.676768	NA
AC005189.1	1.26046	-0.420505	1.27447	-0.329945	0.741442	NA
AC005220.1	0.88943	-3.02832	1.8601	-1.62804	0.103517	NA
AC005224.1	0.510089	-1.74915	2.14939	-0.813785	0.415768	NA
AC005224.2	4.35151	-1.08378	0.537916	-2.01476	0.0439293	0.121531
AC005224.3	1173.68	-0.370858	0.12958	-2.86199	0.00420986	0.0184293
AC005225.2	0.704017	-0.985134	1.58732	-0.620627	0.534845	NA
AC005225.3	8.26508	-0.0563643	0.518527	-0.108701	0.91344	0.955295
AC005225.4	12.7017	-0.359091	0.339872	-1.05655	0.290718	0.481465
AC005229.4	133.939	-0.260533	0.125437	-2.07701	0.037801	0.107915
AC005229.5	40.6504	-0.840357	0.242405	-3.46675	0.00052679	0.00330584
AC005237.1	2.00144	-0.986746	0.917366	-1.07563	0.282093	0.47177
AC005244.1	4.50756	0.0512054	0.669714	0.0764586	0.939054	0.969549
AC005253.1	2.85136	-1.40179	0.817264	-1.71523	0.0863033	0.202537
AC005255.1	14.2142	-0.224444	0.306127	-0.733173	0.463453	0.648964
AC005256.1	0.36512	2.28778	2.08652	1.09646	0.272878	NA
AC005261.1	278.957	0.00471353	0.115537	0.0407967	0.967458	0.983509
AC005261.2	5.85638	-0.587409	0.55074	-1.06658	0.286161	0.476527
AC005262.2	1.28953	-3.36922	1.32966	-2.53389	0.0112806	NA
AC005277.1	3.98238	0.0211378	0.636423	0.0332134	0.973504	0.987248
AC005277.2	1.02533	-0.640727	1.3869	-0.461985	0.644092	NA
AC005280.1	0.625704	-0.610293	1.59831	-0.381837	0.702582	NA
AC005280.2	0.942801	-1.28824	1.31174	-0.982083	0.326059	NA
AC005288.1	30.1044	-0.206311	0.21279	-0.96955	0.332271	0.526099
AC005306.1	69.2407	-0.0514664	0.203987	-0.252303	0.800807	0.88924
AC005324.3	0.792405	-1.42733	1.53554	-0.929524	0.352618	NA
AC005329.1	314.076	-0.278927	0.0853928	-3.2664	0.00108923	0.00609699
AC005329.2	0.71772	-1.48157	1.51271	-0.979412	0.327376	NA
AC005329.3	3.39545	0.0635299	0.685833	0.0926317	0.926196	0.962618
AC005332.1	5.86678	-0.704077	0.582717	-1.20827	0.226945	0.407562
AC005332.2	74.3075	-0.228823	0.183504	-1.24697	0.21241	0.389398
AC005332.3	61.5531	-0.439773	0.173142	-2.53995	0.0110868	0.0407765
AC005332.4	540.49	-0.514419	0.122184	-4.21019	2.55e-05	0.00024257
AC005332.5	220.14	-0.357362	0.137929	-2.59092	0.00957188	0.0361354
AC005332.6	995.567	-0.0435436	0.0569021	-0.765237	0.44413	0.632503
AC005332.7	25.6255	-0.0974588	0.237161	-0.410939	0.681117	0.811186
AC005339.1	2.15345	-1.16371	0.882675	-1.31839	0.187373	0.356582
AC005342.1	1.68601	-1.86337	1.09096	-1.70802	0.0876335	NA
AC005342.2	1.43637	-1.44213	1.28146	-1.12539	0.260425	NA
AC005355.1	23.3892	-0.36995	0.321049	-1.15232	0.249191	0.433491
AC005355.2	1.04327	-1.04869	1.53936	-0.681246	0.495716	NA
AC005358.2	0.448199	-0.099503	2.18143	-0.0456137	0.963618	NA
AC005363.2	4.21727	-0.126552	0.789276	-0.160339	0.872614	0.931666
AC005383.1	6.80572	0.375118	0.499805	0.75053	0.452935	0.640321
AC005391.1	1.54761	0.259245	0.997386	0.259924	0.794922	NA
AC005393.1	28.7707	-0.102891	0.250221	-0.411202	0.680924	0.811186
AC005400.1	23.7354	0.906689	0.274744	3.30012	0.00096643	0.00549773
AC005410.1	0.866136	1.02039	1.57458	0.648042	0.516958	NA
AC005410.2	1.16665	2.26875	1.27044	1.78579	0.0741335	NA
AC005476.2	26.3352	-0.580855	0.262125	-2.21594	0.0266954	0.0819506
AC005479.1	32.1698	-0.705592	0.230206	-3.06505	0.00217635	0.0107934
AC005479.2	22.3736	-0.86054	0.300093	-2.86757	0.00413632	0.0181523
AC005480.1	18.6891	-0.470959	0.301094	-1.56416	0.117781	0.256046
AC005487.1	7.33179	-0.364952	0.475979	-0.76674	0.443236	0.631895
AC005495.1	1.44542	-1.6939	1.22095	-1.38736	0.165332	NA
AC005498.2	12.3738	-0.595263	0.352011	-1.69104	0.0908296	0.210347
AC005498.3	81.6417	-0.0601006	0.149548	-0.401882	0.687771	0.8154
AC005519.1	68.5424	-0.202321	0.20814	-0.972043	0.331029	0.524651
AC005520.2	169.216	-0.74893	0.109709	-6.82651	8.7e-12	3.71e-10
AC005520.3	1.46724	1.15956	1.20022	0.966123	0.333983	NA
AC005520.5	35.6892	-0.223899	0.21997	-1.01786	0.308743	0.501564
AC005523.1	14.3682	-0.454904	0.31802	-1.43043	0.152595	0.307963
AC005523.2	2.47798	0.776928	0.815775	0.952381	0.340904	0.534942
AC005529.1	0.385226	0.6758	1.92061	0.351867	0.724938	NA
AC005532.1	8.68929	0.441396	0.418484	1.05475	0.291539	0.482039
AC005534.1	16.2828	-0.507759	0.320258	-1.58547	0.11286	0.248069
AC005537.1	17.077	0.125837	0.36724	0.342657	0.731857	0.844749
AC005540.1	13.9533	-0.411862	0.326421	-1.26175	0.207039	0.382449
AC005546.1	0.622853	1.32738	1.47712	0.898629	0.36885	NA
AC005550.2	10.2486	0.340334	0.37232	0.914092	0.360669	0.555751
AC005551.1	4.31871	1.42699	0.609192	2.34243	0.0191587	0.0631311
AC005559.1	1.05105	2.45228	1.30102	1.8849	0.0594435	NA
AC005562.1	88.9126	-0.354837	0.131055	-2.70754	0.00677842	0.0272739
AC005578.1	1.76614	-1.80722	0.889122	-2.03259	0.0420943	NA
AC005586.1	3.88984	0.167182	0.656437	0.254682	0.798969	0.887971
AC005586.2	8.12612	0.963706	0.437655	2.20197	0.0276671	0.0843704
AC005592.1	22.2442	0.0955354	0.32421	0.294672	0.768245	0.869077
AC005593.1	8.5144	-0.267409	0.496743	-0.538325	0.590353	0.7476
AC005597.1	0.796693	1.54829	1.71753	0.901464	0.367342	NA
AC005606.1	0.435331	0.611928	1.8982	0.322373	0.74717	NA
AC005606.2	16.3617	0.00096662	0.307907	0.00313934	0.997495	0.998909
AC005609.2	1.08319	0.0842948	1.46871	0.0573939	0.954231	NA
AC005609.3	10.1266	-0.674471	0.408579	-1.65077	0.098785	0.224326
AC005609.4	5.62174	-0.238718	0.56193	-0.424818	0.670969	0.804442
AC005609.5	28.8936	0.255607	0.228827	1.11704	0.263979	0.450977
AC005614.1	1.39384	0.301106	1.11409	0.270271	0.786952	NA
AC005618.1	31.5106	0.192549	0.230863	0.83404	0.404258	0.597166
AC005618.4	27.8361	0.162842	0.228586	0.712392	0.476222	0.659533
AC005622.1	1.19076	0.352546	1.21256	0.290745	0.771246	NA
AC005632.3	18.6609	-0.91091	0.40916	-2.22629	0.0259947	0.0802607
AC005632.6	0.714095	-2.20592	1.84079	-1.19835	0.23078	NA
AC005670.1	2.2404	1.36153	0.866132	1.57196	0.115959	0.253115
AC005670.3	796.997	-0.24288	0.0604112	-4.02044	5.81e-05	0.00049806
AC005674.2	31.9001	0.495124	0.242968	2.03782	0.0415684	0.116599
AC005682.1	0.73519	0.635789	1.734	0.366659	0.713873	NA
AC005682.2	0.430104	-0.0308049	1.81223	-0.0169983	0.986438	NA
AC005695.1	26.3952	-0.990279	0.270557	-3.66015	0.00025207	0.00175264
AC005695.3	1.06891	-0.389084	1.46458	-0.265663	0.790499	NA
AC005696.1	19.8949	-0.593369	0.268549	-2.20954	0.0271374	0.0830497
AC005696.2	1.29326	-0.352443	1.31369	-0.268284	0.788481	NA
AC005696.3	1.02765	0.568532	1.37626	0.413099	0.679534	NA
AC005696.4	408.601	-0.0624447	0.0735981	-0.848455	0.396184	0.589532
AC005697.1	1.46141	-2.05743	0.96555	-2.13084	0.0331024	NA
AC005697.2	0.545406	-1.02305	1.88706	-0.542139	0.587723	NA
AC005699.1	0.451899	-1.03484	2.02161	-0.511891	0.608728	NA
AC005702.2	1.0064	-1.96827	1.36459	-1.44239	0.149191	NA
AC005703.4	1.25401	0.706362	1.1771	0.600089	0.548447	NA
AC005703.6	0.491446	-0.528973	2.08395	-0.253831	0.799626	NA
AC005722.2	1.12937	-1.19809	1.06258	-1.12753	0.259519	NA
AC005722.3	7.42833	1.53311	0.569812	2.69055	0.00713341	0.0284334
AC005726.1	76.3999	0.128642	0.193131	0.666085	0.505356	0.682185
AC005726.2	2.1029	-0.591139	0.763257	-0.774495	0.438638	0.627763
AC005726.3	22.3253	0.0551717	0.29531	0.186826	0.851797	0.919649
AC005726.4	10.7422	-0.191756	0.365898	-0.524069	0.600231	0.754897
AC005726.5	8.8121	-0.0704281	0.471209	-0.149463	0.881189	0.936515
AC005730.2	13.2975	-0.549092	0.382794	-1.43443	0.151449	0.30635
AC005730.3	0.665055	-2.2481	1.45378	-1.54639	0.122012	NA
AC005736.1	1.51889	0.139086	1.07156	0.129798	0.896726	NA
AC005740.4	5.94145	-0.0947755	0.55709	-0.170126	0.864911	0.927448
AC005740.5	1.8682	0.810672	1.00822	0.804065	0.421359	NA
AC005746.1	0.692093	1.13959	1.72488	0.660677	0.508819	NA
AC005746.2	2.68069	-0.127815	0.816852	-0.156473	0.87566	0.933228
AC005753.1	0.935779	-0.722934	1.4822	-0.487744	0.625731	NA
AC005753.2	1.64779	-1.09282	1.07943	-1.0124	0.311345	NA
AC005753.3	1.66308	0.0843495	1.4339	0.0588253	0.953091	NA
AC005759.1	10.0658	-0.166493	0.368171	-0.452217	0.651113	0.790927
AC005772.1	0.71154	-2.54839	1.61596	-1.57701	0.114794	NA
AC005772.2	1.60273	-0.505642	0.943064	-0.536169	0.591842	NA
AC005775.1	5.35478	-0.401954	0.528332	-0.760798	0.446778	0.634779
AC005776.1	5.07428	-0.243591	0.521987	-0.466661	0.640742	0.783986
AC005776.2	0.360174	-0.898911	2.04401	-0.439778	0.660098	NA
AC005777.1	3.35059	0.185621	0.708488	0.261995	0.793325	0.884993
AC005785.1	5.8716	0.221342	0.482953	0.458309	0.64673	0.788082
AC005785.2	7.9463	-0.389859	0.456865	-0.853336	0.393473	0.587094
AC005786.1	1.12683	-0.276479	1.4176	-0.195033	0.845367	NA
AC005786.3	35.7845	-0.044729	0.25177	-0.177658	0.858991	0.923729
AC005789.1	1.23597	1.12342	1.23166	0.912121	0.361705	NA
AC005790.1	0.850742	1.35228	1.39255	0.971087	0.331505	NA
AC005821.1	0.485865	0.358346	1.86551	0.19209	0.847672	NA
AC005822.1	1.74797	-0.107588	0.885011	-0.121567	0.903242	NA
AC005828.6	0.398773	-1.57975	2.38855	-0.661383	0.508367	NA
AC005829.1	10.9388	0.0684938	0.35587	0.192469	0.847375	0.917656
AC005829.2	1.22237	-1.8063	1.26495	-1.42796	0.153304	NA
AC005831.1	1.30445	-0.721573	1.25146	-0.576585	0.56422	NA
AC005832.2	0.451646	2.36456	2.10317	1.12428	0.260893	NA
AC005833.1	3.38178	-1.06633	0.728706	-1.46332	0.14338	0.294485
AC005837.1	15.2369	0.747762	0.313977	2.38158	0.0172384	0.0582307
AC005837.3	2.1743	-0.465305	0.962005	-0.483682	0.628611	0.775994
AC005837.4	1.51938	0.186235	1.05588	0.176378	0.859997	NA
AC005838.2	11.3883	-0.237546	0.466859	-0.508818	0.61088	0.763058
AC005839.1	70.1095	-0.398217	0.230041	-1.73107	0.0834395	0.197409
AC005840.1	0.396614	0.672897	2.19993	0.305872	0.759702	NA
AC005841.1	4.20751	-0.168382	0.650441	-0.258873	0.795733	0.886174
AC005863.1	98.4219	-0.360212	0.243565	-1.47892	0.139163	0.2884
AC005865.1	5.71312	0.608896	0.610566	0.997265	0.318636	0.511773
AC005865.2	9.58444	-0.173894	0.449272	-0.387057	0.698714	0.822646
AC005899.1	3.88839	0.276865	0.618092	0.447934	0.654201	0.792982
AC005899.5	3.92433	-0.182241	0.645988	-0.282112	0.777858	0.876372
AC005899.6	13.9302	0.409423	0.39618	1.03343	0.301405	0.49301
AC005899.7	5.26274	-1.17813	0.640539	-1.83927	0.0658753	0.166039
AC005899.8	0.489332	0.671562	1.92934	0.348078	0.727781	NA
AC005906.2	1.10283	0.371649	1.50806	0.246443	0.805339	NA
AC005906.3	0.612336	-1.53914	2.09241	-0.735586	0.461983	NA
AC005908.3	197.933	0.462219	0.15023	3.07675	0.00209271	0.0104485
AC005911.1	10.5728	0.460961	0.391804	1.17651	0.239391	0.421918
AC005912.1	32.4189	0.0156326	0.220861	0.0707802	0.943573	0.972293
AC005912.2	0.45506	-2.6367	1.91824	-1.37454	0.169274	NA
AC005914.1	2.09645	-1.21657	0.779469	-1.56077	0.118577	0.257266
AC005920.1	2.26264	-0.801983	0.816272	-0.982494	0.325856	0.519449
AC005920.3	0.503418	-2.50869	2.07838	-1.20704	0.227417	NA
AC005921.2	4.16172	-0.289511	0.558062	-0.518779	0.603915	0.75739
AC005921.3	14.1713	-1.07164	0.414301	-2.58661	0.00969244	0.0365007
AC005944.1	24.9652	-0.628776	0.250163	-2.51347	0.0119551	0.0434142
AC005954.1	4.86995	-0.534692	0.66691	-0.801746	0.4227	0.613267
AC005962.1	24.5163	-0.0667238	0.246006	-0.271229	0.786215	0.881335
AC005962.2	18.3434	-0.602461	0.375812	-1.60309	0.108914	0.241521
AC005972.3	1.58207	-0.819501	1.03582	-0.791161	0.42885	NA
AC005999.2	0.416494	2.20685	2.30952	0.955548	0.3393	NA
AC006001.1	0.986356	-0.832759	1.40477	-0.592809	0.553309	NA
AC006001.2	168.705	-0.313305	0.11151	-2.80965	0.00495956	0.021042
AC006001.3	575.687	-0.176321	0.0889672	-1.98186	0.0474946	0.129355
AC006008.1	1.76901	0.319301	0.938965	0.340057	0.733814	NA
AC006011.2	0.593807	2.15112	1.80355	1.19271	0.232982	NA
AC006017.1	1.55976	-0.0850439	1.01611	-0.0836959	0.933298	NA
AC006020.1	1.02897	-1.08448	1.23018	-0.88156	0.378015	NA
AC006026.3	3.29046	0.469912	0.844412	0.556496	0.577872	0.738077
AC006027.1	0.827682	0.0953143	1.68286	0.0566383	0.954833	NA
AC006030.1	14.4436	-0.57629	0.319335	-1.80465	0.0711288	0.175943
AC006041.2	0.446225	0.0986474	1.91411	0.051537	0.958898	NA
AC006042.2	1.46396	-0.312507	0.924281	-0.338108	0.735282	NA
AC006042.3	63.8698	-1.00164	0.239052	-4.19004	2.79e-05	0.00026126
AC006042.4	3.22876	0.122002	0.658251	0.185343	0.85296	0.920352
AC006058.1	19.9146	0.868654	0.381961	2.27419	0.0229545	0.07279
AC006058.3	7.82637	0.441247	0.53538	0.824175	0.40984	0.601711
AC006059.1	34.0808	-0.421604	0.213914	-1.9709	0.048735	0.132077
AC006059.5	3.37444	2.52087	0.864003	2.91767	0.00352661	0.0159926
AC006063.1	1.09189	-0.176213	1.36223	-0.129356	0.897076	NA
AC006063.3	1.29472	-1.60099	1.08633	-1.47376	0.140547	NA
AC006064.2	11.8535	-0.53542	0.35707	-1.49948	0.133748	0.280285
AC006064.3	12.2535	0.0246965	0.341347	0.0723503	0.942323	0.971615
AC006064.4	39.3297	-0.634007	0.281925	-2.24885	0.0245222	0.0765679
AC006077.2	29.096	-0.472033	0.317794	-1.48535	0.137452	0.285938
AC006111.1	0.89856	1.10081	1.44271	0.76301	0.445457	NA
AC006111.2	3.83791	1.32261	0.680324	1.94408	0.0518855	0.138395
AC006111.3	2.23102	-1.1685	0.988203	-1.18245	0.237029	0.418864
AC006115.2	3.55249	0.383416	0.646437	0.593121	0.5531	0.719246
AC006116.1	7.29833	0.2574	0.43345	0.593841	0.552619	0.718862
AC006116.10	4.87012	-0.410755	0.555702	-0.739165	0.459807	0.645549
AC006116.11	12.2038	0.902386	0.363691	2.48119	0.0130945	0.0466744
AC006116.2	0.990615	-0.861399	1.25293	-0.687505	0.491765	NA
AC006116.4	2.80514	0.522383	0.901233	0.579632	0.562163	0.72651
AC006116.5	2.02601	-0.0590361	0.925286	-0.0638031	0.949127	0.9748
AC006116.6	5.30461	-0.47842	0.578138	-0.827518	0.407943	0.599885
AC006116.7	7.50901	-0.21228	0.484851	-0.437824	0.661514	0.798017
AC006116.8	22.7495	-0.463327	0.265312	-1.74635	0.0807504	0.192873
AC006116.9	3.24128	-0.670582	0.823424	-0.814382	0.415426	0.60675
AC006128.1	8.06671	0.0536977	0.473415	0.113426	0.909693	0.953338
AC006130.3	42.3158	-0.401099	0.234414	-1.71107	0.0870687	0.204021
AC006141.1	5.15414	-0.159266	0.598599	-0.266064	0.79019	0.883428
AC006144.2	0.492929	-1.69906	2.01048	-0.845103	0.398054	NA
AC006146.1	0.674232	1.59167	1.60323	0.992789	0.320813	NA
AC006148.1	3.16573	1.00502	0.715174	1.40528	0.159939	0.319141
AC006160.1	12.756	-0.382869	0.354953	-1.07865	0.280745	0.470149
AC006195.1	1.21192	-0.809668	1.14343	-0.708104	0.478881	NA
AC006197.2	0.516467	2.58619	2.35989	1.09589	0.273125	NA
AC006206.1	0.527579	-2.05421	2.21811	-0.926109	0.35439	NA
AC006206.2	10.9905	-0.746763	0.560552	-1.33219	0.182797	0.350337
AC006210.2	0.882602	1.87031	1.37278	1.36243	0.173063	NA
AC006213.1	29.6014	-0.274077	0.227467	-1.20491	0.22824	0.40896
AC006213.2	91.6361	-0.211748	0.136388	-1.55254	0.120534	0.260209
AC006213.3	51.782	-0.420354	0.175338	-2.39739	0.0165125	0.0562914
AC006213.4	17.3305	-0.0134522	0.294174	-0.0457288	0.963526	0.981928
AC006213.5	5.20052	0.400694	0.621932	0.644273	0.519398	0.693305
AC006213.6	17.955	-0.482042	0.352691	-1.36675	0.171702	0.335109
AC006213.7	19.9199	-0.135471	0.351214	-0.385722	0.699703	0.823346
AC006230.1	7.32789	-0.930721	0.442345	-2.10406	0.035373	0.102589
AC006237.1	4.40301	0.448489	0.546307	0.820946	0.411677	0.60356
AC006249.1	13.0769	-0.860704	0.377566	-2.27961	0.0226308	0.0719223
AC006252.1	21.2648	-0.630384	0.262203	-2.40419	0.0162085	0.0554525
AC006254.1	22.3626	-0.13433	0.329242	-0.408	0.683274	0.812794
AC006262.1	11.9883	0.180322	0.444567	0.405612	0.685028	0.813869
AC006262.2	1.41199	-0.665157	1.01882	-0.65287	0.51384	NA
AC006270.2	0.658282	1.07899	1.77073	0.609346	0.542295	NA
AC006272.1	0.951482	-1.04425	1.53587	-0.67991	0.496562	NA
AC006273.1	0.422684	-1.68073	2.38408	-0.704982	0.480822	NA
AC006299.1	1.07342	-0.0673578	1.13729	-0.0592268	0.952771	NA
AC006305.1	0.569174	0.0809807	1.84231	0.0439562	0.964939	NA
AC006329.1	18.8141	-0.391922	0.304589	-1.28673	0.19819	0.371113
AC006330.1	8.12835	-0.770942	0.462538	-1.66677	0.095561	0.21866
AC006333.2	328.673	-0.271842	0.086629	-3.138	0.00170106	0.00883236
AC006348.1	0.908839	0.880458	1.902	0.462912	0.643428	NA
AC006364.1	0.35545	0.64291	2.47431	0.259834	0.794992	NA
AC006372.1	0.393293	0.761776	2.42254	0.314453	0.753177	NA
AC006372.2	0.423804	0.830269	1.89871	0.437279	0.661909	NA
AC006372.3	0.566194	2.30867	1.93482	1.19322	0.232781	NA
AC006378.2	32.4568	-0.194458	0.257187	-0.756098	0.449591	0.637082
AC006398.1	0.460015	0.100375	2.06291	0.0486569	0.961193	NA
AC006427.2	1.62527	-0.512816	1.1319	-0.453056	0.650509	NA
AC006435.1	1.64163	0.0475894	1.07715	0.0441807	0.96476	NA
AC006435.2	6.51366	-0.544433	0.518466	-1.05008	0.293679	0.484345
AC006435.3	0.536777	-1.03229	2.06905	-0.498921	0.617835	NA
AC006441.3	0.409843	-0.880561	2.00622	-0.438915	0.660723	NA
AC006445.3	0.532681	0.292287	1.58745	0.184124	0.853916	NA
AC006449.2	5.67342	-0.0069269	0.469632	-0.0147496	0.988232	0.994385
AC006449.3	1.12375	0.086522	1.14585	0.0755091	0.93981	NA
AC006449.5	105.877	-0.009	0.116828	-0.0770367	0.938594	0.969337
AC006449.6	123.304	-0.030246	0.108537	-0.27867	0.780498	0.877875
AC006449.7	3.61385	0.320486	0.658281	0.486853	0.626362	0.774861
AC006450.1	4.32849	-0.0397311	0.590966	-0.0672308	0.946398	0.973633
AC006450.2	0.718146	0.371684	1.47118	0.252642	0.800545	NA
AC006450.3	31.4618	-0.259784	0.222747	-1.16627	0.243504	0.427023
AC006452.1	10.0668	-0.174595	0.383074	-0.455772	0.648554	0.789214
AC006453.2	32.6244	0.23522	0.242424	0.970283	0.331905	0.525701
AC006460.1	0.775151	-1.50835	1.53901	-0.980075	0.327049	NA
AC006460.2	65.1716	-0.441936	0.206141	-2.14385	0.0320446	0.0950464
AC006480.2	27.4921	-0.508094	0.327066	-1.55349	0.120306	0.259889
AC006486.2	2.60693	0.409159	0.868338	0.471198	0.637499	0.781557
AC006487.1	0.93528	2.55691	1.43879	1.77712	0.0755481	NA
AC006487.2	0.599455	-0.689732	1.56815	-0.439839	0.660054	NA
AC006504.1	20.7428	-0.052367	0.281437	-0.18607	0.85239	0.920031
AC006504.3	5.32257	0.642854	0.558774	1.15047	0.249949	0.434463
AC006504.5	232.182	-0.0373732	0.0978027	-0.382128	0.702366	0.825171
AC006504.7	19.5459	-0.827933	0.308585	-2.68299	0.00729665	0.0289686
AC006509.2	0.629183	0.857774	1.85378	0.462717	0.643567	NA
AC006511.2	0.395982	0.511614	2.1537	0.237551	0.812229	NA
AC006511.3	34.4788	-0.445601	0.245423	-1.81564	0.0694254	0.172547
AC006511.4	0.455912	-0.527094	2.01517	-0.261563	0.793658	NA
AC006511.5	9.60698	-0.600292	0.446817	-1.34348	0.179115	0.345297
AC006511.6	1.32085	-0.0784539	0.999792	-0.0784702	0.937454	NA
AC006512.1	0.558348	0.675061	1.86355	0.362244	0.71717	NA
AC006517.2	1.76656	-1.25326	0.937362	-1.337	0.181221	NA
AC006518.1	3.57014	-0.104503	0.685629	-0.15242	0.878856	0.935013
AC006518.2	4.26418	0.153585	0.628735	0.244276	0.807017	0.892428
AC006525.1	0.451595	1.46935	2.36811	0.620473	0.534947	NA
AC006538.1	61.1997	-0.300654	0.178278	-1.68643	0.0917133	0.211966
AC006538.3	0.755708	-0.186462	1.47769	-0.126185	0.899586	NA
AC006538.4	0.791386	-0.938908	1.44596	-0.649334	0.516123	NA
AC006547.1	0.45194	-2.35712	2.18248	-1.08002	0.280134	NA
AC006547.2	4.5352	0.0634017	0.59652	0.106286	0.915355	0.956412
AC006547.3	0.488364	0	2.38419	0	1	NA
AC006566.1	0.562103	-0.489637	1.94037	-0.252342	0.800777	NA
AC006581.2	0.544237	0.439422	1.62833	0.269861	0.787267	NA
AC006927.5	0.515755	-1.09139	1.82334	-0.598564	0.549464	NA
AC006942.1	102.643	-0.714489	0.158579	-4.50558	6.62e-06	7.47e-05
AC006946.2	0.614538	-0.391414	1.76954	-0.221195	0.82494	NA
AC006960.1	0.487311	1.42904	1.68191	0.849653	0.395518	NA
AC006960.3	2.82104	-0.645617	0.639582	-1.00944	0.312765	0.505266
AC006963.1	0.620197	-2.76898	1.66895	-1.65911	0.0970931	NA
AC006971.1	0.912597	-1.52475	1.75417	-0.869214	0.38473	NA
AC006974.1	3.29973	-0.118416	0.77328	-0.153135	0.878292	0.934733
AC006974.2	21.3183	-0.868105	0.265898	-3.2648	0.00109542	0.00612362
AC006978.1	282.098	-0.433811	0.102918	-4.2151	2.5e-05	0.00023913
AC006994.2	47.3809	-0.39729	0.169843	-2.33916	0.0193274	0.0635965
AC007000.1	33.3337	-0.844341	0.250173	-3.37502	0.00073809	0.00439321
AC007000.2	1.50764	-0.919032	1.00301	-0.916274	0.359523	NA
AC007000.3	0.87614	-0.65739	1.58307	-0.415263	0.677949	NA
AC007001.1	0.812776	-0.433693	1.60726	-0.269834	0.787288	NA
AC007009.1	0.661654	-0.458532	1.84865	-0.248036	0.804106	NA
AC007014.2	2.64361	-1.28918	0.853043	-1.51127	0.130719	0.275445
AC007029.1	0.758946	-0.529147	1.78353	-0.296685	0.766707	NA
AC007032.1	23.9792	0.257529	0.296461	0.86868	0.385022	0.578669
AC007036.2	4.47669	-1.1167	0.571712	-1.95326	0.0507886	0.136292
AC007036.5	6.38277	-0.738395	0.514094	-1.4363	0.150916	0.305567
AC007038.1	20.5438	-0.204427	0.319913	-0.639007	0.522818	0.696091
AC007038.2	26.0959	-0.176041	0.243953	-0.721617	0.47053	0.654726
AC007040.2	17.9923	-0.96927	0.302019	-3.2093	0.00133056	0.00721871
AC007040.3	0.407442	0.087435	2.08513	0.0419326	0.966552	NA
AC007041.1	4.26209	-0.272285	0.618649	-0.440129	0.659844	0.79703
AC007066.2	124.39	-0.146896	0.118905	-1.23541	0.216679	0.394926
AC007066.3	1.4473	-1.80956	1.15147	-1.57152	0.116063	NA
AC007098.1	4.94304	-0.0816447	0.654801	-0.124686	0.900772	0.948645
AC007100.1	0.667131	-2.00105	1.72311	-1.1613	0.245519	NA
AC007106.2	3.22866	-0.811084	0.609311	-1.33115	0.18314	0.350719
AC007114.1	54.9547	-0.671478	0.174177	-3.85514	0.00011566	0.0009031
AC007126.1	0.62693	2.35087	1.68524	1.39498	0.163023	NA
AC007128.1	0.864364	-1.38019	1.47586	-0.935176	0.349697	NA
AC007182.2	1.19691	0.913689	1.16804	0.782241	0.434073	NA
AC007191.1	56.8028	0.00950685	0.156938	0.0605769	0.951696	0.975637
AC007192.2	0.417282	0.0880506	2.03021	0.0433701	0.965407	NA
AC007193.3	5.4615	-0.0180888	0.53054	-0.034095	0.972801	0.986858
AC007216.3	12.1062	-0.957926	0.422481	-2.26738	0.023367	0.0738247
AC007216.4	3.7052	-0.516583	0.606267	-0.852071	0.394175	0.587657
AC007218.2	0.532466	0.0874306	2.36414	0.036982	0.970499	NA
AC007218.3	3.09212	-0.17157	0.745618	-0.230105	0.81801	0.89892
AC007220.1	25.9949	0.0995971	0.271071	0.367421	0.713305	0.831689
AC007221.1	1.62948	1.43835	1.26575	1.13636	0.255804	NA
AC007224.2	2.59944	-0.0159067	0.711809	-0.0223469	0.982171	0.991706
AC007225.1	1.9471	-2.26023	0.947745	-2.38485	0.0170859	0.0578175
AC007229.1	0.571006	-1.06671	2.04879	-0.520656	0.602606	NA
AC007238.1	7.66937	-0.245753	0.45098	-0.544931	0.585801	0.744584
AC007240.3	0.887629	-0.969322	1.44454	-0.671026	0.502204	NA
AC007250.1	1.84146	-2.01724	0.932011	-2.16439	0.0304342	NA
AC007255.1	36.1502	0.408117	0.201191	2.0285	0.0425089	0.118601
AC007256.1	5.31042	-1.28288	0.716229	-1.79116	0.0732681	0.179861
AC007262.2	21.9068	0.0674895	0.270222	0.249756	0.802776	0.890094
AC007277.1	1.48799	-0.756218	0.979105	-0.772356	0.439903	NA
AC007279.2	8.02069	0.0138459	0.437869	0.0316212	0.974774	0.987882
AC007285.1	21.4451	0.0132129	0.258464	0.0511207	0.959229	0.979599
AC007292.1	31.1172	-0.302561	0.210471	-1.43754	0.150565	0.305098
AC007292.2	5.47127	0.609955	0.554074	1.10085	0.27096	0.4593
AC007292.3	0.962814	1.35244	1.25462	1.07797	0.281047	NA
AC007298.1	0.560776	-1.04972	1.66104	-0.631963	0.527411	NA
AC007298.2	1.28582	-0.294422	1.48106	-0.198792	0.842426	NA
AC007314.1	0.434834	-0.505741	1.91048	-0.264719	0.791226	NA
AC007318.1	51.9404	-0.313508	0.190815	-1.643	0.100383	0.227206
AC007318.2	23.1192	0.300698	0.291165	1.03274	0.301726	0.493263
AC007325.2	29.6242	-0.779589	0.249817	-3.12064	0.00180461	0.00926365
AC007325.4	36.6427	-0.330583	0.22384	-1.47687	0.139709	0.289173
AC007336.1	25.4776	-0.275906	0.263397	-1.04749	0.294874	0.4857
AC007336.2	164.982	1.04838	0.187771	5.58328	2.36e-08	5.03e-07
AC007336.3	8.8661	0.94694	0.459263	2.06187	0.0392201	0.111193
AC007342.1	0.549671	0	1.814	0	1	NA
AC007342.4	1.54759	-0.980691	1.22394	-0.801254	0.422984	NA
AC007342.5	0.558306	-1.54555	1.73277	-0.891952	0.372419	NA
AC007342.6	4.71242	0.170266	0.720573	0.236292	0.813206	0.895781
AC007342.7	83.619	0.0409416	0.131001	0.312529	0.754639	0.86029
AC007342.9	1.09323	0.140485	1.16923	0.120152	0.904363	NA
AC007349.2	133.403	-0.529638	0.12879	-4.11242	3.92e-05	0.0003513
AC007362.1	0.545964	-1.21882	2.02807	-0.600973	0.547858	NA
AC007364.1	4.30827	1.20234	0.648292	1.85462	0.06365	0.161725
AC007365.1	0.695253	1.28709	1.56469	0.822586	0.410744	NA
AC007370.2	2.77016	-0.0330606	0.88474	-0.0373676	0.970192	0.985062
AC007375.3	41.1031	-0.472965	0.225466	-2.09772	0.0359298	0.103863
AC007376.1	0.682269	1.25922	1.75014	0.719498	0.471834	NA
AC007376.2	11.0791	-0.217405	0.358111	-0.607089	0.543792	0.7123
AC007383.2	171.786	0.147318	0.0964742	1.52703	0.126755	0.269638
AC007383.3	1.0908	-0.796994	1.33472	-0.597123	0.550426	NA
AC007386.1	4.95753	-0.265318	0.608169	-0.436257	0.66265	0.798949
AC007387.2	5.64443	-0.365691	0.629727	-0.580714	0.561433	0.725899
AC007387.3	28.2359	-0.664508	0.30278	-2.19469	0.028186	0.0856914
AC007389.1	11.0193	-0.321188	0.432874	-0.74199	0.458093	0.644486
AC007389.5	2.46103	0.0621571	0.805129	0.0772014	0.938463	0.969337
AC007390.2	28.7512	0.352726	0.255261	1.38182	0.167026	0.328745
AC007391.1	2.49998	-1.44179	0.865718	-1.66543	0.0958263	0.219115
AC007391.3	0.500737	-2.90908	2.19348	-1.32624	0.18476	NA
AC007395.1	1.4169	-1.47633	1.26233	-1.16953	0.242191	NA
AC007402.1	0.507047	-1.04437	2.00092	-0.521947	0.601707	NA
AC007403.1	0.773163	0.412208	1.33653	0.308417	0.757765	NA
AC007405.1	31.783	-0.186667	0.229677	-0.812737	0.416369	0.607533
AC007405.2	96.377	-0.130634	0.154917	-0.84325	0.399089	0.592473
AC007405.3	205.944	-0.341931	0.112039	-3.0519	0.00227397	0.0111985
AC007405.4	3.29174	-0.825432	0.651439	-1.26709	0.205123	0.379875
AC007406.2	5.88351	-1.70138	0.48999	-3.47227	0.00051608	0.00324483
AC007406.3	1.04985	2.17405	1.36338	1.59461	0.1108	NA
AC007406.4	1.73	2.94127	1.20277	2.44541	0.0144688	NA
AC007406.5	131.991	0.326647	0.142162	2.29771	0.0215785	0.069442
AC007423.1	12.7027	-0.392441	0.32608	-1.20351	0.228779	0.409325
AC007424.1	1.02753	-1.90335	1.37091	-1.38838	0.16502	NA
AC007431.3	0.90949	-0.249499	1.37857	-0.180984	0.85638	NA
AC007432.1	1.07473	-1.92167	1.30519	-1.47233	0.140931	NA
AC007435.2	2.44436	-0.469494	0.822531	-0.570792	0.568141	0.730743
AC007448.4	10.3503	-0.575819	0.432444	-1.33155	0.18301	0.350627
AC007448.5	21.6641	-0.0377021	0.248624	-0.151643	0.879469	0.935422
AC007450.1	0.608784	1.16665	1.53943	0.757848	0.448542	NA
AC007450.4	1.56594	0.151847	1.0434	0.145531	0.884291	NA
AC007485.1	1.03811	0.409483	1.577	0.25966	0.795126	NA
AC007485.2	285.908	-0.124829	0.0909738	-1.37214	0.170018	0.33265
AC007496.3	2.78119	-1.57969	0.811617	-1.94634	0.0516135	0.137862
AC007497.1	1.24421	-2.0509	1.53271	-1.33808	0.180869	NA
AC007535.1	0.443663	-0.806315	2.4029	-0.335559	0.737204	NA
AC007541.1	140.989	-0.189882	0.114469	-1.6588	0.0971552	0.221426
AC007546.1	3.67038	-0.694654	0.74616	-0.930973	0.351868	0.546291
AC007551.1	0.728221	0.512749	1.6013	0.320207	0.748812	NA
AC007560.1	0.370186	0.51324	2.22629	0.230536	0.817675	NA
AC007563.1	0.526787	0.82753	1.71267	0.483182	0.628966	NA
AC007563.2	3.20174	-0.291118	0.693882	-0.419549	0.674815	0.807296
AC007566.1	386.541	-0.287566	0.124852	-2.30326	0.0212644	0.0686061
AC007570.1	1.05736	-0.847866	1.13386	-0.747768	0.4546	NA
AC007598.3	0.41271	1.19675	1.86068	0.643178	0.520108	NA
AC007608.1	0.799358	-3.17245	1.55569	-2.03925	0.0414253	NA
AC007608.3	3.64924	-0.599705	0.611727	-0.980348	0.326915	0.520363
AC007608.4	0.476166	-0.489633	1.96989	-0.248558	0.803702	NA
AC007610.1	2.24614	-0.560826	0.947966	-0.591611	0.554111	0.719914
AC007610.4	6.89	-0.337959	0.475934	-0.710097	0.477644	0.660626
AC007611.1	8.66568	-0.434313	0.381317	-1.13898	0.254712	0.440164
AC007613.1	4.85743	-0.939679	0.521319	-1.8025	0.0714665	0.176541
AC007614.1	109.273	0.239486	0.144359	1.65897	0.0971227	0.221396
AC007619.1	3.48748	1.24834	0.701281	1.78008	0.0750622	0.183141
AC007620.2	8.04488	0.262712	0.439469	0.597795	0.549977	0.717254
AC007620.3	2.50083	0.494129	0.832907	0.593259	0.553008	0.719208
AC007622.1	2.05332	-0.149196	0.767263	-0.194452	0.845822	0.916557
AC007622.2	1.11148	0.961294	1.4562	0.660138	0.509165	NA
AC007637.1	2.99466	0.360074	0.808651	0.445278	0.656119	0.794262
AC007638.2	0.459973	0.0810451	1.78071	0.0455128	0.963699	NA
AC007649.1	1.34842	-1.06671	1.74005	-0.613036	0.539852	NA
AC007652.3	0.542125	-0.489634	1.74311	-0.280896	0.77879	NA
AC007655.1	2.33487	-1.94608	0.859042	-2.26541	0.0234877	0.0740806
AC007655.2	19.7658	-1.0415	0.316069	-3.29515	0.00098369	0.00558164
AC007656.2	3.87556	-0.412552	0.584827	-0.705426	0.480545	0.662447
AC007663.2	1.3638	-1.60365	1.03315	-1.55219	0.120617	NA
AC007663.3	14.3115	-0.49299	0.32483	-1.51769	0.129094	0.273327
AC007663.4	23.7698	-0.430533	0.286073	-1.50498	0.13233	0.278204
AC007666.1	2.23755	0.932137	0.924465	1.0083	0.313311	0.505906
AC007671.1	1.65938	0.0632583	0.938784	0.0673832	0.946277	NA
AC007681.1	4.55297	-0.41589	0.712083	-0.584048	0.559188	0.723846
AC007683.1	3.41898	0.146746	0.66751	0.219841	0.825995	0.904236
AC007684.1	1.6021	0.342513	1.04289	0.328428	0.742588	NA
AC007684.2	4.68803	0.155107	0.618075	0.250952	0.801852	0.889712
AC007686.3	177.049	-0.323153	0.103708	-3.11599	0.00183331	0.00937119
AC007686.4	2.04591	0.359579	0.946142	0.380047	0.70391	0.82614
AC007687.1	1.45691	0.923795	1.10997	0.83227	0.405256	NA
AC007688.2	1.07147	0.0507678	1.47592	0.0343974	0.97256	NA
AC007695.1	1.71866	0.139261	1.07463	0.12959	0.896891	NA
AC007728.1	24.6334	-0.927554	0.272719	-3.40114	0.00067106	0.00406259
AC007728.2	4.20621	2.99672	1.06314	2.81875	0.00482103	0.0205719
AC007731.1	0.444892	-0.258589	2.11643	-0.122182	0.902755	NA
AC007743.1	4.96978	1.23768	0.673023	1.83899	0.0659173	0.166102
AC007750.1	18.2799	-0.945188	0.323153	-2.92489	0.00344573	0.0156939
AC007773.1	12.2854	-0.953704	0.407142	-2.34244	0.0191583	0.0631311
AC007780.1	15.3518	0.167997	0.295056	0.569372	0.569104	0.731375
AC007785.1	0.945002	0.450509	1.53049	0.294356	0.768486	NA
AC007785.3	6.7682	-0.0094073	0.490908	-0.0191631	0.984711	0.992708
AC007786.1	59.9744	-0.396133	0.204946	-1.93287	0.0532527	0.141076
AC007786.2	4.48517	0.173982	0.57447	0.302857	0.761999	0.864735
AC007787.2	1.66802	0.228588	1.10776	0.206352	0.836516	NA
AC007792.1	1.36281	-0.883643	1.12024	-0.788794	0.430232	NA
AC007823.1	12.4838	0.215157	0.437657	0.491611	0.622994	0.772509
AC007834.2	0.791552	-2.1889	1.82598	-1.19875	0.230624	NA
AC007842.1	100.812	-0.254269	0.170783	-1.48885	0.136527	0.284567
AC007846.1	0.86558	-0.66782	1.4327	-0.466128	0.641124	NA
AC007848.1	5.61788	-1.48038	0.554675	-2.66891	0.00760975	0.0299444
AC007878.1	20.1169	-0.630559	0.30118	-2.09363	0.0362931	0.104637
AC007879.2	1.0902	-0.764052	1.18729	-0.643525	0.519883	NA
AC007879.3	1.72734	-0.241021	1.10488	-0.218143	0.827318	NA
AC007881.2	0.508032	-1.023	1.89426	-0.540053	0.589161	NA
AC007881.3	15.9011	-0.995372	0.344039	-2.89319	0.00381346	0.0170379
AC007906.1	1.96845	-0.0670072	1.11516	-0.0600876	0.952086	0.975859
AC007906.2	24.5031	0.195179	0.845118	0.230949	0.817355	0.898328
AC007920.2	1.15452	0.327186	1.17486	0.278489	0.780637	NA
AC007922.2	0.492965	-1.6777	2.20103	-0.762234	0.44592	NA
AC007922.4	0.652897	1.21057	1.68332	0.719156	0.472045	NA
AC007938.1	3.23208	-0.0760008	0.684203	-0.111079	0.911553	0.954541
AC007938.2	13.2024	0.159714	0.427853	0.373292	0.708931	0.828856
AC007938.3	47.9763	-0.208266	0.219229	-0.949994	0.342115	0.536256
AC007950.2	1.27741	-0.948335	1.27563	-0.743426	0.457224	NA
AC007952.4	1.55067	0.856669	1.15553	0.741365	0.458472	NA
AC007953.2	4.0575	0.268729	0.663221	0.405187	0.68534	0.814156
AC007969.1	27.383	-0.28102	0.237654	-1.18248	0.237016	0.418864
AC007996.1	67.985	-0.113618	0.164689	-0.689892	0.490262	0.670374
AC007998.3	0.37103	0.087435	2.09569	0.0417213	0.966721	NA
AC007998.5	1.19853	-0.146957	1.17728	-0.124827	0.90066	NA
AC008013.1	11.6558	-0.234283	0.348327	-0.672596	0.501204	0.678595
AC008013.2	0.661298	0.401004	1.34073	0.299093	0.764869	NA
AC008014.1	42.3229	-0.520613	0.191732	-2.71531	0.00662129	0.026754
AC008026.1	1.06924	-1.92984	1.38805	-1.39032	0.164432	NA
AC008026.3	0.947478	-1.51786	1.50492	-1.0086	0.313166	NA
AC008035.1	3.78859	-0.961827	0.64182	-1.49859	0.133979	0.280669
AC008038.1	64.6158	-0.0802173	0.161758	-0.49591	0.619958	0.770323
AC008040.1	42.208	-0.414589	0.184232	-2.25036	0.0244259	0.0763499
AC008040.2	1.48353	0.135861	0.990392	0.137179	0.890889	NA
AC008040.3	163.054	-0.713685	0.122531	-5.82451	5.73e-09	1.39e-07
AC008050.1	13.2436	-0.685853	0.343305	-1.99779	0.045739	0.125447
AC008060.1	1.69543	0.562706	1.12892	0.498447	0.618169	NA
AC008060.4	1.90144	0.494174	0.82101	0.60191	0.547234	NA
AC008063.1	65.1327	-0.788765	0.211703	-3.72581	0.00019469	0.00140955
AC008063.2	16.7272	-1.04205	0.30535	-3.41263	0.00064338	0.00393174
AC008066.1	0.741651	-1.08625	1.67912	-0.646914	0.517687	NA
AC008073.3	5.20687	0.0845897	0.581847	0.145381	0.88441	0.938238
AC008074.1	0.409881	0.670468	2.02294	0.331432	0.740318	NA
AC008074.2	15.014	0.567867	0.312546	1.81691	0.0692311	0.172166
AC008079.1	1.19458	2.37683	1.29426	1.83644	0.066292	NA
AC008080.1	0.479581	1.61396	1.80058	0.896358	0.370062	NA
AC008083.3	0.383045	-1.06671	2.24115	-0.475967	0.634098	NA
AC008083.4	0.480215	-1.67969	2.31662	-0.725062	0.468414	NA
AC008105.1	41.7099	0.153916	0.202566	0.759832	0.447355	0.635402
AC008105.2	22.1906	-0.63137	0.251909	-2.50634	0.0121988	0.0441249
AC008105.3	19.4745	0.075541	0.352423	0.214348	0.830276	0.906843
AC008115.1	0.361784	-0.485165	2.01356	-0.240949	0.809595	NA
AC008115.2	0.43476	-0.0549832	1.87837	-0.0292718	0.976648	NA
AC008115.3	26.7907	-0.595329	0.258459	-2.30339	0.0212572	0.0686001
AC008115.4	3.98648	1.18216	0.715412	1.65242	0.0984482	0.2237
AC008119.1	5.33511	0.356548	0.689528	0.517091	0.605093	0.758412
AC008121.2	1.22322	-0.385906	1.39756	-0.27613	0.782449	NA
AC008121.3	0.437146	2.29261	2.1472	1.06772	0.285646	NA
AC008124.1	1941.74	-0.411912	0.0563869	-7.3051	2.77e-13	1.49e-11
AC008126.1	1.02987	0.335723	1.2403	0.270679	0.786638	NA
AC008147.2	21.5605	-0.763725	0.276293	-2.76419	0.0057065	0.023665
AC008147.3	1.03837	-1.29962	1.31848	-0.985691	0.324285	NA
AC008147.4	2.43915	-1.70991	0.824115	-2.07485	0.0380004	0.108321
AC008264.2	63.0084	0.653403	0.181614	3.59775	0.00032098	0.00214735
AC008267.1	1.98029	1.87997	1.17746	1.59664	0.110346	0.244178
AC008267.2	0.544025	-3.26681	2.22009	-1.47148	0.141162	NA
AC008267.3	0.950222	0.716742	1.39873	0.512423	0.608355	NA
AC008267.5	58.8863	-0.306059	0.160077	-1.91195	0.0558829	0.146274
AC008269.1	7.18086	0.222304	0.470886	0.472096	0.636858	0.781175
AC008277.1	7.22809	-0.536608	0.464614	-1.15495	0.248109	0.43223
AC008278.2	1.09535	-0.042362	1.15857	-0.0365641	0.970833	NA
AC008280.3	12.7883	0.0209067	0.426807	0.0489839	0.960932	0.980666
AC008393.1	137.444	-0.215277	0.106298	-2.02522	0.0428443	0.119348
AC008397.2	4.94186	0.478504	0.558124	0.857343	0.391255	0.584966
AC008403.3	0.449661	0.100252	2.05134	0.0488714	0.961022	NA
AC008415.1	0.445815	-3.4171	1.96199	-1.74165	0.0815689	NA
AC008427.1	3.01206	-0.460394	0.67682	-0.680231	0.496358	0.675495
AC008429.1	58.4821	-0.353896	0.199737	-1.77181	0.0764258	0.185499
AC008429.2	4.72585	-1.10436	0.655636	-1.6844	0.0921037	0.212612
AC008429.3	0.756975	1.10667	1.51353	0.731187	0.464665	NA
AC008429.4	0.517616	-1.04937	1.67709	-0.625711	0.531504	NA
AC008434.1	1.68077	-0.501861	0.988011	-0.50795	0.611488	NA
AC008438.1	69.6203	-0.714881	0.153575	-4.65494	3.24e-06	4.02e-05
AC008438.2	3.95316	0.501726	0.636157	0.788684	0.430297	0.620218
AC008440.1	1.71556	-0.0965667	0.869791	-0.111023	0.911598	NA
AC008440.2	0.742244	0.80459	1.79698	0.447745	0.654337	NA
AC008443.1	251.289	-0.415137	0.0977962	-4.24492	2.19e-05	0.00021228
AC008443.2	0.77784	0.909342	1.47569	0.616216	0.537752	NA
AC008443.3	39.9961	0.162066	0.210541	0.769759	0.441443	0.630159
AC008443.4	15.3588	0.111513	0.383505	0.290772	0.771226	0.871458
AC008443.5	125.77	-0.61201	0.107329	-5.70219	1.18e-08	2.68e-07
AC008443.6	5.36074	-0.0322906	0.580522	-0.0556234	0.955642	0.977456
AC008443.7	34.85	0.0620859	0.25847	0.240205	0.810171	0.894318
AC008443.8	0.983644	-0.761597	1.37231	-0.554976	0.578911	NA
AC008443.9	1.75546	-0.645321	0.972093	-0.663847	0.506788	NA
AC008453.1	1.87103	-0.101912	0.931555	-0.109399	0.912886	NA
AC008453.2	0.32826	-0.0117487	2.80482	-0.0041888	0.996658	NA
AC008459.1	85.355	-0.685396	0.12775	-5.36514	8.09e-08	1.52e-06
AC008462.1	3.40162	-2.68542	0.971001	-2.76562	0.00568148	0.0235868
AC008467.1	4.76953	0.53859	0.745299	0.72265	0.469895	0.654132
AC008481.2	1.45987	0.0383897	1.24783	0.0307653	0.975457	NA
AC008494.3	0.585955	-0.96536	1.70268	-0.566967	0.570737	NA
AC008496.3	1.05759	1.37999	1.31109	1.05256	0.292544	NA
AC008497.1	0.620669	-0.742897	1.84655	-0.402315	0.687452	NA
AC008507.1	4.48791	0.0963244	0.612574	0.157245	0.875052	0.932928
AC008507.4	2.458	0.133606	0.906562	0.147377	0.882835	0.937242
AC008514.2	1.5411	0.120249	1.05544	0.113933	0.909291	NA
AC008522.1	5.52697	0.0890383	0.545361	0.163265	0.87031	0.930694
AC008525.1	2.41727	0.861118	0.980003	0.878689	0.37957	0.573571
AC008532.1	9.37139	0.0835727	0.436005	0.191678	0.847994	0.917958
AC008537.3	24.7089	-0.528447	0.306703	-1.72299	0.0848897	0.200119
AC008537.4	0.389393	-0.891867	2.21064	-0.403444	0.686622	NA
AC008543.1	9.84892	0.00254297	0.455179	0.00558674	0.995542	0.997978
AC008543.3	0.865811	-0.456535	1.63619	-0.279024	0.780227	NA
AC008555.1	347.968	-0.204261	0.073214	-2.78991	0.00527226	0.0221682
AC008555.2	3.84183	-0.441726	0.602712	-0.732898	0.463621	0.64912
AC008555.3	3.72866	-0.0414957	0.640188	-0.064818	0.948319	0.974649
AC008555.4	91.7062	-0.192171	0.166407	-1.15483	0.248162	0.432278
AC008555.5	6.29242	0.196835	0.563463	0.349332	0.72684	0.841495
AC008555.7	13.6479	-0.478845	0.324628	-1.47506	0.140197	0.289768
AC008556.1	3.54424	3.00746	1.01513	2.96265	0.00305008	0.0141585
AC008558.1	0.71589	3.21998	1.62251	1.98457	0.0471929	NA
AC008567.3	31.4679	1.09917	0.241525	4.55096	5.34e-06	6.19e-05
AC008569.2	2.20698	-0.584619	0.838237	-0.697439	0.485528	0.666836
AC008581.1	1.36537	-1.99706	1.32705	-1.50489	0.132352	NA
AC008581.2	0.966305	0.310307	1.22601	0.253103	0.800189	NA
AC008591.1	4.58215	-0.28878	0.617133	-0.467938	0.639829	0.783244
AC008592.5	0.422399	-0.489633	1.8102	-0.270486	0.786787	NA
AC008608.2	50.0971	-0.155577	0.17591	-0.884416	0.376472	0.570622
AC008609.1	0.397878	1.1437	2.46461	0.464047	0.642614	NA
AC008610.1	89.8852	-0.693948	0.185837	-3.73418	0.00018833	0.00136996
AC008622.2	14.0253	-0.0570999	0.36488	-0.15649	0.875647	0.933228
AC008629.1	7.24454	-0.117092	0.488252	-0.239818	0.810471	0.894463
AC008635.1	1.84287	0.74463	1.21217	0.614294	0.539021	NA
AC008649.1	5.40598	-1.82735	0.588665	-3.10422	0.0019078	0.00970263
AC008655.1	0.833946	-1.88547	1.61278	-1.16908	0.24237	NA
AC008655.2	1.24925	0.00543994	1.43276	0.00379682	0.996971	NA
AC008667.1	3.99053	0.668511	0.643491	1.03888	0.29886	0.490041
AC008674.1	1.5531	2.66079	1.16677	2.28047	0.02258	NA
AC008676.1	3.21575	-0.140029	0.798906	-0.175276	0.860863	0.924963
AC008676.3	2.98655	0.927247	0.875785	1.05876	0.289709	0.480374
AC008686.1	0.474811	1.682	2.21228	0.760304	0.447073	NA
AC008687.2	0.670766	-0.832073	1.74167	-0.477745	0.632832	NA
AC008687.3	0.646863	1.22083	1.48591	0.821606	0.411301	NA
AC008691.1	2.16143	-1.0916	0.967659	-1.12809	0.259283	0.445584
AC008694.1	0.42419	-0.11186	2.45756	-0.0455168	0.963695	NA
AC008695.2	0.447713	-2.50641	2.07518	-1.2078	0.227123	NA
AC008696.1	0.470606	-1.91509	1.7408	-1.10012	0.271279	NA
AC008708.1	1.10793	-1.30323	1.20672	-1.07998	0.280152	NA
AC008734.1	0.590746	-1.83165	1.83909	-0.995952	0.319273	NA
AC008735.1	4.89267	0.019552	0.64624	0.030255	0.975864	0.988158
AC008735.2	0.43346	0.914525	1.88394	0.485433	0.62737	NA
AC008735.4	1.23359	0.161382	1.42997	0.112857	0.910144	NA
AC008736.1	5.33665	-0.364229	0.555757	-0.655375	0.512226	0.687967
AC008737.1	2.63103	-1.26496	0.785017	-1.61137	0.107098	0.23853
AC008737.2	0.714567	0.600985	1.62507	0.36982	0.711516	NA
AC008738.1	7.1113	-0.869162	0.480749	-1.80793	0.0706171	0.174869
AC008738.2	1.93071	1.9113	1.29309	1.47809	0.139385	0.288704
AC008738.3	0.529065	-1.0883	1.73297	-0.628	0.530004	NA
AC008738.4	1.35551	0.483898	0.975226	0.49619	0.61976	NA
AC008738.5	0.472842	-0.371225	1.90649	-0.194716	0.845615	NA
AC008741.1	0.993167	0.554537	1.33226	0.416239	0.677235	NA
AC008743.1	1.64451	-0.84585	1.09761	-0.77063	0.440926	NA
AC008745.1	6.98672	-0.387491	0.475723	-0.814531	0.415341	0.60675
AC008747.1	1.11317	-1.82906	1.2053	-1.51751	0.129139	NA
AC008750.1	0.534308	1.71429	1.61802	1.0595	0.289374	NA
AC008750.2	1.5807	-0.157886	0.97921	-0.161238	0.871906	NA
AC008750.3	3.07807	-0.758583	0.690528	-1.09856	0.271962	0.460726
AC008750.4	1.2512	1.06863	1.16249	0.919259	0.35796	NA
AC008750.5	2.17874	0.377219	0.846765	0.445483	0.655971	0.79426
AC008750.7	0.694012	0.426671	1.56188	0.273178	0.784716	NA
AC008751.3	4.18771	-0.0949345	0.588759	-0.161245	0.8719	0.931337
AC008752.1	0.851759	-2.64094	1.49557	-1.76584	0.077422	NA
AC008752.2	24.0046	-0.649665	0.235666	-2.75672	0.00583851	0.0240932
AC008752.3	16.0922	-0.341592	0.326402	-1.04654	0.295313	0.486086
AC008758.2	0.420922	0.0874342	2.17453	0.0402083	0.967927	NA
AC008758.4	1.21063	2.56252	1.21854	2.10295	0.0354704	NA
AC008758.6	5.71095	-0.0481022	0.577167	-0.0833419	0.93358	0.966719
AC008759.3	0.488451	0.657479	1.94118	0.338701	0.734835	NA
AC008760.1	0.394415	-2.18429	2.43538	-0.896902	0.369771	NA
AC008761.1	0.441384	0.44306	2.16889	0.20428	0.838135	NA
AC008763.1	6.5744	-0.175259	0.469405	-0.373364	0.708878	0.82885
AC008763.2	0.66068	-0.133351	1.61949	-0.0823412	0.934375	NA
AC008764.10	0.629483	0.689629	1.70551	0.404354	0.685952	NA
AC008764.3	1.09403	-1.81046	1.12629	-1.60745	0.107956	NA
AC008764.6	48.323	-0.233053	0.176879	-1.31758	0.187644	0.356938
AC008764.7	0.605479	-0.792247	1.77999	-0.445085	0.656258	NA
AC008764.8	89.1752	-0.646061	0.175093	-3.68983	0.00022441	0.00158819
AC008764.9	7.1171	-0.431472	0.477504	-0.903598	0.366208	0.560492
AC008766.1	0.802718	-2.00694	1.75316	-1.14476	0.252309	NA
AC008770.2	0.589784	0.677464	2.06497	0.328075	0.742855	NA
AC008770.3	4.18981	0.581418	0.713504	0.814877	0.415142	0.60675
AC008771.1	376.572	-0.28712	0.0765069	-3.75286	0.00017483	0.00128273
AC008780.1	3.28502	-0.129463	0.892799	-0.145008	0.884705	0.938386
AC008781.1	0.692027	-0.737284	1.30415	-0.565339	0.571843	NA
AC008781.3	0.612677	-2.04688	1.95061	-1.04935	0.294015	NA
AC008806.1	2.27645	1.15553	0.901368	1.28198	0.199851	0.373213
AC008808.1	0.651539	0.0467986	1.64559	0.0284387	0.977312	NA
AC008808.2	5.34433	1.17202	0.633837	1.84909	0.0644445	0.163166
AC008840.1	3.59122	0.817147	0.641167	1.27447	0.202497	0.37642
AC008850.1	0.486957	-1.06671	2.01953	-0.528198	0.597362	NA
AC008870.2	25.1484	-0.617143	0.296655	-2.08034	0.0374941	0.107252
AC008870.4	1.6901	-0.95436	0.876374	-1.08899	0.276159	NA
AC008875.1	1.57498	-0.366384	1.04705	-0.34992	0.726399	NA
AC008875.2	0.829615	1.5761	1.48937	1.05823	0.289949	NA
AC008875.3	3.65677	-0.219669	0.569095	-0.385997	0.699499	0.823275
AC008878.1	5.1606	0.405256	0.612684	0.661444	0.508328	0.684555
AC008878.4	1.38163	-0.623783	1.07754	-0.578894	0.56266	NA
AC008883.3	2.74901	0.204617	0.710177	0.288121	0.773254	0.872725
AC008894.2	0.736186	0.752641	1.43835	0.523268	0.600788	NA
AC008894.3	51.4209	-0.121083	0.194991	-0.620967	0.534621	0.70479
AC008895.1	4.02706	-1.25331	0.659973	-1.89903	0.0575599	0.149675
AC008897.1	0.36474	0.0874317	2.42767	0.0360147	0.971271	NA
AC008897.2	0.547211	-1.61836	2.14057	-0.756042	0.449624	NA
AC008897.3	6.71923	0.979608	0.533027	1.83782	0.0660891	0.166322
AC008906.1	2.39489	-0.0239849	0.882698	-0.0271723	0.978322	0.989471
AC008906.2	1.40437	0.860381	1.10371	0.779533	0.435666	NA
AC008914.1	2.46503	-0.445916	0.995104	-0.44811	0.654074	0.792912
AC008915.1	1.34517	0.2411	1.11126	0.216962	0.828238	NA
AC008915.2	10.1015	0.0696459	0.452278	0.153989	0.877618	0.934405
AC008937.2	0.646961	-0.0162593	1.84866	-0.0087952	0.992983	NA
AC008937.3	3.96988	-0.459655	0.644068	-0.713675	0.475428	0.65887
AC008938.1	4.43675	-0.797096	0.6283	-1.26866	0.204564	0.379126
AC008945.1	1.41864	-0.58774	1.0714	-0.548573	0.583298	NA
AC008945.2	1.68792	0.992898	1.16035	0.855687	0.392171	NA
AC008946.1	45.7114	-0.44873	0.186221	-2.40966	0.0159675	0.0547911
AC008953.1	0.403578	-0.476186	1.985	-0.239892	0.810414	NA
AC008957.3	25.394	1.06442	0.386704	2.75254	0.00591352	0.0243435
AC008966.1	74.7658	-0.217306	0.140732	-1.54411	0.122561	0.263043
AC008966.2	8.92468	-0.344381	0.453012	-0.760202	0.447134	0.635194
AC008969.1	975.219	-0.273138	0.0654932	-4.17047	3.04e-05	0.00028277
AC008972.1	1.07485	-0.317654	1.09515	-0.290055	0.771774	NA
AC008972.2	3.5908	-1.03202	0.822684	-1.25446	0.209675	0.385892
AC008982.2	16.4374	0.132862	0.349182	0.380496	0.703577	0.82588
AC008992.1	0.600419	-0.489633	1.69043	-0.28965	0.772084	NA
AC009005.1	46.0689	-0.164744	0.190749	-0.863669	0.38777	0.581528
AC009019.2	2.25981	-2.13556	0.829162	-2.57557	0.0100076	0.037475
AC009021.2	1.68238	-0.64132	1.15166	-0.556866	0.577619	NA
AC009022.1	49.8102	-0.187087	0.219055	-0.854065	0.393069	0.58672
AC009032.1	2.18119	1.46501	1.00563	1.45681	0.14517	0.296915
AC009034.1	3.87236	-1.00663	0.547602	-1.83826	0.066024	0.166213
AC009041.2	451.306	0.506029	0.115847	4.36809	1.25e-05	0.00013037
AC009041.4	7.08297	0.160485	0.534023	0.300521	0.76378	0.865943
AC009052.1	1.12714	-1.69374	1.2199	-1.38843	0.165006	NA
AC009053.1	97.9684	0.0349074	0.172392	0.202488	0.839535	0.912885
AC009053.2	2.4511	0.429741	0.8143	0.527742	0.597678	0.752854
AC009054.2	3.4195	-1.21986	0.671177	-1.81749	0.0691428	0.172011
AC009060.1	2.57779	0.813632	1.08913	0.747049	0.455034	0.642103
AC009061.2	96.6265	-0.37136	0.127347	-2.91612	0.00354419	0.0160532
AC009065.1	59.7767	-0.329217	0.164388	-2.00269	0.0452111	0.124285
AC009065.2	1.71545	0.784067	0.932861	0.840498	0.400629	NA
AC009065.4	8.24869	0.734715	0.452798	1.62261	0.104673	0.234605
AC009065.5	12.4434	-0.0738382	0.468815	-0.1575	0.874851	0.932842
AC009065.7	0.624632	0.947422	1.53717	0.616341	0.537669	NA
AC009065.8	1.87243	-1.4581	0.873876	-1.66855	0.0952074	NA
AC009075.1	1.03478	-1.09442	1.33602	-0.819168	0.412691	NA
AC009078.3	16.7768	0.168647	0.366917	0.459632	0.64578	0.787467
AC009084.1	0.644372	1.36182	1.59391	0.854391	0.392888	NA
AC009084.3	0.45221	0.432888	1.75082	0.247249	0.804716	NA
AC009086.2	6.11104	0.372897	0.556147	0.6705	0.502539	0.679866
AC009088.1	5.3422	0.0113949	0.546039	0.0208683	0.983351	0.992286
AC009088.2	0.616759	1.75321	1.6667	1.05191	0.292843	NA
AC009090.1	13.5405	-0.0387457	0.336843	-0.115026	0.908425	0.952992
AC009090.4	1.92592	0.430806	1.03479	0.416321	0.677175	0.808727
AC009090.5	2.87282	0.384342	0.800157	0.480333	0.63099	0.777522
AC009090.6	0.478425	-1.0968	2.0197	-0.543049	0.587096	NA
AC009093.3	0.551954	0.92698	1.82171	0.508851	0.610857	NA
AC009093.8	0.347573	1.6558	2.21659	0.747006	0.45506	NA
AC009097.2	1.05311	-1.91137	1.46284	-1.30662	0.191342	NA
AC009097.4	1.01036	-1.42173	1.18954	-1.19519	0.232013	NA
AC009102.1	0.571275	-2.40349	2.00721	-1.19742	0.231141	NA
AC009102.3	0.548868	-3.19407	1.81627	-1.75859	0.0786469	NA
AC009102.4	0.49006	-1.52757	1.84751	-0.826826	0.408336	NA
AC009107.2	31.6801	-0.215821	0.214472	-1.00629	0.314275	0.507072
AC009108.3	3.16891	-0.725782	0.63855	-1.13661	0.255701	0.441144
AC009108.5	2.59122	1.23119	0.868134	1.4182	0.156133	0.313414
AC009113.1	183.761	-0.158101	0.102199	-1.54699	0.121866	0.262052
AC009118.2	8.52757	0.186392	0.462539	0.402976	0.686966	0.814879
AC009118.3	31.8368	0.301232	0.235466	1.2793	0.200791	0.374459
AC009119.1	0.512843	-1.68316	1.59095	-1.05796	0.290074	NA
AC009120.1	17.9686	0.568889	0.316242	1.79891	0.0720337	0.177418
AC009120.2	126.329	-0.145374	0.139106	-1.04506	0.295997	0.48691
AC009120.5	2.89758	-1.31559	0.678184	-1.93987	0.0523958	0.139384
AC009121.3	2.02015	-1.48889	0.935551	-1.59145	0.111508	0.245826
AC009123.1	2.24973	-0.0501871	0.82359	-0.0609369	0.951409	0.975558
AC009126.1	61.3492	-0.241527	0.162582	-1.48557	0.137392	0.28589
AC009127.2	0.585362	-0.634702	1.54732	-0.410194	0.681663	NA
AC009133.1	154.624	0.17434	0.123189	1.41522	0.157003	0.314815
AC009133.2	9.77409	-0.576089	0.455128	-1.26577	0.205595	0.380546
AC009133.4	8.55243	0.00180469	0.462647	0.0039008	0.996888	0.998625
AC009139.1	151.616	0.0159116	0.132741	0.119869	0.904587	0.951005
AC009139.2	1.71693	-1.46369	1.15512	-1.26713	0.20511	NA
AC009148.1	19.4957	-0.344696	0.292737	-1.17749	0.238998	0.421474
AC009152.1	0.527683	-2.52378	1.86983	-1.34974	0.1771	NA
AC009152.6	0.695666	0.120292	1.71836	0.0700041	0.94419	NA
AC009159.2	1.27693	2.34159	1.34975	1.73483	0.082771	NA
AC009159.3	8.10307	-0.717766	0.462453	-1.55208	0.120642	0.260321
AC009163.4	2.40274	0.05789	0.897353	0.0645119	0.948563	0.974654
AC009163.6	1.02114	-0.857402	1.41442	-0.606187	0.544391	NA
AC009163.7	73.0217	-0.292268	0.159007	-1.83808	0.0660509	0.166263
AC009166.1	0.594318	0.748704	1.7769	0.421355	0.673496	NA
AC009166.2	6.41862	-0.498379	0.525785	-0.947875	0.343193	0.537372
AC009185.1	2.2502	0.430911	0.856277	0.503238	0.614797	0.76598
AC009220.1	0.971369	-0.337573	1.36489	-0.247326	0.804656	NA
AC009226.1	4.84062	-1.05604	0.517851	-2.03928	0.0414218	0.116307
AC009227.1	0.645341	-1.45138	1.57897	-0.919196	0.357993	NA
AC009228.1	12.7827	0.256586	0.425458	0.603082	0.546454	0.713916
AC009229.4	0.53377	0.288549	2.02196	0.142707	0.886521	NA
AC009242.1	4.92083	0.012111	0.634532	0.0190865	0.984772	0.992708
AC009244.1	3.30214	-0.600788	0.718037	-0.83671	0.402756	0.595992
AC009244.2	5.871	-1.40416	0.563022	-2.49397	0.0126323	0.0453574
AC009245.1	1.57899	2.32414	1.17898	1.97131	0.0486881	NA
AC009264.1	0.622372	0.399634	1.62074	0.246575	0.805237	NA
AC009268.2	0.68797	-0.530275	1.47021	-0.36068	0.718339	NA
AC009268.3	0.372833	-1.62443	2.67552	-0.607143	0.543756	NA
AC009269.4	1.12604	1.67729	1.23114	1.36239	0.173075	NA
AC009269.5	1.62352	-1.75602	1.14765	-1.5301	0.125992	NA
AC009271.1	7.6862	-0.529029	0.981199	-0.539166	0.589772	0.747231
AC009271.2	5.74208	-1.81052	0.996958	-1.81604	0.0693638	0.172431
AC009275.1	15.8101	-0.590929	0.377268	-1.56633	0.11727	0.255129
AC009283.1	47.7518	-0.161157	0.191337	-0.842267	0.399639	0.592945
AC009292.1	0.844765	-1.1088	1.23255	-0.8996	0.368333	NA
AC009299.2	10.4095	-0.649346	0.432367	-1.50184	0.133139	0.279494
AC009299.3	0.516436	-1.01161	1.95192	-0.518264	0.604274	NA
AC009302.1	1.96796	0.25177	0.857804	0.293505	0.769136	0.869785
AC009303.1	1.86911	-2.07936	0.964277	-2.1564	0.0310527	NA
AC009303.2	0.521916	-0.507019	1.78463	-0.284103	0.776332	NA
AC009303.4	27.7104	0.160262	0.264037	0.606968	0.543872	0.712364
AC009309.1	21.5551	-0.0762945	0.277258	-0.275175	0.783182	0.879697
AC009312.1	8.70102	-0.478762	0.376309	-1.27226	0.203282	0.377481
AC009315.1	41.5274	0.043683	0.179581	0.243249	0.807812	0.892835
AC009318.1	75.4475	0.200338	0.164838	1.21536	0.224227	0.404291
AC009318.2	9.21532	-0.165839	0.442419	-0.374845	0.707775	0.828377
AC009318.3	4.91443	0.266371	0.510525	0.521758	0.601839	0.755844
AC009318.4	7.77516	-0.0153668	0.414121	-0.0371071	0.9704	0.985229
AC009362.1	0.425947	-0.350374	1.86345	-0.188024	0.850858	NA
AC009403.1	35.3304	0.108612	0.212767	0.510475	0.609719	0.762008
AC009403.2	17.9346	0.0677547	0.418783	0.16179	0.871472	0.93128
AC009404.1	118.116	-0.552119	0.174953	-3.15582	0.00160047	0.0084053
AC009407.1	5.66169	-0.0796218	0.50948	-0.156281	0.875812	0.933263
AC009480.1	1.23323	-1.58373	1.26141	-1.25553	0.209288	NA
AC009486.1	3.65823	0.848824	0.85045	0.998088	0.318236	0.511202
AC009486.2	11.8899	0.0203307	0.361141	0.0562957	0.955106	0.977197
AC009487.2	13.586	0.311827	0.342688	0.909943	0.362852	0.557546
AC009495.1	1.21921	0.346728	1.26969	0.273081	0.784791	NA
AC009495.2	1.06557	-2.66989	1.34733	-1.98162	0.0475219	NA
AC009495.3	0.502626	-0.483739	2.10271	-0.230055	0.818049	NA
AC009501.1	0.712678	-0.785255	1.60628	-0.488864	0.624938	NA
AC009505.1	1.03276	1.67854	1.26038	1.33177	0.182935	NA
AC009506.1	701.807	-0.301777	0.0814109	-3.70683	0.00020987	0.0015038
AC009509.4	0.383975	1.39911	2.42039	0.578053	0.563228	NA
AC009511.2	2.5848	0.481385	0.768778	0.626168	0.531204	0.702537
AC009522.1	2.04831	-0.160151	0.889661	-0.180013	0.857142	0.922474
AC009533.1	108.054	0.0123949	0.18347	0.0675579	0.946138	0.97362
AC009533.3	0.66221	-0.525765	1.5568	-0.337722	0.735573	NA
AC009533.4	3.05665	-0.0097044	0.727791	-0.0133341	0.989361	0.994858
AC009542.2	3.97651	-0.636162	0.725354	-0.877036	0.380467	0.574248
AC009549.1	69.7397	2.23326	0.242949	9.1923	3.85e-20	5.52e-18
AC009560.1	5.1661	-0.420559	0.526287	-0.799105	0.424229	0.614555
AC009560.4	0.949658	0.161589	1.2907	0.125195	0.900369	NA
AC009562.1	0.806806	0.644837	1.41005	0.457315	0.647445	NA
AC009570.1	16.9324	-0.0026811	0.321763	-0.0083325	0.993352	0.997162
AC009630.1	13.0476	-0.109962	0.328602	-0.334638	0.737898	0.848914
AC009630.2	0.434031	1.78106	2.38344	0.747263	0.454905	NA
AC009630.3	1.68879	-0.104272	0.886451	-0.117629	0.906362	NA
AC009630.4	2.46961	0.536887	0.861944	0.62288	0.533364	0.703805
AC009646.2	1.61531	0.691114	0.948838	0.72838	0.466381	NA
AC009686.2	68.2327	0.771105	0.163737	4.70941	2.48e-06	3.19e-05
AC009690.1	27.6713	0.81817	0.258206	3.16868	0.00153134	0.00809405
AC009690.2	374.207	-1.20175	0.121067	-9.92628	3.2e-23	6.75e-21
AC009704.2	1.97387	-0.924649	1.02743	-0.899965	0.368139	0.562622
AC009716.2	2.1522	-2.01996	1.39724	-1.44568	0.148267	0.301719
AC009731.1	1.29563	-0.906918	1.1454	-0.791792	0.428482	NA
AC009754.1	0.645896	0.596502	1.74921	0.341013	0.733094	NA
AC009754.2	5.27365	-0.69838	0.529457	-1.31905	0.187152	0.356279
AC009779.1	1.74645	0.645415	0.956775	0.674574	0.499947	NA
AC009779.2	322.31	-0.12052	0.0881066	-1.36789	0.171347	0.334501
AC009779.3	45.14	-0.271841	0.201464	-1.34933	0.177231	0.342528
AC009802.1	14.2858	0.114615	0.333715	0.343451	0.731259	0.844569
AC009812.1	156.346	0.141641	0.120525	1.1752	0.239914	0.42276
AC009812.4	7.03088	1.00989	0.569032	1.77475	0.0759384	0.184661
AC009831.1	24.2918	0.0781055	0.269314	0.290017	0.771804	0.871859
AC009878.1	17.7151	-0.475002	0.325797	-1.45797	0.144849	0.296549
AC009878.2	1.89168	0.18814	1.03975	0.180948	0.856409	NA
AC009879.3	7.42727	0.018558	0.445843	0.0416246	0.966798	0.98311
AC009879.4	2.25822	-2.97261	0.986319	-3.01384	0.0025796	0.0123846
AC009899.1	4.24647	-0.652056	0.693335	-0.940462	0.34698	0.541336
AC009902.2	10.9867	0.754855	0.404184	1.8676	0.0618173	0.158222
AC009902.3	12.5104	1.04274	0.417233	2.49918	0.012448	0.0448608
AC009908.1	0.513564	-0.0364775	1.78255	-0.0204637	0.983673	NA
AC009927.1	0.542338	0.234561	1.68447	0.139249	0.889253	NA
AC009948.1	2.74085	1.22487	0.838995	1.45992	0.144311	0.295791
AC009948.2	3.7918	0.553659	0.693201	0.7987	0.424464	0.61476
AC009948.3	3.81938	0.325316	0.700707	0.464269	0.642455	0.785007
AC009948.4	1.174	-0.0115188	1.41506	-0.0081402	0.993505	NA
AC009950.1	4.36529	-0.33338	0.595222	-0.560094	0.575415	0.736433
AC009951.4	1.22408	-2.35211	1.58929	-1.47997	0.138881	NA
AC009951.6	15.7151	-0.476787	0.305986	-1.5582	0.119186	0.258315
AC009955.1	1.30394	1.06593	1.21086	0.880309	0.378692	NA
AC009955.2	2.49842	-0.897344	0.780951	-1.14904	0.25054	0.435124
AC009955.3	5.45719	-0.703109	0.500695	-1.40427	0.160239	0.319602
AC009955.4	37.3619	-0.557	0.21932	-2.53966	0.0110959	0.0408035
AC009961.1	23.8799	-0.469679	0.246981	-1.90168	0.0572135	0.149112
AC009961.3	2.51693	-0.518751	0.740091	-0.700928	0.483348	0.664976
AC009961.4	7.51907	-0.0634438	0.533264	-0.118973	0.905297	0.951351
AC009962.1	5.73921	-0.0917561	0.463079	-0.198144	0.842933	0.915216
AC009967.2	1.6395	-0.517073	1.10504	-0.467924	0.639839	NA
AC009974.1	4.6303	0.655448	0.638733	1.02617	0.304812	0.497141
AC009975.2	2.34864	1.62672	0.954963	1.70344	0.0884865	0.206514
AC009996.1	5.51452	0.0828035	0.635541	0.130288	0.896338	0.94601
AC009997.1	0.748149	2.00134	1.65443	1.20969	0.226399	NA
AC010092.1	6.39745	-0.0363847	0.435598	-0.0835281	0.933432	0.966609
AC010132.4	5.19716	0.252152	0.553719	0.455379	0.648836	0.789241
AC010136.1	3.81249	-0.528559	0.632381	-0.835823	0.403254	0.596361
AC010148.1	0.570206	-0.225362	1.5749	-0.143096	0.886214	NA
AC010163.1	2.82451	-1.20018	0.813626	-1.4751	0.140185	0.289768
AC010163.3	0.78966	-0.932992	1.49807	-0.622796	0.533419	NA
AC010168.2	313.672	-0.688383	0.112526	-6.11752	9.5e-10	2.76e-08
AC010173.1	1.8408	-0.140733	1.1389	-0.123569	0.901656	NA
AC010175.1	7.19666	-0.0698779	0.432814	-0.16145	0.871739	0.93128
AC010186.2	16.9783	0.0848919	0.305704	0.277693	0.781248	0.878202
AC010186.3	26.9988	-0.273772	0.23682	-1.15603	0.247667	0.431837
AC010197.2	0.786586	2.98132	1.59226	1.87239	0.0611531	NA
AC010198.1	0.955372	-0.337013	1.32609	-0.25414	0.799388	NA
AC010198.2	16.4966	1.10593	0.388232	2.84863	0.00439072	0.0190757
AC010200.1	1.06915	1.50129	1.29902	1.15571	0.247801	NA
AC010201.1	4.23931	-0.163566	0.6613	-0.247339	0.804646	0.891177
AC010201.2	18.8395	-0.16386	0.290411	-0.564234	0.572595	0.734347
AC010201.3	4.04738	0.330808	0.670031	0.49372	0.621504	0.771493
AC010203.1	16.7133	-0.268909	0.295927	-0.9087	0.363508	0.558069
AC010203.2	1.08984	2.29182	1.38094	1.6596	0.0969941	NA
AC010205.1	1.24196	-0.774898	1.06322	-0.728823	0.46611	NA
AC010207.1	49.5328	-0.131744	0.197795	-0.666066	0.505369	0.682185
AC010210.1	52.9957	-0.175501	0.161884	-1.08412	0.278313	0.467813
AC010223.1	0.334303	0.461819	2.49063	0.185423	0.852898	NA
AC010226.1	21.9133	0.00915498	0.332309	0.0275496	0.978021	0.989297
AC010240.3	0.655117	1.52416	1.50703	1.01137	0.311841	NA
AC010245.2	6.83365	0.798196	0.469323	1.70074	0.0889918	0.207281
AC010247.2	6.45366	1.27823	0.502156	2.54548	0.0109129	0.0402527
AC010251.1	0.394415	-1.59177	2.03083	-0.783802	0.433156	NA
AC010255.3	0.465557	0.325414	2.13307	0.152556	0.878748	NA
AC010261.2	0.498835	0.0985865	1.90944	0.0516312	0.958823	NA
AC010266.2	2.69073	-0.214919	0.787074	-0.273061	0.784807	0.880666
AC010267.1	1.58668	1.28112	1.13508	1.12866	0.259042	NA
AC010271.2	2.01018	0.00981272	0.991369	0.00989815	0.992103	0.996524
AC010273.2	17.658	-0.688214	0.26444	-2.60254	0.00925366	0.0351709
AC010285.1	0.66966	-2.76384	1.61632	-1.70996	0.0872741	NA
AC010285.3	1.34253	-0.599112	1.25128	-0.478798	0.632082	NA
AC010306.1	2.37703	-1.41814	0.800981	-1.7705	0.0766433	0.185785
AC010319.1	0.699151	1.19214	1.76474	0.675531	0.499339	NA
AC010319.3	4.08794	-2.74686	0.829295	-3.31228	0.00092537	0.00530199
AC010319.5	1281.71	-0.53974	0.0844917	-6.38809	1.68e-10	5.82e-09
AC010320.1	2.06043	0.919963	1.09147	0.842868	0.399302	0.59257
AC010320.2	0.617681	0.71828	1.50151	0.478373	0.632385	NA
AC010320.3	2.91287	-0.254922	0.671038	-0.379893	0.704025	0.826191
AC010323.1	2.18782	0.0935506	0.816077	0.114635	0.908735	0.953224
AC010325.1	2.75677	0.272351	0.710511	0.383318	0.701484	0.824514
AC010326.1	2.165	0.740274	0.889457	0.832276	0.405253	0.597689
AC010326.3	1.94391	0.089228	0.91828	0.0971687	0.922592	0.960492
AC010326.4	109.207	-0.131772	0.139658	-0.943537	0.345406	0.539722
AC010327.4	0.524079	-2.18955	2.3348	-0.93779	0.348352	NA
AC010327.5	12.1863	0.42277	0.375819	1.12493	0.260619	0.447145
AC010327.6	19.6333	1.12191	0.311952	3.59642	0.00032263	0.00215528
AC010327.7	4.57076	-0.711472	0.645818	-1.10166	0.270609	0.458904
AC010327.8	4.13299	1.64977	0.643131	2.56523	0.0103109	0.0383459
AC010329.1	0.492501	0.9851	1.83558	0.536669	0.591496	NA
AC010329.5	0.656999	-0.261222	1.66643	-0.156755	0.875438	NA
AC010331.1	36.754	-0.353519	0.250956	-1.40869	0.158927	0.317812
AC010332.1	5.64845	-0.753205	0.614615	-1.22549	0.22039	0.399378
AC010332.3	3.85655	0.59935	0.699422	0.856921	0.391489	0.585158
AC010333.3	1.66992	-0.329374	1.04402	-0.315487	0.752392	NA
AC010335.1	0.47249	0.136623	1.87348	0.0729246	0.941866	NA
AC010335.3	0.588261	-0.606085	1.54957	-0.39113	0.695701	NA
AC010336.1	6.88802	-0.412194	0.449933	-0.916123	0.359602	0.554405
AC010336.2	2.48153	1.10641	0.796924	1.38835	0.16503	0.326045
AC010336.4	1.80436	-0.11937	0.980089	-0.121795	0.903061	NA
AC010336.5	4.10209	0.480944	0.739514	0.650351	0.515465	0.690138
AC010336.6	1.63608	0.732165	1.23474	0.592973	0.553199	NA
AC010336.8	50.2815	-0.235626	0.223406	-1.0547	0.291563	0.482039
AC010342.1	1.35269	-0.183772	1.12886	-0.162794	0.870681	NA
AC010343.1	6.25737	-0.251491	0.475015	-0.529438	0.596502	0.752073
AC010359.2	10.1796	-0.237054	0.362388	-0.654145	0.513018	0.688404
AC010359.3	1.5323	-0.3071	1.06836	-0.287449	0.773769	NA
AC010374.2	0.532906	0.509451	2.01338	0.253032	0.800243	NA
AC010401.1	1.76571	0.137019	0.990875	0.138281	0.890018	NA
AC010406.1	91.1749	0.525659	0.171438	3.06618	0.00216816	0.0107645
AC010422.1	5.0616	-0.466975	0.625544	-0.74651	0.455359	0.642371
AC010422.2	5.63047	0.0155258	0.480018	0.0323442	0.974198	0.987602
AC010422.3	0.406483	-0.563041	1.97784	-0.284674	0.775894	NA
AC010422.4	1.20381	-1.3794	1.21956	-1.13107	0.258025	NA
AC010422.8	112.422	-0.23474	0.163983	-1.43149	0.15229	0.30743
AC010424.1	1.13229	1.59953	1.319	1.21268	0.225251	NA
AC010424.2	0.685749	0.0708856	1.55846	0.0454844	0.963721	NA
AC010425.1	0.651664	-0.606259	1.54023	-0.393616	0.693865	NA
AC010435.1	3.05494	-0.691333	0.715129	-0.966726	0.333681	0.527678
AC010460.3	0.478737	-1.09768	2.05761	-0.533474	0.593706	NA
AC010463.3	11.1454	-0.613513	0.381069	-1.60998	0.107403	0.238916
AC010468.1	25.1752	-0.812979	0.239513	-3.3943	0.00068804	0.00414788
AC010478.1	151.628	0.919814	0.202967	4.53183	5.85e-06	6.71e-05
AC010487.1	42.3568	0.0463028	0.222413	0.208184	0.835085	0.909873
AC010487.2	1.05134	0.599144	1.32522	0.452108	0.651191	NA
AC010491.1	27.082	-0.285071	0.267536	-1.06554	0.28663	0.476928
AC010491.2	0.556291	-1.09104	1.81263	-0.601913	0.547232	NA
AC010501.2	41.1953	-0.177337	0.194462	-0.911937	0.361802	0.556639
AC010503.1	0.322719	0.622609	2.49089	0.249954	0.802623	NA
AC010503.2	0.928007	-2.56806	1.4634	-1.75486	0.0792825	NA
AC010503.4	12.9765	-0.525127	0.376549	-1.39458	0.163143	0.323429
AC010504.1	21.5035	-0.31267	0.263953	-1.18457	0.236189	0.417925
AC010530.1	4.35364	-1.05037	0.629459	-1.66869	0.0951787	0.217937
AC010531.4	0.493033	1.79869	1.96313	0.916232	0.359545	NA
AC010531.6	22.2559	-0.566143	0.247648	-2.28608	0.0222495	0.0711335
AC010533.1	3.23015	-0.310179	0.781271	-0.397018	0.691354	0.817792
AC010536.1	11.4525	0.113145	0.375656	0.301193	0.763268	0.865658
AC010536.2	1.99355	-0.001933	0.886495	-0.0021805	0.99826	0.999095
AC010536.3	2.28288	-0.215306	0.878212	-0.245164	0.80633	0.892084
AC010538.1	15.0055	-0.0047685	0.364148	-0.0130949	0.989552	0.995006
AC010542.1	1.58887	-0.547517	1.28449	-0.426253	0.669923	NA
AC010542.4	1.64751	-0.442267	1.0234	-0.432156	0.665628	NA
AC010542.5	19.9356	-0.285742	0.281228	-1.01605	0.309605	0.502427
AC010547.1	8.8708	-0.0639789	0.396628	-0.161307	0.871852	0.931328
AC010547.4	7.18404	-0.419618	0.463329	-0.90566	0.365116	0.559357
AC010551.3	0.444651	0.685102	1.90792	0.359083	0.719533	NA
AC010598.1	0.542966	-0.748556	1.70716	-0.43848	0.661038	NA
AC010605.1	0.366508	-1.00397	2.30241	-0.436051	0.6628	NA
AC010608.2	1.34139	1.18789	1.2099	0.981806	0.326195	NA
AC010615.1	23.364	0.546998	0.278612	1.9633	0.0496119	0.133806
AC010615.2	20.6328	0.504325	0.285421	1.76695	0.0772363	0.186809
AC010618.3	43.6031	0.276601	0.194686	1.42076	0.155387	0.312552
AC010623.1	15.2103	0.427983	0.421828	1.01459	0.310302	0.503132
AC010624.1	35.1563	-0.163559	0.209625	-0.780245	0.435247	0.624689
AC010624.2	5.59158	0.0483018	0.550927	0.0876737	0.930136	0.964761
AC010624.3	11.2896	-0.061756	0.367521	-0.168034	0.866557	0.92826
AC010624.5	6.02048	-0.327069	0.476098	-0.686978	0.492096	0.671662
AC010632.1	4.20796	-0.0288915	0.62583	-0.0461651	0.963179	0.981826
AC010632.2	3.71967	-0.0920062	0.648234	-0.141933	0.887133	0.940105
AC010642.2	214.867	-0.0890561	0.107146	-0.831162	0.405882	0.598079
AC010643.1	12.0985	-0.823402	0.306713	-2.6846	0.00726165	0.0288595
AC010653.1	3.05684	0.692203	0.809066	0.855558	0.392242	0.585789
AC010653.2	3.17788	0.803889	0.713006	1.12746	0.259546	0.445936
AC010653.3	1.47234	-0.407314	0.946525	-0.430326	0.666958	NA
AC010654.1	28.7357	0.0665002	0.229661	0.289559	0.772154	0.872075
AC010655.2	0.595162	0.180008	1.42303	0.126496	0.899339	NA
AC010680.1	4.67958	1.28589	0.595596	2.159	0.0308499	0.0922528
AC010680.2	8.76202	0.681826	0.431337	1.58073	0.113941	0.249871
AC010680.3	2.51506	1.29762	0.765206	1.69578	0.0899277	0.208829
AC010680.4	2.28334	0.806161	0.902429	0.893324	0.371684	0.566121
AC010680.5	1.0704	0.870568	1.41443	0.61549	0.538231	NA
AC010719.1	12.1657	-0.724573	0.389202	-1.86169	0.0626472	0.159759
AC010727.1	1.14533	2.40053	1.70641	1.40677	0.159496	NA
AC010729.1	9.61232	0.00938799	0.381251	0.0246242	0.980355	0.990557
AC010729.2	2.79974	0.614661	0.700464	0.877505	0.380212	0.574052
AC010733.1	0.896787	-0.261089	1.45919	-0.178927	0.857995	NA
AC010735.1	0.740327	1.05452	1.66558	0.633124	0.526653	NA
AC010735.2	8.17795	-0.334722	0.532058	-0.629108	0.529278	0.701226
AC010745.2	1.60461	0.58181	0.874285	0.665469	0.50575	NA
AC010754.1	0.413826	-1.10074	2.2073	-0.49868	0.618005	NA
AC010761.1	1.46785	-1.61278	1.04046	-1.55006	0.121126	NA
AC010761.2	0.551651	-1.04516	1.93575	-0.539922	0.589251	NA
AC010761.4	0.665424	0.729906	1.43713	0.50789	0.611531	NA
AC010761.5	0.707263	1.62502	1.74947	0.928864	0.35296	NA
AC010776.2	0.610751	-0.647948	1.77049	-0.365971	0.714387	NA
AC010789.2	1.60596	0.0467021	1.02543	0.0455438	0.963674	NA
AC010809.1	1.45617	0.272667	1.03446	0.263584	0.792101	NA
AC010809.2	3.07145	1.29157	0.892128	1.44774	0.14769	0.300703
AC010809.3	0.39356	0.490708	1.93954	0.253002	0.800267	NA
AC010834.1	0.59996	-0.90348	1.6545	-0.546075	0.585014	NA
AC010834.3	13.7344	-0.315258	0.39246	-0.803287	0.421809	0.612322
AC010857.1	0.555681	2.1831	1.45176	1.50376	0.132644	NA
AC010864.1	51.9297	-0.597573	0.18449	-3.23906	0.00119924	0.00661234
AC010883.1	8.73715	-0.593538	0.405797	-1.46265	0.143563	0.294808
AC010883.3	6.58032	0.226188	0.528412	0.428051	0.668614	0.803283
AC010884.1	0.496416	0.335125	1.76746	0.189608	0.849616	NA
AC010894.2	41.333	-0.387881	0.197645	-1.96251	0.0497032	0.133974
AC010894.3	1.70466	0.00796435	1.34808	0.00590794	0.995286	NA
AC010896.1	29.4338	2.02928	0.273602	7.41691	1.2e-13	6.92e-12
AC010900.1	2.75777	-0.465144	0.65855	-0.706316	0.479992	0.662194
AC010904.2	10.412	0.632821	0.488634	1.29508	0.195292	0.367033
AC010913.1	18.8189	-0.0893558	0.30086	-0.297001	0.766466	0.867833
AC010928.1	3.76223	-0.353081	0.649347	-0.543748	0.586615	0.745032
AC010931.2	40.1626	0.5021	0.292879	1.71436	0.0864627	0.202891
AC010931.3	0.755839	-0.673639	1.60099	-0.420764	0.673927	NA
AC010969.2	79.2897	0.146545	0.154621	0.947768	0.343248	0.537372
AC010973.2	57.5303	-0.0526466	0.202689	-0.259741	0.795063	0.885986
AC010975.1	3.06101	1.17488	0.845565	1.38946	0.164692	0.325546
AC010976.1	1.54141	-1.34551	1.04181	-1.29151	0.196525	NA
AC010978.1	0.988159	-2.00047	1.34911	-1.48281	0.138125	NA
AC010980.1	3.86	0.0149017	0.737659	0.0202013	0.983883	0.9923
AC010991.1	1.72649	0.679425	1.09808	0.61874	0.536088	NA
AC010996.1	6.1591	0.0877797	0.511093	0.171749	0.863635	0.926728
AC010997.3	3.25147	-0.224465	0.774358	-0.289872	0.771914	0.87194
AC010997.4	21.1925	-0.145694	0.290378	-0.501739	0.615851	0.766774
AC010997.5	9.26999	-0.366623	0.428778	-0.855042	0.392528	0.586064
AC010999.1	2.40272	-1.28264	0.869693	-1.47482	0.14026	0.289864
AC010999.2	11.9968	0.0239661	0.387359	0.0618706	0.950666	0.975357
AC011005.1	7.6932	0.083946	0.425342	0.197361	0.843545	0.915345
AC011008.1	5.07715	-0.694728	0.523999	-1.32582	0.184899	0.353307
AC011008.2	52.7702	0.0663977	0.247797	0.267952	0.788736	0.882916
AC011029.1	1.14546	1.987	1.39066	1.42882	0.153056	NA
AC011043.1	41.7678	-0.152542	0.202955	-0.751607	0.452288	0.639724
AC011124.2	0.777671	0.656655	1.46122	0.449387	0.653153	NA
AC011199.1	3.77024	-0.963257	0.734418	-1.31159	0.189657	0.35947
AC011239.2	0.4771	0.275592	1.88733	0.146022	0.883904	NA
AC011270.2	29.1873	-0.569638	0.300758	-1.89401	0.0582236	0.151008
AC011287.2	0.766381	0.901697	1.4023	0.643015	0.520214	NA
AC011290.1	3.49265	-1.60237	0.71251	-2.24891	0.0245182	0.0765679
AC011298.1	1.31377	0.0418423	1.31217	0.0318878	0.974562	NA
AC011306.1	1.25157	1.64177	1.29516	1.26762	0.204934	NA
AC011322.1	5.30623	-0.435245	0.534224	-0.814723	0.415231	0.60675
AC011330.1	14.2179	0.513072	0.4004	1.2814	0.200053	0.373477
AC011330.2	5.9305	-0.387973	0.495276	-0.783347	0.433423	0.622927
AC011337.1	4.41818	0.166233	0.634954	0.261803	0.793474	0.885073
AC011346.1	78.5958	0.0329974	0.154175	0.214025	0.830527	0.907005
AC011365.1	1.19714	0.862909	1.23732	0.697399	0.485553	NA
AC011365.2	0.541176	-1.91049	1.66054	-1.15053	0.249927	NA
AC011369.2	0.682909	-0.478875	1.58464	-0.302198	0.762501	NA
AC011370.1	8.93217	-0.44055	0.477958	-0.921734	0.356667	0.551337
AC011374.1	0.583496	-0.489634	1.59796	-0.306412	0.759291	NA
AC011374.2	7.63926	-0.585638	0.419448	-1.39621	0.162651	0.322799
AC011375.1	0.36667	-0.0598229	2.01427	-0.0296995	0.976307	NA
AC011379.1	0.898226	1.30998	1.56441	0.837365	0.402387	NA
AC011379.2	1.09338	-0.779928	1.28477	-0.607059	0.543812	NA
AC011405.1	2.12638	0.461488	1.0414	0.443142	0.657663	0.795559
AC011407.1	0.717034	1.67031	1.53472	1.08835	0.276441	NA
AC011411.1	5.75449	-0.299935	0.546572	-0.548757	0.583172	0.742598
AC011416.3	0.543992	0.0600269	1.80406	0.0332733	0.973457	NA
AC011416.4	10.4796	-0.142372	0.362381	-0.392879	0.694409	0.819691
AC011444.1	4.66144	0.0210303	0.555546	0.0378552	0.969803	0.984885
AC011445.1	10.9871	0.293881	0.379544	0.774299	0.438754	0.627763
AC011445.2	3.21665	-1.51378	0.785563	-1.92699	0.0539803	0.142484
AC011446.1	0.582386	0.679239	1.54626	0.439277	0.66046	NA
AC011446.2	4.09817	0.606863	0.632641	0.959254	0.337431	0.53186
AC011446.3	1.04417	-0.731172	1.60171	-0.456495	0.648034	NA
AC011447.3	19.2203	-0.0673744	0.283658	-0.23752	0.812254	0.895191
AC011447.6	3.92642	-0.0405701	0.687681	-0.0589955	0.952956	0.976507
AC011447.7	12.7398	-0.246972	0.340329	-0.725688	0.46803	0.652344
AC011448.1	7.7261	0.584845	0.47017	1.2439	0.213536	0.390932
AC011450.1	19.5664	-0.090385	0.271016	-0.333505	0.738753	0.849553
AC011451.3	3.66936	-1.2093	0.855595	-1.4134	0.157538	0.315694
AC011451.4	1.31283	-0.0552416	1.02732	-0.0537723	0.957117	NA
AC011458.2	1.54108	-1.00725	1.11088	-0.906708	0.364561	NA
AC011460.1	2.14718	1.67503	0.937084	1.7875	0.0738574	0.180999
AC011461.1	1.3147	0.410708	0.90278	0.454937	0.649154	NA
AC011462.2	2.79213	-0.499018	0.870487	-0.573264	0.566466	0.729671
AC011462.3	0.755469	0.59596	1.77539	0.335679	0.737113	NA
AC011462.4	22.2834	-0.480357	0.313385	-1.5328	0.125326	0.267266
AC011462.5	11.6774	-0.239366	0.366823	-0.652539	0.514053	0.689011
AC011466.1	15.819	-0.625439	0.310078	-2.01704	0.0436915	0.121063
AC011466.2	3.11595	-1.11561	0.627153	-1.77885	0.0752646	0.183432
AC011466.4	3.01313	0.437222	0.779379	0.560988	0.574806	0.735981
AC011468.1	27.8031	-0.0899084	0.215656	-0.416907	0.676746	0.808543
AC011468.4	1.00143	2.93418	1.29601	2.26401	0.0235733	NA
AC011468.5	100.156	-0.486562	0.1608	-3.02589	0.00247906	0.0120376
AC011472.1	20.3049	-0.23257	0.274006	-0.848777	0.396005	0.589494
AC011472.2	2.96133	-0.868309	0.684759	-1.26805	0.20478	0.379436
AC011472.3	0.484196	1.12016	2.0719	0.540641	0.588755	NA
AC011472.4	27.1878	-0.599494	0.230964	-2.59561	0.00944232	0.0357285
AC011472.5	7.01311	-1.38529	0.482684	-2.86997	0.00410514	0.0180544
AC011474.1	7.99762	0.343384	0.408966	0.839641	0.40111	0.594322
AC011474.2	0.659744	-0.583261	1.52212	-0.383189	0.70158	NA
AC011474.4	0.860813	-1.55223	1.69312	-0.916782	0.359257	NA
AC011476.2	1.46863	-0.749157	1.04891	-0.714221	0.47509	NA
AC011476.3	5.9139	1.17283	0.6519	1.79909	0.0720048	0.177418
AC011477.1	26.2341	-0.0056598	0.241319	-0.0234535	0.981289	0.99125
AC011477.2	52.0401	-0.152649	0.190203	-0.802557	0.422231	0.61278
AC011477.3	0.812238	0.964325	1.50034	0.642739	0.520394	NA
AC011477.4	2.09247	-0.30097	0.872724	-0.344862	0.730198	0.84364
AC011477.8	2.35832	0.490309	0.748786	0.654805	0.512594	0.688299
AC011479.2	2.44547	-0.922081	0.892326	-1.03334	0.301443	0.49301
AC011479.3	1.3862	-0.192665	1.26141	-0.152738	0.878605	NA
AC011479.4	2.34178	-1.31651	0.774825	-1.6991	0.0893001	0.207872
AC011481.1	10.8246	0.0951533	0.399424	0.238226	0.811706	0.894978
AC011481.2	1.02626	1.44806	1.4417	1.00441	0.315182	NA
AC011481.3	4.83725	3.41566	1.00037	3.4144	0.00063924	0.00390905
AC011484.1	0.408205	1.43429	2.16675	0.661957	0.507999	NA
AC011487.1	5.76269	-0.0389529	0.543546	-0.0716645	0.942869	0.972003
AC011487.4	0.766998	1.79534	1.54677	1.1607	0.245764	NA
AC011491.1	0.674502	-1.72706	1.63439	-1.0567	0.290647	NA
AC011491.2	1.43196	0.803153	0.947302	0.847832	0.396531	NA
AC011491.3	0.759101	0.655888	1.81136	0.362096	0.71728	NA
AC011495.1	2.34104	0.0156836	0.767154	0.0204438	0.983689	0.992296
AC011495.2	0.47958	0.164693	1.8413	0.089444	0.928729	NA
AC011495.3	0.514012	0.100506	2.07528	0.0484302	0.961373	NA
AC011497.2	59.0493	0.286266	0.193944	1.47602	0.139937	0.289405
AC011498.1	3.78723	1.10479	0.666609	1.65732	0.0974545	0.22191
AC011498.2	1.22456	0.644096	1.22667	0.525076	0.599531	NA
AC011498.4	0.414233	1.01837	3.95139	0.257726	0.796618	NA
AC011498.6	10.4604	-1.24691	0.357795	-3.48498	0.00049217	0.00311495
AC011498.7	3.42195	0.805593	0.634444	1.26976	0.204169	0.378577
AC011500.3	1.64909	-0.281499	1.06899	-0.26333	0.792296	NA
AC011503.2	8.88735	-0.418338	0.383804	-1.08998	0.275723	0.465042
AC011503.4	0.536346	1.8792	1.81626	1.03465	0.300832	NA
AC011504.1	114.873	-0.565369	0.14056	-4.02226	5.76e-05	0.0004946
AC011509.2	1.25308	1.34917	1.32194	1.0206	0.307442	NA
AC011509.3	2.83383	-0.202856	0.703388	-0.288399	0.773042	0.872612
AC011511.1	1.56852	0.0223161	0.878757	0.0253951	0.97974	NA
AC011511.2	1.45755	-0.0381218	1.18531	-0.032162	0.974343	NA
AC011511.5	1.59035	-0.59234	1.0133	-0.584566	0.55884	NA
AC011525.1	1.56258	1.63106	1.20788	1.35035	0.176903	NA
AC011586.2	13.5505	-0.495079	0.336485	-1.47133	0.141203	0.291397
AC011603.2	103.99	0.1944	0.187294	1.03794	0.299298	0.490528
AC011611.3	6.93438	1.32301	0.595962	2.21996	0.0264216	0.0812947
AC011611.4	6.81257	-0.285175	0.443732	-0.642674	0.520436	0.694287
AC011625.1	1.04275	0.226539	1.02845	0.220272	0.825659	NA
AC011632.1	0.874327	-0.540247	1.34296	-0.402282	0.687477	NA
AC011676.1	7.22573	-0.734905	0.48476	-1.51602	0.129515	0.273812
AC011676.5	1.07179	1.0813	1.46512	0.73803	0.460496	NA
AC011700.1	22.172	0.0558439	0.363017	0.153833	0.877742	0.93445
AC011726.2	1.00663	-0.478973	1.60731	-0.297997	0.765706	NA
AC011726.3	1.97339	1.15371	1.15369	1.00002	0.317301	0.510174
AC011731.1	0.853086	-2.04539	1.56648	-1.30573	0.191645	NA
AC011752.1	0.823186	-1.36708	1.53242	-0.89211	0.372334	NA
AC011773.1	0.866409	-1.11623	1.2839	-0.869406	0.384625	NA
AC011773.4	3.25593	0.183708	0.721212	0.254721	0.798938	0.887971
AC011815.1	96.181	-0.672844	0.139015	-4.8401	1.3e-06	1.8e-05
AC011815.2	25.1489	-0.222622	0.28095	-0.792391	0.428133	0.618018
AC011815.3	8.0432	-0.49262	0.500357	-0.984537	0.324852	0.518279
AC011816.2	2.46347	0.511737	0.741269	0.690352	0.489973	0.670137
AC011824.1	10.0306	0.588967	0.414821	1.41981	0.155663	0.31289
AC011825.2	0.444199	0.676952	2.01782	0.335486	0.737258	NA
AC011825.4	27.1601	-0.996263	0.258188	-3.85867	0.000114	0.00089199
AC011912.1	57.2384	-0.504996	0.197125	-2.56181	0.0104129	0.0386877
AC011921.1	9.68948	0.731402	0.391135	1.86995	0.0614912	0.157581
AC011933.2	1.34437	-1.01236	1.25164	-0.808828	0.418614	NA
AC011933.3	3.21893	1.72066	0.885732	1.94264	0.0520599	0.138795
AC011939.1	4.00459	-1.51747	0.692537	-2.19117	0.0284391	0.0863695
AC011939.2	1.66272	-0.0445709	1.02253	-0.043589	0.965232	NA
AC011939.3	5.59247	0.463313	0.525803	0.881154	0.378234	0.572381
AC011944.1	1.19448	0.460447	1.2527	0.367563	0.713199	NA
AC011944.2	2.36366	-0.286128	0.934314	-0.306244	0.759419	0.863406
AC011978.2	3.37006	1.28249	0.734001	1.74726	0.0805918	0.192574
AC011979.1	0.647012	-0.424092	1.41224	-0.300297	0.76395	NA
AC012020.1	37.5305	-0.455409	0.215922	-2.10913	0.0349332	0.101583
AC012063.1	69.1194	-0.101739	0.176317	-0.577024	0.563923	0.727966
AC012065.2	2.09051	-1.42687	1.09054	-1.30841	0.190736	0.36077
AC012065.3	1.85492	-0.676334	0.879308	-0.769166	0.441795	NA
AC012065.4	2.04274	0.618566	0.893294	0.692456	0.488651	0.669392
AC012065.5	9.84157	0.433459	0.450583	0.961996	0.336052	0.530259
AC012066.1	0.930319	-0.4772	1.11338	-0.428604	0.668212	NA
AC012073.1	5.80686	-0.132196	0.510626	-0.25889	0.79572	0.886174
AC012074.1	10.905	0.0488124	0.382696	0.127549	0.898506	0.947473
AC012085.2	7.84193	1.62041	0.990131	1.63656	0.101723	0.229426
AC012087.2	0.346127	0.346115	2.67057	0.129603	0.89688	NA
AC012101.2	0.636272	-1.32955	1.72489	-0.770804	0.440823	NA
AC012103.1	0.465134	1.06903	1.95015	0.548177	0.58357	NA
AC012123.1	13.3766	0.113739	0.371123	0.306473	0.759245	0.8634
AC012146.1	151.644	-0.267972	0.13236	-2.02457	0.0429114	0.119463
AC012146.3	2.4726	0.787968	1.00082	0.787323	0.431093	0.620859
AC012150.1	0.41138	2.30874	2.09607	1.10146	0.270695	NA
AC012158.1	30.6691	-0.26856	0.2362	-1.137	0.255537	0.441019
AC012158.2	2.00923	-0.705784	0.975486	-0.72352	0.46936	0.653692
AC012170.1	1.5016	-1.34647	1.10011	-1.22395	0.220971	NA
AC012170.2	0.640742	-0.293291	1.80571	-0.162423	0.870972	NA
AC012173.1	3.7363	0.0735712	0.600491	0.122518	0.902488	0.949552
AC012178.1	4.3148	1.10113	0.652084	1.68864	0.0912892	0.211198
AC012181.1	11.7534	-0.0804565	0.421164	-0.191034	0.848499	0.918245
AC012181.2	15.0798	-0.769209	0.356559	-2.15732	0.030981	0.0925125
AC012183.1	0.962617	-1.32943	1.48865	-0.893045	0.371833	NA
AC012184.1	6.61219	0.859798	0.497368	1.72869	0.083864	0.198168
AC012184.3	14.8945	0.0528476	0.333742	0.158349	0.874182	0.932474
AC012184.4	2.30736	0.423478	0.855534	0.494986	0.62061	0.770883
AC012186.2	3.91911	0.0118849	0.70263	0.0169148	0.986505	0.993419
AC012186.3	1.51729	-0.325417	1.00971	-0.322288	0.747235	NA
AC012213.1	39.9591	0.0907621	0.21354	0.425036	0.670811	0.80442
AC012213.2	3.49243	-0.135292	0.790995	-0.171041	0.864192	0.92711
AC012213.3	1.48068	-0.205022	1.1409	-0.179702	0.857387	NA
AC012213.4	18.9679	-0.144331	0.291336	-0.49541	0.620311	0.770637
AC012236.1	0.638455	-1.08715	1.70215	-0.638692	0.523023	NA
AC012254.1	4.22885	-0.284669	0.638253	-0.446012	0.655588	0.794036
AC012254.3	1.79219	0.173466	1.05513	0.164402	0.869415	NA
AC012291.3	10.3093	-0.0764888	0.386629	-0.197835	0.843174	0.91524
AC012301.2	0.649288	-1.09356	1.89525	-0.576997	0.563941	NA
AC012306.2	28.7248	0.487504	0.239701	2.0338	0.0419716	0.117429
AC012306.3	41.6363	-0.0339226	0.203843	-0.166415	0.86783	0.929103
AC012307.1	0.493044	-0.49954	1.82372	-0.273913	0.784151	NA
AC012309.1	3.06523	0.318797	0.703159	0.453379	0.650276	0.790267
AC012309.2	1.40774	1.26285	1.19354	1.05807	0.290022	NA
AC012313.1	192.343	0.16704	0.0989863	1.6875	0.0915066	0.211608
AC012313.10	10.0686	-0.0360537	0.436988	-0.082505	0.934245	0.96706
AC012313.2	63.6686	0.323209	0.173537	1.86248	0.062535	0.159526
AC012313.3	4.25623	0.894946	0.564074	1.58657	0.112609	0.247613
AC012313.4	7.6769	-0.76729	0.458798	-1.67239	0.0944469	0.216737
AC012313.5	69.1015	0.0814849	0.183773	0.4434	0.657476	0.795484
AC012313.6	86.5119	-0.148977	0.152428	-0.977363	0.32839	0.521401
AC012313.7	5.25754	-0.257132	0.526962	-0.487953	0.625583	0.774299
AC012313.8	68.6448	-0.602669	0.145307	-4.14756	3.36e-05	0.0003075
AC012313.9	32.8161	-0.138343	0.211413	-0.654371	0.512873	0.688392
AC012349.1	0.80832	1.90945	1.58614	1.20384	0.228653	NA
AC012354.1	177.186	-0.555241	0.134385	-4.13173	3.6e-05	0.00032648
AC012354.10	9.16696	-0.352378	0.410906	-0.857565	0.391133	0.584931
AC012354.2	1.03909	-0.73695	1.28455	-0.573704	0.566168	NA
AC012354.3	1.10316	-0.237041	1.46793	-0.161479	0.871716	NA
AC012354.4	0.719287	-2.36128	1.53856	-1.53473	0.12485	NA
AC012354.7	0.728184	-0.410973	1.49113	-0.275612	0.782846	NA
AC012354.8	0.902814	-0.251316	1.75885	-0.142887	0.88638	NA
AC012354.9	0.990497	0.97257	1.45617	0.667897	0.5042	NA
AC012358.1	8.48542	0.329242	0.433961	0.758691	0.448037	0.636057
AC012358.2	0.424447	0.102396	2.2736	0.0450367	0.964078	NA
AC012358.3	16.5074	-0.505518	0.342146	-1.47749	0.139544	0.288982
AC012360.1	6.60213	1.15215	0.54143	2.12798	0.033339	0.098126
AC012360.2	0.568174	-1.04727	1.79	-0.58507	0.558501	NA
AC012360.3	164.648	-0.145672	0.0920742	-1.58212	0.113623	0.249388
AC012363.1	2.50038	-1.90078	0.798083	-2.38168	0.0172338	0.0582235
AC012366.1	0.918417	-0.514876	1.6845	-0.305654	0.759868	NA
AC012368.1	28.8295	-0.717527	0.246273	-2.91355	0.00357347	0.0161731
AC012378.2	23.0565	0.288734	0.298867	0.966093	0.333998	0.527998
AC012400.1	0.989884	-1.6736	1.42892	-1.17123	0.241506	NA
AC012405.1	0.479614	2.46655	2.25344	1.09457	0.273703	NA
AC012409.3	1.54135	-0.721039	1.06983	-0.673976	0.500327	NA
AC012414.5	56.9382	0.221993	0.21619	1.02684	0.304494	0.496693
AC012417.1	0.44949	0.686203	2.36529	0.290114	0.771729	NA
AC012435.2	1.49762	-0.689722	1.07647	-0.640728	0.5217	NA
AC012435.3	1.9191	-2.35292	1.01502	-2.31811	0.0204434	0.066572
AC012442.1	7.66532	-0.21193	0.500514	-0.423425	0.671985	0.805198
AC012442.2	25.0614	-0.360654	0.242412	-1.48777	0.136811	0.284991
AC012443.2	8.49841	0.893771	0.438667	2.03747	0.0416031	0.116668
AC012445.1	3.39632	0.159853	0.682779	0.234122	0.81489	0.897048
AC012447.1	5.34114	0.315601	0.603886	0.522617	0.601241	0.75552
AC012456.2	2.3305	0.0503287	0.736278	0.0683557	0.945503	0.973321
AC012459.1	0.850911	-1.49906	1.64891	-0.909124	0.363285	NA
AC012464.3	2.22253	-0.122124	1.14121	-0.107013	0.914779	0.956036
AC012467.2	119.443	-0.0241172	0.130108	-0.185363	0.852944	0.920352
AC012470.1	22.384	0.115502	0.255681	0.451743	0.651454	0.790979
AC012485.1	2.18861	-0.624658	0.789683	-0.791024	0.42893	0.618907
AC012485.3	3.96006	-0.805796	0.580829	-1.38732	0.165344	0.326473
AC012494.1	1.25731	-0.196279	1.06756	-0.183859	0.854124	NA
AC012499.1	1.62216	-0.0295961	0.996561	-0.0296983	0.976308	NA
AC012506.2	0.456602	3.16948	4.67232	0.678354	0.497548	NA
AC012506.4	0.3246	-0.445907	2.04081	-0.218496	0.827043	NA
AC012508.1	11.4262	-0.396671	0.356147	-1.11378	0.265372	0.45263
AC012508.2	62.9472	-0.441543	0.19238	-2.29516	0.021724	0.0698285
AC012508.3	1.47994	1.01844	1.2656	0.804703	0.420991	NA
AC012510.1	8.15505	-0.0806461	0.451781	-0.178507	0.858325	0.923228
AC012511.1	2.08639	-0.0719775	0.853443	-0.0843377	0.932788	0.966362
AC012511.2	0.483392	-2.05292	1.70897	-1.20126	0.22965	NA
AC012513.3	141.148	0.210823	0.117623	1.79236	0.0730756	0.179484
AC012555.1	1.53105	-0.181674	0.878147	-0.206883	0.836101	NA
AC012557.1	7.69616	-0.126152	0.425556	-0.29644	0.766894	0.868112
AC012557.2	4.95564	0.559519	0.738375	0.757771	0.448588	0.636407
AC012558.1	1.61517	-0.327692	1.06223	-0.308495	0.757706	NA
AC012569.1	1.43605	1.64512	1.2979	1.26752	0.204968	NA
AC012574.1	2.65889	0.351704	0.774599	0.454047	0.649795	0.78985
AC012588.1	2.76784	-0.971013	0.770783	-1.25977	0.207751	0.383333
AC012603.1	1.46635	-0.0840715	1.16945	-0.07189	0.942689	NA
AC012613.1	0.492466	-2.8891	2.11815	-1.36397	0.172577	NA
AC012613.2	0.975406	-0.222304	1.61317	-0.137806	0.890394	NA
AC012615.1	194.591	-0.193606	0.111222	-1.74073	0.0817314	0.194589
AC012615.2	1.96267	0.204843	0.98339	0.208302	0.834993	0.909873
AC012615.3	0.464047	1.78662	1.871	0.954899	0.339629	NA
AC012615.6	1.16223	0.152835	1.01962	0.149893	0.880849	NA
AC012618.1	3.26125	0.267496	0.79488	0.336524	0.736476	0.8479
AC012618.3	126.187	-0.20856	0.175673	-1.18721	0.235145	0.416944
AC012625.1	0.627312	-1.74219	1.58728	-1.0976	0.27238	NA
AC012629.1	1.26791	1.40166	1.24016	1.13022	0.258382	NA
AC012629.2	4.67892	1.5066	0.613677	2.45504	0.0140868	0.0495204
AC012636.1	2.54678	0.161545	0.872921	0.185063	0.85318	0.920352
AC012640.1	0.549816	2.41172	1.73059	1.39358	0.163444	NA
AC012640.2	47.2092	-0.28495	0.164254	-1.73481	0.0827744	0.196361
AC012640.4	4.39662	-0.512061	0.53688	-0.953771	0.3402	0.534347
AC012645.1	68.8675	-0.0123867	0.181968	-0.0680708	0.945729	0.973468
AC012645.4	0.919703	0.44702	1.68086	0.265947	0.79028	NA
AC012651.1	9.89115	-0.0154312	0.425808	-0.0362397	0.971091	0.985662
AC012653.2	0.460586	-0.489635	1.83751	-0.266467	0.78988	NA
AC012673.1	1.99733	-0.266018	0.833768	-0.319055	0.749685	0.856682
AC012676.1	9.15504	-0.961924	0.452949	-2.12369	0.0336958	0.098999
AC012676.3	4.4531	-1.0551	0.5663	-1.86315	0.062441	0.159393
AC012676.4	2.23286	-0.129879	0.785528	-0.16534	0.868676	0.929564
AC012676.5	16.0382	0.23572	0.33011	0.714066	0.475186	0.658626
AC013267.1	0.682575	-0.489636	1.69601	-0.288699	0.772812	NA
AC013267.2	0.433192	0.360028	2.3355	0.154154	0.877488	NA
AC013270.1	2.90529	-1.04819	0.717075	-1.46175	0.143809	0.295208
AC013275.1	15.103	-0.705547	0.316007	-2.23269	0.0255692	0.0792343
AC013355.1	1.23514	-0.302216	1.28577	-0.235046	0.814173	NA
AC013356.2	0.513903	0.445457	1.99603	0.223171	0.823403	NA
AC013391.3	10.4167	0.478282	0.419329	1.14059	0.254041	0.439369
AC013394.1	30.4179	-0.543432	0.352415	-1.54203	0.123067	0.263765
AC013400.1	4.33511	0.255447	0.592217	0.43134	0.666221	0.801551
AC013403.2	6.92209	-0.361207	0.448228	-0.805856	0.420326	0.611007
AC013437.1	1.6556	0.852471	0.930019	0.916616	0.359344	NA
AC013451.1	0.418613	0.611674	1.95404	0.31303	0.754258	NA
AC013451.2	0.669502	1.74205	1.5949	1.09227	0.274716	NA
AC013460.1	31.6074	-0.0776051	0.22595	-0.343462	0.731251	0.844569
AC013468.1	13.4134	0.00733902	0.320029	0.0229324	0.981704	0.991495
AC013470.2	1.64513	-0.98871	1.16341	-0.849839	0.395414	NA
AC013470.3	0.377015	1.77174	1.72435	1.02748	0.304193	NA
AC013472.1	1.58598	-1.45842	1.20903	-1.20627	0.227712	NA
AC013472.3	5.25377	-0.167127	0.597616	-0.279657	0.779741	0.877246
AC013489.3	0.712908	0.426567	1.58611	0.268939	0.787977	NA
AC013553.3	0.588586	1.29166	1.67579	0.770779	0.440838	NA
AC013553.4	41.4559	0.0138508	0.238905	0.0579759	0.953768	0.976857
AC013562.1	1.59203	1.25033	1.16177	1.07623	0.281826	NA
AC013565.3	4.71315	-0.295809	0.580543	-0.509539	0.610375	0.762661
AC013643.2	10.8536	0.240891	0.430863	0.559089	0.576101	0.736982
AC013643.3	8.47771	0.00339262	0.467423	0.00725814	0.994209	0.997637
AC013652.1	0.444982	-0.970903	2.04155	-0.475571	0.63438	NA
AC013714.1	2.22095	-1.5897	1.02221	-1.55516	0.119908	0.259296
AC013716.1	0.57826	3.20187	4.67187	0.68535	0.493123	NA
AC013724.1	0.728498	0.674226	1.47955	0.455695	0.648609	NA
AC013726.1	38.8916	-0.602067	0.197182	-3.05335	0.002263	0.0111606
AC013727.1	1.21006	-0.217678	1.33871	-0.162603	0.870831	NA
AC013727.2	0.428893	-1.33847	2.49366	-0.536751	0.59144	NA
AC013731.1	27.3871	-0.258826	0.225332	-1.14864	0.250703	0.435181
AC013733.1	0.347567	0.0874311	2.48081	0.035243	0.971886	NA
AC013733.2	277.243	-0.165448	0.121734	-1.3591	0.174114	0.338123
AC015522.1	1.3931	-1.5013	1.00545	-1.49315	0.135397	NA
AC015540.1	9.59813	-0.437505	0.39053	-1.12028	0.262593	0.449494
AC015656.1	3.95538	2.1681	0.826876	2.62204	0.00874053	0.0335819
AC015660.2	0.515704	-0.489636	2.17164	-0.225468	0.821615	NA
AC015660.3	1.68888	0.902796	0.963507	0.93699	0.348764	NA
AC015674.1	17.9915	-0.239954	0.3345	-0.71735	0.473158	0.657229
AC015688.6	0.555644	-0.0514701	1.60593	-0.0320499	0.974432	NA
AC015712.2	5.13009	-0.329329	0.530486	-0.620807	0.534727	0.704884
AC015712.6	96.9098	-0.0055068	0.31376	-0.017551	0.985997	0.993134
AC015720.1	0.73188	2.60043	1.7192	1.51258	0.130386	NA
AC015722.2	0.921386	-2.82136	1.61588	-1.74602	0.0808077	NA
AC015726.1	4.35588	1.41976	0.671456	2.11445	0.0344765	0.100636
AC015726.2	0.770002	0.802624	1.58425	0.506626	0.612417	NA
AC015727.1	2.36431	-1.17604	0.861599	-1.36495	0.172268	0.335814
AC015743.1	0.853001	-0.489636	1.65545	-0.295773	0.767404	NA
AC015795.1	0.887194	-0.816955	1.3339	-0.612457	0.540235	NA
AC015799.1	7.19282	-0.124411	0.516897	-0.240688	0.809797	0.894125
AC015802.1	1.34619	-2.06918	1.106	-1.87087	0.061363	NA
AC015802.3	168.47	-0.277776	0.136024	-2.04211	0.0411411	0.115669
AC015802.4	3.31285	-0.340818	0.635149	-0.536596	0.591547	0.748238
AC015802.5	91.0056	-0.340367	0.158265	-2.15061	0.031507	0.0937906
AC015802.6	175.046	-0.137815	0.137825	-0.999929	0.317345	0.510174
AC015804.1	0.77655	-1.41483	1.57621	-0.897612	0.369392	NA
AC015813.1	276.322	0.00612739	0.167523	0.0365765	0.970823	0.985572
AC015813.4	4.67358	-0.292763	0.503035	-0.581994	0.56057	0.725064
AC015813.5	18.9448	0.379295	0.283873	1.33614	0.181503	0.348643
AC015813.6	96.7769	0.362905	0.187919	1.93117	0.0534614	0.14145
AC015813.7	4.48247	-0.737316	0.567599	-1.29901	0.193941	0.36512
AC015818.10	1.19367	-0.89552	1.19747	-0.747841	0.454556	NA
AC015818.2	2.24817	-0.0500962	0.842633	-0.059452	0.952592	0.976204
AC015845.2	5.32237	-0.807294	0.524796	-1.5383	0.123975	0.2651
AC015849.1	1.78219	3.55677	1.13446	3.13522	0.00171725	NA
AC015849.4	7.76347	-0.59743	0.496211	-1.20398	0.228596	0.409183
AC015849.5	0.981415	0.0977557	1.4905	0.0655858	0.947708	NA
AC015871.1	37.8267	-0.0416237	0.199815	-0.208311	0.834986	0.909873
AC015871.4	291.419	-0.262818	0.0917518	-2.86445	0.00417739	0.0183046
AC015871.5	0.887256	-1.54563	1.73104	-0.892888	0.371917	NA
AC015871.7	7.58866	0.146731	0.483712	0.303343	0.761629	0.864528
AC015883.1	4.99175	-0.511922	0.826496	-0.619388	0.535661	0.70563
AC015908.2	0.414547	-0.489633	2.16214	-0.226458	0.820846	NA
AC015909.2	9.3173	0.169293	0.408128	0.414804	0.678286	0.809457
AC015909.3	0.651212	-1.04853	1.71944	-0.60981	0.541987	NA
AC015909.5	65.7885	-0.500653	0.160547	-3.11842	0.00181826	0.00931706
AC015910.1	0.732783	-0.1477	1.43192	-0.103148	0.917846	NA
AC015912.3	15.6707	0.633378	0.410544	1.54278	0.122885	0.263527
AC015917.2	9.89417	-0.0559323	0.396122	-0.1412	0.887712	0.940405
AC015920.1	1.28162	-0.761348	1.21609	-0.626065	0.531273	NA
AC015921.1	1.53928	-1.1468	1.09748	-1.04494	0.296049	NA
AC015922.3	27.8017	0.117269	0.281547	0.416517	0.677032	0.808727
AC015959.1	0.61556	-1.50673	1.69473	-0.889067	0.373967	NA
AC015961.1	2.07664	-0.344888	0.926351	-0.372308	0.709663	0.829346
AC015961.2	15.2362	0.345493	0.345922	0.998759	0.317912	0.510898
AC015967.1	2.49585	-1.48738	1.07031	-1.38967	0.164628	0.325448
AC015971.1	9.15298	-0.672566	0.455422	-1.4768	0.13973	0.289173
AC015982.2	53.3404	-0.570728	0.18462	-3.09137	0.00199235	0.0100435
AC015983.2	6.27532	0.577368	0.513681	1.12398	0.26102	0.447566
AC015987.1	1.14187	2.36826	1.29101	1.83443	0.0665901	NA
AC016026.1	2.16457	-0.655861	0.823503	-0.796428	0.425783	0.615758
AC016027.1	8.57985	-0.307141	0.467826	-0.656528	0.511485	0.687412
AC016027.2	0.724182	-0.535992	1.52199	-0.352165	0.724714	NA
AC016044.1	41.0891	0.804462	0.238717	3.36994	0.00075186	0.00446357
AC016065.1	163.33	-0.158183	0.0950384	-1.66441	0.0960306	0.219385
AC016074.2	0.509549	-1.6773	2.18012	-0.769363	0.441678	NA
AC016134.1	0.378031	-0.977683	1.78985	-0.546237	0.584903	NA
AC016144.1	2.12761	-0.163433	1.01815	-0.16052	0.872471	0.931644
AC016168.1	3.2677	-0.756064	0.714385	-1.05834	0.289899	0.480606
AC016168.2	8.09285	-0.461954	0.430989	-1.07185	0.283789	0.473606
AC016168.3	5.08361	0.21812	0.594368	0.366979	0.713635	0.831905
AC016168.4	24.6567	-0.0160547	0.261215	-0.0614617	0.950991	0.97537
AC016229.1	7.04971	0.22285	0.423661	0.52601	0.598881	0.753774
AC016229.2	2.23709	-0.101933	0.876493	-0.116296	0.907418	0.952544
AC016252.1	1.0072	-1.39028	1.51643	-0.916813	0.35924	NA
AC016292.1	0.743657	-0.176999	1.89508	-0.093399	0.925587	NA
AC016355.1	35.2705	-0.166905	0.214075	-0.779659	0.435592	0.624933
AC016394.1	145.839	-0.292849	0.117351	-2.49549	0.0125784	0.0452203
AC016394.2	13.4887	0.0690446	0.333068	0.207299	0.835776	0.910258
AC016396.1	2.68081	0.0776049	1.01131	0.0767369	0.938833	0.969451
AC016405.1	2.62858	-0.409842	0.997505	-0.410867	0.68117	0.811186
AC016405.2	2.33273	-0.981643	0.971307	-1.01064	0.312188	0.504794
AC016405.3	111.799	1.08418	0.194237	5.58173	2.38e-08	5.07e-07
AC016526.2	1.25132	0.766088	1.06712	0.717902	0.472818	NA
AC016526.3	2.07944	0.399264	0.901146	0.443062	0.657721	0.795559
AC016542.1	2.44485	-0.394954	0.794766	-0.496944	0.619229	0.769666
AC016556.1	0.516956	-1.64426	2.37547	-0.692182	0.488823	NA
AC016571.1	5.53029	0.0365015	0.5436	0.0671476	0.946464	0.973657
AC016573.1	0.896389	-0.870858	1.09737	-0.793584	0.427438	NA
AC016575.1	2.19873	-3.10573	1.12523	-2.76009	0.00577857	0.0238992
AC016582.1	1.02777	-0.432053	1.29934	-0.332516	0.739499	NA
AC016582.2	14.2279	-0.539814	0.327907	-1.64624	0.0997139	0.22607
AC016582.3	678.236	-0.011029	0.0650121	-0.169645	0.865289	0.927591
AC016583.1	2.59314	1.22139	0.955352	1.27847	0.201083	0.374816
AC016583.2	4.36288	0.872497	0.639	1.36541	0.172124	0.335648
AC016586.1	12.2959	0.685492	0.393139	1.74364	0.0812226	0.193699
AC016588.1	0.469557	2.62419	1.79822	1.45933	0.144475	NA
AC016588.2	12.9538	0.378694	0.359066	1.05466	0.291579	0.482039
AC016590.1	1.28802	0.190266	1.1108	0.171288	0.863997	NA
AC016590.2	10.0963	-0.491609	0.376118	-1.30706	0.191192	0.361455
AC016590.3	39.0677	-0.0274384	0.258094	-0.106312	0.915335	0.956412
AC016590.4	16.9863	0.237477	0.352504	0.673686	0.500511	0.678215
AC016596.1	78.4873	-0.0316017	0.151751	-0.208247	0.835036	0.909873
AC016596.3	0.467089	-0.933445	1.88832	-0.494327	0.621075	NA
AC016597.1	2.35526	-0.186758	0.89667	-0.20828	0.835011	0.909873
AC016597.2	1.35245	2.08746	1.2251	1.70391	0.088397	NA
AC016629.3	1.8645	0.721604	1.00587	0.71739	0.473133	NA
AC016700.3	1.29977	-0.450997	1.4127	-0.319245	0.74954	NA
AC016705.2	137.902	-0.262778	0.12812	-2.05102	0.0402647	0.113625
AC016712.1	0.593389	1.04365	1.67625	0.622614	0.533539	NA
AC016717.1	5.89561	-0.848838	0.525015	-1.61679	0.105924	0.236694
AC016717.2	218.82	0.344313	0.14488	2.37655	0.0174756	0.058902
AC016722.2	1.36521	-0.210867	1.18032	-0.178653	0.85821	NA
AC016723.1	44.85	0.291422	0.193678	1.50467	0.132409	0.278317
AC016727.1	87.3971	-0.133204	0.148855	-0.894853	0.370866	0.565351
AC016734.1	1.22182	-0.810577	1.21997	-0.664425	0.506418	NA
AC016737.1	6.1551	0.397741	0.513864	0.774021	0.438918	0.627891
AC016738.1	1.63729	-0.963975	1.04564	-0.921895	0.356583	NA
AC016739.1	9.20014	-0.196755	0.360706	-0.545473	0.585428	0.744257
AC016745.1	4.91764	-2.33299	0.602781	-3.87038	0.00010866	0.0008572
AC016745.2	0.443804	-2.85202	2.17228	-1.31292	0.189211	NA
AC016747.1	200.642	-0.0120488	0.130024	-0.0926659	0.926169	0.962618
AC016747.3	1.08273	0.633435	1.44762	0.43757	0.661698	NA
AC016747.4	2.57707	1.11823	0.875422	1.27736	0.201475	0.375217
AC016769.1	0.369087	1.37716	2.15922	0.637803	0.523602	NA
AC016773.1	7.61122	-0.153254	0.46479	-0.329726	0.741607	0.851302
AC016821.1	34.2328	-0.745449	0.199584	-3.73501	0.00018771	0.00136677
AC016831.1	6.65682	-0.277748	0.559882	-0.496084	0.619835	0.770254
AC016831.3	0.61996	-1.02096	1.58075	-0.64587	0.518363	NA
AC016831.5	1.67124	0.192391	1.19922	0.16043	0.872542	NA
AC016831.7	17.8439	0.179064	0.328965	0.544324	0.586218	0.744793
AC016876.1	190.145	-0.298576	0.118471	-2.52025	0.0117272	0.0426879
AC016876.2	1.13693	0.275378	1.25618	0.219219	0.82648	NA
AC016876.3	5.70075	-0.0477685	0.55141	-0.0866297	0.930966	0.965316
AC016888.1	1.67375	0.673987	1.07173	0.628876	0.52943	NA
AC016907.2	20.4902	-0.680748	0.308806	-2.20445	0.0274926	0.0839049
AC016910.1	0.587097	1.82456	1.71737	1.06242	0.288046	NA
AC016924.1	4.52134	0.232682	0.639264	0.363985	0.71587	0.83367
AC016925.3	0.346192	-1.0403	2.52057	-0.412726	0.679807	NA
AC016949.1	23.113	-0.620145	0.290202	-2.13694	0.0326025	0.096346
AC016957.2	3.73637	-0.0499898	0.641116	-0.077973	0.93785	0.969045
AC016999.1	0.468616	0.64454	1.90595	0.338173	0.735233	NA
AC017007.2	4.37751	0.088749	0.654758	0.135545	0.892181	0.943573
AC017007.5	0.527767	2.4247	1.97966	1.2248	0.220649	NA
AC017050.1	1.5531	0.571044	0.9378	0.608919	0.542578	NA
AC017071.1	8.31389	-0.546291	0.457008	-1.19536	0.231945	0.413183
AC017074.1	5.74517	0.0167221	0.559448	0.0298904	0.976154	0.98817
AC017079.1	0.43963	2.38867	2.11222	1.13088	0.258106	NA
AC017083.1	20.1552	-0.615331	0.291115	-2.11371	0.0345401	0.100733
AC017083.2	39.9719	0.325417	0.21823	1.49116	0.135919	0.283595
AC017083.3	1.32783	1.84107	1.27179	1.44762	0.147722	NA
AC017100.1	26.7061	0.244461	0.220907	1.10662	0.268457	0.456369
AC017101.1	6.26625	0.128759	0.516586	0.249251	0.803167	0.890355
AC017104.1	59.5469	0.115721	0.160546	0.720797	0.471035	0.655267
AC017104.4	40.0721	-0.349216	0.202913	-1.72101	0.0852486	0.200759
AC017104.5	21.1542	-0.592694	0.281671	-2.10421	0.0353604	0.102565
AC017104.6	7.32136	-0.608545	0.568801	-1.06987	0.284676	0.47457
AC017116.2	6.75555	0.537793	0.530414	1.01391	0.310625	0.50355
AC018362.1	5.36941	-0.561599	0.626675	-0.896157	0.370169	0.564786
AC018362.2	0.577074	-1.14431	2.02336	-0.565547	0.571702	NA
AC018398.1	0.648507	1.49168	1.8822	0.792522	0.428056	NA
AC018413.1	6.01574	0.730526	0.552238	1.32285	0.185887	0.354634
AC018445.1	0.408128	0.102063	2.23526	0.0456604	0.963581	NA
AC018445.3	0.522281	0.481687	2.03119	0.237145	0.812545	NA
AC018445.4	0.72755	-1.02091	1.82698	-0.558798	0.576299	NA
AC018450.1	1.05518	1.74005	1.27511	1.36463	0.17237	NA
AC018475.1	0.514069	1.24763	1.84612	0.675814	0.499159	NA
AC018521.2	1.04783	-0.262021	1.2607	-0.207837	0.835356	NA
AC018521.4	0.479954	-1.60952	1.77815	-0.905167	0.365377	NA
AC018521.5	57.9943	-0.273844	0.19102	-1.43359	0.15169	0.306595
AC018521.7	1.31318	-0.43679	1.28524	-0.339851	0.733969	NA
AC018529.3	0.698425	-0.464931	1.86356	-0.249485	0.802986	NA
AC018541.1	0.770795	-2.45747	1.73598	-1.41561	0.156889	NA
AC018545.1	0.966587	2.19976	1.57343	1.39807	0.162093	NA
AC018553.1	1.21791	1.55522	1.25739	1.23686	0.216139	NA
AC018553.2	0.82167	2.26428	1.38216	1.63822	0.101376	NA
AC018557.1	4.2877	0.920234	0.631522	1.45717	0.14507	0.296816
AC018557.3	2.74586	-0.153907	0.744224	-0.206802	0.836164	0.910469
AC018563.1	1.55716	-0.762639	0.998566	-0.763734	0.445026	NA
AC018620.1	0.804946	-0.489639	1.80157	-0.271785	0.785787	NA
AC018628.1	35.6447	-0.207842	0.26465	-0.785344	0.432252	0.621944
AC018635.1	0.759425	-0.862521	1.46529	-0.588633	0.556108	NA
AC018635.2	9.27465	-0.019762	0.437243	-0.0451968	0.96395	0.98218
AC018638.1	0.486195	0.790865	1.6869	0.468827	0.639193	NA
AC018638.2	80.9859	-0.0633741	0.151927	-0.417135	0.67658	0.808464
AC018638.4	162.616	-0.224884	0.135351	-1.66149	0.0966144	0.2205
AC018638.5	169.226	-0.15891	0.136278	-1.16607	0.243586	0.42704
AC018638.6	8.25816	1.19203	0.500979	2.3794	0.017341	0.058534
AC018638.7	6.39176	-0.0339095	0.549296	-0.0617327	0.950776	0.975357
AC018641.1	0.88112	0.380365	1.33003	0.285982	0.774892	NA
AC018644.1	0.438524	0.89982	2.17269	0.41415	0.678764	NA
AC018645.3	52.9351	0.00828594	0.186751	0.044369	0.96461	0.982414
AC018647.1	3.29637	1.01495	0.727889	1.39438	0.163204	0.323495
AC018647.2	235.471	0.104473	0.0924941	1.12951	0.258682	0.444885
AC018647.3	5.84074	0.706808	0.575612	1.22793	0.219475	0.398127
AC018648.1	3.99218	0.846968	0.676574	1.25185	0.210625	0.38696
AC018653.1	0.644317	0.459761	1.59192	0.288809	0.772727	NA
AC018653.3	29.9647	-0.0835077	0.226169	-0.369228	0.711958	0.830792
AC018659.8	0.436167	0.92147	2.11224	0.436252	0.662654	NA
AC018665.1	0.450897	0.0942944	1.89723	0.0497012	0.96036	NA
AC018688.1	1.59761	0.458367	1.01896	0.449839	0.652827	NA
AC018690.1	7.50078	0.490209	0.451755	1.08512	0.277867	0.467526
AC018695.6	9.69777	0.118488	0.410088	0.288934	0.772632	0.87229
AC018695.9	1.1037	1.8174	1.26099	1.44125	0.149515	NA
[truncated: 27,224 more rows]

## Sheet: 4 Days ISRIB + 1-dSA vs. 1-dSA
	baseMean	log2FoldChange	lfcSE	stat	pvalue	padj
CEBPG	3283.41	-0.743672	0.0465776	-15.9663	2.19e-57	3.55e-53
MTHFD2	999.82	-1.28151	0.0833796	-15.3695	2.62e-53	2.12e-49
ATF3	831.487	-1.28923	0.0889549	-14.4931	1.34e-47	7.23e-44
TRIB3	1224.8	-1.22662	0.0856608	-14.3195	1.65e-46	6.69e-43
SARS	5844.86	-0.548779	0.0417751	-13.1365	2.03e-39	6.59e-36
GARS	3145.97	-0.604957	0.046823	-12.9201	3.47e-38	9.36e-35
YARS	3715.03	-0.649116	0.0523305	-12.4042	2.48e-35	5.74e-32
ARHGEF2	2233.74	-0.917409	0.0741506	-12.3722	3.69e-35	7.47e-32
RNF187	6119.9	-0.634877	0.0537573	-11.8101	3.46e-32	6.23e-29
SESN2	1026.84	-0.784657	0.0685847	-11.4407	2.62e-30	4.24e-27
MKNK2	3654.89	-0.408595	0.0361218	-11.3116	1.15e-29	1.69e-26
DDIT3	4068.94	-0.772325	0.0692261	-11.1566	6.65e-29	8.97e-26
CHAC1	191.099	-1.23557	0.116746	-10.5834	3.56e-26	4.43e-23
GTPBP2	2001.6	-0.565711	0.054593	-10.3623	3.68e-25	4.26e-22
AARS	11481.8	-0.463194	0.045109	-10.2683	9.79e-25	1.06e-21
CARS	1275.59	-0.721963	0.072211	-9.99797	1.56e-23	1.57e-20
SNHG32	1191.87	-0.581409	0.0587543	-9.89559	4.35e-23	4.14e-20
EIF4EBP1	578.69	-0.815579	0.0826552	-9.86724	5.77e-23	5.19e-20
XPOT	5600.58	-0.560033	0.0600129	-9.33186	1.04e-20	8.86e-18
SNHG12	390.473	-0.773853	0.0843488	-9.17445	4.54e-20	3.67e-17
PSAT1	1295.19	-0.823565	0.0907727	-9.07282	1.16e-19	8.94e-17
PPP1R15A	2584.12	-0.66128	0.073327	-9.01823	1.91e-19	1.41e-16
SHMT2	2096.92	-0.60096	0.0690862	-8.69869	3.36e-18	2.36e-15
MARS	4955.47	-0.482315	0.0565834	-8.52397	1.54e-17	1.04e-14
HERPUD1	3781.96	-0.585194	0.069276	-8.44729	2.98e-17	1.93e-14
SNHG8	1098.66	-0.559313	0.066484	-8.41275	4.01e-17	2.49e-14
GVINP2	45.8546	-1.93748	0.235745	-8.21856	2.06e-16	1.24e-13
SLC3A2	6259.26	-0.393925	0.0495476	-7.95042	1.86e-15	1.07e-12
XBP1	3118.82	-0.378918	0.0479313	-7.90545	2.67e-15	1.49e-12
BBC3	786.002	-0.463909	0.0587225	-7.90003	2.79e-15	1.5e-12
SLC7A1	1744.33	-0.331468	0.0423586	-7.82528	5.07e-15	2.65e-12
ASNS	122.395	-1.03557	0.138371	-7.48397	7.21e-14	3.65e-11
ATF4	11965.2	-0.55152	0.0742135	-7.43154	1.07e-13	5.27e-11
CEBPB	1405.65	-0.497717	0.0672615	-7.39974	1.36e-13	6.5e-11
EIF1	20466.4	-0.419262	0.0568455	-7.37547	1.64e-13	7.58e-11
TCEA1	2508.54	-0.353138	0.0524315	-6.73523	1.64e-11	7.36e-09
IARS	4640.78	-0.482328	0.0722209	-6.67851	2.41e-11	1.06e-08
PHGDH	925.043	-0.638627	0.0969661	-6.58609	4.52e-11	1.92e-08
CXCL8	67.2576	-1.67553	0.254848	-6.57464	4.88e-11	1.97e-08
NUPR1	1018.92	-0.79825	0.121383	-6.57631	4.82e-11	1.97e-08
DMGDH	133.287	-0.74674	0.115344	-6.474	9.54e-11	3.77e-08
PMAIP1	135.794	-1.04182	0.163429	-6.37477	1.83e-10	7.06e-08
CTH	1335.32	-0.473442	0.0750509	-6.30828	2.82e-10	1.06e-07
ADM2	66.5575	-1.19894	0.192288	-6.23515	4.51e-10	1.66e-07
PPP1R10	1054.98	0.346891	0.0556627	6.23202	4.6e-10	1.66e-07
HIST3H2A	1005.62	-0.576695	0.0926206	-6.22642	4.77e-10	1.68e-07
HSPA9	8902.7	-0.313357	0.0504273	-6.21404	5.16e-10	1.78e-07
HIST1H2AC	789.1	-0.581701	0.09409	-6.18239	6.31e-10	2.13e-07
MAP1LC3B	5048.48	-0.326105	0.052923	-6.16188	7.19e-10	2.38e-07
HSPA5	32077.6	-0.392434	0.0651525	-6.02331	1.71e-09	5.53e-07
EPB41L4A-AS1	1206.28	-0.463534	0.0774801	-5.98262	2.2e-09	6.97e-07
ST18	629.166	0.543205	0.0909795	5.97063	2.36e-09	7.36e-07
CRB1	4498.66	0.29639	0.0498996	5.93973	2.85e-09	8.72e-07
HIST1H1C	1855.98	-0.752167	0.126824	-5.93081	3.01e-09	9.04e-07
CCNB1IP1	2054.79	-0.387598	0.0655199	-5.91573	3.3e-09	9.73e-07
EIF1B	2678.53	-0.28412	0.048452	-5.86394	4.52e-09	1.31e-06
LARP6	944.334	-0.427564	0.0733064	-5.83256	5.46e-09	1.55e-06
KCNG1	61.0463	-1.01602	0.175561	-5.78728	7.15e-09	2e-06
ZFAS1	1303.95	-0.537307	0.0931015	-5.77119	7.87e-09	2.16e-06
LONP1	3078.74	-0.272809	0.0475648	-5.73552	9.72e-09	2.62e-06
RAB39B	832.912	-0.335542	0.059073	-5.68012	1.35e-08	3.57e-06
JDP2	611.251	-0.368984	0.0650855	-5.66923	1.43e-08	3.75e-06
GDF15	1162.58	-1.42994	0.25344	-5.64214	1.68e-08	4.32e-06
GADD45A	3722.56	-0.312876	0.0556345	-5.62378	1.87e-08	4.73e-06
SLITRK2	620.556	0.731345	0.130112	5.62088	1.9e-08	4.73e-06
NT5M	177.495	-0.547425	0.0984657	-5.55955	2.7e-08	6.64e-06
TBX3	177.219	0.832738	0.150133	5.54666	2.91e-08	7.04e-06
INHBE	42.4934	-1.30456	0.236805	-5.50901	3.61e-08	8.59e-06
TMED3	1634.38	-0.420159	0.0765938	-5.48555	4.12e-08	9.67e-06
SNHG1	1708.29	-0.396799	0.0723875	-5.4816	4.21e-08	9.75e-06
PPP1R3F	785.912	-0.325348	0.0595957	-5.45926	4.78e-08	1.09e-05
PLPPR1	423.07	0.605944	0.111663	5.42654	5.75e-08	1.29e-05
EIF2S2	2091.91	-0.339685	0.0626469	-5.42222	5.89e-08	1.31e-05
FBLL1	243.227	-0.495847	0.0917051	-5.40697	6.41e-08	1.4e-05
MMP1	41.2504	-1.73361	0.321112	-5.39875	6.71e-08	1.45e-05
ZNF804A	171.297	1.02286	0.189654	5.39327	6.92e-08	1.47e-05
EEF1D	5191.28	-0.313715	0.058353	-5.37616	7.61e-08	1.6e-05
C10orf95	440.302	-0.630131	0.117277	-5.37301	7.74e-08	1.61e-05
GRIK1	218.75	1.02	0.190645	5.35025	8.78e-08	1.8e-05
CCDC9	1896.36	-0.327465	0.0612936	-5.34256	9.16e-08	1.83e-05
SLC7A5	1839.98	-0.324729	0.0607508	-5.34527	9.03e-08	1.83e-05
ERP29	2782.87	-0.263799	0.049664	-5.31168	1.09e-07	2.12e-05
PDGFRA	668.808	0.719961	0.135481	5.31409	1.07e-07	2.12e-05
SNHG7	1311.33	-0.425053	0.0804433	-5.28388	1.26e-07	2.44e-05
MCRIP1	2277.03	-0.26129	0.0497032	-5.257	1.46e-07	2.79e-05
ADGRL2	2731.73	0.369969	0.0704827	5.24908	1.53e-07	2.88e-05
TBC1D10A	967.097	-0.356873	0.0682925	-5.22565	1.74e-07	3.23e-05
CDH20	456.197	0.691906	0.1326	5.21801	1.81e-07	3.33e-05
TXNDC12	185.252	-0.520677	0.0999113	-5.21139	1.87e-07	3.41e-05
SNHG5	1798.35	-0.383132	0.0736155	-5.2045	1.95e-07	3.5e-05
TNK2-AS1	296.746	-0.59646	0.114648	-5.20252	1.97e-07	3.5e-05
AKAP5	242.454	-0.496957	0.0959463	-5.17953	2.22e-07	3.91e-05
PCDH19	690.711	0.499932	0.0971271	5.1472	2.64e-07	4.6e-05
RPS19BP1	1355.38	-0.320874	0.0626419	-5.12236	3.02e-07	5.2e-05
TARS	3229.47	-0.279541	0.0546209	-5.11784	3.09e-07	5.27e-05
PPP1R15B	2934.24	-0.301993	0.0590795	-5.11163	3.19e-07	5.39e-05
ISCU	1469.87	-0.280121	0.0549001	-5.10237	3.35e-07	5.54e-05
OSER1-DT	772.797	-0.27031	0.0529675	-5.10332	3.34e-07	5.54e-05
APC	2892.44	0.458942	0.0900561	5.09618	3.47e-07	5.61e-05
HIST1H2AK	95.7651	-0.656531	0.128822	-5.09643	3.46e-07	5.61e-05
KCMF1	1985.57	-0.253521	0.0497735	-5.0935	3.52e-07	5.61e-05
PRDM8	696.833	0.745961	0.146484	5.09243	3.54e-07	5.61e-05
AC008555.1	347.968	0.378082	0.0744673	5.07716	3.83e-07	6.02e-05
NFKBIB	428.317	-0.318916	0.0628474	-5.07445	3.89e-07	6.05e-05
CARD8	877.927	0.288541	0.0569249	5.06881	4e-07	6.17e-05
CHRNB4	636.566	0.378382	0.0747024	5.06519	4.08e-07	6.17e-05
PABPC4	3880.96	-0.242037	0.047779	-5.06576	4.07e-07	6.17e-05
LAMP3	32.4744	-1.34168	0.265249	-5.0582	4.23e-07	6.35e-05
FANCI	511.898	0.465515	0.0921267	5.05299	4.35e-07	6.43e-05
SERPINE2	330.643	-0.8047	0.159276	-5.05225	4.37e-07	6.43e-05
MTHFD1L	828.418	-0.363211	0.0722684	-5.02587	5.01e-07	7.31e-05
LSM10	556.023	-0.327555	0.0652036	-5.02357	5.07e-07	7.33e-05
MYH10	4208.17	0.196758	0.0393172	5.00437	5.6e-07	7.96e-05
TIA1	2995.14	0.301412	0.060218	5.00535	5.58e-07	7.96e-05
DEDD2	1201.5	-0.388904	0.0778054	-4.99842	5.78e-07	8.14e-05
NFIL3	1825.4	-0.461448	0.0925944	-4.98354	6.24e-07	8.71e-05
SLC16A1-AS1	423.852	-0.412225	0.0828976	-4.9727	6.6e-07	9.14e-05
NHLRC3	577.368	0.342955	0.0693104	4.9481	7.49e-07	0.00010197
PCDHGB6	591.99	0.676828	0.136751	4.94934	7.45e-07	0.00010197
RPS9	11410.9	-0.310561	0.0633605	-4.90149	9.51e-07	0.00012833
RORB	3770.38	0.267297	0.0547644	4.88086	1.06e-06	0.00014133
CACHD1	467.498	0.499183	0.102756	4.85793	1.19e-06	0.00015743
ZNF37BP	589.73	0.338889	0.0698085	4.85456	1.21e-06	0.00015882
GLMN	685.322	-0.304466	0.0628526	-4.84413	1.27e-06	0.00016605
AK2	2817.01	-0.283504	0.0586121	-4.83696	1.32e-06	0.00017077
AC007405.3	205.944	-0.523562	0.108592	-4.82138	1.43e-06	0.0001832
OAZ1	7266.23	-0.26634	0.0552658	-4.81927	1.44e-06	0.00018369
EIF4H	6354.09	-0.218181	0.0454816	-4.79713	1.61e-06	0.0002032
CDC34	3057.14	-0.276728	0.0577002	-4.79596	1.62e-06	0.0002032
LINC01011	228.857	-0.469304	0.098092	-4.78433	1.72e-06	0.00021367
RASSF1	643.453	-0.317477	0.0664377	-4.77857	1.77e-06	0.0002182
GHITM	7857.05	-0.282079	0.0591748	-4.76687	1.87e-06	0.00022861
ITGB8	1794.33	0.349117	0.0732495	4.76614	1.88e-06	0.00022861
GAS5	3109.62	-0.473398	0.0995916	-4.75339	2e-06	0.0002417
SLC12A1	149.508	-0.807968	0.170239	-4.74609	2.07e-06	0.00024872
DRG1	1463.48	-0.353019	0.074518	-4.73737	2.17e-06	0.00025776
AGL	1762.9	0.322472	0.0681105	4.73455	2.2e-06	0.00025946
RSL24D1	3174.43	-0.349144	0.0738685	-4.72656	2.28e-06	0.00026792
IFRD1	2941.22	-0.248847	0.0527189	-4.72025	2.36e-06	0.00027438
RAB4A	1790.95	-0.323198	0.0685226	-4.71666	2.4e-06	0.00027727
DCBLD2	5628.18	0.335018	0.0712015	4.70521	2.54e-06	0.00028916
MAFF	1055.53	-0.465822	0.098979	-4.70627	2.52e-06	0.00028916
PDRG1	1033.93	-0.236667	0.0503393	-4.70142	2.58e-06	0.00029252
MZT2B	1662.65	-0.293612	0.0624827	-4.69908	2.61e-06	0.00029384
KDR	3189.72	0.531779	0.113399	4.68944	2.74e-06	0.00030591
CIB1	1036.13	-0.321881	0.0686792	-4.68674	2.78e-06	0.00030785
JMY	3008.39	-0.231095	0.0493434	-4.6834	2.82e-06	0.00031078
PLCH1	886.201	0.499886	0.106884	4.67689	2.91e-06	0.00031864
LRRN3	594.07	0.587246	0.125715	4.67125	2.99e-06	0.00032531
VSX2	2682.1	0.563609	0.120824	4.6647	3.09e-06	0.00033361
NUP153	1932.41	0.195907	0.042059	4.65792	3.19e-06	0.0003425
GALNT7	551.618	0.466563	0.100302	4.65159	3.29e-06	0.00034751
NXT1	756.583	-0.409576	0.0880642	-4.65088	3.31e-06	0.00034751
SLC25A6	8829.71	-0.280319	0.0602465	-4.65287	3.27e-06	0.00034751
EMC9	843.847	-0.321145	0.0690744	-4.64927	3.33e-06	0.00034797
PRDX5	5061.67	-0.345649	0.0745834	-4.63441	3.58e-06	0.00037153
THRAP3	3569.89	0.199103	0.0430002	4.63028	3.65e-06	0.0003766
CCNI	14189.2	-0.209976	0.0454014	-4.62489	3.75e-06	0.00038407
GABRR1	148.521	0.641986	0.138969	4.61963	3.84e-06	0.00039146
PYCR1	710.542	-0.441063	0.0957035	-4.60864	4.05e-06	0.00041016
HIST1H2BC	41.3482	-1.19576	0.25986	-4.60155	4.19e-06	0.00042174
KCNA2	1163.54	0.494554	0.107764	4.58924	4.45e-06	0.00044462
FLRT2	711.376	0.644703	0.140791	4.57915	4.67e-06	0.00046092
TMEM268	521.025	-0.294751	0.0643544	-4.58012	4.65e-06	0.00046092
DYM	2618.42	-0.203327	0.0446077	-4.55811	5.16e-06	0.00050345
ZC3H13	3098.86	0.219512	0.0481507	4.55884	5.14e-06	0.00050345
GOLGA2P10	863.213	-0.281479	0.0619027	-4.54712	5.44e-06	0.00052414
NETO1	523.515	0.623152	0.137009	4.54826	5.41e-06	0.00052414
ADGRL3	533.097	0.578065	0.127463	4.53518	5.76e-06	0.00054398
ATF5	523.744	-0.679294	0.149711	-4.53738	5.7e-06	0.00054398
KCND3	442.773	0.355016	0.0783057	4.53371	5.8e-06	0.00054398
RDH8	319.97	-0.587449	0.129549	-4.53457	5.77e-06	0.00054398
SBDSP1	672.949	-0.351958	0.0776417	-4.5331	5.81e-06	0.00054398
ATXN2L	5274.55	-0.235163	0.051917	-4.5296	5.91e-06	0.0005499
NLGN4X	688.669	0.455296	0.100574	4.52698	5.98e-06	0.00055277
NT5C3B	1352.59	-0.289582	0.0639806	-4.52608	6.01e-06	0.00055277
DHX15	4955.65	-0.164083	0.0363395	-4.51527	6.32e-06	0.00057844
MRPL17	1312.53	-0.434716	0.0964623	-4.50659	6.59e-06	0.00059922
C1RL	426.686	0.389582	0.0865472	4.50139	6.75e-06	0.00061066
ANKRD17	4581.2	0.174514	0.0387998	4.49782	6.87e-06	0.00061076
HIST1H2AE	81.1235	-0.990214	0.220104	-4.49885	6.83e-06	0.00061076
SNPH	960.358	-0.227688	0.0506088	-4.49898	6.83e-06	0.00061076
ANKRD45	573.984	-0.444554	0.0988659	-4.49653	6.91e-06	0.00061111
VASH2	263.3	0.442818	0.0986374	4.48935	7.14e-06	0.00062865
PLEKHG2	466.048	0.417184	0.0930643	4.48275	7.37e-06	0.0006449
ATG101	1013.03	-0.37437	0.0835942	-4.47842	7.52e-06	0.00065458
ZNF354C	568.918	0.327758	0.0732369	4.47532	7.63e-06	0.00066061
UCHL1	4888.16	-0.281849	0.0629999	-4.47379	7.68e-06	0.0006618
MRPL49	1361.36	-0.234957	0.0525974	-4.46707	7.93e-06	0.00067575
POR	1849.23	-0.250555	0.0560816	-4.46768	7.91e-06	0.00067575
ZNHIT2	391.944	-0.367094	0.0822271	-4.46439	8.03e-06	0.00068067
GADD45G	2479.86	-0.389809	0.0874377	-4.45813	8.27e-06	0.00069719
TSPAN18	915.619	0.328795	0.0738451	4.4525	8.49e-06	0.00071204
HAX1	1981.21	-0.265233	0.0596268	-4.44821	8.66e-06	0.00071896
LGR4	7028.72	0.277602	0.0623966	4.449	8.63e-06	0.00071896
RIMS1	121.27	0.683805	0.15395	4.44173	8.92e-06	0.00073716
ADAMTS1	1882.42	0.530006	0.119567	4.4327	9.31e-06	0.00076484
DNAJA3	1794.21	-0.213405	0.0481786	-4.42945	9.45e-06	0.00077253
C12orf10	1033	-0.247856	0.0561658	-4.41293	1.02e-05	0.00082974
CASD1	1266.47	0.188885	0.042882	4.40477	1.06e-05	0.00085729
LUZP1	500.578	0.372318	0.0845808	4.40192	1.07e-05	0.0008643
SAMSN1	387.432	0.623467	0.14179	4.39711	1.1e-05	0.00087497
TGIF1	891.451	-0.42907	0.0975692	-4.3976	1.09e-05	0.00087497
BNIP1	465.306	-0.391948	0.0892319	-4.39247	1.12e-05	0.00088664
ZMYND8	1805.29	0.255792	0.0582392	4.3921	1.12e-05	0.00088664
GABRR2	421.766	0.508182	0.115822	4.3876	1.15e-05	0.00090081
DDAH2	3521.9	-0.246654	0.0562915	-4.38174	1.18e-05	0.0009209
BLVRB	653.891	-0.354779	0.0810074	-4.37959	1.19e-05	0.00092357
RPL36	5477.21	-0.294789	0.0673185	-4.37901	1.19e-05	0.00092357
RPL41	1865.32	-0.380509	0.0870057	-4.37339	1.22e-05	0.0009432
KARS	4051.52	-0.232774	0.0532593	-4.37058	1.24e-05	0.00095088
GOT1	4050.06	-0.351748	0.0805273	-4.36806	1.25e-05	0.00095288
NOP53	5971.29	-0.259508	0.0594056	-4.36842	1.25e-05	0.00095288
GPR88	48.9263	1.4103	0.323108	4.36479	1.27e-05	0.00095824
ZNF660	258.156	0.440139	0.100821	4.36553	1.27e-05	0.00095824
DOHH	341.217	-0.331143	0.0759623	-4.35931	1.3e-05	0.0009735
OSER1	1420.16	-0.289383	0.0663775	-4.35966	1.3e-05	0.0009735
IBTK	1975.11	0.182425	0.0419197	4.35178	1.35e-05	0.00100291
TNS2	286.93	0.414345	0.0952815	4.34864	1.37e-05	0.00101275
RAB9B	586.305	0.306348	0.0704637	4.3476	1.38e-05	0.00101295
SLC8A3	86.312	0.814027	0.187379	4.34427	1.4e-05	0.00101915
ZMYM3	1587.29	0.265803	0.0611816	4.34449	1.4e-05	0.00101915
AIP	1741.06	-0.279325	0.0643453	-4.34103	1.42e-05	0.00102968
AC100803.2	241.003	-0.52591	0.121243	-4.33766	1.44e-05	0.00104089
LIN7A	1199.43	0.387042	0.089441	4.32734	1.51e-05	0.00108602
MRPL21	600.84	-0.335736	0.0776128	-4.32578	1.52e-05	0.00108888
ADPRM	336.367	-0.379552	0.0878407	-4.32091	1.55e-05	0.00109905
BAG1	2857.98	-0.271156	0.0627451	-4.32155	1.55e-05	0.00109905
IRF1	350.007	-0.473965	0.109693	-4.32083	1.55e-05	0.00109905
FTH1	58694.2	-0.335821	0.0777817	-4.31748	1.58e-05	0.00110139
FIS1	1449.59	-0.265168	0.0613926	-4.31921	1.57e-05	0.00110139
KIFC3	3925.94	-0.292621	0.0677646	-4.3182	1.57e-05	0.00110139
TACR3	159.426	0.63191	0.146756	4.30586	1.66e-05	0.00115588
BAX	797.132	-0.229298	0.0532692	-4.30451	1.67e-05	0.00115795
TMEM181	913.006	0.250322	0.058236	4.2984	1.72e-05	0.0011853
SDK2	1162.23	0.315241	0.0733969	4.29502	1.75e-05	0.00119839
GFPT1	3018.13	-0.310028	0.0722231	-4.29265	1.77e-05	0.00120614
DNAJB9	2115.73	-0.312475	0.0729111	-4.2857	1.82e-05	0.00122384
HSF2	2034.18	-0.285582	0.066624	-4.28647	1.82e-05	0.00122384
LRRC53	45.7988	1.04341	0.243462	4.28573	1.82e-05	0.00122384
MBTD1	775.173	0.262836	0.0613138	4.28674	1.81e-05	0.00122384
RABGGTB	1555.18	-0.348719	0.0813858	-4.28477	1.83e-05	0.00122389
DDIT4	3747.3	-0.845928	0.197481	-4.28358	1.84e-05	0.00122537
NR2F1	2496.72	0.36859	0.0862405	4.27398	1.92e-05	0.00127415
MTLN	286.822	-0.374895	0.0877505	-4.27228	1.93e-05	0.00127865
CLK3	1885.61	-0.280927	0.0657721	-4.27122	1.94e-05	0.00127951
GPT2	869.322	-0.342801	0.0806182	-4.25215	2.12e-05	0.00138789
FZD7	1271.34	0.442798	0.104235	4.24806	2.16e-05	0.00140777
DAG1	1493.06	0.338545	0.0797801	4.24347	2.2e-05	0.00142537
MRPL34	940.46	-0.269125	0.0634161	-4.24379	2.2e-05	0.00142537
ZNF787	1803.89	-0.277887	0.0655934	-4.23651	2.27e-05	0.0014644
SPECC1	1095.06	-0.204804	0.0483868	-4.23264	2.31e-05	0.00148397
EPHA7	204.86	0.694473	0.164145	4.23085	2.33e-05	0.0014899
RPL13A	35176.6	-0.340533	0.0805525	-4.22746	2.36e-05	0.00150063
TMA7	3098.44	-0.267331	0.0632255	-4.22821	2.36e-05	0.00150063
TTC39C	941.634	-0.243243	0.0576139	-4.22195	2.42e-05	0.00153179
ZNF532	3325.78	0.236114	0.0559382	4.22098	2.43e-05	0.00153243
EGF	1670.18	0.367244	0.0870803	4.2173	2.47e-05	0.00154719
NXPH3	687.677	-0.279062	0.0661743	-4.21707	2.47e-05	0.00154719
GABRA1	92.2178	0.734599	0.174446	4.21104	2.54e-05	0.00157688
RPS16	13560.2	-0.386089	0.0916704	-4.21171	2.53e-05	0.00157688
RPL37	10270.3	-0.317604	0.0754489	-4.20953	2.56e-05	0.00158143
RPLP0	29675.5	-0.337832	0.0803347	-4.2053	2.61e-05	0.00160011
LRP5L	134.793	-0.511298	0.121588	-4.20516	2.61e-05	0.00160011
PTPRT	136.898	0.933634	0.222068	4.20427	2.62e-05	0.00160035
TRMT61A	359.384	-0.303548	0.0722374	-4.20209	2.64e-05	0.00160974
TJP1	1755.98	0.28391	0.0676346	4.1977	2.7e-05	0.00163511
NHLH2	35.9172	0.95338	0.227176	4.19665	2.71e-05	0.00163655
HYOU1	6248.63	-0.208051	0.0496097	-4.19377	2.74e-05	0.00164525
THSD7A	853.465	0.327492	0.0780834	4.19414	2.74e-05	0.00164525
RPL18A	10211.7	-0.325411	0.0776566	-4.19038	2.78e-05	0.00165913
TIMM44	1224.43	-0.322434	0.0769498	-4.19019	2.79e-05	0.00165913
BOD1	2348.55	-0.279659	0.0667721	-4.18826	2.81e-05	0.0016611
MICAL2	264.601	-0.414948	0.0990633	-4.18872	2.81e-05	0.0016611
PABPC5	166.446	0.468763	0.111946	4.18742	2.82e-05	0.00166118
ZNF300	684.187	0.293016	0.0700048	4.18566	2.84e-05	0.00166801
CHPT1	662.551	-0.266985	0.0638187	-4.18349	2.87e-05	0.00167189
KLHL3	844.029	0.318109	0.0760278	4.18411	2.86e-05	0.00167189
NEXN	87.7494	0.617839	0.147774	4.18098	2.9e-05	0.00167803
RPL18	12084.3	-0.282481	0.0675757	-4.18022	2.91e-05	0.00167803
TMED9	3822.67	-0.253273	0.0605708	-4.18144	2.9e-05	0.00167803
KXD1	1625.83	-0.230706	0.0552438	-4.17615	2.96e-05	0.0017023
GFER	725.75	-0.219627	0.0526316	-4.17291	3.01e-05	0.00172058
FBL	2389.33	-0.230326	0.0552285	-4.17041	3.04e-05	0.00173341
HNRNPC	17203.5	-0.226932	0.0544503	-4.16768	3.08e-05	0.00174811
ZMAT4	131.607	0.555089	0.133261	4.16544	3.11e-05	0.00175922
OPHN1	536.721	0.388488	0.0933135	4.16325	3.14e-05	0.00177
PARP8	507.017	0.314279	0.0755203	4.16151	3.16e-05	0.00177121
ZNF493	705.725	0.328589	0.0789537	4.16179	3.16e-05	0.00177121
CORO1C	2260.87	0.213161	0.0512454	4.1596	3.19e-05	0.00177991
RPS23	11408.4	-0.358186	0.0861533	-4.15754	3.22e-05	0.00178989
RPL8	24997.9	-0.299437	0.0720654	-4.15507	3.25e-05	0.00180085
TNS3	909.313	0.462954	0.111432	4.15458	3.26e-05	0.00180085
ZNF737	637.843	0.296146	0.0713509	4.15055	3.32e-05	0.00182658
OSBPL6	657.779	-0.231525	0.0558613	-4.14465	3.4e-05	0.00186793
TIAM1	602.603	0.337543	0.0814627	4.14352	3.42e-05	0.00187077
STON1	817.812	0.297279	0.0720013	4.12879	3.65e-05	0.00198801
AC103740.1	573.744	-0.481413	0.116931	-4.11708	3.84e-05	0.00207375
CDK2AP2	1061.77	-0.240241	0.0583678	-4.11599	3.86e-05	0.00207375
COLEC12	1712.03	0.465828	0.113168	4.11625	3.85e-05	0.00207375
MGA	1662.32	0.228895	0.0555846	4.11795	3.82e-05	0.00207375
CENPX	630.597	-0.289771	0.0704278	-4.11444	3.88e-05	0.00208081
CBLN2	124.936	0.622588	0.151369	4.11304	3.9e-05	0.00208655
UBXN6	5178.78	-0.277023	0.0674359	-4.10794	3.99e-05	0.0021192
UHRF1BP1	1324.48	-0.206325	0.0502191	-4.1085	3.98e-05	0.0021192
AC092117.1	531.793	-0.396988	0.0966875	-4.10589	4.03e-05	0.0021275
SORBS2	2492.63	0.200213	0.0487666	4.10552	4.03e-05	0.0021275
RPL35	7543.94	-0.345156	0.0842177	-4.09837	4.16e-05	0.00218009
WSCD2	219.416	0.779255	0.190115	4.09885	4.15e-05	0.00218009
PFDN5	5089.31	-0.323452	0.0789971	-4.09447	4.23e-05	0.00220996
COX7A2L	4078.6	-0.256037	0.0625999	-4.09006	4.31e-05	0.00223802
RPL9	14461.8	-0.365081	0.0892578	-4.09019	4.31e-05	0.00223802
PLA2G12A	2266.92	-0.185888	0.0454671	-4.0884	4.34e-05	0.00224689
HNRNPL	5529.93	-0.225655	0.0552135	-4.08695	4.37e-05	0.00225375
AC013733.2	277.243	-0.485245	0.118765	-4.08575	4.39e-05	0.00225538
TOMM7	3637.24	-0.367746	0.0900168	-4.08531	4.4e-05	0.00225538
RPS27	9647.14	-0.402343	0.0986092	-4.08018	4.5e-05	0.0022985
PCYT1B	917.213	0.462663	0.113418	4.07928	4.52e-05	0.00230008
ANK3	4188.22	0.243177	0.0597779	4.06801	4.74e-05	0.00239165
CYP24A1	103.744	0.920008	0.226118	4.0687	4.73e-05	0.00239165
MT-TT	35.6854	0.946122	0.232561	4.06827	4.74e-05	0.00239165
GABARAPL1	7802.79	-0.205441	0.0505634	-4.06304	4.84e-05	0.00243556
SAE1	1444.49	-0.21102	0.0519537	-4.0617	4.87e-05	0.00244207
UQCRQ	1897.24	-0.342781	0.0844373	-4.05959	4.92e-05	0.00245654
SFXN2	77.6381	0.565114	0.139244	4.05845	4.94e-05	0.00246101
EEF1A1	128853	-0.285132	0.0703309	-4.05415	5.03e-05	0.00246827
ATP7A	544.681	0.258207	0.0636697	4.05541	5e-05	0.00246827
C1orf115	954.276	-0.270845	0.0667983	-4.05467	5.02e-05	0.00246827
CRYL1	1370	-0.230584	0.0568558	-4.05559	5e-05	0.00246827
MRPL43	1374.82	-0.275154	0.0678677	-4.05427	5.03e-05	0.00246827
ST3GAL2	582.142	0.432297	0.106648	4.05349	5.05e-05	0.00246827
CEP162	227.201	0.375839	0.0927776	4.05097	5.1e-05	0.00248746
MAGI1	1304.61	0.305806	0.075517	4.0495	5.13e-05	0.00249566
KIF20B	232.416	0.415283	0.102623	4.04668	5.19e-05	0.00251832
CHAMP1	765.855	0.216931	0.0536524	4.04327	5.27e-05	0.00254754
AASDHPPT	1872.52	0.209811	0.051986	4.03591	5.44e-05	0.00262093
AC100791.1	28.1291	-0.920906	0.228217	-4.03522	5.46e-05	0.00262093
ERICH2	74.2912	-0.670113	0.166136	-4.03352	5.49e-05	0.00263215
SNHG29	9679.36	-0.282896	0.0702536	-4.02678	5.65e-05	0.00270064
GPR179	265.761	0.715996	0.178067	4.02093	5.8e-05	0.00276046
EXOSC5	273.149	-0.342766	0.0852875	-4.01895	5.85e-05	0.00277562
STK35	6117.62	-0.397005	0.0991212	-4.00525	6.2e-05	0.00293295
MIF	443.652	-0.337542	0.0843264	-4.00281	6.26e-05	0.00295477
RPL30	11860.6	-0.387464	0.0968586	-4.0003	6.33e-05	0.00297754
CCPG1	783.906	-0.31486	0.0788665	-3.99232	6.54e-05	0.00307067
CXXC4	1248.16	0.194882	0.0488267	3.9913	6.57e-05	0.00307502
BHLHE41	6442.16	-0.393201	0.0986806	-3.98458	6.76e-05	0.00313632
DDX60	153.286	0.424961	0.106652	3.98456	6.76e-05	0.00313632
NCKAP5	1499.63	0.223795	0.0561515	3.98556	6.73e-05	0.00313632
ATP2B4	3015.64	0.502033	0.126029	3.98348	6.79e-05	0.00314168
RPL35A	8961.69	-0.361746	0.0908454	-3.982	6.83e-05	0.00314336
SAMD7	3321.5	0.290219	0.0728777	3.98227	6.83e-05	0.00314336
PACSIN2	2367.55	-0.19196	0.0483042	-3.97397	7.07e-05	0.00324212
NYNRIN	843.896	0.397554	0.100059	3.9732	7.09e-05	0.00324345
OPCML	460.501	0.777639	0.195772	3.97217	7.12e-05	0.00324829
ETV1	499.857	0.36804	0.0928552	3.9636	7.38e-05	0.00335482
HSPA12A	1175.47	0.370253	0.0934243	3.96314	7.4e-05	0.00335482
C1orf122	1647.06	-0.258814	0.065396	-3.95765	7.57e-05	0.00342327
ST6GAL2	471.559	0.612544	0.154863	3.9554	7.64e-05	0.00344597
ERVK3-1	233.57	0.33979	0.0859253	3.95448	7.67e-05	0.00344961
RPS29	5382.44	-0.428059	0.108293	-3.9528	7.72e-05	0.0034643
PTGES2	1342.63	-0.282967	0.071717	-3.94561	7.96e-05	0.00356011
PRKAB2	1931.66	-0.171946	0.0435985	-3.94385	8.02e-05	0.00357652
EIF2S3	6052.59	-0.225531	0.0572431	-3.93989	8.15e-05	0.00359078
FRAT2	810.187	-0.308226	0.078217	-3.94065	8.13e-05	0.00359078
HUNK	476.742	0.446574	0.113325	3.94065	8.13e-05	0.00359078
NFKBIL1	731.049	-0.261239	0.0663102	-3.93965	8.16e-05	0.00359078
SMPD2	190.95	-0.444136	0.112755	-3.93896	8.18e-05	0.00359078
ZPR1	818.979	-0.227559	0.0577632	-3.93952	8.16e-05	0.00359078
BTF3	5511.02	-0.212785	0.0540454	-3.93716	8.25e-05	0.00359708
CUEDC1	3619.37	-0.257687	0.0654659	-3.9362	8.28e-05	0.00359708
LRPAP1	2391.42	-0.175947	0.0447024	-3.93595	8.29e-05	0.00359708
SORBS1	1300.04	0.525139	0.133411	3.93625	8.28e-05	0.00359708
NES	7435.25	0.443048	0.112809	3.92742	8.59e-05	0.00370581
PHB2	3012.35	-0.203965	0.051929	-3.92777	8.57e-05	0.00370581
UBE4A	1580.34	0.167987	0.0427788	3.92687	8.61e-05	0.00370581
GPRASP2	796.093	0.247183	0.0630027	3.92337	8.73e-05	0.00375005
PHF14	1686.72	0.279455	0.0712696	3.9211	8.81e-05	0.00377558
RPS14	19096.8	-0.363822	0.0928034	-3.92036	8.84e-05	0.00377726
BANF1	2400.69	-0.242805	0.0619676	-3.91825	8.92e-05	0.00379353
SMARCAD1	1046.49	0.23444	0.0598359	3.91805	8.93e-05	0.00379353
RPS2	23122.5	-0.271668	0.0693804	-3.91563	9.02e-05	0.0038207
TNS1	476.416	0.523774	0.133784	3.91507	9.04e-05	0.0038207
DACH1	2241.88	0.329052	0.0840698	3.91403	9.08e-05	0.00382721
PGAM5	901.161	-0.258972	0.0661853	-3.91283	9.12e-05	0.00383629
DCTN3	1905.41	-0.224039	0.0572922	-3.91047	9.21e-05	0.00385397
TMEM11	788.922	-0.286274	0.0731995	-3.91088	9.2e-05	0.00385397
AURKAIP1	1805.57	-0.333889	0.0854009	-3.90967	9.24e-05	0.00385673
FZD8	1483.14	0.47766	0.122235	3.90771	9.32e-05	0.00387806
RAD21	8980.08	-0.165889	0.042493	-3.90391	9.47e-05	0.00392953
MRPS34	1005.88	-0.244634	0.0626883	-3.90239	9.52e-05	0.0039341
PDS5A	2788.25	0.172103	0.0441005	3.90252	9.52e-05	0.0039341
CHRNA3	3364.83	0.313956	0.0804695	3.90156	9.56e-05	0.00393754
ZEB2	1826.9	0.394045	0.101036	3.90003	9.62e-05	0.00394887
LDAH	470.173	0.291437	0.0747344	3.89964	9.63e-05	0.00394887
AL118516.1	791.615	-0.478268	0.122741	-3.89657	9.76e-05	0.00398902
VARS	2318.59	-0.25445	0.0653251	-3.89514	9.81e-05	0.00400257
CHST14	189.248	0.478058	0.122826	3.89215	9.94e-05	0.00404212
ADAM12	43.5135	1.06432	0.27364	3.8895	0.00010045	0.00407626
DRAP1	2037.65	-0.278494	0.0716292	-3.888	0.00010107	0.00409023
PAX6	5376.09	0.329846	0.084862	3.88685	0.00010156	0.00409023
ZNF618	667.372	0.347685	0.0894504	3.88691	0.00010153	0.00409023
ASS1	932.086	-0.380285	0.0979028	-3.88431	0.00010262	0.00411471
LINC01578	2304.37	-0.178683	0.0460027	-3.88419	0.00010267	0.00411471
PTPRD-AS1	54.4451	0.616517	0.158796	3.88245	0.00010341	0.00413416
EPB41L4A	542.714	0.300708	0.0774806	3.88108	0.000104	0.00414723
UPP1	802.657	-0.337456	0.0869748	-3.87992	0.00010449	0.00415672
TBCK	848.525	0.212423	0.0548438	3.87324	0.0001074	0.00426196
GTF2E2	499.118	-0.303971	0.0784997	-3.87226	0.00010783	0.00426874
SACS	1028.07	0.381378	0.0985135	3.87132	0.00010825	0.00427469
SMPD3	400.895	0.545679	0.140982	3.87056	0.00010859	0.00427768
RPL21	8977.77	-0.359519	0.0930123	-3.86528	0.00011096	0.00435004
RPS7	10799.3	-0.362954	0.0938925	-3.86563	0.0001108	0.00435004
B3GALT2	174.124	0.592602	0.153398	3.86317	0.00011192	0.00437718
JAKMIP2	392.384	0.496635	0.128588	3.86222	0.00011236	0.00438365
TOR1AIP2	903.025	0.214073	0.0554417	3.86123	0.00011282	0.00439097
UQCC2	2633.15	-0.235767	0.0611249	-3.85713	0.00011473	0.00445449
MINPP1	594.73	0.215966	0.0560089	3.85593	0.00011529	0.0044657
GPR37	1381.69	0.463486	0.120378	3.85025	0.000118	0.00453356
MISP3	235.679	-0.353521	0.0918673	-3.84817	0.000119	0.00453356
MOB2	612.89	-0.293015	0.076111	-3.84983	0.0001182	0.00453356
MT-ND1	20926.7	0.306707	0.0796397	3.85117	0.00011755	0.00453356
NSMCE2	604.498	-0.286469	0.0743999	-3.8504	0.00011793	0.00453356
PARTICL	148.157	-0.42619	0.110744	-3.84842	0.00011888	0.00453356
RRP9	530.901	-0.314747	0.0817904	-3.84822	0.00011898	0.00453356
CCT4	5452.78	-0.224348	0.0583091	-3.84756	0.0001193	0.00453416
MIA3	2299.59	0.188043	0.0489292	3.84317	0.00012146	0.00460532
DENND4A	2670.08	0.209401	0.0544973	3.84241	0.00012183	0.00460886
DOCK10	94.3893	0.489188	0.127556	3.83508	0.00012552	0.00473736
SCUBE3	206.886	0.516506	0.134712	3.83414	0.00012601	0.00474453
PAFAH1B1	4725.29	0.153272	0.0400369	3.82828	0.00012904	0.00482525
RPL14	9370.91	-0.22043	0.0575682	-3.82903	0.00012865	0.00482525
ZNF793	618.575	0.253264	0.0661555	3.82832	0.00012902	0.00482525
KRT10	1317.79	-0.373967	0.0977109	-3.82728	0.00012957	0.00483374
EPHB2	1618.55	0.463213	0.121049	3.82667	0.00012989	0.00483452
ARL16	486.708	-0.312184	0.081663	-3.82284	0.00013193	0.0048991
ADGRA2	2758.97	0.502667	0.131521	3.82194	0.0001324	0.00490561
HSPBAP1	331.816	-0.291785	0.0763951	-3.81942	0.00013376	0.0049386
PDCD6IP	2464.9	0.152574	0.0399496	3.81916	0.0001339	0.0049386
HMGXB3	1701.42	-0.174414	0.0457135	-3.81537	0.00013598	0.00498103
MRPL54	1064.92	-0.36903	0.0966965	-3.81637	0.00013543	0.00498103
NOTCH3	551.132	0.591757	0.155076	3.81592	0.00013568	0.00498103
AC100805.1	23.3347	0.96284	0.252568	3.8122	0.00013774	0.00503403
MAGED1	3548.87	0.256159	0.067217	3.81093	0.00013845	0.00504864
GNL1	3249.36	-0.156333	0.0410584	-3.80759	0.00014033	0.0050716
TMTC4	1095.05	0.208367	0.0547096	3.8086	0.00013976	0.0050716
TOLLIP-AS1	65.1937	-0.603138	0.158401	-3.80767	0.00014028	0.0050716
YIPF2	2142.91	-0.36301	0.095308	-3.80881	0.00013964	0.0050716
BAD	1675.81	-0.261584	0.068712	-3.80697	0.00014068	0.00507294
RPS3A	14384.3	-0.381041	0.100235	-3.80146	0.00014384	0.0051755
CYC1	2263.7	-0.226798	0.0596828	-3.80006	0.00014466	0.00519344
MCF2L	2037.02	0.251971	0.0664489	3.79196	0.00014946	0.00535394
ECI1	1650.94	-0.306266	0.0808355	-3.78876	0.0001514	0.00541125
GRIN2C	139.464	0.515024	0.136119	3.78362	0.00015456	0.00551218
DDX5	13272	0.150039	0.0397072	3.77864	0.00015769	0.00561119
TDH	209.13	-0.431414	0.114207	-3.77746	0.00015843	0.00562544
SGPP2	167.91	-0.405681	0.107456	-3.77533	0.00015979	0.00564962
TERF2IP	8468.13	-0.203709	0.0539582	-3.7753	0.00015981	0.00564962
ZNF433-AS1	167.251	-0.409383	0.108453	-3.77475	0.00016017	0.00564988
AATK	512.413	0.359221	0.09524	3.77175	0.00016211	0.00568531
AL683813.1	254.279	-0.482726	0.128009	-3.77103	0.00016258	0.00568531
DUSP26	1601.15	-0.291418	0.0772526	-3.77228	0.00016177	0.00568531
RPSA	11690.7	-0.32526	0.086244	-3.77139	0.00016234	0.00568531
REV3L	2867.26	0.333223	0.0885332	3.76382	0.00016734	0.00583921
RPL22L1	337.155	-0.351425	0.0934207	-3.76175	0.00016873	0.00587509
RPL29	10248.2	-0.297525	0.0792073	-3.75628	0.00017246	0.00599201
CSRNP3	1907.34	0.215326	0.0573517	3.75448	0.0001737	0.00602229
ARF1	11355.7	-0.215717	0.0574823	-3.75275	0.00017491	0.00603813
NDUFS3	1409.97	-0.260542	0.0694267	-3.75277	0.00017489	0.00603813
WIPI1	453.131	-0.261377	0.0697216	-3.74887	0.00017763	0.00611931
ULBP1	35.0061	-1.05678	0.281991	-3.74758	0.00017855	0.00612597
VSX1	451.446	0.584961	0.156092	3.74753	0.00017858	0.00612597
SLC25A25	1470.08	-0.242894	0.0648374	-3.7462	0.00017954	0.00614555
DNAJB2	6269.48	-0.2002	0.0534775	-3.74362	0.00018139	0.00619582
IMP4	1073.92	-0.250252	0.0668603	-3.74291	0.0001819	0.00620044
EPHB3	350.956	0.345911	0.0924465	3.74174	0.00018275	0.00620319
SNX3	3298.48	-0.184714	0.0493655	-3.74177	0.00018273	0.00620319
RPL13	19704.3	-0.220089	0.058871	-3.73849	0.00018513	0.00624461
GADD45B	1303.01	-0.422573	0.113017	-3.73901	0.00018475	0.00624461
CDYL2	198.294	0.357321	0.0955584	3.73929	0.00018454	0.00624461
LAMA1	420.07	0.513606	0.137477	3.73594	0.00018702	0.00629523
CIAO2B	1307.04	-0.228	0.061081	-3.73275	0.0001894	0.00634913
DRAM2	1176.4	-0.260076	0.0696686	-3.73305	0.00018918	0.00634913
DVL1	2513.3	-0.218402	0.058526	-3.73171	0.00019019	0.00636191
FAU	6648.61	-0.303445	0.0813264	-3.7312	0.00019057	0.00636191
PCDH11X	264.139	0.46328	0.124194	3.73029	0.00019126	0.0063719
ANKFY1	1333.89	0.217789	0.0584554	3.72572	0.00019476	0.00639269
CD63	14413.4	-0.203626	0.0546284	-3.72748	0.0001934	0.00639269
GPX4	5488.23	-0.28205	0.0756862	-3.72657	0.00019411	0.00639269
HIST1H2BD	439.864	-0.510547	0.137015	-3.72621	0.00019438	0.00639269
KCNC2	230.911	0.551866	0.148065	3.72718	0.00019363	0.00639269
PDE4B	521.972	0.392209	0.105281	3.72535	0.00019505	0.00639269
SNHG9	59.5622	-0.580986	0.155942	-3.72565	0.00019481	0.00639269
THAP2	367.249	0.284049	0.0762202	3.72668	0.00019402	0.00639269
KIF2A	4646.73	-0.280621	0.0753388	-3.72479	0.00019548	0.00639399
UBE2E2	888.51	-0.249161	0.0669085	-3.72391	0.00019616	0.0064034
MEF2C-AS2	56.7768	0.693143	0.186209	3.72238	0.00019735	0.00642919
DAPK1	850.604	0.300386	0.0807222	3.72123	0.00019826	0.00644571
NARS	5034.56	-0.248615	0.066839	-3.71962	0.00019952	0.00647393
UCK1	889.243	-0.210619	0.0566461	-3.71816	0.00020068	0.00649837
ADAM22	484.822	0.323505	0.087067	3.71558	0.00020274	0.00652875
CCT6P3	90.917	-0.458465	0.123387	-3.71566	0.00020268	0.00652875
RANBP2	3976.65	0.215663	0.0580446	3.71547	0.00020283	0.00652875
GRIA4	821.819	0.367276	0.0988964	3.71374	0.00020422	0.00656048
TDRG1	304.039	-0.337131	0.0909461	-3.70693	0.00020979	0.00667103
LAMTOR5	2905.88	-0.34232	0.0923386	-3.70723	0.00020954	0.00667103
MARVELD3	97.895	-0.494558	0.133383	-3.7078	0.00020907	0.00667103
MT-ND2	33493.1	0.282963	0.0763427	3.70648	0.00021016	0.00667103
PMEPA1	971.777	0.310412	0.0837275	3.70741	0.00020939	0.00667103
SNHG6	3385.61	-0.346559	0.093525	-3.70552	0.00021096	0.00667103
TRMT112	3399	-0.301843	0.081453	-3.70573	0.00021078	0.00667103
ZNF382	980.617	0.30573	0.0824312	3.70891	0.00020815	0.00667103
ZC3H12C	464.178	0.247952	0.0669231	3.70503	0.00021137	0.00667112
NHS	1171.65	0.243696	0.0658353	3.7016	0.00021424	0.00674868
SRSF4	4232.3	-0.182059	0.0492044	-3.70005	0.00021556	0.00677686
COL4A2	1668.54	0.470904	0.127307	3.69898	0.00021647	0.0067924
FAM210A	923.993	-0.312181	0.084415	-3.69817	0.00021716	0.00680092
ACTN4	5701.03	0.290675	0.078648	3.69589	0.00021912	0.00683563
SLC25A26	551.957	-0.267762	0.0724396	-3.69636	0.00021872	0.00683563
BEX2	1891.99	-0.210438	0.0569712	-3.69377	0.00022096	0.00686663
USP39	1529.8	-0.171291	0.0463716	-3.69387	0.00022087	0.00686663
ARAP3	267.302	0.34229	0.0927097	3.69206	0.00022244	0.00689952
SMIM29	720.484	-0.235921	0.0639114	-3.69137	0.00022305	0.00690501
DCBLD1	130.673	-0.404278	0.109546	-3.69048	0.00022383	0.0069162
PALM2-AKAP2	262.49	0.498583	0.135125	3.6898	0.00022443	0.0069214
MYO10	3147.53	0.254734	0.0690809	3.68747	0.00022649	0.00697175
DHDH	105.435	-0.439494	0.119295	-3.68411	0.0002295	0.00705095
COL18A1	6987.89	0.392971	0.106707	3.68272	0.00023076	0.0070762
NRXN3	905.703	0.464581	0.126186	3.68171	0.00023168	0.00709088
CHRM4	217.105	-0.383991	0.104402	-3.67798	0.00023508	0.00715853
COMTD1	334.936	-0.322554	0.0877132	-3.67737	0.00023566	0.00715853
MT-ND6	1581.2	0.404397	0.109969	3.67737	0.00023565	0.00715853
TAGLN3	444.702	0.405534	0.110247	3.67843	0.00023468	0.00715853
ZMYND11	2565.42	0.156428	0.0425489	3.67643	0.00023652	0.00717124
STXBP5	951.876	0.208969	0.0568573	3.67533	0.00023754	0.0071888
NAT14	1179.36	-0.204758	0.055764	-3.67187	0.00024078	0.00727332
WDR45B	3280.13	-0.257566	0.0702373	-3.66708	0.00024533	0.00739698
CA10	537.873	0.487406	0.132936	3.66647	0.00024592	0.00740101
PRR3	535.398	0.250235	0.0683137	3.66303	0.00024925	0.00748716
ARID4A	1524.29	0.25413	0.0693871	3.66249	0.00024977	0.00748906
STARD10	1313.44	-0.293666	0.0802979	-3.65721	0.00025498	0.00763097
DSC2	726.056	0.348237	0.0952328	3.65669	0.00025549	0.00763226
RPL19	13461.3	-0.235272	0.0643947	-3.65359	0.0002586	0.0077109
CNTNAP5	76.9027	0.876688	0.240009	3.65273	0.00025947	0.00772261
ASB3	796.306	-0.249337	0.0683056	-3.65032	0.00026191	0.00773894
CENPBD1P1	823.069	-0.196411	0.053809	-3.65015	0.00026209	0.00773894
PCK2	496.148	-0.368814	0.10105	-3.64983	0.00026241	0.00773894
PLXNB3	180.599	0.524746	0.143757	3.65022	0.00026201	0.00773894
ZNF221	98.3965	0.472163	0.129302	3.65163	0.00026058	0.00773894
MCFD2	4945.89	-0.143188	0.0392508	-3.64803	0.00026426	0.00777942
MARCKS	6744.3	0.291318	0.0799271	3.64479	0.00026761	0.00784935
NABP2	1333.25	-0.300324	0.0823916	-3.64507	0.00026732	0.00784935
TP53BP2	4146.35	-0.20342	0.0558406	-3.64287	0.00026961	0.00789381
GPR108	1562.08	-0.223256	0.0612993	-3.64206	0.00027046	0.00790445
SUPT6H	4639.42	-0.143325	0.0393619	-3.64121	0.00027136	0.00791008
HDAC5	4664.1	-0.215244	0.0591176	-3.64095	0.00027163	0.00791008
MYCL	182.043	-0.404572	0.111156	-3.63969	0.00027296	0.00793454
LRRC59	2404.65	-0.212921	0.0585372	-3.63736	0.00027544	0.00799225
MCUR1	2000.27	-0.244294	0.0672072	-3.63494	0.00027805	0.00805345
TMEM183A	1413.59	-0.235406	0.0648112	-3.63218	0.00028104	0.00812543
DHFR2	252.395	0.420452	0.115791	3.63111	0.0002822	0.0081386
NRCAM	4644.02	0.266535	0.0734086	3.63084	0.0002825	0.0081386
FRYL	3048.85	0.18245	0.050292	3.62781	0.00028583	0.00822015
ZNF701	175.077	-0.360314	0.0994002	-3.62488	0.00028909	0.00829907
TASOR2	1935.96	0.193273	0.0533396	3.62344	0.00029071	0.00833076
RAB3C	451.239	0.417764	0.115381	3.62073	0.00029378	0.00840377
CCDC107	698.668	-0.303514	0.0838513	-3.61967	0.00029497	0.00840833
PARP4	1027.5	0.238553	0.0658984	3.62001	0.00029459	0.00840833
SEMA6A	861.429	0.46122	0.127469	3.6183	0.00029654	0.00843817
ZNF821	876.958	-0.213358	0.0589968	-3.61643	0.0002987	0.00848452
MRPL41	808.768	-0.263812	0.0729778	-3.61497	0.00030038	0.00851752
VDAC2	3126.85	-0.233815	0.0647149	-3.613	0.00030267	0.00855728
ZNF197	1089.72	0.177488	0.0491267	3.61286	0.00030284	0.00855728
COL11A1	3097.06	0.423256	0.117354	3.60667	0.00031015	0.00870297
JADE1	1677.11	-0.16751	0.0464434	-3.60675	0.00031006	0.00870297
NUB1	1774.97	-0.173754	0.0481717	-3.60698	0.00030979	0.00870297
SULF1	3901.16	0.46161	0.127965	3.60732	0.00030938	0.00870297
TMEM215	474.346	0.497032	0.137879	3.60484	0.00031235	0.00874952
C1S	955.283	0.480063	0.133209	3.60383	0.00031356	0.00876823
MRPL27	650.306	-0.251811	0.069964	-3.59915	0.00031926	0.00891225
ISL1	233.942	0.559059	0.155389	3.5978	0.00032092	0.00894316
EGFR	535.484	0.465793	0.129599	3.59412	0.00032549	0.00896383
HIST2H2BE	1989.39	-0.346952	0.0965341	-3.59408	0.00032554	0.00896383
MEGF8	3671.09	0.255694	0.0711338	3.59455	0.00032496	0.00896383
RPS25	7669.02	-0.353851	0.098453	-3.59411	0.0003255	0.00896383
SELENOK	4073.11	-0.274381	0.0762929	-3.59642	0.00032263	0.00896383
TRIP10	1054.95	-0.206263	0.0573607	-3.5959	0.00032327	0.00896383
ZNF845	168.602	0.437034	0.121597	3.59413	0.00032547	0.00896383
POFUT1	712.788	0.262268	0.0729899	3.59321	0.00032662	0.00897857
USE1	462.769	-0.264848	0.0737454	-3.59139	0.00032892	0.00902635
RPS27A	11602.5	-0.349862	0.0975106	-3.58793	0.00033331	0.00913127
AC124016.1	119.265	-0.477435	0.133114	-3.58666	0.00033494	0.00913334
AKAP13	1801.81	0.222197	0.0619543	3.58647	0.00033518	0.00913334
PPM1A	5558.03	-0.117504	0.0327628	-3.5865	0.00033514	0.00913334
PTPRO	416.605	0.413409	0.115281	3.58612	0.00033564	0.00913334
H2AFZ	5229.03	-0.260489	0.072714	-3.58238	0.00034048	0.0092496
CCDC167	542.737	-0.301504	0.0842006	-3.58078	0.00034257	0.00929058
FRAS1	163.493	0.664464	0.185747	3.57726	0.00034721	0.0094008
AC069503.1	38.7994	0.715829	0.200185	3.57584	0.00034911	0.0094365
CKAP5	5143.71	0.151099	0.0422694	3.57467	0.00035066	0.00944692
LCMT2	293.268	0.34519	0.0965637	3.57474	0.00035057	0.00944692
UIMC1	985.239	-0.227885	0.0637656	-3.5738	0.00035184	0.00946282
CBX4	2750.14	-0.16989	0.0475662	-3.57165	0.00035474	0.00950108
DRD2	126.059	0.547903	0.153412	3.57144	0.00035502	0.00950108
YWHAE	18312.1	-0.157931	0.0442132	-3.57203	0.00035423	0.00950108
CUL3	3009.2	-0.136584	0.0382543	-3.57042	0.00035641	0.00952257
EPHB1	267.894	0.451528	0.126527	3.56863	0.00035885	0.00957186
RABAC1	313.751	-0.393097	0.110178	-3.56782	0.00035996	0.00958566
CHCHD6	648.53	-0.287364	0.0805582	-3.56716	0.00036088	0.00959433
PAIP2B	1694.05	-0.207124	0.0581199	-3.56374	0.0003656	0.00970408
CCDC8	473.523	0.338543	0.0951244	3.55895	0.00037234	0.00977083
DALRD3	888.691	-0.254269	0.0714418	-3.5591	0.00037213	0.00977083
MGAT3	804.113	0.324199	0.0910801	3.55949	0.00037157	0.00977083
NACAD	463.615	0.288888	0.0811447	3.56015	0.00037064	0.00977083
SELENBP1	345.233	0.422806	0.118768	3.55993	0.00037095	0.00977083
SLC35D1	683.591	0.218357	0.0613402	3.55976	0.00037119	0.00977083
ZNF385D	750.974	0.352033	0.0988919	3.55978	0.00037116	0.00977083
INSRR	50.8902	1.4704	0.413264	3.55801	0.00037368	0.00979007
ATG14	1011.41	-0.191336	0.0538068	-3.55599	0.00037656	0.00984954
ATP6V1F	2802.74	-0.216215	0.060833	-3.55424	0.00037907	0.00987719
EMC7	1709.7	-0.206875	0.0582164	-3.55356	0.00038006	0.00987719
KHDC4	2540.17	-0.203925	0.0573834	-3.55374	0.0003798	0.00987719
PTPRD	2048.76	0.480691	0.135252	3.55405	0.00037935	0.00987719
STX8	592.437	-0.310117	0.087292	-3.55264	0.00038139	0.00989603
ERO1B	653.961	-0.21002	0.0591788	-3.54891	0.00038683	0.00996216
HIST4H4	162.798	-0.458333	0.129149	-3.54886	0.00038691	0.00996216
RPL24	13534.9	-0.289142	0.08146	-3.54949	0.00038597	0.00996216
SEMA5B	751.159	0.377233	0.106297	3.54885	0.00038691	0.00996216
TMEM59	7354.65	-0.174405	0.049145	-3.54878	0.00038702	0.00996216
GNPTG	1031.96	-0.203604	0.0574951	-3.54124	0.00039825	0.0102238
GOSR2	1487.86	-0.311111	0.0878672	-3.54069	0.00039908	0.0102238
RGL1	1757.41	0.348316	0.0983679	3.54095	0.00039869	0.0102238
LRRN1	1030.3	0.33911	0.0957996	3.53979	0.00040045	0.0102428
OCIAD2	1572.38	-0.230852	0.065236	-3.53872	0.00040208	0.0102682
CD200	618.471	0.289443	0.0818149	3.53778	0.00040351	0.0102886
LIN7B	463.023	-0.354579	0.10027	-3.53623	0.00040588	0.0103328
SLC1A4	1644.78	-0.236211	0.0668122	-3.53544	0.00040709	0.0103438
RNF38	2010.69	-0.147431	0.0417048	-3.53512	0.0004076	0.0103438
C12orf57	1511.77	-0.338407	0.0957504	-3.53426	0.00040892	0.0103611
CUTA	2031.02	-0.205523	0.0582026	-3.53116	0.00041374	0.0103698
MRPL46	141.838	-0.38341	0.108557	-3.53188	0.00041262	0.0103698
MYO7A	544.827	0.460776	0.130422	3.53296	0.00041093	0.0103698
RPL10A	9538.83	-0.253113	0.0716706	-3.53162	0.00041303	0.0103698
SLC22A23	771.904	0.260192	0.0736612	3.53228	0.000412	0.0103698
TMEM14B	2737.46	-0.327151	0.0926441	-3.53126	0.00041358	0.0103698
TMTC2	696.41	0.298097	0.0843895	3.5324	0.00041181	0.0103698
RAB27B	72.0096	0.541351	0.153346	3.53027	0.00041514	0.0103741
RP9P	478.75	-0.28525	0.080802	-3.53023	0.0004152	0.0103741
GMPR2	1255.48	-0.173083	0.0490921	-3.52568	0.0004224	0.0105091
KAT6B	1147.47	0.252697	0.0716759	3.52555	0.00042261	0.0105091
PSAP	33417.9	-0.169246	0.0480084	-3.52535	0.00042293	0.0105091
RPL34	6960.75	-0.327181	0.0928124	-3.52518	0.00042319	0.0105091
GLUL	20699	-0.396417	0.112565	-3.52168	0.00042883	0.0106327
AC016717.2	218.82	0.505193	0.143555	3.51916	0.00043291	0.0107175
ANTXR2	194.082	0.420912	0.119635	3.51831	0.0004343	0.0107191
TMED4	4209.19	-0.15262	0.0433777	-3.51839	0.00043417	0.0107191
ANGPTL1	160.659	0.663638	0.188763	3.51572	0.00043857	0.0107916
SPSB3	1698.25	-0.295024	0.0839101	-3.51596	0.00043817	0.0107916
MANF	1682.54	-0.195959	0.0557668	-3.51389	0.00044159	0.0108142
ERCC6	744.682	0.216571	0.0616444	3.51323	0.00044269	0.0108142
FKBP8	8258.02	-0.180107	0.051296	-3.51113	0.00044621	0.0108142
GTF2F1	3200.89	-0.190549	0.0542819	-3.51036	0.0004475	0.0108142
GUCY1A1	518.994	0.374378	0.106575	3.51281	0.0004434	0.0108142
KCTD7	1977.55	-0.189026	0.0538247	-3.51188	0.00044494	0.0108142
KLHL41	852.772	-0.354744	0.101031	-3.51126	0.00044599	0.0108142
NDUFB7	1265.14	-0.334059	0.095126	-3.51176	0.00044516	0.0108142
PCNX3	1430.07	0.186807	0.0531527	3.51454	0.00044052	0.0108142
PELO	838.06	-0.214896	0.0611865	-3.51215	0.0004445	0.0108142
PTPRR	85.938	0.551019	0.156823	3.51365	0.000442	0.0108142
RBM12	2473.51	0.162777	0.0463676	3.51056	0.00044716	0.0108142
SEMA6D	2264.12	0.212609	0.0605895	3.50901	0.00044979	0.010837
SNRPD2	3173.65	-0.291246	0.0829971	-3.5091	0.00044962	0.010837
RPS12	11335.7	-0.359292	0.102503	-3.50518	0.0004563	0.0109613
ZFHX2	155.786	0.415484	0.118532	3.50524	0.00045619	0.0109613
BTG3	1014.69	-0.259812	0.0741929	-3.50184	0.00046206	0.0110538
CHL1	822.67	0.431911	0.123318	3.50242	0.00046105	0.0110538
MAF1	2576.31	-0.186851	0.0533655	-3.50135	0.00046292	0.0110538
TSSC4	906.842	-0.253381	0.072359	-3.50172	0.00046227	0.0110538
WWTR1	1321.21	0.407061	0.116271	3.50097	0.00046356	0.0110538
GREB1L	115.411	0.560881	0.160242	3.50021	0.00046489	0.0110691
NEUROD4	2553.61	0.197106	0.0563194	3.49978	0.00046564	0.0110707
KIF17	220.911	-0.383599	0.109636	-3.49885	0.00046728	0.0110819
MRPS26	1002.17	-0.218016	0.0623127	-3.49873	0.00046748	0.0110819
DGKG	38.7915	0.788314	0.225431	3.49692	0.00047066	0.0111411
SOX5	230.312	0.453366	0.129733	3.49461	0.00047476	0.0112217
OTUD1	740.197	-0.226235	0.0648019	-3.49117	0.00048091	0.0113504
NIPSNAP1	2732.87	-0.190863	0.0546846	-3.49024	0.00048258	0.0113733
DST	14917.4	0.222395	0.063747	3.48871	0.00048536	0.0114092
FRMD5	753.361	0.367273	0.105277	3.48863	0.00048551	0.0114092
ZC3H4	790.999	0.255444	0.0732317	3.48817	0.00048635	0.0114122
ACBD3	3234.85	-0.227997	0.0653747	-3.48755	0.00048747	0.0114221
ZNF639	1672.76	-0.233084	0.0668523	-3.48655	0.0004893	0.0114483
FHL2	368.632	-0.290247	0.0832583	-3.4861	0.00049012	0.011451
RGS9BP	2200.67	-0.322254	0.0925016	-3.48376	0.00049442	0.0115347
LINC00632	897.047	-0.401182	0.115249	-3.48099	0.00049956	0.011638
DIP2C	1929.63	0.191233	0.0549722	3.47873	0.0005038	0.011703
TRIM24	1512.07	0.217783	0.0625988	3.47903	0.00050323	0.011703
LAP3	837.581	0.280968	0.0808263	3.4762	0.00050857	0.0117969
INSYN2A	134.299	0.635258	0.18283	3.47458	0.00051165	0.0118338
NTMT1	427.476	-0.318385	0.091636	-3.47445	0.0005119	0.0118338
SF3B5	1252.19	-0.249856	0.0719173	-3.47421	0.00051235	0.0118338
C22orf46	279.111	0.34001	0.0979061	3.47282	0.00051502	0.0118784
ADAMTS15	134.173	0.662222	0.190722	3.47219	0.00051623	0.0118893
TBC1D1	794.113	0.401493	0.115672	3.47096	0.0005186	0.0119271
MTND2P28	1603.77	0.280589	0.0808798	3.46921	0.00052199	0.0119769
TMEM131	1399.4	0.261516	0.0753847	3.46908	0.00052225	0.0119769
TPT1	33726.5	-0.301749	0.0870032	-3.46825	0.00052385	0.0119967
ERGIC3	3810.54	-0.191361	0.0552024	-3.46653	0.00052723	0.0120297
POLE4	676.16	-0.415238	0.119783	-3.46657	0.00052714	0.0120297
SLAIN1	1672.67	0.26401	0.0761632	3.46638	0.00052752	0.0120297
PKN1	4459.64	-0.221859	0.0640176	-3.46559	0.00052906	0.012043
TFAP4	362.923	-0.345851	0.0998035	-3.46532	0.00052959	0.012043
DCHS1	935.84	0.403835	0.116564	3.4645	0.00053122	0.0120477
DHRS11	1783.3	-0.275627	0.0795584	-3.46446	0.00053129	0.0120477
PCNX4	2392.22	0.164547	0.0475088	3.4635	0.00053319	0.0120637
RPL27	9931.17	-0.359386	0.103768	-3.46336	0.00053348	0.0120637
EFS	844.118	0.210165	0.0606891	3.46297	0.00053424	0.012064
COX5B	3052.97	-0.300713	0.0868959	-3.46061	0.00053895	0.0121366
PLCE1	763.907	0.406149	0.11736	3.46072	0.00053873	0.0121366
POLA1	677.857	0.305031	0.0881713	3.45953	0.00054112	0.0121683
MRPL37	1184.58	-0.194242	0.0561865	-3.45709	0.00054604	0.0122545
RPL32	12848.8	-0.305574	0.0884054	-3.45651	0.00054722	0.0122545
SYS1	1120.38	-0.204585	0.0591856	-3.45666	0.00054692	0.0122545
PKM	71444.2	-0.246344	0.0712788	-3.45606	0.00054814	0.0122582
RPL31	13674.2	-0.339303	0.0981884	-3.45564	0.000549	0.0122604
ERI2	271.748	0.277887	0.0804343	3.45484	0.00055063	0.012263
LINC01555	176.689	-0.425243	0.123085	-3.45488	0.00055055	0.012263
ACADSB	606.726	0.242939	0.0703576	3.45291	0.00055456	0.0122999
DCXR	737.492	-0.251273	0.072756	-3.45363	0.00055309	0.0122999
LRCH2	836.982	0.210863	0.061064	3.45315	0.00055407	0.0122999
HECW2	253.435	0.41196	0.11937	3.45112	0.00055828	0.0123653
CLK1	4495.97	-0.29938	0.0868009	-3.44905	0.00056257	0.0124434
DAZAP1	2039.57	-0.168876	0.0489749	-3.44823	0.00056428	0.0124643
LHX9	318.42	0.455139	0.132091	3.44565	0.00056969	0.0125665
AC021092.1	207.727	0.389665	0.113149	3.44383	0.00057354	0.0126172
UBE2D2	2489.84	-0.152733	0.0443476	-3.44399	0.0005732	0.0126172
MAPK6	3624.57	-0.192182	0.055814	-3.44326	0.00057476	0.0126267
ASIC2	307.754	0.407025	0.118264	3.44166	0.00057816	0.0126774
CWF19L1	742.58	-0.205186	0.0596221	-3.44144	0.00057863	0.0126774
C1orf43	7126.44	-0.222433	0.0646663	-3.4397	0.00058235	0.0127332
JMJD6	1360.53	-0.258975	0.075298	-3.43934	0.00058314	0.0127332
MFAP3	532.096	0.294131	0.0855242	3.43915	0.00058354	0.0127332
OLFML2B	66.7469	0.539393	0.15687	3.43846	0.00058503	0.0127487
PSKH1	415.058	0.354461	0.103128	3.43708	0.00058802	0.0127795
SAMM50	1023.75	-0.196043	0.0570344	-3.43728	0.00058759	0.0127795
ITGA2	118.767	0.636277	0.185206	3.43552	0.00059142	0.0128361
SEMA4A	262.735	0.542198	0.157881	3.43422	0.00059427	0.0128639
TDRD9	20.6132	1.07645	0.313449	3.43421	0.00059429	0.0128639
C3orf70	218.422	0.333046	0.0969933	3.4337	0.00059541	0.0128709
CHCHD5	410.119	-0.274702	0.0800218	-3.43284	0.0005973	0.0128941
MYL6	12944.6	-0.233592	0.0680605	-3.43212	0.00059888	0.0128941
TMEM87B	341.636	0.284846	0.08299	3.4323	0.00059849	0.0128941
FAM21EP	33.6316	-0.795823	0.231924	-3.4314	0.00060048	0.0129029
MAP4K3-DT	1062.53	-0.204192	0.0595102	-3.43122	0.00060087	0.0129029
MRPL22	672.995	-0.249472	0.072716	-3.43077	0.00060188	0.0129073
METTL21A	670.126	-0.250033	0.072889	-3.43033	0.00060285	0.012911
TTYH3	2937.88	0.31054	0.0905463	3.42963	0.00060441	0.0129274
NTRK1	67.8264	0.80667	0.235237	3.42919	0.00060539	0.0129312
HSBP1L1	215.47	-0.400413	0.11679	-3.42847	0.00060698	0.0129482
FAM50A	1488.88	-0.207824	0.060661	-3.42599	0.00061255	0.0130498
AKR1A1	1848.94	-0.191818	0.0559995	-3.42536	0.00061399	0.0130633
FLT1	3972.17	0.388592	0.11353	3.4228	0.00061979	0.0131599
HK2	21673.4	-0.447032	0.13061	-3.42264	0.00062016	0.0131599
AGRN	1680.42	0.298804	0.0873411	3.42112	0.00062365	0.0132166
SEC63	4173.72	-0.147709	0.0431901	-3.41997	0.00062627	0.0132376
SUPT20H	1269.94	0.165703	0.0484496	3.42011	0.00062595	0.0132376
EXTL2	607.717	0.246309	0.0720287	3.4196	0.00062714	0.0132386
ADRM1	1248.65	-0.185772	0.0543373	-3.41887	0.00062882	0.0132567
MED8	1515.48	-0.268658	0.0786019	-3.41796	0.00063093	0.013267
PHF1	3420.65	-0.206337	0.0603687	-3.41795	0.00063094	0.013267
UBAP1	2315.2	-0.151923	0.0444664	-3.41657	0.00063415	0.0133171
CCDC88A	3314.41	0.272016	0.0796665	3.41443	0.00063915	0.0133566
P2RY1	598.18	0.287953	0.0843339	3.41444	0.00063914	0.0133566
SPATA24	117.635	-0.45751	0.133988	-3.41457	0.00063883	0.0133566
WDR74	681.399	-0.242756	0.0710985	-3.41436	0.00063933	0.0133566
RPS5	11165.2	-0.313501	0.0918374	-3.41365	0.00064099	0.0133741
AC243919.1	2058.59	-0.327737	0.0960859	-3.41087	0.00064756	0.0134915
LGI4	926.7	0.362349	0.106243	3.41056	0.00064829	0.0134915
RNF216P1	629.646	-0.237283	0.0696137	-3.40857	0.00065303	0.0135729
KCNB2	1366.49	-0.2964	0.0869799	-3.40768	0.00065517	0.0135999
UTRN	410.281	0.457356	0.134277	3.40606	0.00065908	0.0136634
SNTG1	94.4522	0.699483	0.205597	3.4022	0.00066845	0.01384
LGR5	36.6046	0.965551	0.283951	3.40041	0.00067285	0.0139133
ATP6V0A4	33.2913	0.918069	0.270145	3.39843	0.00067773	0.0139787
FNTA	1834.82	-0.189041	0.055626	-3.39843	0.00067774	0.0139787
NCALD	1046.04	0.186797	0.0550167	3.39529	0.00068557	0.0141042
ST6GAL1	346.991	0.394522	0.116187	3.39557	0.00068486	0.0141042
PDGFRB	1566.48	0.398731	0.117484	3.39392	0.00068901	0.014139
SUCLG1	1790.77	-0.258672	0.0762127	-3.39408	0.00068859	0.014139
AC007000.1	33.3337	-0.829994	0.244632	-3.39282	0.00069177	0.0141421
NTNG1	85.2876	0.674527	0.19881	3.39282	0.00069177	0.0141421
TUFM	3403.15	-0.217477	0.0640878	-3.39343	0.00069023	0.0141421
RNF157	4286.95	-0.18142	0.0534837	-3.39206	0.00069368	0.0141485
SLC35A4	818.26	0.249457	0.0735425	3.392	0.00069384	0.0141485
CGN	1300.61	0.309368	0.091244	3.39056	0.00069751	0.0142055
FTL	32792.4	-0.246974	0.0728671	-3.38938	0.00070051	0.0142309
SGTB	1339.88	-0.205516	0.0606344	-3.38942	0.0007004	0.0142309
PKIG	1123.2	-0.185164	0.0546378	-3.38894	0.00070164	0.0142359
RRAGD	3827.1	-0.21208	0.0625921	-3.38829	0.0007033	0.0142517
NME3	599.785	-0.251982	0.074414	-3.38623	0.00070861	0.0143414
FREM2	115.198	0.650888	0.192265	3.38537	0.00071083	0.0143683
PER1	4215.87	-0.292903	0.0865779	-3.38312	0.00071668	0.0144685
PAXX	643.18	-0.28371	0.0838725	-3.38264	0.00071793	0.0144756
UBQLN1	5507.48	-0.121464	0.0359125	-3.38222	0.00071904	0.01448
FMNL1	48.2733	0.679668	0.201027	3.38098	0.00072227	0.0145103
LRRC39	2425.03	-0.330636	0.0977936	-3.38096	0.00072233	0.0145103
MYADM	469.457	0.250438	0.0740966	3.37989	0.00072515	0.0145488
ARSB	418.189	0.253294	0.0749567	3.37921	0.00072696	0.014567
S1PR3	322.454	0.818662	0.242332	3.37827	0.00072944	0.0145987
SLC39A7	3391.39	-0.180889	0.0535519	-3.37783	0.00073061	0.0146041
PITPNM1	7839.38	-0.234782	0.0695196	-3.3772	0.00073227	0.0146191
AHNAK2	464.287	0.326272	0.0966493	3.37583	0.00073593	0.0146233
PPP1CC	7256.87	-0.202027	0.0598463	-3.37577	0.00073609	0.0146233
SEMA7A	2877.35	-0.296612	0.0878559	-3.37613	0.00073515	0.0146233
SYNDIG1L	38.6413	-0.662545	0.196255	-3.37594	0.00073565	0.0146233
RETREG2	3765.04	-0.162506	0.0481778	-3.37304	0.00074343	0.0147511
COL16A1	250.634	0.496186	0.147126	3.37252	0.00074483	0.0147607
MGAT4A	453.962	0.271969	0.0806745	3.37119	0.00074844	0.0147873
RHBDD3	789.306	-0.199638	0.0592186	-3.3712	0.00074842	0.0147873
RPL4	26180	-0.186901	0.0554435	-3.37102	0.00074891	0.0147873
N4BP3	516.027	-0.286444	0.085035	-3.36854	0.00075568	0.0148305
POLR2I	603.496	-0.279026	0.0828248	-3.36887	0.00075478	0.0148305
RAMP2-AS1	184.483	0.468384	0.139004	3.36957	0.00075285	0.0148305
UBALD2	838.516	-0.203357	0.0603689	-3.36857	0.0007556	0.0148305
ZMIZ1	2382.95	0.369218	0.109592	3.36902	0.00075436	0.0148305
ADAMTS18	253.469	0.410887	0.121993	3.36812	0.00075684	0.0148306
FJX1	883.652	0.282961	0.0840179	3.36787	0.00075752	0.0148306
FRMD4A	723.208	0.347226	0.103216	3.36406	0.00076804	0.0149881
MAPT-IT1	61.3619	-0.970597	0.288507	-3.3642	0.00076765	0.0149881
TP53RK	622.853	-0.208494	0.0619788	-3.36396	0.00076833	0.0149881
AC005944.1	24.9652	-0.801203	0.238266	-3.36264	0.000772	0.0150415
NDUFS8	1727.59	-0.286839	0.0853521	-3.36066	0.00077758	0.0151319
TCF4	2264.93	0.262173	0.0780425	3.35936	0.00078124	0.0151849
COL12A1	174.669	0.707645	0.21088	3.35568	0.0007917	0.0153697
SAT2	2521.74	-0.175127	0.0522055	-3.35458	0.00079485	0.0154094
ZNF189	643.436	0.24204	0.072158	3.35431	0.00079565	0.0154094
GPX1	1887.4	-0.253867	0.0757061	-3.35333	0.00079847	0.0154272
CTBP1-DT	408.36	0.244335	0.0728631	3.35334	0.00079842	0.0154272
PIANP	405.917	0.315946	0.0942293	3.35295	0.00079956	0.0154298
MORF4L1	9583.8	-0.14941	0.0445934	-3.35048	0.00080671	0.0154949
NDST1	1633.39	0.243687	0.0727393	3.35014	0.00080771	0.0154949
SOX4	7151.86	0.304568	0.0908858	3.35111	0.00080488	0.0154949
ST7-AS1	35.1055	0.785179	0.234363	3.35027	0.00080732	0.0154949
ZKSCAN4	237.021	0.283272	0.0845488	3.35039	0.00080696	0.0154949
DACT2	712.674	0.442315	0.13213	3.34757	0.00081523	0.0156206
ITGAE	389.324	-0.347126	0.103706	-3.34723	0.00081625	0.0156215
KLHL14	162.993	0.471825	0.141021	3.34579	0.00082049	0.0156842
CSDC2	331.764	0.348981	0.104342	3.34458	0.00082408	0.0157321
LINC00461	1481.31	0.291064	0.0870335	3.34427	0.00082498	0.0157321
SLC39A14	2134.27	-0.194102	0.0580454	-3.34396	0.00082591	0.0157321
ATXN7L2	268.998	0.382857	0.114529	3.34289	0.00082911	0.0157745
PEA15	19082.6	-0.167465	0.0501012	-3.34254	0.00083017	0.0157761
VOPP1	5967.94	-0.259073	0.0775312	-3.34153	0.00083318	0.0158149
RTF2	2013.73	-0.161997	0.0484898	-3.34086	0.00083521	0.0158347
FAM183A	58.1815	-0.72626	0.217499	-3.33914	0.00084037	0.015906
NOTCH1	1177.95	0.376641	0.112802	3.33896	0.00084093	0.015906
STX3	18405.6	-0.215798	0.0646708	-3.33687	0.00084729	0.0160075
AC008610.1	89.8852	-0.612102	0.183465	-3.33635	0.00084888	0.0160188
MAVS	1495.31	0.227364	0.0681629	3.3356	0.00085116	0.0160431
BSG	18447.9	-0.201508	0.0604836	-3.33161	0.00086345	0.0162371
HES4	1626.7	-0.36594	0.109833	-3.33177	0.00086294	0.0162371
LRRC23	956.275	-0.223522	0.0671021	-3.33107	0.00086512	0.0162495
RPS19	11626.8	-0.272247	0.0817579	-3.32992	0.0008687	0.016298
SORCS2	1465.63	0.325357	0.0977569	3.32822	0.00087403	0.0163789
KPNA4	3604.02	-0.152867	0.0459707	-3.32532	0.00088316	0.0165309
RPS6KA2	1761.68	-0.181902	0.054719	-3.32429	0.00088645	0.0165733
AL353743.1	341.558	-0.299081	0.0899916	-3.32343	0.00088918	0.0166052
FBXL14	637.031	-0.206113	0.0620381	-3.32236	0.00089258	0.0166303
SH3PXD2B	519.273	0.473003	0.142358	3.32263	0.00089173	0.0166303
PRCD	4434.61	-0.297824	0.0896708	-3.32131	0.00089597	0.0166552
SWI5	577.293	-0.258206	0.0777402	-3.3214	0.00089568	0.0166552
WARS	2621.79	-0.278659	0.0839263	-3.32028	0.00089926	0.016678
PDE5A	232.493	0.42149	0.126944	3.32028	0.00089926	0.016678
LGALS3BP	1509.45	0.317555	0.0957195	3.31756	0.00090808	0.0167458
PARP9	395.815	0.355379	0.107118	3.31762	0.00090787	0.0167458
SNHG16	945.011	-0.207317	0.0624709	-3.31862	0.00090464	0.0167458
UXT	773.035	-0.244172	0.0735882	-3.31809	0.00090636	0.0167458
WDR33	2410.41	-0.185573	0.0559205	-3.31851	0.000905	0.0167458
HRK	406.285	-0.305457	0.0921086	-3.31627	0.00091226	0.0168037
PWWP2B	644.239	-0.229955	0.0693611	-3.31532	0.00091537	0.0168227
SMIM26	536.417	-0.28963	0.0873535	-3.31561	0.00091444	0.0168227
AC100803.4	210.299	0.525878	0.158677	3.31414	0.00091926	0.0168642
METTL26	584.6	-0.222698	0.0671992	-3.314	0.00091971	0.0168642
GRK6	717.598	-0.170811	0.051556	-3.31311	0.00092266	0.0168991
RAB3D	232.121	0.40671	0.122808	3.31175	0.00092715	0.0169621
RPS15A	3891.87	-0.362293	0.109421	-3.31101	0.0009296	0.0169878
SIAH2	512.501	-0.278537	0.0841504	-3.30999	0.00093298	0.0170303
AP002364.1	70.7777	-0.820574	0.247956	-3.30936	0.00093511	0.0170499
CLASP1	4130.61	0.17176	0.0519393	3.30693	0.00094324	0.0171779
SLC19A3	24.0029	0.943465	0.285325	3.30663	0.00094425	0.0171779
NOP10	872.926	-0.262803	0.0795269	-3.30457	0.00095121	0.0172852
GRIN2D	123.48	0.377209	0.114171	3.3039	0.00095348	0.017307
ALKBH7	1596.13	-0.273809	0.0829277	-3.30178	0.00096073	0.0173288
MFF	2222.81	-0.157966	0.0478307	-3.3026	0.00095794	0.0173288
POLR1D	2403.24	-0.164026	0.0496636	-3.30274	0.00095744	0.0173288
POLR3D	1751.29	-0.296591	0.08979	-3.30316	0.00095602	0.0173288
RADX	287.025	0.325852	0.0987116	3.30105	0.00096325	0.0173288
ROMO1	886.639	-0.303485	0.0919327	-3.30116	0.00096286	0.0173288
TYW5	985.994	-0.17535	0.0531175	-3.30118	0.00096278	0.0173288
URI1	2020.24	-0.17153	0.051956	-3.30144	0.00096191	0.0173288
ENSA	4271.41	-0.157127	0.0476155	-3.29992	0.00096714	0.0173795
ADK	793.221	-0.252951	0.0766952	-3.29813	0.00097332	0.0174518
COL27A1	818.499	0.397501	0.12052	3.29822	0.000973	0.0174518
GRID2	118.463	0.542424	0.164483	3.29775	0.00097463	0.0174559
RPS18	20483.1	-0.317749	0.0963759	-3.29697	0.00097732	0.0174849
CELF4	1594.66	0.294845	0.0894408	3.29654	0.00097884	0.0174928
CDKN2D	795.291	-0.216926	0.0658145	-3.29602	0.00098066	0.017506
SHANK2	596.947	0.323088	0.0980637	3.29468	0.00098535	0.0175702
PNMA8C	172.313	0.379075	0.115096	3.29357	0.00098925	0.0176204
ARHGAP17	612.607	0.257649	0.0782701	3.29179	0.00099551	0.0177124
KDM3A	6263.78	-0.185114	0.056248	-3.29104	0.00099817	0.0177402
KAT2B	1509.24	0.153775	0.0467444	3.2897	0.00100295	0.0178057
IPO8	1123.72	0.205623	0.0625554	3.28706	0.0010124	0.0179537
ZMAT1	959.883	0.330593	0.100594	3.2864	0.00101476	0.0179759
KIAA0930	530.255	0.272668	0.0829811	3.2859	0.00101656	0.0179882
ZNF252P-AS1	58.8093	-0.706425	0.215072	-3.2846	0.00102127	0.0180518
TMEM9	4124.61	-0.192176	0.0585487	-3.28233	0.00102954	0.018178
NAV2	1484.11	0.450967	0.137412	3.28185	0.00103128	0.0181889
GUK1	10074.9	-0.302556	0.0922128	-3.28106	0.00103418	0.0182164
PIM3	847.039	-0.29559	0.0900966	-3.28081	0.00103509	0.0182164
ITGA9	76.8512	0.65838	0.2007	3.28041	0.00103656	0.0182225
DNTTIP1	965.765	-0.250685	0.0764273	-3.28004	0.00103792	0.0182267
FXR2	2408.55	-0.169283	0.0516214	-3.27932	0.00104058	0.0182339
NUDC	2658.5	-0.175952	0.0536545	-3.27936	0.00104044	0.0182339
SOD2	3022.64	0.272152	0.0830095	3.27856	0.00104338	0.0182631
AL138963.4	808.148	-0.443786	0.135404	-3.27749	0.00104736	0.0182932
RNF227	341.265	-0.244212	0.0745083	-3.27765	0.00104674	0.0182932
PSMG3	489.32	-0.2538	0.0774475	-3.27706	0.00104894	0.0183011
GOLGB1	4859.01	0.231358	0.070624	3.27591	0.00105321	0.0183557
NDUFAF2	486.077	-0.345534	0.105521	-3.27457	0.00105823	0.0184084
SH3GL1	1859.08	-0.173521	0.0529917	-3.2745	0.0010585	0.0184084
GCLC	1636.6	-0.155334	0.0474589	-3.27301	0.00106407	0.0184651
MXD1	1199.67	-0.208558	0.0637262	-3.27272	0.00106517	0.0184651
ZNF546	113.467	0.374533	0.114441	3.27272	0.00106518	0.0184651
CCN3	152.937	-0.463342	0.141689	-3.27014	0.00107495	0.0185352
CDH11	832.92	0.369542	0.112988	3.27065	0.00107302	0.0185352
FILIP1L	322.913	0.443177	0.135476	3.27126	0.00107068	0.0185352
LINC00115	62.6879	-0.674317	0.206203	-3.27016	0.00107488	0.0185352
NME1	1716.26	-0.323767	0.0990071	-3.27014	0.00107493	0.0185352
NCAPG2	212.352	0.319329	0.0976602	3.26979	0.00107626	0.0185379
NDUFB10	1297.22	-0.189552	0.0579759	-3.26949	0.00107741	0.0185381
CAMLG	1711.07	-0.207578	0.0635201	-3.26792	0.00108343	0.0185958
CAMTA2	1038.84	-0.188948	0.057828	-3.26741	0.00108536	0.0185958
HAS2	150.98	0.658616	0.201556	3.26766	0.00108442	0.0185958
RPL15	22028.1	-0.193536	0.0592293	-3.26758	0.00108473	0.0185958
SELENOS	1116.64	-0.244771	0.0749711	-3.26488	0.00109511	0.0187431
MT-CO3	51857	0.241088	0.073857	3.26425	0.00109754	0.0187648
PRELID1	1697.58	-0.243106	0.0745063	-3.26289	0.00110281	0.018835
SOGA1	1676.72	0.291157	0.089261	3.26186	0.00110682	0.0188836
GCNT2	183.249	0.387466	0.118861	3.25983	0.0011148	0.0189997
CREB3L1	59.5108	-0.700782	0.215155	-3.25711	0.00112554	0.0191425
DYNC1I1	302.497	-0.323144	0.0992087	-3.25721	0.00112513	0.0191425
TUG1	4589.22	0.180176	0.0553443	3.25555	0.00113172	0.0192274
IGSF9B	3503.57	0.321773	0.0988797	3.25419	0.00113715	0.0192994
CSPG5	1323.58	0.318236	0.0978613	3.2519	0.00114635	0.0194148
NR2E1	661.249	0.411984	0.126688	3.25195	0.00114615	0.0194148
DYRK4	1182.56	-0.240418	0.07394	-3.25152	0.00114789	0.0194206
B3GAT3	1342.74	-0.20038	0.0616628	-3.24961	0.00115563	0.0195107
CHCHD10	1667.21	-0.341906	0.105214	-3.24962	0.00115559	0.0195107
MEX3A	1012.46	0.320849	0.0987862	3.24791	0.00116254	0.0195459
MPPED1	94.2954	-0.751066	0.231244	-3.24794	0.00116245	0.0195459
MYDGF	1214.96	-0.234555	0.072217	-3.24792	0.00116252	0.0195459
PSMD8	3221	-0.187805	0.0578201	-3.24809	0.00116183	0.0195459
AC104596.1	134.097	-0.387024	0.119215	-3.24644	0.00116858	0.0196271
CETN2	1326.99	-0.304152	0.0937096	-3.24569	0.00117167	0.0196381
PTPRE	131.852	0.520413	0.160336	3.24576	0.00117137	0.0196381
PXYLP1	1274.91	0.171694	0.052907	3.2452	0.00117368	0.0196515
IAH1	755.82	-0.238796	0.0735949	-3.24473	0.00117561	0.0196636
MT-ATP6	43693.1	0.228366	0.0704159	3.2431	0.00118238	0.0197564
RIPK1	362.222	0.203402	0.062729	3.24254	0.00118468	0.0197743
KCNIP3	96.5293	0.494749	0.152629	3.24151	0.00118898	0.0198053
RIN2	830.017	0.232707	0.0717895	3.24152	0.00118893	0.0198053
AMIGO2	299.231	0.410936	0.126801	3.24079	0.00119198	0.0198349
DTX4	2290.76	0.285699	0.0882258	3.23827	0.00120256	0.0199699
MARVELD1	508.591	0.384885	0.118848	3.23847	0.00120171	0.0199699
DNPH1	549.557	-0.231175	0.0714242	-3.23664	0.00120944	0.0200226
FKBP1A	1089.87	0.217745	0.0672701	3.23688	0.00120844	0.0200226
HIST1H1E	25.4136	-1.1559	0.357109	-3.23682	0.00120868	0.0200226
CCSER1	826.284	-0.298495	0.0922474	-3.23581	0.00121297	0.02004
LSM3	1247.09	-0.320966	0.0991909	-3.23584	0.00121283	0.02004
FLYWCH1	2868.78	-0.18893	0.05843	-3.23345	0.00122306	0.0201861
PNO1	1220.83	-0.244954	0.0757673	-3.23298	0.00122505	0.0201983
RPS13	9774.03	-0.339717	0.105152	-3.23072	0.00123479	0.0203382
CCDC9B	181.913	0.494359	0.153078	3.22946	0.00124026	0.0203869
PCDHB14	237.53	0.317458	0.0982925	3.22973	0.00123907	0.0203869
RANGRF	862.387	-0.241827	0.0749156	-3.22799	0.00124662	0.0204706
OVCH2	33.6663	-0.764073	0.23673	-3.22761	0.00124829	0.0204773
ABTB1	1113.46	-0.259411	0.0803932	-3.22677	0.00125195	0.0204957
AC115284.2	286.108	0.296305	0.091821	3.22698	0.00125105	0.0204957
CCDC163	122.712	-0.370731	0.114904	-3.22645	0.00125338	0.0204985
ERVK-28	24.2637	-0.958819	0.297315	-3.22493	0.00126004	0.0205661
LFNG	136.622	0.443669	0.137575	3.22493	0.00126005	0.0205661
FZD5	1870.09	0.348393	0.108075	3.22362	0.00126582	0.0206186
HMGB2	3638.34	-0.281155	0.0872138	-3.22374	0.00126528	0.0206186
ARSI	37.3789	0.794072	0.246374	3.22303	0.00126843	0.0206196
TMEM255A	41.4414	0.941305	0.292048	3.22312	0.00126802	0.0206196
MTO1	714.03	-0.222578	0.0691171	-3.2203	0.00128058	0.0207962
DDX49	1209.71	-0.214274	0.0665665	-3.21895	0.00128662	0.0208734
LAMA4	121.696	0.6812	0.211719	3.21747	0.00129325	0.0209181
MGAT5	1022.88	0.322921	0.100349	3.21798	0.00129099	0.0209181
TSPAN10	551.63	0.415905	0.129258	3.21764	0.0012925	0.0209181
AMZ2	2165.16	-0.141168	0.0439056	-3.21527	0.00130322	0.0210584
CFAP221	157.835	-0.351541	0.109356	-3.21464	0.0013061	0.0210837
DISP1	99.185	0.382538	0.119025	3.21394	0.00130927	0.0210928
XAB2	2479.6	-0.236539	0.0735918	-3.2142	0.00130809	0.0210928
RNF181	705.307	-0.303069	0.094336	-3.21265	0.00131516	0.0211248
LYPD6	248.567	0.31394	0.0977144	3.21283	0.00131436	0.0211248
TASOR	1862.33	0.178711	0.0556175	3.21322	0.00131257	0.0211248
ZNF593	181.241	-0.307733	0.0958045	-3.21209	0.00131774	0.0211452
LDHB	1013.28	-0.224188	0.0698207	-3.21091	0.00132314	0.0212108
SCN3A	406.935	0.358836	0.111776	3.2103	0.00132594	0.0212348
ZFYVE19	646.859	-0.258013	0.0803982	-3.20919	0.00133109	0.0212962
AP000866.6	44.9786	-0.663788	0.206886	-3.20848	0.0013344	0.021328
GORASP2	3611.84	-0.153749	0.047935	-3.20744	0.00133922	0.0213532
MAN1A1	1152.7	0.334174	0.104192	3.20729	0.00133994	0.0213532
THAP8	377.599	-0.340721	0.106225	-3.20754	0.00133875	0.0213532
CREB3	1639.85	-0.19712	0.0614788	-3.20631	0.00134448	0.0214046
CACNA1D	305.418	0.424081	0.132434	3.20221	0.0013638	0.0216724
EIF3I	2770.23	-0.24393	0.0761808	-3.20199	0.00136481	0.0216724
RPS20	12853.7	-0.310973	0.0971218	-3.20188	0.00136532	0.0216724
COX14	698.174	-0.289687	0.090517	-3.20036	0.00137257	0.0217662
NR1D1	4036.77	-0.362722	0.113384	-3.19906	0.00137875	0.0218214
SLC35C1	224.427	0.346311	0.108249	3.19919	0.00137813	0.0218214
LINC00205	1070.69	0.260159	0.0813402	3.19841	0.00138187	0.0218495
POLR1A	911.02	0.21525	0.0673077	3.19799	0.00138388	0.0218599
ANKRD33	2348.31	-0.320377	0.10032	-3.19357	0.00140527	0.0220258
APC2	1247.85	0.560245	0.175393	3.19423	0.00140206	0.0220258
GET3	1704	-0.230478	0.0721616	-3.19391	0.0014036	0.0220258
IGF1	78.2163	0.723578	0.226515	3.19439	0.00140126	0.0220258
PXDN	2016.79	0.408108	0.127765	3.19421	0.00140213	0.0220258
RPL12	10494.7	-0.241971	0.0757257	-3.19536	0.00139656	0.0220258
SYT17	135.917	0.595369	0.186399	3.19406	0.00140289	0.0220258
TMEM38A	1032.21	-0.242937	0.0760667	-3.19374	0.00140444	0.0220258
AC010478.1	151.628	0.632825	0.198207	3.19275	0.00140927	0.0220672
TBC1D9	3173.17	0.326497	0.102295	3.19174	0.0014142	0.022123
CLDN15	548.095	-0.295827	0.0927003	-3.19121	0.00141676	0.022141
THOC3	229.184	-0.317286	0.099442	-3.19067	0.00141945	0.022141
UBXN1	2008.87	-0.154805	0.0485142	-3.19093	0.00141817	0.022141
RIOK3	2229.93	-0.167154	0.0524178	-3.18888	0.00142826	0.0222511
SON	9450.14	0.133159	0.0417633	3.18841	0.00143059	0.0222511
TANC1	2112.19	0.28852	0.0904907	3.1884	0.00143064	0.0222511
FRRS1L	638.147	0.309666	0.0971347	3.18801	0.00143257	0.0222597
EP300	2416.01	0.198117	0.0621687	3.18677	0.00143873	0.022334
SMNDC1	1219.62	-0.175721	0.0551799	-3.18451	0.00144999	0.0224659
SYNDIG1	221.574	0.332231	0.104321	3.1847	0.00144905	0.0224659
CHD8	2624.17	0.162561	0.0510808	3.18243	0.00146043	0.0225626
GDPD2	316.701	0.47964	0.150689	3.18297	0.00145771	0.0225626
YBX1	30019.7	-0.189509	0.0595528	-3.1822	0.00146161	0.0225626
ZNRD1	389.212	-0.324281	0.101906	-3.18216	0.00146181	0.0225626
COL2A1	4608.1	0.567386	0.178374	3.18088	0.00146827	0.0226159
GLCE	1598.68	-0.173263	0.054474	-3.18066	0.00146941	0.0226159
TMED1	489.535	-0.236122	0.0742371	-3.18065	0.00146945	0.0226159
AC079922.2	102.199	-0.434992	0.136831	-3.17905	0.0014776	0.0226377
BRI3	1707.15	-0.202911	0.0638304	-3.17891	0.0014783	0.0226377
CENPF	322.897	0.489454	0.153971	3.17888	0.00147846	0.0226377
EEF1A1P5	410.277	-0.328116	0.103187	-3.17982	0.00147366	0.0226377
KLHDC2	3024.98	-0.182773	0.0574895	-3.17924	0.00147663	0.0226377
SPATA13	735.884	0.355292	0.111772	3.17872	0.00147926	0.0226377
TFRC	4061.55	0.171296	0.0539053	3.17771	0.00148441	0.0226736
MYO1B	1057.96	0.298157	0.0938221	3.1779	0.00148347	0.0226736
LINC-PINT	349.201	-0.386875	0.121784	-3.17672	0.00148949	0.0227298
DNAJA2	3060.59	-0.161807	0.0509459	-3.17606	0.00149288	0.02276
AC007406.5	131.991	0.443629	0.139717	3.1752	0.00149732	0.0227848
UNC13C	205.408	0.580464	0.182796	3.17547	0.00149592	0.0227848
C4orf47	284.184	-0.301224	0.0948829	-3.17469	0.00149997	0.0228037
COA1	1509.42	-0.19672	0.0619733	-3.17428	0.0015021	0.0228046
ETAA1	617.682	0.237531	0.0748335	3.17413	0.00150284	0.0228046
C8orf33	2251.54	-0.147649	0.0465438	-3.17226	0.00151256	0.0229305
ILVBL	2339.22	-0.195729	0.0617575	-3.16932	0.00152798	0.0230995
NGF	32.1534	-0.868224	0.273938	-3.16942	0.00152744	0.0230995
SLC35E2B	1486.23	0.203812	0.0643074	3.16935	0.00152781	0.0230995
RPL5	18212.1	-0.204227	0.064476	-3.16749	0.00153763	0.0232237
KIAA1217	432.53	0.416328	0.131471	3.16668	0.00154189	0.0232663
AP002360.1	264.728	-0.352467	0.111373	-3.16475	0.00155216	0.0233188
H2AFY2	749.432	0.246762	0.07795	3.16565	0.00154739	0.0233188
KIF13A	1335.88	0.204082	0.0644932	3.1644	0.00155401	0.0233188
PRRC2B	9890.44	0.200706	0.063416	3.16492	0.00155127	0.0233188
TTC38	362.32	-0.218425	0.0690062	-3.16529	0.00154929	0.0233188
ZBTB34	1719.49	-0.196351	0.0620456	-3.16462	0.00155286	0.0233188
FAM162A	2614.57	-0.240641	0.0760594	-3.16385	0.00155696	0.0233241
NBR2	117.986	-0.377634	0.119371	-3.16353	0.00155868	0.0233241
PKD2L1	48.6933	0.611379	0.193249	3.16368	0.00155789	0.0233241
HNRNPUL2	1021.86	0.194093	0.0613632	3.16301	0.00156145	0.0233436
PPP1R35	612.941	-0.213504	0.0675058	-3.16275	0.00156287	0.0233436
ZNF875	3277.76	-0.167326	0.0529164	-3.16208	0.00156645	0.0233755
ERC1	1090.01	0.268011	0.084767	3.16174	0.0015683	0.0233816
CRYBG3	1759.26	0.246678	0.0780291	3.16136	0.00157034	0.0233903
MIDN	1457.28	0.250183	0.0791576	3.16056	0.00157464	0.0234329
TBC1D7	295.815	-0.227193	0.0719037	-3.15969	0.00157937	0.0234817
GAB2	1191.24	-0.219421	0.069494	-3.15741	0.00159176	0.0236442
NOTCH2	4211.45	0.368606	0.116768	3.15674	0.00159541	0.0236767
FBXL15	756.911	-0.203213	0.0643817	-3.15638	0.00159739	0.0236844
SEC13	2452.48	-0.255221	0.0808837	-3.1554	0.00160278	0.0237425
LMTK3	504.28	0.370889	0.117636	3.15286	0.00161678	0.023928
LTBP3	2508.05	0.295362	0.0937398	3.15087	0.00162787	0.0240701
CFAP36	1672.06	-0.162371	0.0515459	-3.15002	0.00163261	0.0240832
PODXL	12530.6	-0.262192	0.0832378	-3.14991	0.00163322	0.0240832
RAB8A	613.532	0.189971	0.0603019	3.15032	0.0016309	0.0240832
DIO3	126.208	0.517301	0.164246	3.14955	0.00163523	0.024091
FDFT1	4088.82	-0.186391	0.0591988	-3.14855	0.0016408	0.0241292
PCDH7	538.387	0.458986	0.145768	3.14873	0.0016398	0.0241292
EZH1	3765.81	-0.221368	0.0703247	-3.1478	0.00164502	0.0241473
RNF220	1815.85	-0.14099	0.0447892	-3.14785	0.00164476	0.0241473
HIST1H2BG	298.862	-0.839994	0.267008	-3.14595	0.00165548	0.024235
SSNA1	1073.05	-0.226673	0.0720494	-3.14607	0.0016548	0.024235
STRAP	5022.08	-0.17839	0.0567041	-3.14597	0.00165535	0.024235
PMM1	880.572	-0.222565	0.0707704	-3.14489	0.00166148	0.0242876
UQCRH	4515.3	-0.278403	0.0885285	-3.14479	0.00166207	0.0242876
HAPLN3	757.21	-0.401149	0.127653	-3.14248	0.00167523	0.0244577
ATP5MD	1871.83	-0.313923	0.0999193	-3.14177	0.00167932	0.0244796
COX7A2	3909.51	-0.296574	0.0943994	-3.14169	0.00167975	0.0244796
EIF3G	2198.78	-0.183877	0.058555	-3.14025	0.00168805	0.0245785
AL590326.1	58.1636	-0.576052	0.183495	-3.13934	0.00169329	0.0246195
STAMBPL1	126.351	0.38351	0.122167	3.13923	0.00169391	0.0246195
LCNL1	193.628	0.903169	0.287877	3.13734	0.00170487	0.0247565
ATP5F1E	2167.27	-0.258369	0.0823733	-3.13657	0.00170939	0.0247999
CDR2	2019.03	-0.183778	0.0586069	-3.13577	0.00171402	0.0248448
PITX1	61.4889	-0.661931	0.211123	-3.13529	0.00171686	0.0248637
RP9	386.591	-0.269824	0.0860969	-3.13396	0.00172467	0.0249322
ZBED4	674.837	0.226701	0.0723358	3.13401	0.00172438	0.0249322
PLEC	2519.66	0.251377	0.0802387	3.13286	0.0017311	0.0249907
RHOT1	5525.36	-0.18109	0.0578056	-3.13274	0.0017318	0.0249907
LIMD1	1280.58	0.552656	0.17644	3.13227	0.0017346	0.0250088
CLIC1	4608.57	-0.24222	0.077352	-3.13139	0.00173978	0.0250152
FBXO31	1465.12	-0.142827	0.0456063	-3.13174	0.00173774	0.0250152
LRP11	348.61	-0.265865	0.0849095	-3.13115	0.00174122	0.0250152
MT-CO1	86520.4	0.23359	0.0746013	3.13118	0.00174104	0.0250152
RPS3	20525.4	-0.240688	0.0769749	-3.12683	0.001767	0.0253631
BAK1	265.653	-0.277406	0.0887299	-3.1264	0.00176959	0.0253778
AHCY	2315.47	-0.206399	0.0660339	-3.12566	0.00177409	0.0253972
SURF1	672.595	-0.203311	0.0650429	-3.12579	0.00177326	0.0253972
GATM	463.374	0.320131	0.102466	3.12425	0.00178256	0.025496
RPN1	5089.57	-0.173314	0.055504	-3.12254	0.00179295	0.025622
ANAPC11	1353.51	-0.232888	0.0745966	-3.12197	0.00179647	0.0256496
MACROD1	649.364	-0.214927	0.0688875	-3.11998	0.00180866	0.025757
PKD2	729.826	0.265779	0.0851859	3.11999	0.0018086	0.025757
TMEM14C	2121.66	-0.206663	0.0662391	-3.11996	0.00180877	0.025757
AL354872.2	90.6973	-0.452216	0.144982	-3.11911	0.00181396	0.0258083
CEP295	910.083	0.227654	0.072993	3.11885	0.00181559	0.0258088
COQ10A	848.536	-0.252697	0.0810373	-3.11828	0.00181908	0.0258319
NEURL1	3838.36	-0.203114	0.0651408	-3.11807	0.00182041	0.0258319
GAMT	843.947	-0.239164	0.0767286	-3.11701	0.00182694	0.0258485
SUMO3	4464.11	-0.183014	0.0587177	-3.11685	0.00182796	0.0258485
TPR	4380.7	0.177278	0.0568757	3.11695	0.00182735	0.0258485
TTPAL	220.476	0.372102	0.119365	3.11734	0.00182489	0.0258485
AC009961.1	23.8799	-0.72379	0.232266	-3.11621	0.00183192	0.0258819
DTD1	562.528	-0.202451	0.0650097	-3.11417	0.00184466	0.0260391
TAF1D	1762.65	-0.298234	0.0957926	-3.11333	0.0018499	0.0260681
U2SURP	3039.98	0.195962	0.062943	3.11332	0.00184993	0.0260681
HNRNPU	13833.8	0.1164	0.0373992	3.11236	0.00185597	0.0261304
RNF7	1447.28	-0.205388	0.0660022	-3.11184	0.00185926	0.026154
AC018647.2	235.471	0.283476	0.0911351	3.1105	0.00186771	0.0262501
CCDC12	1010.96	-0.247439	0.0795638	-3.10995	0.00187122	0.0262766
SLC30A2	108.155	-0.491634	0.158113	-3.10939	0.00187474	0.0263032
UPRT	272.28	0.276441	0.0889129	3.10912	0.00187647	0.0263047
AC144652.1	290.097	-0.343817	0.110593	-3.10885	0.0018782	0.0263061
NDUFB1	1120.03	-0.263645	0.0848643	-3.10666	0.00189213	0.0264783
NDUFS5	2347.24	-0.255115	0.0821805	-3.10432	0.00190718	0.0266659
GNG11	94.3626	0.619052	0.199504	3.10296	0.00191596	0.0267123
PRELP	332.516	0.636287	0.205025	3.10346	0.00191271	0.0267123
PVR	726.984	-0.211507	0.0681643	-3.1029	0.00191633	0.0267123
SH3GL2	3322.32	-0.210536	0.067854	-3.10278	0.0019171	0.0267123
PIP4K2B	3492.85	0.190803	0.0615168	3.10163	0.00192456	0.0267702
TMEM81	108.794	-0.440632	0.142062	-3.10168	0.00192424	0.0267702
CDH4	434.416	0.320843	0.103459	3.10116	0.00192766	0.0267904
IL33	263.049	0.488498	0.157551	3.10058	0.00193144	0.0267968
TFDP1	858.762	0.189228	0.0610258	3.10078	0.00193011	0.0267968
EIF2S3B	69.2266	-0.439619	0.14182	-3.09984	0.00193627	0.0268409
HINFP	1083.07	-0.204258	0.0659245	-3.09837	0.0019459	0.0269513
NDUFV2	103.941	-0.593228	0.191484	-3.09806	0.00194793	0.0269564
CRY1	2702.32	-0.156375	0.0505237	-3.09509	0.00196753	0.0271964
DUSP16	1992.45	0.236045	0.0762683	3.09492	0.00196864	0.0271964
COX5A	1874.14	-0.192359	0.0621725	-3.09396	0.00197506	0.0272356
EIF4A3	2195.23	-0.177163	0.0572686	-3.09355	0.00197778	0.0272356
PDE3A	308.885	0.410701	0.132748	3.09384	0.00197582	0.0272356
SF3B2	7032.83	-0.141479	0.0457348	-3.09347	0.00197829	0.0272356
VPS37C	1148.97	-0.223628	0.0722959	-3.09323	0.00197988	0.0272356
GALNT1	1992.51	0.211497	0.0684009	3.09203	0.00198795	0.0273233
SUPT5H	5921.79	-0.154034	0.0498213	-3.09173	0.00198991	0.027327
SLITRK3	46.7144	0.734215	0.237549	3.09079	0.00199625	0.0273909
CDKN1A	5643.16	-0.278283	0.0900462	-3.09045	0.00199852	0.0273988
AC005479.1	32.1698	-0.6897	0.223276	-3.089	0.00200832	0.02751
MXI1	3545.29	-0.185654	0.0601296	-3.08757	0.00201799	0.027619
LRAT	66.5605	0.944932	0.306087	3.08713	0.00202098	0.0276365
RMDN2	42.3301	0.530674	0.171965	3.08595	0.00202905	0.0277001
SLC35E2A	339.983	0.300222	0.0972804	3.08615	0.00202767	0.0277001
CNBP	11027.9	-0.216388	0.0701282	-3.08561	0.00203134	0.0277081
ZFP82	424.763	0.275567	0.0893257	3.08497	0.00203575	0.0277448
RBM26	1849.89	0.135743	0.0440132	3.08415	0.00204135	0.0277798
TP53INP1	2391.71	-0.237442	0.0769894	-3.08409	0.00204175	0.0277798
LMLN	468.576	0.2281	0.0739907	3.08282	0.00205046	0.0278629
TMEM231	544.149	-0.194496	0.0630926	-3.0827	0.0020513	0.0278629
ATP2B2	502.022	0.488428	0.158511	3.08136	0.0020606	0.0278956
LAMA5	1731.08	0.371149	0.120448	3.0814	0.00206031	0.0278956
MAPK4	1308.35	0.347157	0.11264	3.082	0.00205614	0.0278956
OLA1	2154.59	-0.175473	0.0569463	-3.08138	0.00206044	0.0278956
AUH	1033	-0.218955	0.0710916	-3.0799	0.00207071	0.027966
MCM7	1540.82	-0.145625	0.0472831	-3.07986	0.00207098	0.027966
SAMD9L	59.5848	0.734203	0.238369	3.08011	0.00206923	0.027966
NOVA1	323.165	0.355882	0.115574	3.07924	0.00207527	0.0280005
GEMIN5	630.967	0.17458	0.0567118	3.07837	0.00208139	0.0280598
UBC	17877.5	-0.29403	0.09554	-3.07756	0.00208702	0.0281123
CCDC124	1477.51	-0.161808	0.0525967	-3.0764	0.00209517	0.0281986
ZNF334	667.313	0.247358	0.0804359	3.07522	0.00210351	0.0282873
AKAP8L	4126.44	-0.151888	0.0493961	-3.0749	0.00210575	0.028294
YKT6	2453.62	-0.161612	0.0525695	-3.07426	0.00211026	0.028331
ST6GALNAC3	356.295	0.328996	0.107047	3.0734	0.00211638	0.0283896
EIF2B2	1382.03	-0.214774	0.0698995	-3.07261	0.00212198	0.0284411
ATP5MPL	1678.12	-0.267773	0.0871796	-3.07151	0.00212977	0.0284984
SOX2	2395.66	0.375124	0.12212	3.07176	0.00212803	0.0284984
RGS8	2976.89	0.624864	0.203666	3.06809	0.00215433	0.0288033
MRPL14	802.989	-0.222915	0.0726697	-3.06751	0.00215852	0.0288354
CKS2	461.132	-0.379532	0.123766	-3.06653	0.00216559	0.0289061
SIPA1L3	1070.25	0.220916	0.0720538	3.06599	0.00216953	0.0289348
PRDM11	369.382	0.245366	0.0800495	3.06517	0.00217546	0.02899
ZNF491	313.076	0.24021	0.0783782	3.06476	0.00217848	0.0290063
CHDH	187.279	0.39593	0.129206	3.06433	0.00218161	0.0290242
SINHCAF	1467.48	-0.159442	0.0520538	-3.06302	0.00219116	0.0291273
TMEM101	643.958	-0.214426	0.0700382	-3.06156	0.00220188	0.0292458
EML4	1381.98	0.146481	0.0478723	3.05984	0.00221459	0.0293905
DEPP1	1155.04	-0.243884	0.0797276	-3.05897	0.00222099	0.0294513
PSMA7	2700.19	-0.187868	0.0614303	-3.05823	0.00222646	0.0294997
OSGIN2	1083.99	-0.214752	0.070253	-3.05683	0.00223688	0.0296135
NUDT14	809.882	-0.246507	0.08066	-3.05612	0.00224221	0.0296599
QPCTL	360.853	-0.278273	0.0910807	-3.05523	0.00224885	0.0297234
AP003472.2	63.0937	-0.597988	0.195758	-3.05473	0.00225267	0.0297253
NENF	933.529	-0.199549	0.0653224	-3.05484	0.00225181	0.0297253
NUP50	878.528	0.18546	0.0607193	3.05439	0.00225521	0.0297346
DPM3	589.894	-0.271055	0.0887948	-3.05259	0.00226872	0.0298366
EXOC4	3366.37	-0.136987	0.0448756	-3.05259	0.00226876	0.0298366
RRM2	27.0045	0.920378	0.301521	3.05245	0.00226982	0.0298366
SEC16A	2537.97	0.13996	0.0458563	3.05214	0.00227216	0.0298366
UGGT1	1347.53	0.213836	0.0700584	3.05225	0.00227136	0.0298366
DNAJC28	66.9402	0.450305	0.147578	3.0513	0.00227855	0.0298963
TNRC6A	2350.52	0.229852	0.0753398	3.05088	0.00228174	0.0299139
COX11	1829.54	-0.12324	0.0404284	-3.04835	0.00230102	0.0299725
FIBIN	138.335	0.846827	0.277693	3.04951	0.00229212	0.0299725
HIST2H2BD	359.172	-0.537919	0.176418	-3.04911	0.00229517	0.0299725
NLGN2	2689.76	0.219135	0.0718859	3.04837	0.00230086	0.0299725
NXPH2	44.1103	0.947326	0.310684	3.04916	0.00229481	0.0299725
STIP1	4903.73	-0.14975	0.0491072	-3.04945	0.00229264	0.0299725
SUPV3L1	790.418	-0.189657	0.0622135	-3.04849	0.00229993	0.0299725
WNT5B	228.973	0.395446	0.129709	3.04873	0.00229813	0.0299725
HAUS6	546.766	0.178951	0.0587261	3.04721	0.00230974	0.0300378
LINC00888	1053.86	-0.31143	0.102201	-3.04724	0.00230956	0.0300378
NFKBIA	1183.13	-0.154378	0.0506905	-3.04551	0.0023229	0.0300482
CLTC	15755.1	-0.116475	0.038239	-3.04598	0.00231926	0.0300482
DAGLA	90.4266	0.437609	0.14368	3.04573	0.00232118	0.0300482
EIF3E	5651.74	-0.244516	0.0802896	-3.04542	0.00232353	0.0300482
HES2	493.897	0.235549	0.0773342	3.04586	0.00232014	0.0300482
MORN4	910.226	-0.171355	0.0562593	-3.0458	0.0023206	0.0300482
THG1L	282.181	-0.223844	0.073482	-3.04624	0.00231725	0.0300482
FIBCD1	234.661	0.500165	0.164279	3.04461	0.00232983	0.0300815
SLC7A11	907.563	-0.459421	0.150885	-3.04484	0.00232803	0.0300815
AAK1	4807.98	-0.177256	0.058248	-3.04313	0.00234133	0.030159
KAT6A	3526.11	0.158397	0.0520508	3.04312	0.00234141	0.030159
MBTPS2	978.963	0.145813	0.0479105	3.04344	0.00233892	0.030159
ECSIT	1148.61	-0.228601	0.0751559	-3.04169	0.00235252	0.030278
AP006284.1	189.857	0.552226	0.181593	3.041	0.0023579	0.0303074
FLRT1	231.904	0.411748	0.135424	3.04044	0.00236229	0.0303074
KLF10	2003.66	-0.166998	0.0549253	-3.04046	0.00236215	0.0303074
UBE2M	2081.02	-0.205381	0.0675444	-3.04068	0.00236042	0.0303074
TMX1	1347.86	0.201909	0.0664144	3.04014	0.00236472	0.0303144
MRPL2	722.968	-0.251318	0.0826752	-3.03982	0.00236717	0.0303219
MAP2K4	1166.41	0.161936	0.0532969	3.03838	0.00237851	0.0304431
ANKRD54	649.228	-0.198319	0.0652939	-3.03734	0.0023868	0.030525
RPLP1	15887.2	-0.212764	0.0700786	-3.03607	0.00239683	0.0306049
PPP3CC	1394.19	-0.197401	0.0650152	-3.03623	0.00239559	0.0306049
IPO5	4343.26	-0.124361	0.0409693	-3.03547	0.00240159	0.0306416
PIK3IP1	1029.92	-0.228426	0.0752872	-3.03406	0.00241284	0.0307609
NXNL1	402.947	-0.332525	0.109634	-3.03306	0.00242091	0.0308152
PLEKHG4B	113.191	0.620033	0.204421	3.03312	0.00242038	0.0308152
CNTN4	471.836	0.442044	0.145817	3.03149	0.00243349	0.030951
CKAP2	690.155	0.255556	0.0843121	3.03107	0.00243691	0.0309702
ERCC4	491.814	0.192551	0.0635419	3.0303	0.00244312	0.0310248
HABP4	1386.14	-0.132553	0.0437499	-3.0298	0.00244713	0.0310271
SF3A1	3535.39	-0.138829	0.0458207	-3.02984	0.00244683	0.0310271
LINC01521	71.1482	0.485042	0.160148	3.02872	0.00245596	0.0311146
ATG2A	639.085	0.191578	0.0632751	3.02771	0.00246415	0.031194
RNF114	1254.62	-0.151473	0.0500415	-3.02694	0.00247045	0.0312492
MAP10	61.1045	0.578786	0.191229	3.02667	0.00247265	0.0312526
ABCC9	59.667	0.940415	0.310825	3.02554	0.00248187	0.0313448
KIAA0586	563.713	0.210951	0.0697397	3.02484	0.00248765	0.0313576
LBR	824.351	0.198629	0.0656688	3.02471	0.0024887	0.0313576
SUOX	547.071	0.204842	0.0677202	3.02483	0.00248769	0.0313576
TNR	495.718	0.609204	0.201464	3.02388	0.00249555	0.0314195
PATL1	1917.22	-0.144512	0.0478019	-3.02315	0.00250159	0.0314711
DNAJB11	1168.72	-0.151694	0.0501896	-3.02241	0.00250767	0.0315231
CIART	587.096	-0.366659	0.12133	-3.022	0.00251113	0.0315421
COPRS	956.658	-0.188385	0.0623527	-3.02128	0.00251707	0.0315922
MAFG	1172.5	-0.176678	0.0584956	-3.02037	0.00252463	0.0316625
RHOJ	108.087	0.40666	0.13465	3.02013	0.00252669	0.0316639
VPS37D	499.087	-0.249564	0.082673	-3.01869	0.00253873	0.0317901
CSDE1	23038.6	-0.170011	0.0563333	-3.01794	0.00254499	0.0318438
ARSD	619.392	0.204051	0.0676228	3.01749	0.00254876	0.0318664
ZNF441	644.57	0.280182	0.0928855	3.01642	0.00255778	0.0319544
ILDR2	3114.79	0.242705	0.0804864	3.01547	0.00256577	0.0320296
CMTM6	1043.91	0.207083	0.0686859	3.01493	0.00257037	0.0320624
ABCD3	1176.09	0.219414	0.0727897	3.01435	0.00257529	0.0320987
ANTKMT	456.657	-0.23017	0.0763698	-3.01389	0.00257924	0.0320987
ZNF428	1445.61	-0.177518	0.0588974	-3.01402	0.00257807	0.0320987
CAPN1	1162.52	0.223993	0.0743357	3.01326	0.00258458	0.0321405
SDHAF1	373.389	-0.252396	0.0837827	-3.01251	0.00259099	0.0321955
HSPA13	3794.76	-0.193157	0.0641421	-3.0114	0.0026005	0.0322394
COQ10B	936.076	-0.229002	0.0760391	-3.01164	0.00259842	0.0322394
ELOVL2-AS1	502.356	-0.459827	0.152691	-3.01148	0.00259973	0.0322394
CSNK2A2	1300.28	-0.137784	0.0457614	-3.01093	0.00260452	0.0322646
RPS21	4185.72	-0.35116	0.116654	-3.01026	0.00261025	0.0323109
ILRUN	3666.77	-0.138034	0.0458621	-3.00977	0.00261448	0.0323385
BTD	1469.82	-0.210307	0.069885	-3.00933	0.00261829	0.0323608
HACD2	1072.74	-0.188705	0.0627204	-3.00867	0.00262396	0.0324062
ZNF268	603.142	0.25754	0.0856295	3.0076	0.00263317	0.0324951
IFI27L2	1208.78	-0.295592	0.0983411	-3.00579	0.00264895	0.0326402
LSAMP	1715.04	0.3731	0.124127	3.00579	0.00264889	0.0326402
ZFAND2A	417.137	-0.230058	0.076554	-3.00517	0.00265436	0.0326819
AC011815.1	96.181	-0.414081	0.137856	-3.00372	0.00266703	0.032813
TTLL5	1218.48	-0.14284	0.0475788	-3.00218	0.0026805	0.0329537
FNDC4	394.377	-0.197678	0.0658643	-3.00129	0.00268841	0.0330258
ADD3-AS1	61.1748	-0.541606	0.180543	-2.99988	0.00270088	0.0330282
CBX6	2645.26	0.262755	0.0876018	2.99942	0.00270493	0.0330282
CDS1	1065.36	-0.185486	0.0618249	-3.00018	0.00269818	0.0330282
KIDINS220	5221.27	0.149786	0.0499274	3.00007	0.00269915	0.0330282
NDUFA2	1522.45	-0.275442	0.0918265	-2.99959	0.0027034	0.0330282
ONECUT3	73.748	0.58595	0.195354	2.99943	0.00270489	0.0330282
SYT6	86.8642	0.577073	0.192362	2.99993	0.00270038	0.0330282
ZNF287	355.129	0.232072	0.0773315	3.00101	0.00269088	0.0330282
TPM3	1689.98	0.166313	0.0554526	2.99919	0.00270698	0.0330284
AGBL4	98.3994	-0.438597	0.146284	-2.99825	0.00271532	0.0331052
SCN2A	456.502	0.397431	0.132583	2.9976	0.00272112	0.0331509
LHFPL6	618.709	0.358493	0.119634	2.99659	0.00273018	0.0332162
PCBP2	6882.41	-0.151552	0.0505755	-2.99655	0.00273057	0.0332162
AP002026.1	74.1287	0.416554	0.139062	2.99545	0.00274045	0.0333026
CDK20	1196.59	-0.203113	0.0678158	-2.99507	0.00274385	0.0333026
GRK5	185.803	0.369251	0.123283	2.99515	0.00274313	0.0333026
ATF7IP	4387.05	0.133889	0.0447088	2.99468	0.00274729	0.0333194
SIL1	1065.89	-0.177949	0.0594385	-2.99384	0.00275492	0.0333869
GIGYF2	2592.34	0.132677	0.0443368	2.99248	0.00276724	0.0335112
TRIP11	1550.26	0.173824	0.0580919	2.99222	0.00276956	0.0335142
PRSS35	2074.28	0.549908	0.183822	2.99152	0.00277596	0.0335665
SGMS1-AS1	191.223	0.322469	0.107807	2.99116	0.00277917	0.0335802
LRP8	1265.57	0.366745	0.122632	2.9906	0.00278429	0.0336171
SLIT2	683.256	0.462019	0.154564	2.98918	0.00279723	0.0337229
SNU13	3095.22	-0.182295	0.0609834	-2.98926	0.00279656	0.0337229
MYNN	2074.81	-0.234154	0.0783426	-2.98884	0.00280037	0.0337357
TMEM121B	372.868	0.231955	0.0776331	2.98784	0.0028096	0.0338217
CPNE5	227.048	0.29455	0.0986364	2.98622	0.00282454	0.0339763
EIF2B3	861.591	-0.25698	0.0860784	-2.98541	0.00283196	0.0340403
ACACB	341.606	-0.275984	0.0924734	-2.98447	0.00284072	0.0340836
C17orf80	1062.17	0.161189	0.0540082	2.98453	0.0028401	0.0340836
IFIH1	225.085	0.41289	0.138352	2.98434	0.00284188	0.0340836
DOCK4	990.31	0.228696	0.0766438	2.98389	0.00284613	0.0341093
BAMBI	529.369	-0.239718	0.0803539	-2.98327	0.00285183	0.0341272
POLR2H	644.403	-0.159531	0.0534731	-2.9834	0.0028507	0.0341272
EXOSC8	747.291	-0.224649	0.0753264	-2.98234	0.00286054	0.034206
ARMCX1	1877.52	-0.168542	0.056521	-2.98193	0.00286439	0.0342268
MEF2D	5545.86	-0.152277	0.0510885	-2.98065	0.00287638	0.0343447
ANKIB1	1373.07	0.1905	0.0639359	2.97954	0.00288683	0.0343934
CHCHD3	1356.53	-0.170833	0.0573287	-2.97988	0.00288358	0.0343934
CYGB	264.6	0.373075	0.125207	2.97967	0.0028856	0.0343934
VPS72	1497.07	-0.178737	0.0600266	-2.97762	0.00290492	0.0345835
LINC01089	208.926	0.359586	0.120814	2.97635	0.00291699	0.0346762
TRIT1	653.497	-0.206294	0.0693084	-2.97646	0.00291598	0.0346762
RPL23	13611.9	-0.290815	0.097733	-2.97561	0.00292405	0.0347346
ARHGAP21	3692.81	0.26043	0.0875697	2.97397	0.00293971	0.0348705
MYOZ3	33.7989	0.593302	0.199499	2.97396	0.0029398	0.0348705
MYL6B	1745.07	-0.17939	0.0603439	-2.9728	0.00295097	0.0349518
RPS2P5	2035.21	-0.233057	0.078396	-2.97282	0.0029508	0.0349518
PPIL6	233.247	-0.318098	0.107012	-2.97255	0.0029534	0.034955
DRD1	132.297	0.570105	0.191812	2.97221	0.00295664	0.0349678
CDH7	433.45	0.346342	0.116574	2.97101	0.00296823	0.0350537
DGCR11	25.3592	-0.812176	0.273362	-2.97106	0.00296773	0.0350537
ENOPH1	2068.7	-0.166128	0.0559367	-2.96992	0.00297874	0.0350672
KIRREL3	189.11	0.752625	0.253396	2.97016	0.00297649	0.0350672
MIR124-2HG	2884.49	0.278639	0.0938304	2.9696	0.00298188	0.0350672
MORF4L2	9147.51	-0.184813	0.062223	-2.97017	0.00297639	0.0350672
RRBP1	1588.9	0.213528	0.0719027	2.96969	0.00298105	0.0350672
SPAG16	978.817	-0.189203	0.0637144	-2.96955	0.00298237	0.0350672
REST	1739.48	-0.189465	0.0638274	-2.96839	0.00299367	0.0351688
TMEM169	497.653	0.264174	0.089001	2.96821	0.00299536	0.0351688
DUSP1	1145.13	-0.257165	0.0866654	-2.96734	0.00300391	0.0352437
NRL	39944.4	-0.298498	0.100618	-2.96665	0.00301062	0.0352968
ERBB2	1224.33	0.236662	0.0797807	2.9664	0.00301307	0.0353
ARL3	5387.18	-0.179966	0.0607218	-2.96379	0.0030388	0.0355758
ZNF43	542.022	0.242043	0.0816846	2.96315	0.00304512	0.035624
NEURL1B	296.767	0.389576	0.131485	2.96289	0.00304768	0.0356281
LAMTOR4	908.953	-0.205802	0.0695012	-2.96113	0.00306512	0.0358062
HMOX1	1227.59	-0.549267	0.185521	-2.96067	0.00306973	0.0358342
NDEL1	840.595	-0.18297	0.0618085	-2.96027	0.00307371	0.0358547
MAN1C1	1376.06	0.210662	0.0711762	2.95972	0.00307918	0.0358928
AC017100.1	26.7061	0.657095	0.222074	2.9589	0.00308736	0.0359219
CHRNA4	191.816	0.468129	0.158199	2.95911	0.00308524	0.0359219
PDPN	861.444	0.353779	0.119568	2.95881	0.00308834	0.0359219
AL136038.5	30.7727	-0.724144	0.244946	-2.95634	0.00311313	0.0359837
ARHGAP11A	175.732	0.495652	0.167621	2.95699	0.00310662	0.0359837
DOCK7	1312.5	0.199395	0.0674394	2.95665	0.00311003	0.0359837
EWSR1	5118.29	0.0977294	0.0330606	2.95607	0.00311587	0.0359837
IQCN	258.665	0.304122	0.102848	2.957	0.00310644	0.0359837
MEAF6	1775.56	-0.160981	0.0544439	-2.95682	0.00310828	0.0359837
MRPL55	664.164	-0.249159	0.0842452	-2.95754	0.003101	0.0359837
PRKCQ	127.191	0.447234	0.151293	2.95607	0.00311582	0.0359837
TMEM200A	200.427	0.463651	0.156789	2.95716	0.00310485	0.0359837
ZNF92	407.876	0.273309	0.0924089	2.95761	0.00310038	0.0359837
MTATP6P1	7986.35	0.234072	0.0792041	2.9553	0.00312366	0.0360479
CCL26	67.1961	-0.546165	0.184847	-2.95469	0.00312988	0.0360903
CREBRF	2440.23	-0.295774	0.100116	-2.95431	0.00313367	0.0360903
NT5C	522.272	-0.235221	0.0796216	-2.95424	0.00313443	0.0360903
SPC25	24.3242	0.839824	0.284295	2.95406	0.00313625	0.0360903
PIP4P1	1417.71	-0.156129	0.0528646	-2.95337	0.00314327	0.0361454
PON2	595.771	0.224609	0.0761344	2.95016	0.00317609	0.0364307
CUL4B	2078.79	0.129361	0.0438501	2.95006	0.00317708	0.0364307
PTRHD1	236.261	-0.338804	0.114825	-2.95061	0.00317145	0.0364307
SIVA1	604.52	-0.187125	0.0634271	-2.95024	0.0031753	0.0364307
HACL1	506.512	-0.210379	0.0713199	-2.94979	0.00317989	0.0364371
FNBP1L	2132.85	0.201176	0.0682056	2.94955	0.00318238	0.0364398
WDR6	5259.49	0.173489	0.0588234	2.94932	0.00318473	0.0364409
AP003352.1	23.9938	-1.02355	0.347072	-2.9491	0.00318706	0.0364418
CEP112	748.126	-0.195756	0.0663874	-2.9487	0.00319115	0.0364454
ZFPL1	1627.38	-0.283606	0.0961825	-2.94863	0.00319187	0.0364454
PHACTR1	347.246	0.381168	0.129301	2.9479	0.00319936	0.0365052
RTRAF	1797.24	-0.217265	0.0737072	-2.94768	0.00320169	0.036506
CA8	76.5525	0.493162	0.167322	2.94739	0.00320472	0.0365149
IVD	1103.94	0.130089	0.0441462	2.94677	0.00321113	0.0365365
NACA	10615	-0.236188	0.0801487	-2.94688	0.00321003	0.0365365
CACYBP	1597.31	-0.231616	0.0786343	-2.94548	0.00322454	0.0366633
TMEM35A	1168.56	0.152876	0.0519411	2.94326	0.00324778	0.0369016
RPARP-AS1	567.062	-0.259189	0.0880802	-2.94265	0.00325417	0.0369483
NIM1K	597.748	-0.21825	0.074176	-2.94233	0.00325754	0.0369606
FYN	1988.4	0.268115	0.0911447	2.94164	0.00326479	0.037017
CNOT2	1724.37	0.156851	0.0533384	2.94068	0.00327495	0.0370402
SMAD2	5541.77	-0.134757	0.0458181	-2.94114	0.00327008	0.0370402
ST8SIA2	306.841	0.279058	0.094899	2.94058	0.00327599	0.0370402
TMEM198B	288.999	0.269631	0.0916806	2.94098	0.00327174	0.0370402
NOX4	288.201	-0.45064	0.153331	-2.939	0.00329277	0.0371521
TESK2	205.51	-0.365992	0.124523	-2.93914	0.00329121	0.0371521
VLDLR-AS1	157.465	-0.321099	0.109242	-2.93933	0.0032892	0.0371521
AK7	382.089	-0.271521	0.0924991	-2.93539	0.00333125	0.0375354
HIST1H4H	25.5651	-0.742327	0.252889	-2.93538	0.00333138	0.0375354
AC026748.3	152.939	0.382647	0.130406	2.93427	0.00334329	0.0376434
RHOBTB2	910.355	0.272634	0.0929337	2.93364	0.00335012	0.0376941
ATP6V1G1	3704.91	-0.201254	0.0686254	-2.93265	0.00336081	0.0377881
ZNF521	332.255	0.293586	0.100148	2.93153	0.00337291	0.0378979
HP1BP3	3198.76	0.135546	0.0462434	2.93113	0.00337726	0.0379204
IVNS1ABP	1984.92	0.125095	0.0426866	2.93054	0.00338376	0.0379408
NEB	47.7823	0.629467	0.214793	2.93058	0.00338331	0.0379408
LINC00674	204.476	-0.271297	0.0925851	-2.93024	0.00338698	0.0379506
WDFY1	1935.77	-0.132064	0.045074	-2.92993	0.00339039	0.0379625
ONECUT1	258.229	0.474416	0.162017	2.92819	0.00340944	0.0381495
BCO1	30.2307	0.886314	0.302786	2.92719	0.00342035	0.0382009
CDH12	108.188	0.41837	0.142915	2.92741	0.00341799	0.0382009
TMEM258	907.761	-0.27983	0.0955988	-2.92712	0.00342112	0.0382009
AF131216.3	281.535	-0.30837	0.105373	-2.92646	0.00342844	0.038229
GFRA1	567.182	0.432402	0.147766	2.92625	0.00343071	0.038229
MT-CYB	75938.4	0.21096	0.0720866	2.92648	0.00342817	0.038229
GHET1	48.806	0.494791	0.169237	2.92365	0.00345953	0.0385236
AL359504.2	393.101	-0.361983	0.123864	-2.92242	0.0034732	0.0385934
BAG6	10698.4	-0.18367	0.0628437	-2.92265	0.00347061	0.0385934
PCGF1	584.932	-0.24423	0.0835647	-2.92265	0.00347071	0.0385934
SMAD7	273.986	-0.246239	0.084264	-2.92223	0.00347534	0.0385934
YJEFN3	252.028	0.45909	0.157203	2.92037	0.00349613	0.0387977
EEF1B2	2861.81	-0.220771	0.0756044	-2.92008	0.00349937	0.038807
ADCY6	866.672	0.237422	0.0813469	2.91864	0.00351561	0.0389232
LMBRD2	745.529	0.219145	0.0750878	2.91851	0.00351706	0.0389232
ZFP1	900.331	0.200709	0.068763	2.91886	0.00351319	0.0389232
MAGEL2	202.809	0.310612	0.106491	2.9168	0.00353644	0.0390974
NTPCR	1251.27	-0.17849	0.0611959	-2.91669	0.00353763	0.0390974
MAP3K3	684.986	-0.160973	0.0552055	-2.91589	0.00354677	0.0391718
GOLIM4	2539.62	0.187951	0.0644827	2.91475	0.00355969	0.0392876
COPE	1399.6	-0.211797	0.0727013	-2.91325	0.00357689	0.0394414
MCRIP2	537.324	-0.28263	0.0970201	-2.91311	0.0035785	0.0394414
ANKRD37	944.673	-0.556212	0.191118	-2.91031	0.00361074	0.0396743
ASTN1	1223.73	0.301003	0.103414	2.91064	0.00360685	0.0396743
KIT	325.513	0.403292	0.138581	2.91015	0.00361251	0.0396743
LLGL1	1102.66	0.217675	0.0747979	2.91018	0.00361224	0.0396743
LRRC3B	273.421	0.377299	0.129656	2.91	0.00361433	0.0396743
ZKSCAN1	3220.13	0.192568	0.0661594	2.91067	0.00360656	0.0396743
AC079174.2	31.9071	0.634063	0.217943	2.90931	0.0036223	0.0397349
ALKBH5	5869.65	-0.202038	0.0694545	-2.90892	0.00362675	0.0397568
TGFB3	147.529	0.414617	0.142549	2.9086	0.00363055	0.0397715
PSMG1	600.035	-0.175655	0.0604081	-2.9078	0.0036398	0.0398459
SCNM1	634.742	-0.228983	0.0787631	-2.90724	0.00364635	0.0398906
HBP1	2640.38	-0.191181	0.0657853	-2.90614	0.00365916	0.0400037
CACNA2D1	1919.12	0.201538	0.0693554	2.90588	0.00366222	0.0400102
RUVBL2	1723.42	-0.188119	0.0647538	-2.90514	0.00367089	0.0400778
COL8A1	1054.1	0.644194	0.221779	2.90467	0.0036764	0.0401109
RAB3GAP1	3316.34	-0.107157	0.0369281	-2.90178	0.0037105	0.0404557
ABHD12	1285.06	-0.173059	0.0596604	-2.90074	0.0037228	0.0404808
COLGALT2	1023.69	0.318619	0.109824	2.90117	0.00371777	0.0404808
SEZ6	1570.95	-0.214074	0.0737946	-2.90094	0.00372041	0.0404808
SREBF1	1062.93	0.207176	0.0714131	2.90109	0.00371863	0.0404808
SLC24A4	2615.95	-0.273662	0.0943621	-2.90013	0.0037301	0.0405329
NPAS3	178.949	0.451755	0.155796	2.89967	0.00373561	0.0405655
KCNG4	279.76	0.409661	0.141293	2.89937	0.00373919	0.0405772
CYP46A1	365.963	-0.234088	0.0807512	-2.89887	0.00374506	0.040591
KRT8P36	53.1432	-0.637516	0.219945	-2.89852	0.00374923	0.040591
PNMA2	996.809	0.337113	0.116296	2.89875	0.00374658	0.040591
RPS28	3884.46	-0.241937	0.0834721	-2.89842	0.00375049	0.040591
LINC00575	319.874	-0.357052	0.123224	-2.89758	0.00376049	0.040645
RFXAP	246.456	0.271872	0.093821	2.89777	0.00375821	0.040645
USP51	371.274	0.242483	0.0836933	2.89728	0.00376412	0.040657
VPS39	1435.89	0.162417	0.0560768	2.89632	0.00377564	0.0407543
DGUOK	1034.58	-0.178127	0.0615159	-2.89563	0.003784	0.0407901
RBM15	527.67	-0.206299	0.0712437	-2.89568	0.00378341	0.0407901
IFI27L1	828.947	-0.240167	0.0829511	-2.89528	0.00378818	0.040808
TADA1	1175.32	-0.182116	0.0629111	-2.89482	0.00379379	0.0408412
C6orf89	1171.93	0.229469	0.0792769	2.89452	0.00379736	0.0408525
TMEM246	603.012	0.336284	0.116206	2.89386	0.00380532	0.040911
CKS1B	122.727	-0.380779	0.131644	-2.89248	0.00382209	0.0410215
NUDT16L1	1015.79	-0.227208	0.0785459	-2.89268	0.00381975	0.0410215
PPP2R5D	1770.57	-0.168025	0.058092	-2.89239	0.0038232	0.0410215
HIST2H2BC	413.512	-0.461595	0.159667	-2.89098	0.00384048	0.0411796
PALLD	2344.94	0.228311	0.0790013	2.88996	0.00385287	0.0412851
GCA	752.903	0.183499	0.06353	2.88838	0.00387236	0.041431
NAB2	1644.86	-0.145523	0.0503825	-2.88836	0.00387258	0.041431
PSMC3	2172.79	-0.162781	0.0563601	-2.88823	0.00387416	0.041431
PHPT1	1234.83	-0.263642	0.0913034	-2.88754	0.00388268	0.0414947
NEDD4	656.603	-0.17091	0.0592143	-2.8863	0.00389807	0.0416317
NAAA	405.139	-0.240607	0.0833685	-2.88607	0.00390083	0.0416337
CD55	613.537	-0.321966	0.111594	-2.88516	0.00391217	0.0416723
CDH10	163.744	0.301745	0.104584	2.8852	0.00391163	0.0416723
SMDT1	1446.36	-0.221078	0.076616	-2.88554	0.00390747	0.0416723
ISYNA1	1544.95	-0.24097	0.0835367	-2.8846	0.00391913	0.041719
MYD88	46.5668	0.661033	0.229238	2.88361	0.00393144	0.0418226
COX7B	2187.35	-0.276262	0.0958197	-2.88315	0.00393723	0.0418503
UBL5	2880.38	-0.226437	0.0785424	-2.88299	0.00393921	0.0418503
TSPAN3	11320.3	-0.125795	0.0436402	-2.88255	0.00394471	0.0418812
RCAN1	1112.26	-0.183475	0.0636608	-2.88207	0.0039507	0.0419076
SLC31A1	1394.63	-0.204146	0.0708362	-2.88194	0.00395237	0.0419076
SLC2A3	3959.9	-0.351287	0.121906	-2.88162	0.00395634	0.0419221
BUD31	1461.16	-0.184311	0.0640139	-2.87924	0.00398639	0.0421854
RAB5IF	238.149	-0.295286	0.102551	-2.8794	0.00398429	0.0421854
LINC01023	59.3402	-0.5656	0.196578	-2.87723	0.00401178	0.0424263
HDAC11	695.619	-0.165571	0.0575716	-2.87592	0.00402857	0.0425761
AC008124.1	1941.74	-0.161661	0.0562293	-2.87504	0.0040398	0.0426237
AC144831.1	64.8058	0.496809	0.172792	2.87519	0.00403785	0.0426237
WHAMM	790.853	-0.172326	0.0599405	-2.87495	0.00404098	0.0426237
ATP6V0B	3338.36	-0.224898	0.0782398	-2.87447	0.00404708	0.0426384
HEATR5A	352.654	0.271803	0.0945659	2.87422	0.00405027	0.0426384
RAI2	374.015	0.342674	0.119223	2.87423	0.00405009	0.0426384
ANAPC16	3074.99	-0.192141	0.0668823	-2.87282	0.0040683	0.0428004
AL589765.4	29.5745	-0.668524	0.232785	-2.87186	0.00408067	0.0428598
JRKL	668.445	0.226341	0.0788095	2.872	0.00407887	0.0428598
PLPP3	537.724	0.417476	0.145375	2.87172	0.00408239	0.0428598
ZNF429	363.811	0.290318	0.101101	2.87156	0.00408454	0.0428598
LYSMD1	621.732	-0.178867	0.062317	-2.87028	0.00410107	0.0430019
MEGF10	670.834	0.275928	0.0961387	2.8701	0.00410339	0.0430019
LRRN2	894.458	0.274361	0.0956055	2.86972	0.00410836	0.0430262
CAMKK2	491.799	0.238512	0.0831319	2.86908	0.00411665	0.0430851
LHX2	1345.09	0.227197	0.0792248	2.86775	0.00413399	0.0431658
LRRC49	804.355	-0.199189	0.0694593	-2.86771	0.0041346	0.0431658
NFU1	1006.2	-0.218625	0.0762394	-2.86761	0.00413587	0.0431658
OVGP1	98.6373	-0.386333	0.134708	-2.86793	0.00413173	0.0431658
ZNF460	374.27	-0.325358	0.113465	-2.86747	0.00413769	0.0431658
ILF3-DT	1601.41	-0.182846	0.0637736	-2.86711	0.00414238	0.0431869
CCDC121	291.704	0.240704	0.0839725	2.86646	0.00415089	0.04322
KLHL21	1349.17	-0.215493	0.0751731	-2.86662	0.00414883	0.04322
ATP5ME	1654.52	-0.278719	0.0972446	-2.86617	0.00415476	0.0432213
TCTN3	1114.67	0.156099	0.0544651	2.86604	0.00415636	0.0432213
CHMP4B	2455.84	-0.125792	0.043898	-2.86555	0.00416286	0.0432582
HDGF	5682.01	-0.128441	0.0448253	-2.86537	0.00416524	0.0432582
KCNV2	25103.3	-0.247502	0.0863952	-2.86477	0.00417318	0.0432851
STAG3L4	485.533	-0.198891	0.0694227	-2.86492	0.00417111	0.0432851
ADAMTS19	127.777	0.657528	0.229576	2.8641	0.00418193	0.043348
TCP11L2	457.718	-0.166885	0.058272	-2.86389	0.00418473	0.0433493
EDNRB	704.316	0.322301	0.112587	2.86269	0.00420064	0.0434863
PRRG1	144.708	0.421471	0.147242	2.86244	0.00420392	0.0434924
EEF2	55602.3	-0.164634	0.0575379	-2.86132	0.00421882	0.0436187
RNF180	308.451	0.318754	0.111427	2.86065	0.00422768	0.0436824
POLL	766.325	-0.187349	0.0655034	-2.86014	0.00423454	0.0437254
LINC02610	75.2963	-0.490891	0.17172	-2.85867	0.00425423	0.0438799
OXLD1	774.518	-0.161327	0.0564352	-2.85862	0.00425492	0.0438799
AL357079.1	567.85	-0.564794	0.197607	-2.85817	0.00426092	0.0439138
PCP4	1583.01	-0.372145	0.130222	-2.85778	0.00426617	0.0439399
DOK6	943.785	0.372869	0.130557	2.85598	0.00429037	0.044105
FREM1	161.332	0.436504	0.152835	2.85604	0.0042896	0.044105
MCF2L2	1261.31	-0.190173	0.0665833	-2.85616	0.00428798	0.044105
AC005562.1	88.9126	-0.361296	0.126526	-2.85551	0.00429672	0.0441331
OBSL1	4184.23	0.2162	0.0757168	2.85538	0.00429855	0.0441331
ST7L	583.603	-0.203398	0.0712652	-2.85409	0.00431597	0.0442558
ZNF525	166.957	0.282998	0.0991492	2.85426	0.00431366	0.0442558
CTIF	2595.57	-0.15274	0.0535265	-2.85354	0.00432356	0.0442775
ZNF248	1081.61	0.158833	0.055658	2.85372	0.00432102	0.0442775
COX7C	4340.81	-0.280755	0.0983977	-2.85327	0.00432717	0.0442865
AP2S1	977.74	-0.150336	0.0527178	-2.8517	0.00434859	0.0444495
CTU1	187.15	-0.260825	0.0914623	-2.85173	0.00434826	0.0444495
CFAP77	29.6211	-0.84744	0.297247	-2.85096	0.00435878	0.0445224
SLC25A5	4957.4	-0.187505	0.0657734	-2.85078	0.00436122	0.0445224
CLGN	2077.53	-0.219856	0.0771554	-2.84952	0.00437848	0.0446142
DXO	507.72	-0.188711	0.0662254	-2.84953	0.00437844	0.0446142
SLC36A1	117.969	0.365231	0.128172	2.84955	0.00437818	0.0446142
COL25A1	298.428	0.434561	0.152528	2.84905	0.00438497	0.0446523
AC011912.1	57.2384	-0.544725	0.191223	-2.84864	0.00439072	0.0446774
TTF2	355.436	0.208187	0.0730872	2.84847	0.00439296	0.0446774
FCHO2	686.343	0.163369	0.0573738	2.84745	0.00440704	0.0447925
KLC3	124.023	-0.312455	0.109779	-2.84621	0.00442431	0.0449397
CRX	27222.4	-0.217549	0.0764738	-2.84476	0.00444455	0.044948
DCAF11	2475.72	-0.127833	0.0449309	-2.8451	0.00443977	0.044948
LMCD1-AS1	346.007	-0.299598	0.10531	-2.84491	0.00444245	0.044948
MYL4	2338.9	-0.301057	0.105827	-2.84481	0.00444373	0.044948
PIR	664.292	-0.222088	0.0780557	-2.84525	0.00443772	0.044948
THUMPD1	1485.86	0.149717	0.0526117	2.84571	0.0044313	0.044948
TRAF5	313.358	0.240552	0.0845559	2.84488	0.00444276	0.044948
MAML2	1444.11	0.161549	0.056803	2.84402	0.00445483	0.0450216
MAPK1IP1L	1913.21	0.158772	0.0558302	2.84384	0.00445739	0.0450216
CTDSP1	684.777	0.275468	0.0969183	2.84227	0.00447942	0.0451447
GRB10	3772.45	-0.17335	0.0609884	-2.84235	0.00447825	0.0451447
RNF146	1346.55	-0.143587	0.0505203	-2.84217	0.00448074	0.0451447
SETD1B	681.371	0.236192	0.0830891	2.84263	0.00447423	0.0451447
TNFRSF10B	1991.15	-0.23134	0.0814247	-2.84116	0.004495	0.0452603
BOD1L1	3294.21	0.173083	0.0609625	2.83917	0.00452305	0.0455145
JMJD1C	4275.32	0.162021	0.057125	2.83626	0.00456456	0.0458982
PDPK1	1178.64	0.13515	0.0476569	2.83589	0.0045698	0.0458982
PLEKHA1	2298.85	0.142667	0.0503054	2.83602	0.00456793	0.0458982
UQCR11	753.422	-0.21927	0.0773248	-2.8357	0.00457252	0.0458982
CSTF3	760.971	0.184859	0.0652155	2.83459	0.0045885	0.0459796
TBL1XR1	3117.23	-0.14299	0.0504455	-2.83454	0.00458916	0.0459796
TMEM63A	284.914	0.402537	0.142006	2.83465	0.00458765	0.0459796
IRF3	1355.07	-0.128776	0.0454435	-2.83376	0.00460039	0.0460352
MTFR1	2305.86	-0.210505	0.0742812	-2.83389	0.00459847	0.0460352
TCTE3	222.195	-0.419641	0.148124	-2.83304	0.00461072	0.04611
SPOCK3	256.45	0.416483	0.147031	2.83262	0.00461681	0.0461212
UBTF	2252.29	0.148765	0.0525195	2.83257	0.00461753	0.0461212
DLGAP2	138.415	-0.376052	0.132779	-2.83217	0.00462333	0.0461455
TENM4	756.905	0.494698	0.174681	2.83201	0.00462567	0.0461455
C3orf18	1282.75	-0.18825	0.0665289	-2.8296	0.00466059	0.0462942
COMT	925.559	-0.242516	0.0857054	-2.82964	0.00465997	0.0462942
EFNA5	460.276	0.293695	0.103781	2.82995	0.00465546	0.0462942
EPHA4	395.2	0.309465	0.109346	2.83014	0.00465279	0.0462942
FNDC10	89.3153	0.388342	0.137214	2.8302	0.00465194	0.0462942
NAXD	1009.51	0.134379	0.0474838	2.83	0.00465487	0.0462942
SRSF6	2105.76	0.166817	0.0589319	2.83068	0.00464494	0.0462942
CELF2	2345.89	0.211723	0.0748758	2.82765	0.0046891	0.046435
GTF2IRD1	2460.25	-0.151748	0.0536533	-2.82831	0.00467945	0.046435
MOV10	619.027	0.290068	0.102572	2.82795	0.00468466	0.046435
PRADC1	459.848	-0.260634	0.0921724	-2.82768	0.00468864	0.046435
SAMD5	258.274	0.378826	0.133947	2.82818	0.00468141	0.046435
ARSK	629.248	-0.214911	0.0760127	-2.82731	0.00469414	0.0464565
FAT4	507.932	0.413321	0.146217	2.82675	0.00470225	0.0465035
TXNL1	2542.81	-0.180075	0.0637076	-2.82659	0.00470463	0.0465035
ZNF761	199.978	0.249679	0.0883516	2.82597	0.00471371	0.0465648
LRRTM3	55.4322	0.48391	0.171302	2.82488	0.00472976	0.0466949
MTX2	1011.05	-0.22664	0.0802511	-2.82414	0.00474072	0.0467745
AC040970.1	37.1973	0.583622	0.206735	2.82305	0.00475689	0.0469055
ZNF605	656.024	0.215213	0.0762403	2.82283	0.00476025	0.04691
DAP3	2776.06	-0.171484	0.0607594	-2.82234	0.00476751	0.0469531
HEYL	271.302	0.309882	0.109816	2.82184	0.00477496	0.0469757
PHF5A	799.145	-0.261915	0.0928186	-2.82179	0.00477561	0.0469757
FLNA	9733.45	0.245347	0.0870114	2.81971	0.00480667	0.0472525
TAF4	420.199	0.210025	0.0744974	2.81922	0.00481399	0.0472957
ANKS3	702.319	-0.237461	0.0842533	-2.81842	0.00482605	0.0473854
GALK1	427.57	-0.180284	0.0639908	-2.81734	0.00484225	0.0475157
RBX1	1209.29	-0.202044	0.0717232	-2.81699	0.00484753	0.0475387
DNAJC11	702.698	0.184111	0.0653653	2.81664	0.0048529	0.0475625
PIK3C3	1178.04	0.195525	0.0694364	2.81588	0.00486438	0.0476462
APH1A	2454.2	-0.109813	0.039006	-2.81528	0.00487352	0.0477069
TGFB2	1127.71	0.47022	0.167039	2.81503	0.00487734	0.0477154
DCTN2	3309.28	-0.147736	0.0524939	-2.81435	0.00488759	0.0477868
VCPKMT	350.139	-0.235592	0.083726	-2.81385	0.00489521	0.0478324
KCNK15	59.1992	-0.822585	0.292395	-2.81327	0.00490407	0.0478901
DPCD	941.819	-0.212454	0.0755448	-2.81229	0.00491903	0.0480072
F2RL2	477.182	0.305141	0.10856	2.81081	0.00494169	0.0481703
SSU72	2298.24	-0.129672	0.0461306	-2.81099	0.00493898	0.0481703
ELP1	3090.65	0.167013	0.0594447	2.80955	0.00496115	0.0483309
GRM6	505.607	0.457787	0.162953	2.80932	0.00496458	0.0483353
TDRKH-AS1	226.314	-0.288006	0.102537	-2.80881	0.00497256	0.0483838
RPAP3	647.17	0.207777	0.0739858	2.80834	0.00497982	0.0484254
GADD45GIP1	1024.11	-0.202722	0.0721997	-2.8078	0.00498812	0.0484769
C2orf72	151.33	0.483312	0.172178	2.80705	0.00499981	0.0485001
ERCC1	1311.39	-0.13505	0.048115	-2.80682	0.00500335	0.0485001
GUCA1B	59638.7	-0.232561	0.0828656	-2.80648	0.00500862	0.0485001
MOB3C	114.369	0.407451	0.145143	2.80725	0.00499669	0.0485001
NDUFS7	1915.83	-0.23793	0.0847845	-2.8063	0.00501146	0.0485001
STK38	465.743	0.219818	0.0783241	2.80652	0.00500797	0.0485001
STUB1	1462.64	-0.166855	0.0594537	-2.80646	0.00500887	0.0485001
CYP1B1	1225.71	0.57036	0.203272	2.8059	0.00501761	0.0485306
AR	149.192	0.499713	0.17813	2.80532	0.00502663	0.0485597
SLC6A17	124.44	0.666343	0.237527	2.80534	0.00502642	0.0485597
PTCH1	588.821	0.204094	0.0727654	2.80482	0.00503447	0.0485776
RNF113A	1097.26	-0.268726	0.0958071	-2.80487	0.00503375	0.0485776
CCT6P1	156.065	-0.329053	0.117332	-2.80445	0.00504022	0.0486041
SPINDOC	699.722	-0.156403	0.0558022	-2.80281	0.00506594	0.048823
ISLR2	557.294	0.33708	0.120278	2.8025	0.0050708	0.0488295
NDUFB2	1478.19	-0.249014	0.088858	-2.80238	0.00507265	0.0488295
RPS15	7688.86	-0.199959	0.0713701	-2.80172	0.00508305	0.0489005
DNAJB1	7447.71	-0.631912	0.225612	-2.80088	0.00509632	0.04897
EIF2A	3309.91	-0.222952	0.079599	-2.80094	0.00509533	0.04897
ZNF624	313.629	0.279545	0.0998261	2.80032	0.00510517	0.049026
H6PD	1171.5	0.278649	0.0995249	2.79979	0.00511353	0.0490772
CNTN3	275.367	0.380068	0.135768	2.7994	0.00511983	0.0491085
NXPE3	1311	0.211022	0.0754187	2.79801	0.00514183	0.0492903
METTL9	4988.75	-0.139475	0.0498622	-2.79721	0.0051546	0.0493835
DMXL1	1589.62	0.161377	0.0577134	2.79617	0.00517114	0.0495127
RNF103	1010.57	0.19034	0.0680913	2.79536	0.0051842	0.0496084
GLRA2	231.716	0.426801	0.152734	2.7944	0.00519966	0.0496619
HM13	2985.9	-0.200855	0.0718742	-2.79454	0.00519737	0.0496619
MPC2	1903.14	-0.195535	0.0699696	-2.79456	0.00519697	0.0496619
STARD8	120.398	-0.35704	0.127777	-2.79425	0.00520206	0.0496619
COL4A5	2059.4	0.331934	0.11882	2.79359	0.00521264	0.0497336
JUNB	2321.2	-0.268545	0.0961544	-2.79285	0.00522453	0.0498177
ANAPC5	1721.53	0.165627	0.0593275	2.79175	0.00524241	0.0498497
EPHB4	288.753	0.305683	0.109487	2.79194	0.00523924	0.0498497
HEXIM1	1167.69	0.122988	0.0440581	2.7915	0.00524637	0.0498497
MRPS30-DT	543.326	0.243631	0.0872669	2.79179	0.0052418	0.0498497
PVT1	60.2497	-0.526034	0.188441	-2.79151	0.00524627	0.0498497
YEATS4	766.481	-0.190385	0.0681955	-2.79175	0.00524241	0.0498497
AC110716.1	481.013	-0.369616	0.132465	-2.79029	0.00526608	0.0499491
C16orf87	598.063	-0.199067	0.0713402	-2.79039	0.00526453	0.0499491
SEMA3A	2119.41	0.228599	0.0819195	2.79053	0.00526215	0.0499491
SH2B1	2111.81	-0.13569	0.0486494	-2.78915	0.0052847	0.0500963
ADAMTS12	167.393	0.454893	0.16316	2.78802	0.00530319	0.0501327
FUS	5229.81	0.134981	0.0484109	2.78823	0.00529966	0.0501327
POLDIP3	3460.68	-0.0968961	0.0347537	-2.78808	0.0053022	0.0501327
POU6F1	767.376	-0.189746	0.068059	-2.78797	0.00530401	0.0501327
SDHAP1	482.267	-0.192055	0.0688737	-2.78852	0.00529499	0.0501327
NSD1	1884.94	0.184914	0.0663361	2.78754	0.00531105	0.0501679
ZNF607	425.369	0.234696	0.0842001	2.78736	0.00531394	0.0501679
GORASP1	1379.2	-0.150233	0.0539017	-2.78716	0.00531725	0.0501699
ROR1	306.196	0.338074	0.12132	2.78662	0.00532601	0.0502233
AC104083.1	85.0463	0.417215	0.149754	2.78601	0.00533619	0.0502607
COQ5	884.968	-0.193359	0.0694001	-2.78615	0.00533387	0.0502607
AC006942.1	102.643	-0.439539	0.157795	-2.7855	0.00534444	0.05028
PRR12	1207.44	0.191855	0.068875	2.78555	0.00534367	0.05028
AL135905.2	33.8932	-0.618533	0.222156	-2.78423	0.00536555	0.0504493
DNAJC16	754.742	0.147589	0.0530571	2.7817	0.00540756	0.0508135
PPP2R2A	2022.9	-0.121242	0.0435884	-2.78152	0.00541057	0.0508135
ZNF658	129.672	0.270312	0.0971885	2.78132	0.0054138	0.0508144
MMRN1	46.0962	0.855851	0.307779	2.78074	0.00542357	0.0508177
MNT	944.367	-0.174193	0.0626404	-2.78084	0.00542192	0.0508177
THAP3	607.932	-0.232808	0.0837192	-2.78082	0.00542226	0.0508177
DBP	3096.7	-0.243743	0.0876945	-2.77945	0.00544503	0.0509663
DSTNP2	320.207	-0.263765	0.0948994	-2.77941	0.00544573	0.0509663
C2CD4C	142.824	0.371265	0.133596	2.77901	0.00545247	0.0509705
CALY	48.4692	0.630551	0.22689	2.77911	0.00545087	0.0509705
CALCOCO2	4085.88	-0.173126	0.0623155	-2.77821	0.00546589	0.0510665
AKNA	2799.26	-0.16285	0.058629	-2.77763	0.00547567	0.0511284
LINC02381	51.6898	-0.510986	0.184077	-2.77594	0.00550423	0.0513433
TKT	6656.02	-0.201412	0.0725576	-2.77589	0.00550504	0.0513433
EDF1	3546.42	-0.199515	0.0718797	-2.77568	0.00550865	0.0513475
TRIM52-AS1	364.195	-0.246897	0.0889721	-2.775	0.00552018	0.0514253
IGSF5	57.5855	-0.549311	0.197985	-2.7745	0.0055286	0.0514587
PLEKHF2	962.863	-0.196297	0.0707527	-2.77441	0.00553012	0.0514587
AC025159.1	280.311	-0.271461	0.0978643	-2.77385	0.00553978	0.0515074
ADHFE1	54.2132	0.458525	0.16531	2.77373	0.00554171	0.0515074
RPL27A	10474.1	-0.232842	0.0839544	-2.77344	0.00554673	0.0515245
AL390728.4	207.404	0.24707	0.0891448	2.77156	0.00557877	0.0517924
AGTPBP1	3415.29	-0.157134	0.0566996	-2.77133	0.00558271	0.0517992
ARHGEF26	653.666	0.219813	0.0793292	2.77089	0.00559027	0.0518218
GON4L	1204.22	0.145806	0.052622	2.77082	0.00559154	0.0518218
RPL7	17284.4	-0.242682	0.087592	-2.7706	0.00559527	0.0518267
FAM174B	268.452	0.315819	0.114055	2.76902	0.00562249	0.052049
FABP3	67.2589	0.469742	0.169691	2.76823	0.00563625	0.0521466
AC000124.1	77.3316	-0.494092	0.178528	-2.76759	0.00564716	0.0522177
CXorf40A	315.107	-0.199685	0.0722079	-2.76542	0.00568488	0.0525365
KNL1	29.4111	0.829287	0.299921	2.76502	0.00569197	0.052572
ZBTB47	1121.77	0.275021	0.0994723	2.7648	0.00569583	0.0525777
PIGS	1407.08	0.172809	0.0625083	2.76458	0.00569964	0.0525828
TBKBP1	1343.82	-0.182621	0.0660627	-2.76436	0.0057035	0.0525885
PCSK5	273.24	0.398116	0.144066	2.76342	0.00571992	0.0527098
LINC01719	33.7242	0.600503	0.217336	2.76302	0.00572689	0.0527441
CENPE	87.3099	0.50016	0.181063	2.76235	0.00573866	0.0528094
GABRG3	498.314	0.35584	0.128823	2.76225	0.00574051	0.0528094
PDP1	832.229	0.152531	0.0552265	2.76192	0.00574623	0.052832
PDE7B	124.598	0.564702	0.204498	2.7614	0.00575539	0.0528862
ATP6V1B2	8066.81	-0.147669	0.0534844	-2.76097	0.00576295	0.0529257
RPS11	23567.8	-0.248945	0.0901759	-2.76067	0.00576834	0.0529451
GLRX5	777.697	-0.202557	0.0733797	-2.7604	0.00577313	0.0529591
AL356235.1	26.7548	-0.739314	0.268085	-2.75776	0.00581986	0.0532971
NUBP2	1621.69	-0.246483	0.0893679	-2.75807	0.00581443	0.0532971
SLC15A2	453.864	0.299603	0.108633	2.75793	0.00581692	0.0532971
CLTA	2260.12	-0.144919	0.0525729	-2.75654	0.00584168	0.0534667
DACH2	125.269	0.374543	0.135897	2.75608	0.0058498	0.0535108
PTGDS	920.717	0.40772	0.147958	2.75564	0.00585769	0.0535484
PTPRG	1394.46	0.303168	0.110023	2.75548	0.00586052	0.0535484
SLC24A3	102.49	0.525956	0.19089	2.75529	0.00586406	0.0535505
GLI2	116.544	0.455857	0.16548	2.75475	0.00587363	0.0536076
NLGN3	233.893	0.430127	0.156173	2.75418	0.00588402	0.0536722
ADCY7	233.661	0.349434	0.126887	2.7539	0.00588899	0.0536777
HYPK	144.582	0.427965	0.155423	2.75355	0.00589522	0.0536777
MYB	122.13	0.392396	0.142495	2.75374	0.00589182	0.0536777
NDP	351.304	0.307181	0.111569	2.75328	0.00590016	0.0536777
SOS1	1300.95	0.164279	0.0596681	2.75322	0.00590119	0.0536777
RASGEF1B	2362.64	-0.162241	0.0589465	-2.75234	0.00591716	0.0537926
AL353151.2	28.5452	-0.663446	0.241365	-2.74872	0.0059828	0.0542889
OSTM1-AS1	27.7845	0.730506	0.265756	2.74879	0.00598161	0.0542889
SEM1	1401.83	-0.241054	0.0877007	-2.74859	0.00598515	0.0542889
YBX1P5	20.5114	-0.88686	0.322622	-2.74891	0.00597938	0.0542889
FAM111B	28.4866	0.811901	0.295426	2.74824	0.00599156	0.0543165
CCDC117	1196.22	-0.150143	0.0546365	-2.74804	0.00599533	0.0543203
PROX1	800.005	0.387119	0.140984	2.74583	0.00603578	0.0546562
AC012313.1	192.343	0.265377	0.0967115	2.74401	0.00606942	0.0548785
PRKCZ	1390.97	-0.213402	0.0777719	-2.74395	0.0060705	0.0548785
SMO	737.881	0.272248	0.0992157	2.744	0.00606947	0.0548785
PFDN2	1210.63	-0.220694	0.0805038	-2.74141	0.00611766	0.0552363
PIM1	980.822	-0.316154	0.115317	-2.74159	0.00611421	0.0552363
PLXNA3	616.959	0.27494	0.100317	2.74072	0.00613055	0.0552363
SLC1A5	733.515	-0.2721	0.0992721	-2.74095	0.00612624	0.0552363
SPATA18	214.67	-0.453212	0.165353	-2.74087	0.00612768	0.0552363
VRK3	1968.41	-0.190832	0.0696173	-2.74116	0.00612228	0.0552363
DOCK1	540.019	0.269158	0.0982319	2.74002	0.00614346	0.0552779
DPYD	288.616	0.314334	0.114724	2.73992	0.00614536	0.0552779
PTPRS	3659.21	0.199211	0.0727068	2.73992	0.00614541	0.0552779
AL158055.1	46.8514	-0.54411	0.198615	-2.73952	0.00615287	0.0552836
DUSP5	1222.24	-0.166817	0.0608892	-2.73968	0.00614982	0.0552836
PTOV1-AS1	45.8554	0.524687	0.191603	2.73841	0.00617371	0.0554401
BLACAT1	270.588	0.269866	0.0986033	2.73689	0.00620234	0.0556263
NDUFAF5	579.7	-0.216132	0.0789736	-2.73676	0.00620474	0.0556263
ZNF275	584.975	0.240103	0.0877264	2.73696	0.00620106	0.0556263
LANCL2	319.663	0.220995	0.0808042	2.73494	0.00623908	0.0558748
PRPH2	29295.3	-0.226299	0.0827502	-2.73473	0.0062432	0.0558748
RBBP7	4349.19	-0.107123	0.0391729	-2.73461	0.00624544	0.0558748
SELENOW	3412.44	-0.157282	0.0575202	-2.73438	0.00624972	0.0558748
TMEM38B	1602.42	-0.210978	0.0771546	-2.73449	0.00624778	0.0558748
AL512353.1	42.0872	0.507484	0.185625	2.73391	0.00625864	0.0558849
CORO1B	1291.34	-0.172204	0.0630035	-2.73324	0.00627138	0.0558849
CXCL2	40.9323	-0.651049	0.238153	-2.73374	0.00626201	0.0558849
RMND5A	3198.66	-0.109639	0.0401133	-2.73323	0.00627156	0.0558849
RTL5	881.418	0.156035	0.0570752	2.73385	0.00625993	0.0558849
SLC1A1	177.81	0.529926	0.193861	2.73353	0.00626585	0.0558849
HNRNPM	2616.47	0.173464	0.0634716	2.73294	0.00627713	0.0558927
PKD1L2	64.0194	0.648144	0.237197	2.73252	0.00628525	0.0558927
PTGFRN	894.341	0.322339	0.117963	2.73255	0.00628459	0.0558927
SLX4	345.722	0.227816	0.0833738	2.73246	0.00628624	0.0558927
USP27X	166.222	0.282176	0.103322	2.73102	0.00631377	0.0561066
CLDN19	223.855	0.520458	0.190586	2.73082	0.00631762	0.05611
SLC25A46	1423.67	0.152614	0.0558975	2.73026	0.00632852	0.056176
SPATS2	1018.23	-0.146313	0.0535956	-2.72995	0.00633439	0.0561916
ZNF781	79.3326	0.390406	0.143016	2.7298	0.00633722	0.0561916
NME7	967.099	-0.281811	0.103261	-2.72912	0.00635038	0.0562775
TSHZ2	347.022	0.398045	0.145916	2.72792	0.00637359	0.0564523
CHST10	406.943	0.296654	0.108866	2.72494	0.00643141	0.0567853
GPRASP1	1458.9	0.181449	0.0665727	2.72557	0.006419	0.0567853
LINC01963	176.377	0.291823	0.107078	2.72532	0.00642386	0.0567853
RFC2	420.593	-0.214227	0.0786019	-2.72547	0.006421	0.0567853
ZMPSTE24	726.178	0.162459	0.0596142	2.72516	0.00642695	0.0567853
ZNF75A	634.404	0.163078	0.0598474	2.72489	0.00643223	0.0567853
TYRP1	7817.15	0.599211	0.219929	2.72456	0.00643878	0.0568121
C5orf15	1269.64	0.156414	0.0574284	2.72364	0.00645676	0.0568778
SCAND1	771.905	-0.204826	0.0751998	-2.72376	0.00645433	0.0568778
UBAC2	1590.96	-0.150078	0.0551001	-2.72372	0.00645506	0.0568778
IREB2	2525.76	0.114525	0.0420517	2.72343	0.00646086	0.056883
SENP2	1284.39	0.116383	0.0427383	2.72314	0.00646642	0.0569009
CNRIP1	2406.22	-0.134704	0.0494737	-2.72273	0.00647447	0.05691
RING1	1132.76	-0.170383	0.0625765	-2.7228	0.00647311	0.05691
CACNA2D2	841.907	0.344171	0.126456	2.72166	0.00649546	0.0570325
OLFM3	588.805	0.385315	0.141573	2.72167	0.00649537	0.0570325
ACTB	17683.7	0.211258	0.0776403	2.72098	0.00650885	0.0570816
ADIPOR1	5609.68	-0.168493	0.0619196	-2.72116	0.00650538	0.0570816
HSF1	1852.5	-0.194782	0.0715937	-2.72066	0.00651515	0.0570816
PSD4	123.276	0.388804	0.142903	2.72075	0.00651349	0.0570816
NOB1	1166.93	-0.208808	0.0767624	-2.72018	0.00652466	0.0571031
VPS41	2032.01	0.148771	0.0546886	2.72033	0.00652164	0.0571031
JAKMIP3	91.0585	0.451155	0.165905	2.71935	0.00654108	0.0571559
PIP5K1C	1750.78	0.15676	0.0576422	2.71954	0.00653725	0.0571559
ZFYVE16	1646.79	0.20557	0.0755956	2.71934	0.00654128	0.0571559
ERH	2742.22	-0.180323	0.0663277	-2.71867	0.00655446	0.0571785
PXN	5879.05	-0.206946	0.0761171	-2.71878	0.00655223	0.0571785
TSTA3	472.003	-0.287861	0.105871	-2.71897	0.00654849	0.0571785
TFAP2B	175.482	0.727523	0.267659	2.7181	0.00656587	0.0572472
AAR2	658.329	0.166411	0.0612364	2.71752	0.00657723	0.0573154
ALKBH1	416.254	-0.179572	0.0660903	-2.71708	0.0065861	0.0573618
PLEKHG1	634.592	0.332741	0.122473	2.71685	0.0065906	0.0573701
CHMP1A	942.976	0.180048	0.0663102	2.71524	0.00662281	0.0575886
SMIM38	25.1355	-0.732155	0.26963	-2.71541	0.0066194	0.0575886
CYP26B1	121.922	0.438761	0.161689	2.7136	0.00665557	0.0577494
ELMSAN1	1218.4	-0.237646	0.0875737	-2.71367	0.00665433	0.0577494
GAB1	822.831	0.279561	0.103007	2.714	0.00664766	0.0577494
PLEKHD1	79.7266	0.581052	0.214118	2.7137	0.00665372	0.0577494
ATP5PD	2342.53	-0.212052	0.0781543	-2.71325	0.00666274	0.0577497
FAM13C	374.232	0.252245	0.092966	2.7133	0.00666169	0.0577497
ARIH2OS	120.189	-0.382708	0.141126	-2.71181	0.00669169	0.0579386
COX6A1	1831.97	-0.225498	0.0831506	-2.71192	0.00668952	0.0579386
ADM	1089.13	-0.576725	0.212691	-2.71157	0.00669655	0.0579497
B3GLCT	910.803	0.159885	0.0589755	2.71105	0.00670703	0.0580094
AC020934.1	23.1625	-0.686918	0.253422	-2.71057	0.00671671	0.058039
SNX12	1701.84	-0.133765	0.0493501	-2.71053	0.00671762	0.058039
PPA1	7168.22	-0.165459	0.0610759	-2.70907	0.00674729	0.0582642
RPL23A	4382.18	-0.222331	0.082078	-2.70877	0.00675322	0.0582843
TPRG1L	1775.75	-0.17933	0.0662247	-2.7079	0.00677102	0.0583576
TREM1	24.8635	-1.76755	0.652717	-2.70798	0.00676936	0.0583576
USP3	1151.18	-0.10984	0.0405637	-2.70783	0.00677252	0.0583576
NUDT2	475.325	-0.239147	0.0883489	-2.70685	0.00679247	0.0584877
ZIK1	286.482	0.25507	0.0942354	2.70674	0.00679485	0.0584877
NPAS1	328.997	-0.252685	0.0933777	-2.70606	0.00680873	0.0585761
ARHGEF6	254	0.361902	0.133762	2.70557	0.00681881	0.0586317
FAM184B	240.184	0.339155	0.125392	2.70476	0.00683538	0.0587429
TAFA4	2370.8	-0.238394	0.0881622	-2.70404	0.00685011	0.0588382
RPL22	3602.15	-0.154099	0.0569978	-2.7036	0.00685925	0.0588855
CLPP	1065.75	-0.195047	0.0721727	-2.7025	0.00688201	0.0589154
AC009690.1	27.6713	0.654821	0.242292	2.70261	0.00687976	0.0589154
AL139424.2	27.5402	0.746904	0.276388	2.70238	0.00688457	0.0589154
ITPRIPL2	213.397	0.395602	0.146381	2.70254	0.0068811	0.0589154
OCA2	47.0163	0.896737	0.331819	2.70249	0.0068823	0.0589154
TADA2A	538.946	0.215253	0.0796434	2.70271	0.00687769	0.0589154
C4A	421.07	0.662949	0.245411	2.70138	0.00690515	0.0590292
MAP2K2	2171.82	-0.114443	0.0423629	-2.7015	0.00690273	0.0590292
ASAP2	892.967	0.195473	0.0723928	2.70018	0.00693021	0.0592122
HEXB	2159.77	-0.128469	0.0475812	-2.7	0.006934	0.0592133
SPEF1	124.256	-0.353298	0.130891	-2.69917	0.00695124	0.0593117
USP24	1989.44	0.149212	0.0552822	2.69909	0.00695285	0.0593117
KHK	212.671	-0.257686	0.0955087	-2.69804	0.0069749	0.0594372
RNF41	1778.63	-0.127166	0.0471299	-2.69821	0.00697133	0.0594372
ST13	7810.36	-0.1141	0.0422961	-2.69766	0.00698285	0.0594736
TOR3A	532.608	-0.192929	0.0715309	-2.69715	0.00699361	0.0595339
RPS3AP6	297.82	-0.338788	0.125665	-2.69597	0.00701846	0.0597141
ABCA2	1829.48	0.242604	0.090035	2.69455	0.00704836	0.059937
CCDC28A	298.123	-0.284695	0.105711	-2.69313	0.00707852	0.0601618
EFNB3	641.556	0.235527	0.0874721	2.6926	0.00708978	0.0601819
MIR646HG	482.72	0.316775	0.117651	2.69249	0.00709203	0.0601819
TRIM63	24.8848	-0.853624	0.31703	-2.69257	0.00709044	0.0601819
ESYT2	1059.72	0.128622	0.0477923	2.69128	0.0071179	0.0602751
RPS6KB1	789.452	0.164212	0.061009	2.6916	0.00711098	0.0602751
TP53TG1	405.093	-0.23273	0.0864738	-2.69134	0.00711658	0.0602751
UACA	954.215	0.324515	0.120566	2.6916	0.00711098	0.0602751
NR4A1	797.379	-0.406394	0.151016	-2.69107	0.00712228	0.0602806
MRPL33	852.28	-0.262033	0.0973832	-2.69074	0.00712933	0.0603087
PRKDC	4761.21	0.160955	0.0598348	2.69	0.00714524	0.0604118
ZNF385C	299.1	0.349974	0.130117	2.68968	0.00715196	0.0604371
MIR1915HG	157.802	0.309849	0.115216	2.6893	0.00716029	0.0604759
CD320	615.079	-0.200115	0.0744192	-2.68903	0.00716607	0.0604931
FNDC3A	3131.37	0.185997	0.0691752	2.68878	0.00717127	0.0605054
SELENOO	570.444	-0.187892	0.069886	-2.68855	0.00717631	0.0605164
LACTBL1	46.7268	0.522606	0.194429	2.6879	0.00719032	0.060603
GASK1B	344.4	0.359966	0.133947	2.68737	0.0072018	0.0606367
WASH6P	129.001	0.293293	0.109131	2.68753	0.00719832	0.0606367
CCL2	318.434	0.609738	0.226957	2.68658	0.00721876	0.0607479
YPEL2	3664.83	-0.186896	0.0696014	-2.68523	0.00724791	0.0608982
CDH22	245.914	-0.266772	0.0993423	-2.68538	0.00724469	0.0608982
TSPOAP1	1121.67	0.263209	0.0980189	2.68529	0.00724664	0.0608982
GINS1	101.63	0.358168	0.133421	2.68449	0.00726397	0.0610015
CEP41	351.895	0.267045	0.099511	2.68357	0.00728398	0.0611379
ASPHD1	384.573	-0.173161	0.0645432	-2.68286	0.00729948	0.0612362
RPL3	43461.3	-0.157675	0.0587826	-2.68234	0.00731095	0.0613006
MZT2A	612.793	-0.18678	0.0696525	-2.6816	0.00732719	0.0614019
SLIRP	739.411	-0.259854	0.0969085	-2.68144	0.00733061	0.0614019
HPCAL1	1119.71	-0.162292	0.0605441	-2.68055	0.00735013	0.0615335
ARHGEF40	1206.39	0.260998	0.0974371	2.67863	0.00739238	0.0618119
EIF3F	4977.88	-0.139158	0.0519517	-2.67861	0.00739283	0.0618119
PPP2CB	2886.46	-0.101027	0.0377175	-2.67852	0.00739483	0.0618119
UBE2Q2P10	53.8284	-0.469103	0.175147	-2.67833	0.00739894	0.0618144
CFI	404.476	0.364202	0.136003	2.6779	0.00740851	0.0618237
CXCL1	38.3275	-0.638794	0.238533	-2.67801	0.00740604	0.0618237
IGDCC4	1074.03	0.203228	0.0758947	2.67777	0.00741151	0.0618237
KAT8	2027.45	-0.157095	0.0586826	-2.67703	0.00742785	0.0619281
GLS2	964.397	-0.216896	0.0810551	-2.67591	0.00745268	0.0620948
THAP10	200.836	0.236227	0.0882835	2.67578	0.00745552	0.0620948
NGFR	2437.02	0.366898	0.137159	2.67498	0.00747343	0.062212
ELP5	1735.39	-0.180164	0.0673573	-2.67475	0.00747857	0.0622228
BCAP31	2321.13	-0.133358	0.0498709	-2.67406	0.0074939	0.0622657
SEC61G	1563.94	-0.246249	0.0920901	-2.674	0.00749527	0.0622657
TFAP2A	1161.78	0.512345	0.191598	2.67406	0.00749392	0.0622657
MAN2A1	766.532	0.471453	0.17635	2.6734	0.00750874	0.0623457
MSH2	3147.39	-0.173153	0.0647829	-2.67281	0.0075218	0.0624221
EIF1AD	541.459	-0.185551	0.0694275	-2.67258	0.00752697	0.0624329
AQP4	553.14	0.679314	0.254209	2.67227	0.00753407	0.0624599
PARD6G-AS1	194.01	-0.342803	0.12833	-2.67127	0.00755649	0.0626137
FAM111A	362.814	0.356587	0.133511	2.67085	0.00756605	0.0626288
MXRA7	8440.9	-0.166464	0.0623235	-2.67097	0.00756323	0.0626288
UBTD1	634.725	-0.24904	0.0932615	-2.67035	0.00757732	0.0626901
LOXL1	349.854	0.279456	0.104669	2.66991	0.00758713	0.0627391
SACM1L	1261.23	0.131041	0.0490877	2.66953	0.00759585	0.0627792
ZNF396	148.135	0.325294	0.121881	2.66895	0.00760894	0.0628552
DDX52	583.879	0.156007	0.0584679	2.66826	0.00762451	0.0629518
GPR26	35.1914	0.739891	0.277333	2.66788	0.00763315	0.062991
CDYL	828.252	-0.155369	0.0582612	-2.66677	0.00765834	0.0631622
GABARAP	149.926	-0.294644	0.110493	-2.66663	0.0076617	0.0631622
GEN1	76.7707	0.490112	0.183807	2.66645	0.00766579	0.0631638
AC004980.1	115.694	-0.318589	0.119548	-2.66494	0.00770029	0.0634158
DMAC1	1073.2	-0.218018	0.0818212	-2.66457	0.00770877	0.0634247
GIHCG	578.263	-0.285996	0.107334	-2.66455	0.00770921	0.0634247
AL662844.4	176.66	-0.242783	0.0911234	-2.66434	0.00771406	0.0634323
MED1	1069.84	0.180503	0.0677746	2.66328	0.00773824	0.0635989
SMAD1	448.538	0.20459	0.0768305	2.66287	0.0077477	0.0636444
DGCR5	126.489	-0.323483	0.121497	-2.66247	0.0077569	0.0636553
NHP2	1495.88	-0.202303	0.0759825	-2.6625	0.00775632	0.0636553
SETMAR	171.962	0.283676	0.106566	2.66198	0.00776832	0.0637168
SPRYD3	2032.45	-0.114222	0.0429176	-2.66141	0.00778138	0.0637915
REEP1	694.224	0.180397	0.067792	2.66103	0.00779019	0.0637991
SLC44A5	537.739	0.301895	0.113445	2.66115	0.0077874	0.0637991
BRMS1	523.698	-0.170039	0.0639145	-2.66041	0.00780457	0.0638005
TIPARP	2579.96	-0.163887	0.0615935	-2.66078	0.00779605	0.0638005
TTC3P1	848.659	0.231203	0.0869072	2.66034	0.00780612	0.0638005
UQCC3	494.261	-0.204798	0.0769778	-2.66049	0.00780275	0.0638005
FBXW9	503.624	-0.261602	0.0983611	-2.65961	0.00782313	0.0638559
GRM7	35.5161	0.670067	0.251948	2.65954	0.00782472	0.0638559
SGK3	775.189	-0.205029	0.077086	-2.65974	0.00782001	0.0638559
PCYT1A	750.763	0.181282	0.0681678	2.65935	0.00782921	0.0638603
PKNOX2	284.564	0.239633	0.0901223	2.65898	0.00783772	0.0638975
MYCN	347.48	0.264042	0.0993228	2.65842	0.00785073	0.0639714
AC156455.1	33.8439	-0.54801	0.206182	-2.6579	0.00786288	0.0640138
NDUFAB1	1269.6	-0.220741	0.0830523	-2.65786	0.00786384	0.0640138
SF3A2	1866.37	-0.159489	0.0600131	-2.65756	0.00787074	0.0640378
PLXDC2	1343.65	0.243186	0.09152	2.65719	0.00787954	0.0640772
CRIP2	407.621	-0.216399	0.0814493	-2.65685	0.00788742	0.064109
ZNF626	132.594	0.386857	0.145635	2.65634	0.00789931	0.0641734
RTCA-AS1	593.624	0.191864	0.0722442	2.65577	0.00791272	0.0642501
CUTC	867.825	-0.198527	0.0747667	-2.65528	0.00792422	0.0643113
ADGRB3	390.755	0.302516	0.11394	2.65504	0.00792994	0.0643255
SLC12A7	785.834	0.255032	0.0960796	2.65438	0.00794542	0.0644188
CPS1	231.586	0.321538	0.121163	2.65377	0.00795988	0.0645037
SPON1	3488.28	0.295423	0.111388	2.6522	0.00799693	0.0647471
[truncated: 27,224 more rows]
