# Supplementary material for: Imbalanced unfolded protein response signaling contributes to 1-deoxysphingolipid retinal toxicity
Source: Nat Commun. 2023 Jul 11;14:4119. doi: 10.1038/s41467-023-39775-w (PMC10336013; doi:10.1038/s41467-023-39775-w)
Supplement: Supplementary file 7 — Supplementary Dataset 6 [file 41467_2023_39775_MOESM7_ESM.xlsx]

## Sheet: AA147 + 1-dSA vs. 1-dSA
	baseMean	log2FoldChange	lfcSE	stat	pvalue	padj
CCKBR	1743.88	-1.82356	0.212658	-8.57507	9.9026e-18	1.51658e-13
LOC105373948	388.66	-1.18538	0.148647	-7.97444	1.53077e-15	1.17219e-11
NFE2L2	2057.15	-0.481276	0.0634364	-7.58674	3.28044e-14	1.67466e-10
LOC646762	2670.26	-0.561741	0.0819171	-6.85743	7.01093e-12	2.68431e-08
C1S	278.806	0.865217	0.148315	5.83363	5.42344e-09	1.6612e-05
TFRC	2602.42	-0.405838	0.0704203	-5.76308	8.25916e-09	2.10815e-05
SLC2A11	1357.77	-0.345344	0.0620247	-5.56784	2.57911e-08	5.64271e-05
PDIA3	2413.42	0.301698	0.0551958	5.46597	4.60389e-08	8.81357e-05
C1QL3	269.776	-0.699188	0.128612	-5.43642	5.43607e-08	9.25039e-05
IQSEC1	5955.83	-0.32605	0.0609348	-5.3508	8.75647e-08	0.000134105
PDIA4	2207.38	0.397317	0.0750596	5.29336	1.20092e-07	0.000167201
BCL11A	60.183	1.06278	0.202156	5.25721	1.46258e-07	0.000186661
PTPN13	21324.1	-0.44933	0.0868321	-5.1747	2.28283e-07	0.000268935
SPACA9	284.11	-0.496799	0.0963503	-5.15617	2.52049e-07	0.000269548
TJP2	3749.76	-0.331514	0.0644031	-5.14748	2.64004e-07	0.000269548
CALR	11167.6	0.369347	0.0722872	5.10945	3.23101e-07	0.000309268
PRR15	117.239	-0.823993	0.163927	-5.02658	4.99302e-07	0.000449813
LOC105376777	53.8758	-1.17678	0.235877	-4.98896	6.07041e-07	0.000516491
MANF	630.669	0.564383	0.113844	4.9575	7.14073e-07	0.000575581
SLC40A1	1461.12	-0.428547	0.0868933	-4.93188	8.14435e-07	0.000623654
ASB13	2568.25	-0.316882	0.0643894	-4.92134	8.59552e-07	0.000626859
CEP120	2487.17	-0.276988	0.0565674	-4.89661	9.75064e-07	0.000649265
CNGB1	14631.3	-0.497266	0.101415	-4.90326	9.4258e-07	0.000649265
MTCL1	2540.7	-0.28359	0.058092	-4.88174	1.05154e-06	0.000651365
PLA2G4A	272.041	-0.731904	0.150233	-4.87181	1.10581e-06	0.000651365
TBL1X	1687.67	-0.455989	0.0934634	-4.87879	1.06737e-06	0.000651365
WDR62	985.034	-0.369782	0.0764064	-4.83967	1.30052e-06	0.000737684
GLB1L2	2005.16	-0.50989	0.106163	-4.8029	1.56381e-06	0.000855347
DGKD	3579.78	-0.331818	0.0699398	-4.74434	2.0919e-06	0.00110474
GRK1	1313.09	-0.515596	0.110052	-4.68502	2.79929e-06	0.00142904
WLS	826.642	-0.666152	0.142957	-4.65979	3.16532e-06	0.00156377
LOC105375213	132.348	-1.0223	0.22159	-4.61348	3.9599e-06	0.00189518
ZMYND19	773.685	-0.494094	0.108593	-4.54996	5.36558e-06	0.00249012
DDR2	325.039	0.717831	0.15854	4.52776	5.96136e-06	0.00268524
XBP1	1412.13	0.39029	0.0869522	4.48855	7.17092e-06	0.00313779
DANCR	195.85	0.582771	0.130547	4.46407	8.04189e-06	0.00342115
SEPT5-GP1BB	843.73	0.491452	0.110769	4.43675	9.13288e-06	0.00378027
PLCD3	5409.05	-0.375782	0.0851519	-4.41308	1.01909e-05	0.00410718
DPYSL3	19649.8	-0.295839	0.0682259	-4.33616	1.44991e-05	0.00569368
MDK	501.897	0.677485	0.156847	4.3194	1.56453e-05	0.00599018
MAP7	2768.61	-0.267253	0.0625077	-4.27552	1.90695e-05	0.00712316
ASPM	53.5467	1.38178	0.325028	4.25127	2.12562e-05	0.00775091
TMEM50B	2654.54	0.230456	0.0546877	4.21404	2.50837e-05	0.0089339
AHR	464.463	-0.398011	0.0956619	-4.1606	3.17414e-05	0.0110482
CCNY	1480.72	-0.316734	0.0772191	-4.10176	4.10012e-05	0.0133603
PTPRU	4936.67	-0.376615	0.0916849	-4.10771	3.99601e-05	0.0133603
UCP2	147.627	0.603015	0.147004	4.10202	4.09555e-05	0.0133603
TPD52	13787.7	-0.153518	0.0374744	-4.0966	4.19256e-05	0.0133769
CDHR1	16815.2	-0.320326	0.07906	-4.05169	5.08494e-05	0.0140123
COX1	111253	0.204457	0.0504842	4.04991	5.12367e-05	0.0140123
EML1	3817.19	-0.244456	0.0602332	-4.0585	4.93883e-05	0.0140123
KCNG4	110.705	-0.79503	0.195301	-4.07079	4.68543e-05	0.0140123
MAN2A2	5085.04	-0.263556	0.0649847	-4.05567	4.99917e-05	0.0140123
SPTBN1	33972.5	-0.387492	0.0952933	-4.06631	4.77637e-05	0.0140123
SULT1A1	201.756	0.669498	0.165114	4.05476	5.01867e-05	0.0140123
UNQ6494	86.4475	-0.998824	0.245039	-4.07619	4.57792e-05	0.0140123
HSP90B1	15251.2	0.307259	0.0760229	4.04166	5.30741e-05	0.0141791
PDIA6	3815.78	0.246958	0.0611838	4.03633	5.42935e-05	0.0141791
SH2B3	469.66	-0.383005	0.0949228	-4.03491	5.46239e-05	0.0141791
GGH	220.782	0.667843	0.165919	4.02511	5.69476e-05	0.0145359
CPE	33725.9	-0.291243	0.0726502	-4.00884	6.10188e-05	0.0153197
MMP2	3062.36	-0.387037	0.0969341	-3.99279	6.53017e-05	0.0161306
DCHS1	931.216	0.398657	0.100252	3.97656	6.99201e-05	0.0169972
PKIB	455.307	-0.39119	0.0985936	-3.96771	7.25678e-05	0.0173652
LAPTM4A	1780.37	0.307694	0.0776472	3.96272	7.41003e-05	0.0174592
CHD7	7904.58	-0.242499	0.0613362	-3.95361	7.69802e-05	0.0177453
FAM184A	891.196	-0.334198	0.084573	-3.9516	7.7632e-05	0.0177453
SNTB2	2410.34	-0.395071	0.100131	-3.94553	7.96245e-05	0.0179331
BACH2	396.157	-0.389092	0.098926	-3.93316	8.38347e-05	0.0186077
WFDC1	81.4075	-0.750236	0.191	-3.92793	8.56791e-05	0.0187454
DDI2	280.881	-0.395451	0.10135	-3.90183	9.54699e-05	0.0205933
NXNL1	1686.96	-0.283167	0.0728415	-3.88744	0.000101307	0.0215488
CPXM1	334.684	0.696015	0.179399	3.87971	0.000104583	0.0219409
CLMN	2017.96	-0.323914	0.0835897	-3.87505	0.000106604	0.0220626
CACNA2D4	4815.52	-0.310119	0.0805117	-3.85185	0.000117227	0.023316
CHRNA3	2997.77	-0.376047	0.0975082	-3.85656	0.000114993	0.023316
PITPNM3	709.009	-0.441587	0.114639	-3.85197	0.000117173	0.023316
DRP2	43.5353	0.913173	0.237357	3.84726	0.000119448	0.0234531
COL4A2	1133.79	0.392119	0.102738	3.8167	0.000135247	0.0249556
CRELD1	982.787	0.33879	0.0886284	3.82259	0.000132059	0.0249556
FAM161A	3143.72	-0.304275	0.0794878	-3.82794	0.00012922	0.0249556
RPS6KA3	1135.87	0.316984	0.0830493	3.81682	0.000135185	0.0249556
SH3KBP1	1025.73	0.403211	0.10544	3.82408	0.00013126	0.0249556
ARID5A	1501.25	-0.369596	0.0969626	-3.81174	0.000137992	0.0250564
IGF2BP3	790.874	-0.471661	0.123801	-3.80982	0.000139066	0.0250564
BAG1	2787.13	-0.244069	0.0641659	-3.80371	0.000142544	0.0251368
TRPV1	570.797	-0.401208	0.10549	-3.80328	0.000142795	0.0251368
MEX3A	230.259	0.517485	0.136178	3.80007	0.000144657	0.0251752
FURIN	1638.43	-0.252581	0.0665984	-3.79259	0.000149081	0.0253687
MECR	827.181	-0.513895	0.135439	-3.79428	0.00014807	0.0253687
PPEF2	1486.16	-0.354739	0.0938725	-3.77895	0.000157491	0.0265052
SNX22	1913.2	0.271504	0.0719091	3.77565	0.000159589	0.0265663
CEP170B	10054.2	-0.289381	0.0767121	-3.77231	0.000161745	0.0266358
GSK3B	940.246	-0.237659	0.0635074	-3.74222	0.000182399	0.0297174
FAM138A	980.303	-0.287905	0.0771944	-3.72961	0.000191774	0.0309161
GPC3	110.9	0.727242	0.195192	3.72577	0.000194722	0.0310642
FARP2	931.456	-0.4774	0.12827	-3.72184	0.000197775	0.031226
ABCA5	2671.08	-0.31974	0.0862696	-3.70629	0.000210315	0.0328671
LOC101928521	895.726	-0.472598	0.128107	-3.68907	0.000225072	0.0344865
RAX2	3429.72	-0.324791	0.0880443	-3.68895	0.000225181	0.0344865
LAMB1	711.435	0.592314	0.161691	3.66324	0.000249041	0.0374259
RCOR2	439.249	0.520427	0.142076	3.66302	0.000249262	0.0374259
GADD45G	1574.77	-0.351179	0.096224	-3.6496	0.000262649	0.0390531
LOC101928718	41.5133	1.54661	0.424392	3.64431	0.000268114	0.0394823
EDA2R	284.186	0.436446	0.120258	3.62924	0.000284253	0.0414603
PIR-FIGF	396.277	0.391937	0.108379	3.61636	0.000298778	0.043061
PPAT	377.125	0.314264	0.0869437	3.61457	0.000300851	0.043061
LOC101928701	56.1378	-0.975053	0.270354	-3.60657	0.000310266	0.0439974
TACC3	172.254	0.559172	0.155527	3.59534	0.000323967	0.0455188
ATP2A2	6706.18	0.193424	0.0539899	3.5826	0.000340191	0.0473639
GCC2	2666.11	-0.203376	0.0568824	-3.57537	0.000349727	0.0478419
HTRA1	7210.27	-0.343269	0.0960122	-3.57527	0.000349872	0.0478419
FABP12	297.434	-0.540404	0.151401	-3.56936	0.000357853	0.0483687
ITGAV	3494.52	-0.310279	0.0869674	-3.56776	0.000360041	0.0483687
DCST1	218.289	-0.541585	0.151912	-3.56513	0.000363673	0.0484317
PHYHD1	581.734	-0.35744	0.100479	-3.55735	0.000374612	0.0494584
CROCC	4017.81	-0.30595	0.0863239	-3.54422	0.000393783	0.0515451
TP53INP2	657.364	-0.391942	0.111324	-3.52073	0.000430356	0.0558551
ACSL6	3319.19	-0.196523	0.0561615	-3.49925	0.000466566	0.0595454
LOC105373208	31.373	-1.22149	0.349057	-3.49939	0.000466318	0.0595454
APMAP	2484.44	0.157845	0.0452728	3.48654	0.000489317	0.0612438
ARF4	1631.5	0.375446	0.107604	3.48916	0.00048455	0.0612438
RCC1	303.195	0.36652	0.105166	3.48515	0.00049187	0.0612438
PRPH2	45900.5	-0.292602	0.0844546	-3.46461	0.000531004	0.0650586
TMEM214	785.167	0.219827	0.0634229	3.46606	0.000528154	0.0650586
CDC25B	801.192	0.408089	0.118221	3.45191	0.000556626	0.0665994
SETD3	4083.84	-0.196584	0.0569292	-3.45313	0.000554131	0.0665994
TMEM47	187.397	0.532803	0.154289	3.45328	0.000553808	0.0665994
CKAP2L	37.0536	1.26179	0.366056	3.44697	0.000566906	0.0673037
IGSF5	34.734	1.02392	0.297265	3.44446	0.000572206	0.0674102
PTPRZ1	2153.47	0.436317	0.126876	3.43892	0.00058405	0.0682803
MTMR11	111.942	0.810781	0.235952	3.43621	0.000589913	0.0684434
TINCR	134.227	0.613729	0.178787	3.43274	0.000597511	0.0688036
TSNAX-DISC1	1485.87	-0.371192	0.108213	-3.4302	0.000603145	0.0689341
PGRMC2	756.651	0.308176	0.0899906	3.42454	0.00061585	0.0698648
TRAK1	7627.74	-0.183637	0.0537083	-3.41915	0.000628165	0.0707378
YBX3	9861.59	-0.334546	0.0980294	-3.41271	0.000643194	0.0719015
ARHGEF17	2032.55	-0.249738	0.0733143	-3.40641	0.000658242	0.0722455
ITM2C	5739.94	-0.254727	0.0747986	-3.4055	0.000660423	0.0722455
UNC119	31903.8	-0.203083	0.059611	-3.4068	0.000657293	0.0722455
ANO3	45.0598	-1.14258	0.338078	-3.37962	0.00072585	0.0731341
BAZ2A	6535.56	-0.218994	0.0646218	-3.38886	0.000701843	0.0731341
BAZ2B	6480.34	-0.190042	0.0562061	-3.38117	0.000721791	0.0731341
BCYRN1	464.707	-0.424794	0.125211	-3.39263	0.000692257	0.0731341
GPR85	68.8263	0.65946	0.194288	3.39424	0.000688181	0.0731341
IMPDH1	7367.11	-0.209952	0.0620303	-3.38467	0.000712637	0.0731341
NBPF9	672.858	-0.313053	0.0921643	-3.39669	0.000682069	0.0731341
NTNG2	3285.58	-0.228804	0.0676748	-3.38094	0.000722387	0.0731341
PARD6B	432.075	-0.3268	0.0962815	-3.39422	0.000688254	0.0731341
RFTN2	77.0908	0.73076	0.216209	3.37988	0.000725182	0.0731341
SPTBN5	7714.9	-0.245917	0.0726015	-3.38722	0.000706045	0.0731341
SRRM4	922.279	-0.273517	0.0808942	-3.38116	0.000721799	0.0731341
ISLR2	218.35	0.680742	0.202047	3.36923	0.000753796	0.0754535
PLTP	1168.61	0.335882	0.0997711	3.36652	0.000761218	0.0757016
SMC3	5579.62	-0.172855	0.0514072	-3.36248	0.000772464	0.0758352
UBE4B	2101.47	-0.161945	0.0481593	-3.36269	0.000771881	0.0758352
DNAJB11	1655.07	0.203322	0.0606424	3.3528	0.000799992	0.0770558
MFSD2A	245.972	0.66231	0.197533	3.35291	0.000799679	0.0770558
PCBP4	29378.3	-0.171976	0.0512631	-3.35477	0.000794323	0.0770558
SLC23A2	3633.32	-0.264035	0.078814	-3.3501	0.000807833	0.0773248
CAMSAP1	8358.83	-0.162165	0.0484361	-3.34801	0.000813935	0.0774249
COL4A1	597.396	0.421077	0.126288	3.33426	0.000855282	0.07951
FAM171A1	321.945	0.367652	0.110302	3.33314	0.000858721	0.07951
SLC1A5	282.743	0.583639	0.174834	3.33825	0.000843091	0.07951
TTLL7	2164.97	-0.207186	0.062178	-3.33214	0.000861812	0.07951
WIF1	8358.69	-0.367992	0.110379	-3.3339	0.000856372	0.07951
LOC107986460	71.6831	-0.838596	0.252062	-3.32694	0.000878053	0.0800439
PDE8A	1284.53	-0.328458	0.0987142	-3.32736	0.000876723	0.0800439
CPT1A	899.672	-0.231469	0.0696861	-3.3216	0.000895037	0.0811095
SLC25A16	470.688	-0.322232	0.0971191	-3.31791	0.000906949	0.0817054
C1R	344.075	0.441225	0.133088	3.31528	0.000915513	0.0817335
USP2	1319.74	-0.285593	0.0861636	-3.31454	0.000917934	0.0817335
CRIM1	2546	-0.280659	0.0847808	-3.31041	0.0009316	0.0824709
TAF15	3211.21	0.165829	0.0502218	3.30192	0.000960244	0.084518
ICK	1200.39	-0.274743	0.0833465	-3.2964	0.000979337	0.0852191
MAK	8386.52	-0.225789	0.0684677	-3.29774	0.000974649	0.0852191
PKDCC	1094.23	-0.242433	0.0736129	-3.29335	0.00099001	0.085661
PODXL	2944.11	-0.295095	0.0896567	-3.29139	0.000996953	0.0857771
COL25A1	143.93	0.515028	0.156688	3.28698	0.0010127	0.0861527
LINC01002	415.586	-0.423754	0.128979	-3.28545	0.00101819	0.0861527
LOC105376725	64.9181	-0.856593	0.260553	-3.28759	0.00101048	0.0861527
PDE6B	10617.6	-0.388094	0.118337	-3.27958	0.00103963	0.0874828
GOLGA5	1373.35	0.22838	0.069985	3.26328	0.00110132	0.0921682
DHRS2	35.2749	1.03157	0.316945	3.25472	0.00113505	0.0934586
EML3	2411.08	-0.218572	0.0671286	-3.25602	0.00112986	0.0934586
PCBP3	2160.84	-0.208058	0.0639169	-3.25514	0.00113338	0.0934586
HYOU1	5555.13	0.168494	0.0518623	3.24887	0.00115863	0.0948896
THBS2	75.8065	0.844019	0.260467	3.24041	0.00119357	0.0972312
ABCA4	32137.8	-0.291135	0.0902552	-3.22569	0.0012567	0.0995686
AHNAK2	850.107	-0.312427	0.0969444	-3.22274	0.0012697	0.0995686
CADM2	2849.23	-0.285579	0.0884492	-3.22873	0.00124341	0.0995686
CHRNA7	36.2631	0.819265	0.254218	3.22269	0.00126993	0.0995686
HSPA5	14924.4	0.276361	0.0857806	3.22171	0.00127427	0.0995686
LOC101928377	156.394	-0.50766	0.157258	-3.22821	0.00124568	0.0995686
NEURL1	2435.75	-0.264789	0.0820488	-3.22721	0.00125002	0.0995686
TMEFF1	325.421	0.414826	0.128646	3.22456	0.00126167	0.0995686
CITED2	3022.12	-0.302853	0.0940478	-3.2202	0.00128102	0.0995878
ANKS1A	1843.19	-0.178688	0.0556489	-3.21099	0.0013228	0.101802
LOC105371224	342.727	-0.319178	0.0993646	-3.21219	0.00131729	0.101802
BBX	1607.95	-0.166105	0.0518042	-3.20639	0.00134411	0.101906
ERVK13-1	418.398	-0.33515	0.104485	-3.20762	0.00133838	0.101906
ZDHHC18	799.496	-0.24054	0.0749725	-3.20838	0.00133486	0.101906
LIPA	300.56	0.381852	0.119514	3.19503	0.00139816	0.105482
LOC653513	844.169	-0.354685	0.111117	-3.19199	0.00141296	0.106076
FSCN1	1437.47	0.384833	0.120974	3.18112	0.00146708	0.108021
IGSF9	6040.07	-0.243845	0.0766023	-3.18325	0.0014563	0.108021
MXRA5	2460.2	-0.946984	0.297508	-3.18305	0.00145733	0.108021
ZNF780B	885.491	-0.344441	0.108268	-3.18138	0.00146575	0.108021
ATP8B2	239.419	0.402081	0.126512	3.1782	0.00148192	0.108132
FLJ16779	119.944	0.532076	0.167495	3.17667	0.00148977	0.108132
SPARC	2856.46	0.344751	0.108511	3.17711	0.00148753	0.108132
ARHGEF10	742.356	0.32396	0.10231	3.16646	0.00154308	0.108405
C15orf59	219.727	0.331594	0.104661	3.16825	0.00153357	0.108405
FGFR2	256.68	0.706239	0.222853	3.16909	0.00152919	0.108405
HCCS	384.173	-0.29948	0.0944321	-3.17138	0.00151715	0.108405
LHX9	115.516	0.580411	0.183238	3.16753	0.00153742	0.108405
NPHP1	369.406	-0.294187	0.0928881	-3.16712	0.00153959	0.108405
SLCO5A1	177.734	0.457147	0.14405	3.17352	0.00150602	0.108405
LNX2	1099.74	-0.246835	0.0782075	-3.15615	0.00159865	0.111288
PLPP5	464.734	0.422969	0.133979	3.15698	0.0015941	0.111288
RHOJ	86.843	0.639955	0.203133	3.15041	0.00163039	0.112984
GCAT	137.318	0.577256	0.18347	3.14633	0.00165331	0.114056
ANKRD29	193.417	-0.434625	0.138731	-3.13285	0.00173115	0.116343
COL5A1	2549.3	-0.355414	0.113362	-3.13522	0.00171725	0.116343
CTSO	66.8101	0.775489	0.247268	3.13623	0.00171135	0.116343
PLEKHB1	8979.64	-0.237503	0.0757424	-3.13567	0.00171464	0.116343
RRM1	1703.03	0.151658	0.0483888	3.13416	0.00172344	0.116343
WDTC1	5307.79	-0.226414	0.0722742	-3.1327	0.00173205	0.116343
KLF6	2254.66	-0.255316	0.0816328	-3.12762	0.00176229	0.117858
ENKD1	505.041	-0.261012	0.0834963	-3.12604	0.00177179	0.117978
C1QTNF4	377.648	-0.382802	0.122584	-3.12276	0.00179161	0.11827
ELOVL4	4318.48	-0.205525	0.065811	-3.12297	0.00179039	0.11827
ADAMTS19	56.1061	1.03877	0.333042	3.11904	0.00181444	0.119262
ADAMTS7	444.247	0.584054	0.18766	3.11231	0.00185632	0.120977
PCDH9	261.324	0.385899	0.123974	3.11274	0.00185359	0.120977
MTHFD2	676.223	0.429646	0.13826	3.10752	0.00188666	0.121916
PKN3	69.5518	0.716116	0.230409	3.10802	0.00188343	0.121916
MCUR1	2339.47	-0.216199	0.0696414	-3.10445	0.00190631	0.122669
TNRC6B	1260.24	-0.333537	0.107496	-3.10279	0.00191707	0.122845
IGF2BP2	1829.44	-0.198059	0.0639302	-3.09805	0.00194799	0.123279
RASAL2	1141.99	-0.250904	0.0809596	-3.09912	0.00194094	0.123279
TRIM22	141.447	0.596739	0.192478	3.1003	0.00193323	0.123279
TTYH2	482.873	0.307234	0.0994647	3.08887	0.00200918	0.126628
CCDC65	136.55	-0.49288	0.159934	-3.08177	0.00205773	0.127841
LOC101929285	35.9136	-0.945727	0.306936	-3.08118	0.00206181	0.127841
SPPL2B	1158.08	-0.195304	0.0633403	-3.08341	0.00204644	0.127841
ST6GALNAC2	3321.14	-0.323636	0.104933	-3.08423	0.00204083	0.127841
CAP2	223.529	0.394594	0.128406	3.07301	0.0021191	0.129223
HMHA1	1138.54	-0.352221	0.114577	-3.0741	0.00211137	0.129223
KIF4A	47.8467	0.818917	0.266574	3.072	0.00212629	0.129223
NCAN	546.297	0.852473	0.277238	3.07487	0.00210591	0.129223
PTOV1-AS2	217.747	-0.398428	0.129627	-3.07364	0.00211465	0.129223
LOC100130417	106.373	-0.519788	0.169355	-3.06922	0.00214621	0.129918
SPATS2L	108.677	0.732165	0.23901	3.06333	0.0021889	0.13198
NR2E3	3162.65	-0.385569	0.126041	-3.05907	0.00222028	0.133347
PSAT1	410.361	0.473312	0.154904	3.05552	0.00224672	0.134408
SLC1A7	5701.92	-0.243344	0.0796852	-3.05382	0.00225946	0.134645
AFF3	192.612	0.425186	0.139464	3.04872	0.0022982	0.135354
ATXN7	858.72	-0.200691	0.0658038	-3.04984	0.00228961	0.135354
CASC5	29.901	1.15152	0.377845	3.04761	0.00230672	0.135354
KIFC3	5048.58	-0.154821	0.050745	-3.05096	0.00228112	0.135354
MBTPS1	5377.77	-0.19555	0.0644485	-3.03421	0.00241164	0.138331
MTMR4	1270.72	0.19372	0.0638216	3.03534	0.00240265	0.138331
RWDD2B	68.4539	0.531682	0.17496	3.03888	0.00237456	0.138331
SERPINH1	650.761	0.425006	0.139905	3.03782	0.00238297	0.138331
SLC12A1	47.7261	1.24954	0.411691	3.03514	0.00240426	0.138331
TOP2A	354.448	1.00508	0.331121	3.03538	0.00240235	0.138331
COBLL1	4776.89	-0.224648	0.0741442	-3.02988	0.00244649	0.139806
SMARCD2	555.9	-0.245945	0.0813931	-3.02169	0.00251369	0.143112
CKAP2	543.919	0.255442	0.0846838	3.01641	0.00255783	0.145086
KIF20A	40.367	1.36308	0.45265	3.01134	0.002601	0.14699
PTGES3	3597.65	0.148771	0.0494451	3.0088	0.00262278	0.147676
LOC100507521	49.5544	-1.01823	0.338652	-3.0067	0.002641	0.148157
LIN7A	855.234	0.241256	0.0804648	2.99828	0.0027151	0.151206
LOC105374031	452.383	-0.378526	0.126236	-2.99857	0.00271252	0.151206
KIF3A	2051.08	-0.18732	0.0624997	-2.99713	0.00272535	0.151227
ME3	156.815	0.646381	0.216019	2.99224	0.00276941	0.153117
LOC107986615	100.302	-0.467437	0.156494	-2.98693	0.00281798	0.154686
PSD	5996.35	-0.141023	0.047205	-2.98746	0.00281306	0.154686
AGAP1	5337.3	-0.180171	0.0604191	-2.98202	0.0028635	0.155523
ARID3B	1090.45	-0.208485	0.0699902	-2.97877	0.00289406	0.155523
MCM2	507.016	0.260821	0.0874789	2.98153	0.00286808	0.155523
SLC7A2	228.255	0.355406	0.119314	2.97876	0.00289416	0.155523
TBCC	595.328	-0.215721	0.0723199	-2.98288	0.00285551	0.155523
TRAIP	86.3627	-0.5311	0.178231	-2.97984	0.00288394	0.155523
FAM169A	5574.09	-0.189353	0.063622	-2.97621	0.00291832	0.156028
FGF1	27.2783	-1.04797	0.352183	-2.97562	0.00292393	0.156028
PDGFRA	389.915	0.455909	0.153363	2.97275	0.00295145	0.156443
SDF2L1	145.174	0.42377	0.142606	2.97162	0.00296235	0.156443
STX5	996.813	0.199663	0.0671816	2.972	0.00295869	0.156443
ABLIM3	2038.06	-0.342182	0.115235	-2.96944	0.00298344	0.156719
TMBIM1	76.2421	0.723455	0.243673	2.96896	0.00298805	0.156719
ADAM28	81.7844	-0.663582	0.22449	-2.95595	0.00311711	0.162111
ANKRD11	3836.92	-0.156308	0.0529884	-2.94984	0.00317935	0.162111
COG6	2056.56	0.174019	0.0589426	2.95235	0.00315365	0.162111
CPNE2	216.783	0.423587	0.143628	2.94919	0.00318611	0.162111
FAS	46.6032	0.729876	0.247409	2.95008	0.0031769	0.162111
INE2	72.4058	-0.532347	0.180261	-2.95319	0.00314506	0.162111
KDELR1	1191.95	0.271452	0.0917971	2.95708	0.00310565	0.162111
PCDHB5	198.455	1.32937	0.450328	2.952	0.0031572	0.162111
TMEM43	619.055	0.20519	0.0695199	2.95153	0.00316201	0.162111
SAMD11	3168.15	-0.333136	0.113123	-2.94491	0.00323046	0.163823
LOC729737	680.251	-0.306486	0.10414	-2.94301	0.00325041	0.16429
UG0898H09	42.6992	1.02213	0.347859	2.93835	0.00329959	0.166228
OCIAD2	1708.45	-0.246028	0.0839011	-2.93236	0.00336397	0.168916
ST3GAL3	507.632	-0.251161	0.0857451	-2.92916	0.00339883	0.170108
CPLX1	173.653	0.438648	0.149916	2.92596	0.00343395	0.171306
OPN1MW2	4107.91	0.368526	0.126077	2.92302	0.0034665	0.172368
ARPC3	522.478	0.249204	0.0853504	2.91977	0.00350285	0.173052
ROCK2	1518.28	-0.238758	0.0817718	-2.91981	0.00350246	0.173052
FAIM2	118.81	0.643962	0.221051	2.91319	0.00357761	0.176177
CLU	22702	0.232031	0.0796899	2.91167	0.00359503	0.176468
FAM124A	1038.2	-0.287708	0.0990382	-2.90502	0.00367227	0.177088
KCNB1	3072.05	-0.273053	0.0940067	-2.90461	0.00367706	0.177088
LOC105371303	168.653	-0.3428	0.117864	-2.90842	0.00363255	0.177088
PLS3	707.754	0.290704	0.100011	2.90672	0.00365243	0.177088
RHOBTB3	2339.17	-0.224935	0.0773408	-2.90836	0.00363335	0.177088
YPEL4	54.6956	-0.570205	0.196262	-2.90533	0.00366863	0.177088
OLMALINC	202.516	0.462816	0.159496	2.90174	0.003711	0.178163
ISYNA1	868.798	0.326276	0.11263	2.89689	0.00376879	0.180372
CALU	2868.19	0.253622	0.0877203	2.89125	0.00383707	0.182499
RS1	5681.94	-0.228031	0.0788575	-2.89169	0.0038318	0.182499
ANO10	280.184	0.329281	0.114519	2.87533	0.00403603	0.183418
C6orf132	242.788	-0.563549	0.195239	-2.88645	0.00389615	0.183418
CCDC6	872.207	-0.256064	0.088918	-2.87977	0.00397964	0.183418
CD151	655.159	0.292585	0.101477	2.88325	0.00393598	0.183418
HSPB1	313.18	0.499563	0.173152	2.88511	0.00391276	0.183418
IKBKAP	4930.24	-0.132069	0.0459139	-2.87646	0.00402168	0.183418
KIF2C	54.7449	0.952176	0.330584	2.88028	0.00397321	0.183418
LOC105374209	181.761	-0.459078	0.159543	-2.87745	0.00400906	0.183418
MIR4680	171.913	-0.499561	0.173487	-2.87952	0.00398276	0.183418
NDC80	25.1791	1.22419	0.424379	2.88466	0.00391834	0.183418
OPN1MW	7402.75	0.36888	0.127993	2.88202	0.0039513	0.183418
SCAPER	3861.69	-0.156912	0.0545598	-2.87596	0.00402796	0.183418
SHC1	855.493	0.245834	0.0853179	2.88139	0.00395926	0.183418
UNC80	1530.44	-0.272448	0.0945961	-2.88012	0.00397522	0.183418
YPEL2	301.068	-0.342293	0.119032	-2.87563	0.00403219	0.183418
CARM1	976.037	0.205668	0.0716083	2.87212	0.00407732	0.184746
DTNBP1	1085.36	-0.206011	0.0717828	-2.86992	0.00410574	0.185224
PDE6A	17744.5	-0.461118	0.1607	-2.86943	0.00411206	0.185224
IMPDH2	2923.05	0.238193	0.0830819	2.86696	0.00414433	0.185586
ZBTB7B	1345.75	-0.19624	0.0684316	-2.86768	0.00413491	0.185586
ADAMTSL4	121.114	0.563003	0.197118	2.85617	0.00428787	0.186267
CYBA	91.4619	0.651363	0.2281	2.8556	0.0042956	0.186267
DNASE1	250.387	-0.324476	0.113522	-2.85827	0.00425964	0.186267
EYS	2722.5	-0.222839	0.077965	-2.85819	0.00426059	0.186267
LOC102467212	189.651	-0.599757	0.209606	-2.86135	0.00421837	0.186267
MFGE8	3331.69	-0.145305	0.0509372	-2.85263	0.00433592	0.186267
NOP14-AS1	449.299	-0.270948	0.0950112	-2.85174	0.00434802	0.186267
PCAT4	171.238	0.5694	0.199699	2.8513	0.00435414	0.186267
PDXDC1	1901.82	0.175886	0.0615004	2.85992	0.00423751	0.186267
PLK3	76.0296	0.56992	0.199735	2.85338	0.00432568	0.186267
ROCK1	1858.68	-0.159735	0.0559061	-2.85719	0.00427404	0.186267
SKIL	880.264	-0.220369	0.0771647	-2.85583	0.00429245	0.186267
STIP1	3501.33	0.140977	0.0493293	2.85787	0.00426498	0.186267
SYN3	345.571	-0.316778	0.110961	-2.85485	0.00430566	0.186267
TONSL	106.026	0.535101	0.187388	2.85558	0.00429579	0.186267
WDR72	58.1138	1.04521	0.366179	2.85437	0.00431224	0.186267
HSP90AB1	15364.8	0.195057	0.0684867	2.8481	0.00439817	0.187196
TRO	755.407	0.298756	0.104902	2.84794	0.00440029	0.187196
ASNS	2690.48	0.207502	0.0731479	2.83674	0.00455761	0.188598
COTL1	1065.31	-0.295255	0.104345	-2.8296	0.00466068	0.188598
CTC1	1714.16	-0.188675	0.0666624	-2.83031	0.00465036	0.188598
FAM138B	757.246	-0.214102	0.0755108	-2.83539	0.00457699	0.188598
GRK5	168.565	0.488856	0.172138	2.8399	0.00451271	0.188598
ID3	115.05	1.069	0.377017	2.83543	0.00457645	0.188598
IQGAP3	24.9483	1.5378	0.543312	2.83041	0.00464878	0.188598
LOC105377706	39.6743	0.884669	0.312742	2.82875	0.00467297	0.188598
MYO9A	2235.33	-0.188631	0.066662	-2.82966	0.00465977	0.188598
PAMR1	67.8256	0.695024	0.244803	2.83912	0.00452385	0.188598
PCCB	996.651	0.204138	0.0719693	2.83646	0.00456172	0.188598
PDE4DIP	5129.25	-0.221512	0.0780591	-2.83774	0.00454335	0.188598
POU3F3	42.5649	1.2414	0.438321	2.83217	0.00462329	0.188598
PPP1R9A	1636.46	-0.216213	0.0762146	-2.8369	0.00455539	0.188598
PRCD	2440.96	-0.322072	0.113875	-2.8283	0.00467954	0.188598
RGS9	2701.96	-0.24293	0.0858592	-2.8294	0.00466351	0.188598
SAMD7	7422.96	-0.3079	0.108441	-2.83935	0.00452062	0.188598
TCEAL2	379.501	0.3228	0.113506	2.8439	0.00445646	0.188598
TPM1	1855.37	-0.232511	0.08219	-2.82895	0.00467008	0.188598
ZNF772	236.921	-0.280048	0.0986669	-2.83832	0.0045352	0.188598
MAU2	1685.36	-0.160559	0.0569079	-2.82139	0.00478164	0.192207
PMP22	308.077	0.418847	0.148534	2.81988	0.00480415	0.192606
CUEDC1	4376.4	-0.13218	0.0469135	-2.81752	0.00483958	0.19352
CABP5	16811.4	-0.347389	0.123336	-2.8166	0.00485344	0.193569
CDCA7	36.7918	0.90421	0.321518	2.81231	0.00491863	0.19484
GINS1	110.976	0.479751	0.170636	2.81154	0.00493052	0.19484
LOC107983957	157.802	-0.35736	0.127121	-2.81117	0.00493619	0.19484
YIF1A	1398.64	0.213268	0.0758138	2.81305	0.00490739	0.19484
E2F1	61.2761	0.681346	0.242675	2.80764	0.00499055	0.194975
HSPD1	3492.65	0.182323	0.0649378	2.80765	0.00499039	0.194975
OPTN	2708.17	-0.227084	0.0808654	-2.80817	0.00498245	0.194975
PPIP5K1	2720.45	-0.20836	0.0741818	-2.80878	0.00497298	0.194975
BBOF1	273.111	-0.299519	0.106831	-2.80367	0.00505241	0.195499
DIP2A	2365.78	-0.310914	0.111024	-2.80041	0.00510375	0.195499
GRIP2	44.8847	0.989876	0.352931	2.80473	0.00503588	0.195499
KCNG2	130.92	-0.453335	0.161983	-2.79865	0.00513161	0.195499
LEMD1	111.784	0.582793	0.207971	2.80228	0.00507423	0.195499
MATK	1872.37	-0.232087	0.0828828	-2.80019	0.00510727	0.195499
PCMTD2	2255.99	-0.190206	0.0679621	-2.79871	0.00513067	0.195499
PRC1	187.913	0.439082	0.156653	2.80289	0.00506462	0.195499
RTF1	1688.52	-0.164781	0.0588726	-2.79894	0.00512714	0.195499
STX3	18446.9	-0.157072	0.0560187	-2.80392	0.00504854	0.195499
CRNDE	812.231	-0.274695	0.0981972	-2.79738	0.00515187	0.195784
DCLK2	1311.39	0.318909	0.114078	2.79554	0.00518127	0.196414
ERN1	413.979	-0.392537	0.140506	-2.79373	0.00521035	0.196655
FAM138E	1077.57	-0.248569	0.0889928	-2.79313	0.00521999	0.196655
FAM186B	27.126	-0.804955	0.28823	-2.79275	0.00522615	0.196655
HM13	1835.02	0.214817	0.0769783	2.79062	0.00526072	0.196826
KIAA1456	782.519	-0.237455	0.0851066	-2.79009	0.00526927	0.196826
VCAN	681.622	0.475367	0.170345	2.79062	0.00526079	0.196826
RALYL	70.2193	0.736709	0.264133	2.78916	0.00528444	0.196913
NID1	245.504	0.461982	0.16592	2.78436	0.00536327	0.199365
CST8	142.173	0.674298	0.242606	2.7794	0.00544599	0.200742
DDB1	26993.4	-0.192335	0.069249	-2.77744	0.00547894	0.200742
FYCO1	4225.82	-0.226469	0.0814596	-2.78014	0.00543346	0.200742
GPR151	46.4642	-0.729342	0.262232	-2.78129	0.00541441	0.200742
LOC105374640	100.814	-0.676374	0.243459	-2.77819	0.00546629	0.200742
MPL	41.1422	-0.966766	0.347887	-2.77897	0.00545322	0.200742
KIF1B	7621.7	-0.193534	0.0697255	-2.77565	0.00550913	0.201366
FAM138D	464.876	-0.211265	0.0761383	-2.77475	0.00552448	0.201446
SHPK	318.916	-0.281914	0.101646	-2.77349	0.00554585	0.201745
SELM	241.911	0.408905	0.147502	2.7722	0.00556792	0.202068
BPTF	4385.84	-0.168646	0.0610277	-2.76344	0.0057196	0.202892
CHST10	185.974	0.334579	0.121082	2.76324	0.00572311	0.202892
FAM214A	1398.53	-0.158943	0.0574917	-2.76462	0.00569894	0.202892
GAPVD1	1942.35	-0.191414	0.0691208	-2.76927	0.00561828	0.202892
LOC100506036	188.301	-0.305195	0.110442	-2.76339	0.00572051	0.202892
NAALAD2	186.07	0.405781	0.146741	2.76529	0.00568729	0.202892
RERE	4050.88	-0.177314	0.0641197	-2.76537	0.00568587	0.202892
RPP21	283.328	0.330781	0.119526	2.76744	0.00564993	0.202892
SYDE2	939.468	-0.341969	0.123738	-2.76366	0.00571578	0.202892
UST	75.0551	0.495181	0.179047	2.76565	0.00568096	0.202892
AK6	508.351	0.209578	0.0759882	2.75804	0.00581499	0.203235
C1QTNF3	66.6259	-0.869304	0.315193	-2.758	0.00581554	0.203235
EPB41L2	34598.1	-0.226272	0.0819685	-2.76047	0.00577183	0.203235
GRAMD3	412.758	0.385343	0.139692	2.75852	0.0058063	0.203235
LOC105379362	581.868	-0.416802	0.151196	-2.75669	0.00583893	0.203235
PIEZO2	129.024	0.545733	0.197634	2.76133	0.00575664	0.203235
RAMP2-AS1	118.471	0.5615	0.203447	2.75994	0.00578128	0.203235
SLC24A5	333.415	0.349754	0.126868	2.75683	0.00583651	0.203235
LOC100506746	77.4653	-0.598961	0.21779	-2.75018	0.0059563	0.20652
ZEB2	1136.75	0.272396	0.0990545	2.74996	0.00596029	0.20652
TLDC1	506.833	-0.238968	0.0869918	-2.74702	0.00601388	0.207906
UNC13D	284.823	-0.440014	0.160532	-2.74097	0.00612585	0.2113
FUCA1	202.585	0.407206	0.148639	2.73957	0.00615193	0.211723
LINC01278	1185.12	-0.181751	0.0663737	-2.7383	0.00617583	0.212069
LOC105377945	433.686	0.315661	0.115372	2.73603	0.00621858	0.21306
LINC01158	27.3291	1.51236	0.552916	2.73524	0.00623343	0.213091
CD24	489.061	0.603723	0.220894	2.73309	0.00627439	0.21342
COL6A1	1918.27	0.304921	0.111593	2.73244	0.00628678	0.21342
LOC100996724	2685.43	-0.219658	0.0803791	-2.73278	0.00628018	0.21342
LRRC14	845.525	-0.205715	0.0753037	-2.73181	0.00629878	0.21342
NBPF20	1468.79	-0.249005	0.091243	-2.72903	0.00635209	0.214751
MLEC	503.533	0.252638	0.0927823	2.72291	0.00647092	0.217329
MPC1	1211.78	0.19044	0.0699054	2.72426	0.00644465	0.217329
STK39	1695.4	-0.253579	0.0931123	-2.72336	0.00646209	0.217329
ACSS1	194.043	0.514601	0.189104	2.72127	0.00650322	0.217599
SAMD15	363.979	-0.293648	0.107917	-2.72106	0.00650738	0.217599
BET1	443.621	0.335802	0.123513	2.71875	0.00655293	0.21817
PRKAA2	2089.17	-0.25706	0.0945313	-2.71931	0.00654179	0.21817
CDK5R2	1002.45	-0.203394	0.0748505	-2.71734	0.00658091	0.218362
GLDC	182.302	0.484756	0.178555	2.71488	0.00662998	0.218362
SRGAP1	230.857	-0.344586	0.126904	-2.71532	0.0066211	0.218362
TUB	1896.01	-0.177856	0.0654634	-2.71687	0.00659025	0.218362
UCKL1	2802.21	-0.223788	0.0824052	-2.7157	0.0066135	0.218362
ARRB2	676.252	0.21574	0.0796271	2.70938	0.00674085	0.220673
C15orf61	205.172	-0.300721	0.110997	-2.70926	0.0067434	0.220673
LOC105370408	79.0461	0.677838	0.250104	2.71022	0.00672382	0.220673
NCOA2	2778.04	-0.180349	0.0666116	-2.70747	0.00677982	0.221392
LOC107986450	37.0595	-0.777856	0.287383	-2.70669	0.00679577	0.221441
ARHGAP11A	102.401	0.545	0.201412	2.7059	0.00681197	0.221497
LOC101926907	78.1381	-0.618472	0.228715	-2.70412	0.00684863	0.222218
GK	32.1447	-0.766887	0.283738	-2.7028	0.00687571	0.222625
PPP2R2B	9786.35	-0.199267	0.0737803	-2.70082	0.00691686	0.223484
COPG1	3250.99	0.156689	0.0581179	2.69606	0.0070165	0.224231
CRYBG3	2347.94	-0.259693	0.0962832	-2.69718	0.00699302	0.224231
G6PC3	1062.3	0.185145	0.0687039	2.69483	0.00704245	0.224231
PIGX	468.943	-0.20446	0.0758021	-2.69729	0.00699058	0.224231
PIKFYVE	2340.09	-0.168664	0.0625842	-2.69499	0.0070391	0.224231
SLC7A6	1079.41	0.190222	0.0705834	2.695	0.00703882	0.224231
TNNT1	33.3264	0.877702	0.325546	2.6961	0.00701574	0.224231
AGRN	1900.59	0.201367	0.0748804	2.68918	0.00716287	0.225081
CLUAP1	1131.88	-0.159558	0.0592873	-2.69127	0.00711816	0.225081
ID4	171.426	0.351582	0.130765	2.68865	0.0071741	0.225081
KRBA2	248.651	-0.272786	0.101394	-2.69037	0.00713737	0.225081
LOC105373759	72.2841	-0.519712	0.193249	-2.68933	0.00715946	0.225081
NEUROD4	629.878	0.244082	0.0908022	2.68807	0.00718671	0.225081
RHBDL3	1689.9	-0.161722	0.0600676	-2.69233	0.00709554	0.225081
ROBO1	924.711	0.279273	0.103775	2.69115	0.00712068	0.225081
RASA2	588.416	-0.292114	0.108758	-2.68592	0.00723297	0.226067
KIAA2026	3108.28	-0.171924	0.0641138	-2.68155	0.00732814	0.227592
MAP3K1	5144.2	-0.201424	0.0750746	-2.68299	0.00729667	0.227592
SFXN3	3629.19	-0.153675	0.0573136	-2.6813	0.00733376	0.227592
SPATA18	104.488	0.677529	0.252783	2.68028	0.00735605	0.227592
SUMF2	1196.95	0.18148	0.0676938	2.68089	0.00734274	0.227592
DLG4	18431.1	-0.133682	0.0499215	-2.67784	0.00740985	0.228397
GRM6	233.609	0.429344	0.160458	2.67574	0.00745651	0.228397
LOC105369325	44.5099	-0.710715	0.265536	-2.67652	0.00743903	0.228397
PRKCA	646.625	-0.37161	0.138882	-2.67573	0.00745663	0.228397
TMCC2	1981.61	-0.137447	0.051364	-2.67594	0.0074521	0.228397
NRL	28164.5	-0.329642	0.12336	-2.67219	0.00753578	0.23036
RDH12	2542.84	-0.279811	0.104771	-2.67071	0.00756917	0.230843
SLC27A3	91.4405	0.546218	0.204616	2.66948	0.0075968	0.230843
SUCLG1	1314.32	0.154017	0.0576927	2.66962	0.00759371	0.230843
CATSPER2	445.397	-0.417026	0.156321	-2.66776	0.0076359	0.231572
ARHGEF6	109.119	0.506215	0.189826	2.66673	0.00765938	0.231825
PLCH2	8549.38	-0.181702	0.0681734	-2.66529	0.00769224	0.232078
TATDN3	293.339	0.328946	0.12343	2.66503	0.00769805	0.232078
RBFOX2	364.31	0.310891	0.116754	2.6628	0.00774942	0.233168
C2CD2	818.229	-0.19876	0.0747512	-2.65895	0.00783839	0.235332
PODXL2	2655.34	-0.188306	0.0708527	-2.65771	0.00786744	0.235332
TACC1	819.123	-0.325191	0.122342	-2.65805	0.00785932	0.235332
DYNLT1	851.825	0.199927	0.0752848	2.6556	0.00791668	0.235985
LAMP5	487.218	0.430401	0.162082	2.65546	0.00792011	0.235985
PSMG2	472.874	0.227375	0.0856714	2.65404	0.00795349	0.23652
LOC107984280	46.584	-0.753825	0.284108	-2.6533	0.00797082	0.236576
CCDC94	430.739	-0.274654	0.1036	-2.65109	0.00802316	0.237669
RHCE	82.8697	0.598206	0.22575	2.64986	0.00805251	0.238078
CDCA8	52.691	0.695396	0.262791	2.64619	0.00814042	0.238832
CDK2AP2	891.786	0.179829	0.0679522	2.6464	0.00813543	0.238832
IRX5	251.211	-0.330348	0.124764	-2.64778	0.00810234	0.238832
SIPA1L1	952.433	-0.202307	0.0764385	-2.64666	0.00812914	0.238832
ZMAT4	44.308	0.665351	0.251807	2.6423	0.00823451	0.241131
P4HB	6002.59	0.17054	0.0645628	2.64146	0.00825488	0.241266
OGDHL	2107.15	-0.129665	0.0491071	-2.64046	0.00827932	0.24152
GLIPR1L2	53.4038	0.614163	0.232856	2.63752	0.00835151	0.242241
PDCD4	5517.31	-0.291454	0.110503	-2.63752	0.00835147	0.242241
SLC4A5	958.846	-0.299919	0.11367	-2.63851	0.0083272	0.242241
SRPK1	2065.69	-0.178031	0.0675595	-2.63518	0.00840936	0.243284
WHSC1	3578.81	-0.117518	0.0446025	-2.63478	0.00841924	0.243284
ZNF488	158.096	-0.389424	0.148024	-2.63083	0.00851775	0.245667
DIAPH1	1738.13	-0.183881	0.0699292	-2.62954	0.00855012	0.246137
MKI67	120.881	0.947661	0.360501	2.62874	0.00857027	0.246255
KCNV2	20708.5	-0.167934	0.0639765	-2.62494	0.00866648	0.248553
ATP2C2	29.6124	-0.975646	0.372489	-2.61926	0.00881213	0.248898
LINC00324	41.5131	0.659028	0.25161	2.61924	0.00881255	0.248898
OXLD1	654.628	-0.212859	0.0811417	-2.6233	0.00870833	0.248898
PAX6	2623.23	0.259436	0.0989908	2.62081	0.00877203	0.248898
PPARA	1885.14	-0.219201	0.083668	-2.61989	0.00879577	0.248898
PTPRG-AS1	186.055	0.343467	0.131038	2.62112	0.00876409	0.248898
RASSF2	4912.23	-0.301122	0.114986	-2.61877	0.00882477	0.248898
RPGRIP1	2105.34	-0.286729	0.109397	-2.62098	0.00876773	0.248898
TMEM161A	240.522	0.303786	0.115939	2.62023	0.00878707	0.248898
PIWIL1	25.5144	-1.0303	0.393664	-2.6172	0.00886536	0.249125
SMPD2	152.911	-0.413595	0.158001	-2.61767	0.00885329	0.249125
CALCOCO1	2254.34	-0.153215	0.0585767	-2.61564	0.00890614	0.249197
LOC100506411	170.255	-0.377156	0.144213	-2.61527	0.00891566	0.249197
TKT	4172.26	0.248205	0.0949075	2.61523	0.00891674	0.249197
FAM149A	1493.53	-0.148391	0.0567856	-2.61317	0.00897057	0.249336
PC	323.432	0.264446	0.101191	2.61334	0.00896611	0.249336
UBE2C	32.1264	1.02248	0.391128	2.61417	0.00894444	0.249336
C14orf166	1269.9	0.198078	0.0758916	2.61001	0.00905396	0.250826
RAB13	373.979	0.386908	0.148246	2.6099	0.00905691	0.250826
AMFR	4823.94	-0.1398	0.053654	-2.60558	0.00917187	0.252185
C14orf1	435.692	0.234778	0.0900514	2.60715	0.00912981	0.252185
SERF1A	384.604	-0.285056	0.10937	-2.60635	0.00915121	0.252185
SPAG6	102.908	-0.636288	0.244156	-2.60607	0.0091588	0.252185
EXOC3-AS1	136.893	-0.36851	0.141717	-2.60031	0.00931387	0.255024
MSMO1	800.517	0.289545	0.111363	2.60001	0.00932201	0.255024
PP7080	366.992	-0.219837	0.0845557	-2.5999	0.00932507	0.255024
SNAP47	791.631	0.194189	0.0747328	2.59845	0.00936469	0.255651
DPY19L1	2894.56	-0.17691	0.0681111	-2.59737	0.00939405	0.255996
CCL2	33.5194	-0.896687	0.345476	-2.59551	0.00944505	0.256773
RND1	95.8896	0.43747	0.168575	2.59511	0.00945608	0.256773
DCX	170.187	0.542192	0.209074	2.5933	0.00950587	0.257213
MCF2L2	978.185	-0.252294	0.0972705	-2.59373	0.00949397	0.257213
CFAP57	72.5085	-0.542148	0.209302	-2.59026	0.00959023	0.257676
COPB2	6430.14	0.132121	0.050998	2.59071	0.00957774	0.257676
GFAP	492.936	1.73395	0.669133	2.59134	0.00956042	0.257676
MAGOHB	305.677	0.286063	0.110438	2.59026	0.0095903	0.257676
EPS8	4743.08	-0.163391	0.0631445	-2.58757	0.00966554	0.258338
LZTS3	2822.09	-0.172333	0.0665972	-2.58769	0.00966212	0.258338
NPM1	2336.47	0.186059	0.0719031	2.58764	0.00966357	0.258338
AARS2	877.681	-0.173226	0.0670134	-2.58495	0.00973944	0.258736
CAMTA1	1804.66	-0.137419	0.0531394	-2.58601	0.00970949	0.258736
STRBP	3776.09	-0.153764	0.0594915	-2.58464	0.00974801	0.258736
TMED5	1549.3	0.150589	0.0582596	2.58479	0.00974391	0.258736
DLGAP5	31.5578	1.1003	0.425863	2.58369	0.00977497	0.259003
FAM181B	30.0601	1.27453	0.494241	2.57876	0.0099157	0.262278
ADGRG1	330.925	0.427518	0.166069	2.57433	0.0100434	0.262639
BAX	729.655	0.226208	0.0879188	2.57292	0.0100845	0.262639
CNKSR1	123.964	0.493388	0.191907	2.57097	0.0101415	0.262639
CRABP1	8235.87	-0.288116	0.112074	-2.57076	0.0101476	0.262639
DDX60L	66.6865	0.51675	0.200601	2.576	0.00999493	0.262639
EYA4	109.478	0.421835	0.163662	2.57747	0.00995272	0.262639
FSTL5	13310.1	-0.143017	0.055664	-2.56929	0.0101907	0.262639
HERPUD1	1950.46	0.236935	0.0922723	2.56778	0.0102352	0.262639
HMP19	463.913	0.391333	0.152397	2.56786	0.0102329	0.262639
INSM2	280.77	-0.30213	0.117666	-2.56768	0.010238	0.262639
IRAIN	237.541	-0.311193	0.121095	-2.56983	0.0101749	0.262639
LOC105370807	36.5448	0.649844	0.252337	2.5753	0.0100152	0.262639
MTAP	64.7834	0.488226	0.189593	2.57513	0.0100204	0.262639
OPN1MW3	3940.78	0.33033	0.128645	2.56777	0.0102355	0.262639
OR6B3	297.637	-0.353077	0.137008	-2.57706	0.00996442	0.262639
RAB34	165.788	0.456385	0.177331	2.57364	0.0100635	0.262639
RPS6KA4	460.589	-0.222471	0.0865357	-2.57086	0.0101445	0.262639
SAG	18128.3	-0.616453	0.239656	-2.57224	0.0101043	0.262639
SSSCA1-AS1	86.8637	-0.463002	0.180377	-2.56685	0.0102627	0.262831
MATN2	2580.33	-0.264875	0.103256	-2.56523	0.0103107	0.263621
SNORD58B	177.922	0.367402	0.143286	2.56412	0.0103437	0.263832
SRRM3	771.765	-0.224305	0.0874895	-2.5638	0.0103534	0.263832
CUX1	1858.85	-0.155189	0.0606061	-2.56062	0.0104484	0.265274
MCPH1	734.365	0.186726	0.0729511	2.5596	0.0104793	0.265274
RPGRIP1L	288.831	0.262829	0.10267	2.55994	0.0104689	0.265274
TNFRSF10B	1123.71	0.314664	0.122865	2.56105	0.0104355	0.265274
CCDC85C	1493.16	-0.218073	0.0852909	-2.55681	0.0105637	0.265424
DIDO1	1745.1	-0.147666	0.0578313	-2.55339	0.0106681	0.265424
FKBP4	2532.97	0.171937	0.0673932	2.55125	0.0107338	0.265424
FKBP7	97.7092	0.465658	0.18277	2.54779	0.0108409	0.265424
HAP1	65.3643	0.715402	0.280372	2.55162	0.0107223	0.265424
KIAA1468	1488.59	-0.151918	0.0593974	-2.55765	0.0105382	0.265424
LOC101929532	48.8477	-0.603401	0.236457	-2.55184	0.0107157	0.265424
LOC105369205	183.102	0.534331	0.209511	2.55038	0.0107606	0.265424
LOC105369752	28.0833	0.71671	0.281398	2.54696	0.0108665	0.265424
LOC107986035	423.1	-0.26362	0.103261	-2.55295	0.0106816	0.265424
MAP3K4	1132.37	-0.173803	0.0680791	-2.55296	0.0106813	0.265424
MAPKAPK5-AS1	795.217	0.170345	0.0666826	2.55456	0.0106322	0.265424
NEUROD1	7665.55	-0.138199	0.0541561	-2.55186	0.010715	0.265424
OPN1LW	4751.16	0.348195	0.136279	2.55501	0.0106183	0.265424
RPS2	6025.88	0.186385	0.0731657	2.54744	0.0108517	0.265424
SCFD2	479.581	0.30443	0.11922	2.55352	0.010664	0.265424
SERPINE3	297.127	1.26523	0.496176	2.54997	0.0107733	0.265424
SPEF1	80.8314	-0.547813	0.214941	-2.54867	0.0108134	0.265424
SYCE1L	320.342	-0.32638	0.128108	-2.54769	0.0108438	0.265424
TCTA	110.387	-0.414702	0.162797	-2.54735	0.0108543	0.265424
UBL3	765.728	-0.205808	0.0806474	-2.55196	0.010712	0.265424
YTHDF3-AS1	31.7288	-0.688577	0.26953	-2.55474	0.0106268	0.265424
AIPL1	25830.8	-0.263457	0.103511	-2.54522	0.0109208	0.265664
LAPTM4B	10061.9	-0.159373	0.062636	-2.54443	0.0109457	0.265664
RPL10	5236.01	0.21577	0.0847858	2.54489	0.0109313	0.265664
TMEM179	116.583	0.412024	0.161849	2.54573	0.0109049	0.265664
SLC22A17	3982.25	0.182164	0.0717256	2.53974	0.0110936	0.268828
FABP4	41.2262	-0.830187	0.327131	-2.53778	0.0111558	0.269056
LTBP4	520.42	0.414331	0.163247	2.53805	0.0111471	0.269056
TSPAN11	309.443	0.362842	0.142935	2.53852	0.0111323	0.269056
SGK2	35.9537	-0.816206	0.321739	-2.53686	0.0111852	0.269341
CACNB2	2129.32	-0.149702	0.0590698	-2.53432	0.0112665	0.270448
PRR5	63.8158	0.848541	0.334773	2.53468	0.011255	0.270448
BEND6	121.076	0.491515	0.194339	2.52917	0.0114334	0.27159
FAM45A	270.764	0.236657	0.0936396	2.52731	0.0114939	0.27159
GTSE1	32.18	0.916855	0.362845	2.52685	0.0115091	0.27159
LOC107984125	554.418	-0.334913	0.132457	-2.52847	0.0114562	0.27159
NPRL2	1031.41	0.24532	0.0969051	2.53155	0.0113559	0.27159
RGS9BP	578.859	-0.239383	0.0946347	-2.52954	0.0114212	0.27159
SHROOM3	2938.36	-0.204554	0.0809215	-2.52781	0.0114778	0.27159
ST6GALNAC4	104.603	0.440245	0.17411	2.52854	0.0114538	0.27159
TRMT112	1450.54	0.192318	0.0760686	2.52822	0.0114642	0.27159
UNC5C	363.067	-0.379054	0.150006	-2.52693	0.0115065	0.27159
VANGL2	366.803	0.274036	0.108426	2.52741	0.0114907	0.27159
JDP2	255.152	-0.335223	0.132865	-2.52303	0.0116347	0.271625
KIAA1683	265.293	-0.335272	0.132815	-2.52436	0.0115909	0.271625
LOC105369660	111.627	-0.446898	0.177112	-2.52325	0.0116274	0.271625
MAATS1	638.332	-0.211891	0.0839573	-2.5238	0.0116095	0.271625
NYNRIN	528.136	0.229138	0.0907442	2.5251	0.0115666	0.271625
TBC1D4	66.5545	0.560391	0.221914	2.52527	0.0115611	0.271625
UBE2V1	1613.27	-0.120263	0.0476268	-2.52511	0.0115661	0.271625
PARD3B	267.475	0.331582	0.131496	2.52161	0.011682	0.271892
SETD4	558.18	-0.207938	0.0824749	-2.52122	0.0116948	0.271892
ZNF74	586.234	0.181575	0.0720228	2.52108	0.0116995	0.271892
SH3PXD2A	567.179	-0.259926	0.10313	-2.52038	0.0117227	0.272019
AFF1	2684.23	-0.260619	0.103586	-2.51597	0.0118707	0.274194
BIRC5	34.6343	1.04475	0.415401	2.51503	0.0119022	0.274194
ETNK1	504.62	-0.26822	0.106576	-2.51669	0.0118462	0.274194
FAM138F	704.22	-0.200372	0.0796481	-2.51571	0.0118792	0.274194
TMEM9B-AS1	68.4327	-0.480113	0.190906	-2.51492	0.0119059	0.274194
PXDN	887.098	0.330709	0.131609	2.51282	0.011977	0.275418
ADAM10	1607.1	-0.16166	0.0643646	-2.51164	0.0120173	0.275714
BLACAT1	107.275	0.561566	0.223608	2.51138	0.0120259	0.275714
FABP3	59.0072	-0.568195	0.226311	-2.51068	0.0120499	0.27585
LYST	6350.45	-0.243889	0.0971968	-2.50922	0.0120997	0.276577
CASC15	224.399	-0.337904	0.134818	-2.50638	0.0121975	0.276873
GPRASP2	479.054	0.219238	0.0875141	2.50517	0.0122392	0.276873
NBPF26	483.308	-0.274471	0.109425	-2.5083	0.0121314	0.276873
PPIB	1483.19	0.180663	0.0721026	2.50563	0.0122233	0.276873
SEC62	5251.72	-0.160814	0.0641708	-2.50604	0.0122092	0.276873
TIMM8A	29.4563	0.721151	0.287614	2.50736	0.0121637	0.276873
USH2A	4261.82	-0.337681	0.134735	-2.50626	0.0122015	0.276873
HR	4043.34	-0.253269	0.101171	-2.50338	0.0123015	0.277871
NLGN3	153.606	0.374817	0.149809	2.50196	0.0123507	0.278163
NR2F1	1081.16	0.277511	0.110911	2.50211	0.0123455	0.278163
ZC3H7B	3767.64	-0.178788	0.071486	-2.50102	0.0123836	0.278494
RIC3	3010.56	-0.150481	0.0602186	-2.49892	0.0124574	0.279744
LOC100129917	144.472	0.400242	0.160212	2.4982	0.0124825	0.279897
TMEM108	1635.83	-0.174359	0.0698127	-2.49752	0.0125064	0.280024
OTUD3	211.559	-0.28899	0.115737	-2.49696	0.0125264	0.28006
CIDEB	216.814	-0.309021	0.123814	-2.49586	0.0125653	0.280521
R3HCC1	1620.88	-0.172599	0.0691792	-2.49496	0.0125971	0.280823
CADM1	17615.8	-0.264244	0.105993	-2.49302	0.012666	0.281948
PDK4	23.6711	-1.27224	0.510692	-2.49121	0.0127309	0.282668
XPOT	4104.06	0.137136	0.0550505	2.49109	0.0127353	0.282668
DDX47	1051.02	0.179645	0.0721597	2.48955	0.0127907	0.283076
OXSM	218.126	0.468746	0.188279	2.48964	0.0127874	0.283076
RPS27L	705.155	0.220953	0.0887725	2.48898	0.0128111	0.28312
ACP1	3181.46	0.149057	0.060003	2.48415	0.0129859	0.283733
ADAMTS9	67.8504	0.602834	0.242675	2.48412	0.0129871	0.283733
ATF4	7778.07	-0.117496	0.0472344	-2.48752	0.0128637	0.283733
BCL2L11	1214.58	-0.1883	0.0757965	-2.48428	0.0129812	0.283733
GPC1	679.3	0.262262	0.105466	2.48671	0.0128932	0.283733
ROM1	17362.7	-0.284085	0.114255	-2.48641	0.0129041	0.283733
RSAD1	1154.32	0.15019	0.0604565	2.48427	0.0129819	0.283733
TKTL1	58.9548	0.599715	0.241377	2.48456	0.0129713	0.283733
ARHGAP10	1168.13	-0.269135	0.108378	-2.48329	0.0130174	0.283992
KIAA0754	416.999	-0.30512	0.122915	-2.48237	0.0130511	0.28432
AAK1	2768.03	-0.192033	0.0774449	-2.4796	0.0131529	0.284516
MREG	2032.22	-0.150901	0.0608459	-2.48005	0.0131366	0.284516
PLEKHA5	2602.4	-0.170514	0.0687666	-2.4796	0.0131529	0.284516
PRKAA1	601.526	-0.206402	0.0831916	-2.48105	0.0130998	0.284516
SLC35G2	224.819	0.334655	0.134872	2.48128	0.0130911	0.284516
PLOD1	1795.28	0.331771	0.133961	2.47663	0.013263	0.286492
PAFAH2	388.337	-0.258174	0.104297	-2.47537	0.01331	0.286698
SEMA3C	777.843	0.332887	0.134473	2.4755	0.013305	0.286698
LRRIQ1	491.029	-0.309769	0.125276	-2.47269	0.0134099	0.288041
SERPING1	555.617	0.376146	0.152108	2.47289	0.0134024	0.288041
LOC441086	84.1211	-0.4353	0.176126	-2.47153	0.0134538	0.288578
NLGN4X	444.251	0.281207	0.113812	2.47079	0.0134814	0.288765
ATP1B3	300.023	0.223646	0.090626	2.46779	0.0135951	0.288935
KCTD7	455.852	-0.211688	0.0857272	-2.46932	0.0135369	0.288935
LINC00950	491.67	-0.232011	0.0939952	-2.46833	0.0135744	0.288935
MAGED4	645.539	0.204536	0.0828888	2.46759	0.0136025	0.288935
SEC24D	659.831	0.295794	0.119855	2.46793	0.0135898	0.288935
USP46	147.383	0.339117	0.137378	2.46849	0.0135686	0.288935
DNAI1	113.626	-0.437906	0.177519	-2.46682	0.0136319	0.289159
DNM1	4573.2	-0.145892	0.0591558	-2.46624	0.0136541	0.28923
RDH10	677.427	0.299854	0.121646	2.46496	0.0137027	0.289858
DRAP1	1840.24	0.156873	0.0637132	2.46218	0.0138096	0.290916
GPR160	4357.9	-0.237175	0.0963276	-2.46217	0.0138097	0.290916
OSBPL5	264.879	0.340507	0.138254	2.46291	0.0137814	0.290916
CACNB4	122.226	0.441379	0.179396	2.46036	0.0138796	0.291186
COX5A	1670.31	0.151818	0.0616851	2.46118	0.0138479	0.291186
TIMELESS	2258.97	-0.204841	0.0832509	-2.46053	0.0138732	0.291186
TMEM265	56.7715	-0.600554	0.244189	-2.45938	0.0139178	0.291588
ALAS1	1375.37	-0.161489	0.0660376	-2.4454	0.014469	0.293574
ALDH9A1	1104.28	0.162751	0.0664526	2.44913	0.0143201	0.293574
ANK3	5331.75	-0.189649	0.0775561	-2.44531	0.0144726	0.293574
ARHGAP32	5114.6	-0.190004	0.0774074	-2.45459	0.0141044	0.293574
BRIP1	24.218	0.918578	0.374073	2.45561	0.0140645	0.293574
CLASP1	3601.4	-0.151207	0.0616227	-2.45375	0.0141375	0.293574
EPB41	6720.8	-0.214888	0.0878398	-2.44636	0.0144306	0.293574
EPHA8	806.448	-0.275098	0.112105	-2.45392	0.0141307	0.293574
EZH1	1886.2	-0.190316	0.077625	-2.45174	0.0142167	0.293574
FTSJ3	1199.61	0.150622	0.0615664	2.44649	0.0144253	0.293574
GPR137B	3506.64	-0.18807	0.0767838	-2.44935	0.0143115	0.293574
LINC00282	209.572	-0.338309	0.137994	-2.45162	0.0142214	0.293574
LOC100506286	77.9702	0.392078	0.159774	2.45395	0.0141298	0.293574
LOC107984316	185.482	0.332046	0.135713	2.44668	0.0144178	0.293574
LRRC29	33.6858	-0.720651	0.2935	-2.45537	0.0140739	0.293574
NIPAL1	92.4758	-0.54287	0.221272	-2.4534	0.0141513	0.293574
NKD2	79.3949	0.56718	0.231387	2.45122	0.0142372	0.293574
REL	254.836	-0.310341	0.126868	-2.44618	0.0144381	0.293574
SAT1	4225.05	0.270067	0.110428	2.44565	0.0144593	0.293574
STT3A	3778.14	0.167937	0.0686404	2.44663	0.01442	0.293574
TAOK3	1694.5	-0.170808	0.069772	-2.44808	0.0143618	0.293574
TRIM36	2093.17	-0.169784	0.0693695	-2.44753	0.0143838	0.293574
TRIM39	218.423	0.399099	0.162992	2.44858	0.0143422	0.293574
TSPAN4	391.738	0.376936	0.154012	2.44745	0.0143871	0.293574
ATXN1	751.172	-0.215848	0.0883539	-2.44299	0.0145662	0.294283
LOC101927245	33.2353	-0.68899	0.282051	-2.44279	0.0145743	0.294283
NR4A3	38.3284	-0.809251	0.331212	-2.4433	0.0145536	0.294283
TRNP	31.725	0.697207	0.285444	2.44254	0.0145844	0.294283
LOC107984117	296.722	-0.264437	0.108352	-2.44053	0.0146657	0.295532
ZIC3	129.191	0.463954	0.190162	2.43978	0.0146962	0.295758
FAM207A	205.009	0.303803	0.124547	2.43926	0.0147174	0.295797
BTG3	369.708	0.388784	0.159558	2.43663	0.0148249	0.296433
FREM2	67.1817	0.610497	0.250623	2.43591	0.0148542	0.296433
GLYR1	3535.17	-0.173688	0.071261	-2.43735	0.0147955	0.296433
HGF	204.201	-0.378796	0.155612	-2.43424	0.0149233	0.296433
LOC105371348	43.221	-0.586051	0.240712	-2.43466	0.014906	0.296433
NCOR1	5904.43	-0.106269	0.0436529	-2.4344	0.0149163	0.296433
PCK2	520.564	-0.281821	0.115747	-2.43481	0.0148996	0.296433
RPL7	2560.97	0.22085	0.0906602	2.43602	0.0148498	0.296433
SUCLG2	368.83	0.268202	0.110037	2.43739	0.0147939	0.296433
ADAL	534.361	-0.218908	0.0900276	-2.43157	0.0150335	0.297655
KIFC1	66.935	0.633505	0.260808	2.42901	0.0151403	0.297655
LOC100132287	391.304	-0.272106	0.112003	-2.42945	0.0151217	0.297655
MPP7	1302.54	-0.170357	0.0701316	-2.42911	0.0151361	0.297655
MRLN	24.2923	-0.839611	0.345644	-2.42912	0.0151356	0.297655
SERF1B	714.264	-0.196513	0.0808532	-2.43049	0.0150785	0.297655
SLC24A1	5083.66	-0.480401	0.197771	-2.42908	0.0151372	0.297655
TP53I11	933.472	0.328735	0.135292	2.42981	0.0151066	0.297655
LOC101927086	64.2049	-0.486584	0.20039	-2.42818	0.0151748	0.297823
NUDT19	105.792	-0.379347	0.156247	-2.42787	0.0151877	0.297823
FADD	182.741	-0.311724	0.128425	-2.42729	0.0152121	0.297912
PTPRR	93.2624	0.534581	0.220279	2.42684	0.0152311	0.297912
CAPN15	626.257	-0.20461	0.084386	-2.42469	0.0153213	0.299093
ELOVL1	373.5	0.267387	0.110326	2.4236	0.0153674	0.299093
SEMA4B	4526.42	-0.20438	0.0843062	-2.42425	0.0153399	0.299093
TSN	1514.93	0.155418	0.0641283	2.42355	0.0153697	0.299093
AIM1	28.7064	1.03166	0.425911	2.42225	0.0154249	0.299788
PPFIA2	3216.33	-0.178058	0.0735352	-2.4214	0.0154609	0.300106
DKFZP434A062	925.709	-0.313819	0.129728	-2.41906	0.0155607	0.300519
GLS	2977	-0.128641	0.0531594	-2.41991	0.0155243	0.300519
PSMB10	157.97	0.373462	0.154381	2.4191	0.0155591	0.300519
UCHL1	3400.64	0.224431	0.0927589	2.41951	0.0155416	0.300519
TMC6	138.745	0.455894	0.188861	2.41392	0.0157821	0.304411
CANX	15175.2	0.147888	0.0612981	2.4126	0.015839	0.304741
MACF1	12841.2	-0.180963	0.0750045	-2.41269	0.0158352	0.304741
ABRACL	34.953	0.662436	0.274988	2.40896	0.0159979	0.305116
CNTNAP5	47.3456	0.647117	0.268484	2.41026	0.015941	0.305116
DSE	229.663	0.268422	0.111411	2.4093	0.0159832	0.305116
IQSEC2	164.978	0.361877	0.15008	2.41122	0.0158992	0.305116
SLC6A6	24624.8	-0.217437	0.0901647	-2.41155	0.0158849	0.305116
SLITRK2	361.377	-0.849527	0.352534	-2.40977	0.0159624	0.305116
SNED1	424.23	-0.253661	0.105288	-2.40922	0.0159865	0.305116
MAGED1	2927.98	0.195709	0.0812618	2.40838	0.0160235	0.305224
ZNF16	176.215	0.28712	0.119256	2.4076	0.0160579	0.3055
ADD2	420.916	0.29668	0.123257	2.40701	0.0160839	0.305604
CLCN2	285.146	-0.221962	0.0922968	-2.40487	0.0161782	0.305604
CPNE4	162.444	0.613697	0.255123	2.4055	0.0161505	0.305604
NKILA	295.564	-0.257247	0.106914	-2.4061	0.0161239	0.305604
OSBPL1A	5172.53	-0.17032	0.0707977	-2.40572	0.0161406	0.305604
TXN2	560.916	0.192537	0.0800648	2.40476	0.0161831	0.305604
COX2	42975.8	0.152807	0.0635687	2.40381	0.0162251	0.306019
SDHD	880.492	0.156706	0.0652113	2.40306	0.0162587	0.306275
CNIH1	728.379	0.1852	0.077147	2.40061	0.0163679	0.306386
FOXP4	380.77	0.274832	0.114524	2.39979	0.0164046	0.306386
LGMN	1348.42	0.225404	0.093918	2.40001	0.0163946	0.306386
LTBP1	333.99	0.392353	0.163448	2.40047	0.0163739	0.306386
RSBN1L	1362.21	-0.165489	0.0689034	-2.40176	0.0163165	0.306386
TET2	1641.78	-0.159076	0.0662549	-2.40097	0.0163519	0.306386
ZC3H11A	2056.31	-0.150041	0.0625172	-2.4	0.016395	0.306386
MADD	5835.72	-0.115731	0.0482366	-2.39922	0.0164298	0.306483
NPY1R	25.7933	0.815434	0.340152	2.39726	0.016518	0.307754
C1orf54	136.438	0.480757	0.200756	2.39473	0.0166327	0.309078
MARCKSL1	2882.12	0.240557	0.100453	2.39471	0.0166333	0.309078
MRPS12	142.528	0.353468	0.147626	2.39436	0.0166496	0.309078
KIAA1217	275.737	-0.292437	0.122188	-2.39333	0.016696	0.309563
TOB2	876.764	-0.182408	0.0762564	-2.39203	0.0167555	0.310291
CYFIP1	773.675	0.368994	0.154343	2.39073	0.0168148	0.311013
PCF11	2064.12	-0.162263	0.0679114	-2.38934	0.0168787	0.311739
TRNA	40.4917	0.646796	0.270741	2.38899	0.0168948	0.311739
ABCB6	1460.81	0.307014	0.128576	2.3878	0.0169497	0.312376
ARL6	2601.81	-0.184454	0.0772756	-2.38696	0.0169883	0.312568
COL4A4	408.413	-0.389208	0.163152	-2.38556	0.017053	0.312568
HELZ	2927.85	-0.167135	0.0700659	-2.38539	0.0170609	0.312568
LRRC63	127.155	-0.458241	0.192063	-2.3859	0.0170376	0.312568
NT5DC3	70.5147	-0.445405	0.186724	-2.38537	0.0170621	0.312568
KLHL14	92.8492	0.457027	0.19171	2.38396	0.0171276	0.312803
LRP1B	55.0798	0.986839	0.413982	2.38377	0.0171363	0.312803
PYCR1	319.961	0.332666	0.139535	2.38411	0.0171206	0.312803
BTBD7	544.251	-0.177912	0.0746486	-2.38333	0.0171568	0.312804
TTLL6	102.078	-0.533402	0.223901	-2.38231	0.0172046	0.313303
PCP2	156.725	0.63619	0.267173	2.3812	0.0172565	0.313876
NUAK1	67.9554	0.630595	0.264887	2.38062	0.0172836	0.313996
LINC01000	1432.77	-0.251348	0.105627	-2.37958	0.0173324	0.314137
NID2	142.338	0.543429	0.228357	2.37974	0.0173251	0.314137
CCNJL	224.13	0.31594	0.132829	2.37854	0.0173815	0.314642
DPH2	261.924	0.259228	0.109006	2.37812	0.0174013	0.314642
FKBP10	1040.22	0.300254	0.126355	2.37627	0.0174886	0.315847
FARP1	710.468	0.238465	0.100485	2.37313	0.0176381	0.318171
AMMECR1	158.839	-0.41011	0.173236	-2.36735	0.0179158	0.31836
BHLHB9	217.01	0.263234	0.11114	2.36848	0.0178613	0.31836
CAPZB	3044.23	-0.135924	0.0573707	-2.36923	0.0178253	0.31836
CENPJ	215.262	0.279129	0.1179	2.36751	0.0179083	0.31836
CRTAP	1078.49	0.228075	0.0962984	2.36842	0.0178642	0.31836
IGFBP4	190.793	0.384748	0.162358	2.36976	0.0177998	0.31836
MRPL9	951.928	0.154842	0.0653064	2.37101	0.0177395	0.31836
PCGF5	320.673	-0.244354	0.103008	-2.37217	0.0176839	0.31836
PHC2	5593.99	-0.117557	0.0496475	-2.36783	0.0178927	0.31836
PLPPR3	403.005	0.31586	0.133288	2.36976	0.0177997	0.31836
SEMA7A	2328.94	-0.189216	0.0799294	-2.36729	0.0179188	0.31836
SQLE	1061.71	0.225701	0.0952964	2.36841	0.0178645	0.31836
TNFAIP1	1122.95	-0.177396	0.0749048	-2.36828	0.017871	0.31836
ADGRB2	1179.69	0.217526	0.0919657	2.3653	0.0180157	0.318834
KLHL7-AS1	56.8789	0.498355	0.210703	2.3652	0.0180202	0.318834
LCLAT1	166.426	0.317503	0.134277	2.36454	0.0180527	0.318834
LOC100132062	397.397	-0.291498	0.123284	-2.36444	0.0180575	0.318834
PHLDB1	584.357	0.19814	0.0838093	2.36417	0.0180704	0.318834
RNF168	282.115	-0.259204	0.1096	-2.36499	0.0180306	0.318834
CEP85L	334.512	0.238541	0.100949	2.36298	0.0181287	0.319494
NBPF10	2038.72	-0.228504	0.0967255	-2.36239	0.0181574	0.319632
LOC100133331	358.722	-0.279676	0.118433	-2.36146	0.0182033	0.320019
LOC105379080	42.7238	-0.597151	0.252947	-2.36078	0.0182367	0.320019
PLD4	74.5262	-0.618928	0.262188	-2.36063	0.018244	0.320019
TROVE2	1197.69	-0.177287	0.075114	-2.36024	0.0182629	0.320019
BTN2A2	272.622	0.282728	0.119883	2.35837	0.0183555	0.320614
NKIRAS1	561.389	-0.19459	0.0825106	-2.35836	0.0183559	0.320614
TMED9	2442.25	0.113637	0.0481864	2.35828	0.0183597	0.320614
KIAA1614	946.239	-0.219551	0.0931188	-2.35775	0.0183861	0.320709
ARHGAP42	2253.14	-0.173461	0.0736631	-2.35479	0.0185333	0.320839
DCUN1D3	393.042	-0.253319	0.107529	-2.35582	0.0184817	0.320839
DNAJC6	3245.4	-0.147931	0.0627899	-2.35598	0.0184741	0.320839
LOC107986700	115.691	-0.320865	0.136349	-2.35326	0.0186098	0.320839
LOXL1	283.255	0.470478	0.199986	2.35256	0.0186449	0.320839
MICAL2	180.847	0.418535	0.177867	2.35308	0.0186185	0.320839
OR6B2	48.1994	-0.659827	0.280425	-2.35295	0.018625	0.320839
PLA2G4C	1209.72	-0.285142	0.121196	-2.35273	0.018636	0.320839
PRPF4B	1776.19	-0.150264	0.0637906	-2.35558	0.0184936	0.320839
RILPL2	78.8221	0.513779	0.218252	2.35406	0.0185698	0.320839
SOCS2	147.73	0.379591	0.161152	2.35548	0.0184989	0.320839
ZNF646	588.424	0.159552	0.067689	2.35714	0.0184165	0.320839
LOC101928451	633.421	-0.242536	0.103152	-2.35124	0.0187111	0.321618
ANXA4	1306.1	-0.282666	0.120257	-2.35052	0.0187473	0.321877
SEC61B	499.465	0.194659	0.0828418	2.34977	0.0187851	0.322166
PRKCD	103.333	0.475241	0.202468	2.34724	0.0189129	0.323768
RCVRN	37804.9	-0.221402	0.0943307	-2.34709	0.0189208	0.323768
DUSP28	32.6181	-0.758335	0.323234	-2.34608	0.0189719	0.324241
TOP2B	11686.7	-0.116232	0.049551	-2.34571	0.0189908	0.324241
NARFL	601.786	0.173419	0.0739448	2.34525	0.0190142	0.324279
DLGAP4	2009.81	-0.156815	0.066878	-2.34479	0.019038	0.324323
MBNL1	894.401	-0.259835	0.11084	-2.34423	0.0190666	0.32445
DSCAM	96.3086	0.41532	0.177347	2.34185	0.0191884	0.32616
CDC20	94.5616	0.667346	0.285043	2.34121	0.0192212	0.326356
COL9A2	417.777	0.444147	0.18979	2.3402	0.0192734	0.326518
KIF23	60.5259	0.571582	0.244233	2.34032	0.0192672	0.326518
C19orf45	127.634	-0.454538	0.194414	-2.33799	0.019388	0.326541
CARTPT	58.6399	-0.788246	0.337052	-2.33865	0.0193536	0.326541
DDX17	10570.8	-0.160094	0.0684631	-2.3384	0.0193663	0.326541
MTUS1	532.137	-0.232464	0.0994414	-2.3377	0.0194027	0.326541
PRDX3	2346.4	0.114224	0.0488368	2.33889	0.0193412	0.326541
TMCC1-AS1	64.2363	0.493694	0.211007	2.3397	0.019299	0.326541
LOC105374338	130.086	0.327475	0.14021	2.3356	0.019512	0.328019
ARMCX6	474.95	0.204556	0.0876237	2.33448	0.0195707	0.328504
EMC1	2975.75	-0.259139	0.111106	-2.33237	0.0196814	0.328504
ITGA7	800.755	0.174805	0.0748957	2.33398	0.0195967	0.328504
KREMEN2	233.692	-0.320798	0.137541	-2.33238	0.0196805	0.328504
RASGRF2	3674.15	-0.139075	0.0595946	-2.33369	0.019612	0.328504
RBM47	133.183	-0.404769	0.173556	-2.33221	0.0196896	0.328504
RNR2	133332	0.154591	0.0662858	2.33219	0.0196909	0.328504
AQP3	411.766	0.347832	0.149287	2.32995	0.0198086	0.330107
ACP5	210.378	0.354245	0.152327	2.32556	0.0200422	0.330424
AGTPBP1	4822.62	-0.126973	0.0547493	-2.31917	0.0203861	0.330424
ALOX5	30.9447	-0.930976	0.401542	-2.3185	0.020422	0.330424
AMER3	257.076	-0.278256	0.119807	-2.32253	0.0202045	0.330424
CBFB	185.548	-0.291185	0.125495	-2.32029	0.0203252	0.330424
DISC1	73.0149	-0.589183	0.25387	-2.32081	0.0202973	0.330424
EVC	2576.49	0.182264	0.0785556	2.3202	0.0203303	0.330424
FHOD1	197.924	0.302579	0.130373	2.32087	0.0202936	0.330424
GOLGA6L4	69.4355	-0.458224	0.197068	-2.32521	0.0200609	0.330424
GOPC	660.817	-0.180631	0.0778481	-2.32031	0.0203244	0.330424
HSPA9	5678.96	0.129161	0.0556633	2.32041	0.0203189	0.330424
KIAA1671	684.206	-0.223349	0.0962133	-2.32139	0.0202657	0.330424
LIFR	754.58	-0.282585	0.121888	-2.31841	0.0204273	0.330424
LOC107985031	45.1224	-0.588084	0.253649	-2.3185	0.0204224	0.330424
LRRN1	461.67	0.276558	0.118795	2.32802	0.0199109	0.330424
MARK1	1158.21	-0.175407	0.0755241	-2.32253	0.0202045	0.330424
MGST1	151.344	0.351982	0.151564	2.32233	0.0202154	0.330424
NXN	485.865	0.221154	0.0952813	2.32106	0.0202836	0.330424
NXT1	203.19	0.315162	0.135807	2.32066	0.0203052	0.330424
OPN1SW	32.3452	1.13799	0.49082	2.31855	0.0204193	0.330424
PIH1D2	160.459	-0.364239	0.157113	-2.31832	0.0204317	0.330424
RBFA	199.562	-0.259439	0.111689	-2.32287	0.0201863	0.330424
RP1	35047.1	-0.214716	0.0922642	-2.32718	0.0199555	0.330424
TM9SF2	3582.75	0.147414	0.0634156	2.32457	0.0200948	0.330424
TMOD3	415.574	-0.21981	0.0948026	-2.3186	0.0204166	0.330424
UBXN4	4585.45	-0.110443	0.0475354	-2.32338	0.0201588	0.330424
VPS36	1488.13	-0.227285	0.0979172	-2.3212	0.0202762	0.330424
ZNF429	209.12	-0.344633	0.148356	-2.32301	0.0201789	0.330424
MAN1B1	1182.05	0.146658	0.0633174	2.31623	0.0205455	0.331215
POU2F1	2657.6	-0.197544	0.0852584	-2.317	0.0205035	0.331215
SYNPR	588.734	0.228943	0.0988406	2.31629	0.0205427	0.331215
AKAP11	3337.72	-0.156682	0.067677	-2.31515	0.0206047	0.331538
LOC90768	88.8617	0.591595	0.255541	2.31507	0.0206089	0.331538
CBX2	82.163	0.421605	0.182182	2.3142	0.0206567	0.331763
GPM6A	8354.52	0.153727	0.0664327	2.31403	0.0206661	0.331763
SYS1-DBNDD2	619.569	-0.173322	0.0749364	-2.31292	0.0207268	0.332388
ANO2	4154.29	-0.201714	0.0873219	-2.31	0.020888	0.334623
CD47	4245.11	-0.155443	0.0673167	-2.30913	0.0209364	0.334698
LOC101929823	41.5966	-0.611021	0.264577	-2.30943	0.0209199	0.334698
PTBP3	516.458	-0.1958	0.0849313	-2.30539	0.0211446	0.337304
SLC39A11	88.4713	0.424608	0.18421	2.30502	0.0211655	0.337304
TCF7L2	414.27	-0.237492	0.10302	-2.3053	0.0211499	0.337304
RASAL2-AS1	66.6226	-0.480786	0.208625	-2.30455	0.0211919	0.337374
FAM111B	27.4083	0.979197	0.424976	2.30412	0.0212158	0.337403
BRINP2	66.6249	0.49737	0.215949	2.30319	0.0212684	0.337889
FAAH2	249.129	-0.38034	0.165226	-2.30194	0.0213386	0.33838
FAM160A2	985.29	-0.198276	0.0861813	-2.30068	0.0214097	0.33838
ROR2	275.287	0.394354	0.171396	2.30084	0.0214008	0.33838
ZCWPW1	120.832	0.327648	0.142394	2.30099	0.0213919	0.33838
ZNF598	994.852	0.18702	0.0812699	2.30122	0.0213792	0.33838
BTBD8	129.427	-0.316409	0.137642	-2.29878	0.0215174	0.339032
FAM89A	258.498	-0.230305	0.100159	-2.29939	0.0214828	0.339032
POC1A	40.0791	0.671434	0.292069	2.29889	0.0215113	0.339032
PCDH19	322.118	0.316275	0.13765	2.29767	0.0215804	0.339675
DMGDH	88.0598	0.411383	0.179131	2.29655	0.0216446	0.340296
HIPK3	1410.52	-0.143043	0.0623061	-2.29581	0.0216865	0.340296
VAV3	500.477	-0.377283	0.164327	-2.29593	0.0216802	0.340296
ADD3	3060.96	-0.172235	0.0750369	-2.29533	0.0217141	0.34038
CTNND2	931.82	0.291465	0.1271	2.2932	0.0218366	0.341252
KC6	59.6435	-0.786476	0.342896	-2.29363	0.021812	0.341252
LINC01053	49.983	0.654159	0.285236	2.2934	0.0218253	0.341252
SLC30A2	55.249	0.519114	0.226449	2.29241	0.0218818	0.34161
BEND7	920.367	-0.188475	0.0822865	-2.29047	0.0219939	0.341626
CDK1	64.7979	0.673655	0.294138	2.29027	0.0220057	0.341626
KMT2D	6315.74	-0.251221	0.109608	-2.29198	0.0219065	0.341626
MYO16	138.967	0.521025	0.227435	2.29087	0.0219708	0.341626
SPINK4	465.36	-0.35209	0.153746	-2.29008	0.0220166	0.341626
ZNF436	461.189	0.186914	0.0815924	2.29083	0.0219735	0.341626
FEZ1	984.098	0.228353	0.09983	2.28742	0.0221714	0.343332
NBAS	2617.17	0.13602	0.0594583	2.28765	0.0221581	0.343332
PRKCSH	4731	0.123318	0.0539217	2.28698	0.0221971	0.343382
OSBP2	8426.76	-0.239896	0.10495	-2.28581	0.0222652	0.344089
MAGED2	3748.22	0.152113	0.0665712	2.28497	0.0223144	0.344501
INPP5D	59.5908	0.884848	0.387329	2.28449	0.0223428	0.344592
ABCA7	19024.4	-0.19188	0.0840673	-2.28245	0.0224626	0.346091
SCN3B	293.911	-0.23952	0.104998	-2.28118	0.022538	0.346904
NFKBIB	425.539	-0.24242	0.106301	-2.28051	0.0225775	0.347162
MAP2	19718.8	-0.172953	0.0758536	-2.28009	0.0226021	0.347193
CCDC146	624.614	-0.20212	0.0887171	-2.27825	0.0227114	0.347474
DLG1	4232.08	-0.107103	0.0470116	-2.27824	0.0227125	0.347474
EDF1	2696.7	0.129693	0.0569137	2.27877	0.0226806	0.347474
FGFR1OP	498.35	-0.210693	0.0924953	-2.27788	0.0227339	0.347474
TRIM13	472.258	0.183869	0.0806998	2.27843	0.0227008	0.347474
GCNT2	37.3063	0.690419	0.30321	2.27704	0.0227841	0.347895
ANKRD36	1612.52	-0.242504	0.106643	-2.27398	0.0229673	0.348986
ATP1A2	1540.66	0.913401	0.401816	2.27318	0.0230151	0.348986
KLF13	101.429	-0.411242	0.180746	-2.27525	0.0228907	0.348986
MANEA	504.942	-0.212845	0.0935714	-2.27468	0.0229254	0.348986
SEC13	1606.62	0.194888	0.0857335	2.27318	0.0230151	0.348986
STX1A	208.205	0.28727	0.126364	2.27335	0.023005	0.348986
TMED8	411.626	-0.186887	0.0821651	-2.27453	0.0229344	0.348986
GPR158	647.174	-0.265377	0.116772	-2.27261	0.02305	0.34917
GUCY1B3	866.886	0.207735	0.0914311	2.27204	0.0230843	0.349343
VIPR1	254.578	-0.293745	0.12931	-2.27163	0.023109	0.349372
CLUL1	4203.79	-0.423982	0.186815	-2.26953	0.0232361	0.350602
TADA2A	449.559	-0.217144	0.0956691	-2.26974	0.0232233	0.350602
PRODH	85.5074	0.608581	0.268305	2.26825	0.0233142	0.351434
ANK2	12504.7	-0.178601	0.0788132	-2.26613	0.0234435	0.351601
GGCX	737.944	0.179055	0.0789866	2.2669	0.0233964	0.351601
HOOK3	368.57	-0.229305	0.101202	-2.26581	0.023463	0.351601
HSPE1	484.716	0.186558	0.0822741	2.26752	0.0233584	0.351601
RUFY3	4400.65	-0.118436	0.0522621	-2.2662	0.0234394	0.351601
SP1	683.795	-0.160718	0.0708886	-2.26719	0.0233789	0.351601
ACIN1	5793.58	-0.110594	0.0488642	-2.26329	0.0236176	0.351852
ATOX1	138.104	0.40478	0.178826	2.26354	0.0236026	0.351852
LOC105371374	133.848	-0.390435	0.172416	-2.2645	0.0235432	0.351852
NPIPB3	453.314	-0.305532	0.134929	-2.26438	0.0235506	0.351852
PRUNE2	1173.28	-0.60114	0.265557	-2.26369	0.023593	0.351852
UBE2QL1	358.791	-0.322163	0.142256	-2.26467	0.023533	0.351852
SYNE2	19087.7	-0.352489	0.155805	-2.26237	0.0236746	0.352358
COPZ2	74.9832	0.582624	0.257696	2.26089	0.0237658	0.353372
CCNB2	29.9131	0.862866	0.381805	2.25997	0.0238232	0.353883
ADAT2	29.2006	0.785751	0.347901	2.25855	0.0239116	0.354507
PRKRA	1916.13	0.131236	0.0581022	2.25872	0.023901	0.354507
LOC553103	82.9349	-0.430337	0.190591	-2.2579	0.0239516	0.354757
AKNA	3634.37	-0.170775	0.0756607	-2.25712	0.0240007	0.355141
ADCY3	128.738	0.433091	0.192059	2.25499	0.0241341	0.356083
CASZ1	4801.57	-0.229915	0.101944	-2.25531	0.0241138	0.356083
KRTCAP3	38.8832	0.635845	0.281934	2.25529	0.0241149	0.356083
SEC16B	24.6843	0.806317	0.357709	2.25412	0.0241889	0.356548
ASS1	273.633	0.673503	0.298971	2.25274	0.0242755	0.356869
PDE3B	44.9259	0.590413	0.262096	2.25266	0.0242806	0.356869
ZNF330	1061.59	0.155205	0.0688802	2.25326	0.0242425	0.356869
TEAD3	629.602	-0.234362	0.104064	-2.25211	0.0243155	0.357039
CCDC151	49.6163	-0.509996	0.226642	-2.25023	0.0244346	0.357417
CDC42BPG	57.3324	0.450728	0.200283	2.25045	0.0244203	0.357417
LYG1	29.6318	-0.696177	0.309307	-2.25077	0.0244003	0.357417
PTH1R	78.0048	0.543853	0.241633	2.25074	0.024402	0.357417
AKIP1	574.574	-0.20684	0.0919427	-2.24966	0.0244704	0.357506
LINC01398	32.8904	-0.778149	0.345937	-2.2494	0.0244873	0.357506
PPCDC	149.024	-0.345987	0.153854	-2.2488	0.024525	0.357715
FAM138C	498.388	-0.195677	0.0870888	-2.24687	0.0246481	0.357884
FAM199X	706.805	-0.237538	0.105711	-2.24705	0.0246368	0.357884
KAT2B	2398.62	-0.181443	0.080747	-2.24705	0.0246368	0.357884
ME1	252.211	0.631987	0.281164	2.24776	0.0245918	0.357884
ZFYVE1	1307.03	-0.112584	0.0501087	-2.24679	0.0246534	0.357884
FDXR	244.258	0.25717	0.114504	2.24594	0.0247077	0.357992
LOC105369358	1178.58	-0.177473	0.0790106	-2.24619	0.0246918	0.357992
GNGT1	7348.8	-0.490907	0.218674	-2.24492	0.0247731	0.3586
STRA6	337.206	0.69817	0.311222	2.24332	0.0248764	0.359757
FSTL1	647.101	0.302975	0.135105	2.24252	0.0249275	0.360155
WSCD1	577.492	0.216801	0.0967236	2.24145	0.0249971	0.360821
PAPPA	47.2138	0.633229	0.282644	2.24038	0.0250665	0.361482
ANKRD42	681.284	-0.177082	0.0790725	-2.23948	0.0251245	0.361977
ALDH2	3165.54	-0.182173	0.0813784	-2.23859	0.0251827	0.362475
HKDC1	2054.99	-0.252527	0.112894	-2.23686	0.0252957	0.36376
BBS9	2371.62	-0.160191	0.0716509	-2.23572	0.0253702	0.363825
CA10	262.87	0.386164	0.172819	2.2345	0.0254503	0.363825
GOLGA1	1798.15	-0.125178	0.0560074	-2.23503	0.0254155	0.363825
MTF1	315.861	-0.233346	0.104413	-2.23485	0.0254273	0.363825
MYOF	3212.53	-0.605314	0.270925	-2.23425	0.0254666	0.363825
RICTOR	3160.15	-0.202679	0.0906816	-2.23507	0.025413	0.363825
VSX1	252.039	0.390285	0.174632	2.23491	0.0254236	0.363825
TCEAL5	215.544	0.424962	0.1904	2.23195	0.0256184	0.365653
AK5	161.416	0.555646	0.249259	2.22919	0.0258014	0.366293
FGF13	167.768	0.400726	0.179799	2.22875	0.0258307	0.366293
GTF2H5	240.513	0.271236	0.121636	2.22989	0.0257548	0.366293
HSPA4	8220.54	-0.159731	0.0716121	-2.23051	0.0257139	0.366293
RASD1	140.803	-0.482755	0.216547	-2.22933	0.0257921	0.366293
TMEM132A	2669.66	0.17231	0.0773013	2.22907	0.0258092	0.366293
UGDH-AS1	94.6273	-0.350919	0.157447	-2.22881	0.0258269	0.366293
OARD1	316.338	-0.224874	0.100945	-2.22769	0.025901	0.36695
GARS	3349.67	0.158808	0.0713162	2.22681	0.0259598	0.367444
ANKAR	160.587	-0.303183	0.136197	-2.22605	0.0260105	0.367622
GOLGA6A	29.2358	-0.768409	0.345212	-2.22591	0.0260204	0.367622
CACNA1F	6132.36	-0.177591	0.0798417	-2.22429	0.0261288	0.368208
FAM222A	782.839	-0.166115	0.0746846	-2.22422	0.026134	0.368208
IFT140	1780.69	-0.121794	0.0547412	-2.22491	0.0260873	0.368208
ZNF229	1333.55	-0.180722	0.0812852	-2.22331	0.0261948	0.368726
B4GALNT4	2206.58	0.215982	0.0971758	2.22259	0.0262431	0.369067
AAAS	1174.42	0.179355	0.0807155	2.22206	0.0262789	0.369231
COLGALT2	721.259	0.279736	0.125958	2.22087	0.0263597	0.36935
IAH1	640.307	0.216939	0.0976609	2.22135	0.0263273	0.36935
LOC284600	406.527	-0.225902	0.101717	-2.22089	0.0263582	0.36935
ATG5	767.567	0.153542	0.0692595	2.21691	0.0266292	0.369743
FDFT1	2027.79	0.205002	0.0924542	2.21733	0.0266004	0.369743
IKBKB	1194.23	-0.161382	0.0727837	-2.21728	0.0266042	0.369743
LIMA1	1656.83	-0.169877	0.0765263	-2.21985	0.0264287	0.369743
LMTK3	457.788	0.282427	0.12733	2.21807	0.0265498	0.369743
LRIT1	1498.25	-0.150305	0.0677662	-2.218	0.0265552	0.369743
PTER	209.841	-0.29626	0.133569	-2.21802	0.0265532	0.369743
SLC2A4RG	388.175	0.237305	0.107019	2.21742	0.0265945	0.369743
STMN2	607.681	0.362935	0.163688	2.21724	0.0266068	0.369743
USP1	2089.3	-0.119256	0.0537688	-2.21794	0.026559	0.369743
DERA	1304.5	-0.14891	0.067187	-2.21635	0.0266679	0.369944
GTF3C6	394.634	0.214592	0.0968946	2.21469	0.0267814	0.371183
SMURF2	1238.59	-0.151224	0.068302	-2.21406	0.026825	0.371451
AFF4	2914.83	-0.117718	0.0531952	-2.21295	0.0269013	0.372171
GAS5	525.503	0.26494	0.119746	2.21252	0.0269305	0.372239
ODF2	760.297	0.154937	0.0700486	2.21185	0.0269772	0.372548
ABCA1	790.055	-0.294453	0.133325	-2.20854	0.0272065	0.373916
LOC100133091	419.557	-0.216789	0.0981527	-2.20869	0.027196	0.373916
LRIT2	559.942	-0.328026	0.148581	-2.20772	0.0272636	0.373916
MCRIP2	220.347	0.290643	0.131664	2.20746	0.0272822	0.373916
MOK	1345.2	-0.133531	0.0604933	-2.20737	0.027288	0.373916
RFPL3S	47.2151	-0.583682	0.26431	-2.20833	0.0272215	0.373916
TNS3	394.45	0.272506	0.123413	2.20808	0.0272387	0.373916
TSPAN10	105.572	0.688813	0.311934	2.2082	0.0272304	0.373916
ZBTB7A	712.69	-0.217962	0.0987478	-2.20726	0.027296	0.373916
AKAP9	25955.8	-0.16234	0.0735867	-2.2061	0.0273768	0.374349
GSKIP	542.016	-0.212461	0.0963212	-2.20576	0.027401	0.374349
ZNF8	330.37	-0.219259	0.0993728	-2.20643	0.027354	0.374349
ATCAY	747.458	-0.197434	0.0895415	-2.20495	0.0274579	0.374792
PDLIM1	610.655	-0.201635	0.0915417	-2.20265	0.0276193	0.376326
SLC12A4	528.174	0.241951	0.109834	2.20288	0.0276034	0.376326
NCAPH	49.9154	0.516331	0.23446	2.20222	0.0276499	0.376407
CENPF	324.949	0.266681	0.121259	2.19927	0.027859	0.376677
CHGB	1581.94	-0.161973	0.073652	-2.19916	0.0278665	0.376677
IMPG1	19082.5	-0.181494	0.0824553	-2.20112	0.0277274	0.376677
JAKMIP2-AS1	55.0165	0.519121	0.23591	2.20051	0.027771	0.376677
LOC151174	59.9232	0.604988	0.275019	2.19981	0.0278206	0.376677
MTA2	3715.89	-0.163164	0.0741338	-2.20093	0.0277408	0.376677
NADK2	572.527	0.192114	0.0873396	2.19962	0.0278336	0.376677
SEPSECS	122.16	-0.341087	0.154979	-2.20087	0.0277453	0.376677
SDHB	1471.87	0.128615	0.0585299	2.19742	0.0279907	0.378022
LOC286437	325.689	-0.314758	0.143311	-2.19633	0.0280684	0.378735
SLC3A2	4619.07	0.164877	0.075081	2.19599	0.0280929	0.378735
EBF4	524.319	0.229729	0.104719	2.19377	0.0282519	0.379512
LMLN	982.1	-0.177367	0.0808492	-2.1938	0.0282499	0.379512
MIPOL1	149.043	0.308587	0.140685	2.19346	0.0282744	0.379512
STARD9	2381.55	-0.274693	0.125215	-2.19378	0.0282514	0.379512
TUBB6	420.934	0.286788	0.130742	2.19353	0.0282689	0.379512
ACACA	2185.38	0.136639	0.0623232	2.19242	0.0283493	0.379851
PTGR2	486.968	-0.226044	0.10309	-2.1927	0.0283293	0.379851
C4orf33	201.546	0.232766	0.106207	2.19163	0.0284059	0.380276
WDFY3-AS2	229.686	0.243449	0.111154	2.19019	0.0285104	0.381342
ND4L	14860.2	0.142488	0.0650931	2.18898	0.0285983	0.381518
SEMA3F	4494.55	-0.141981	0.064859	-2.18906	0.0285923	0.381518
TMEM161B	1006.29	-0.200048	0.0913695	-2.18944	0.028565	0.381518
FKBP2	757.395	0.180484	0.0824788	2.18824	0.0286518	0.381899
RNF38	848.229	-0.146431	0.0669433	-2.18738	0.0287145	0.382402
LOC107987141	368.539	-0.280454	0.128251	-2.18676	0.0287598	0.382673
PCIF1	1967.77	-0.135675	0.0620895	-2.18515	0.0288781	0.383581
TMTC3	722.333	-0.172191	0.0787886	-2.18548	0.0288534	0.383581
REST	912.13	-0.146714	0.0671523	-2.1848	0.0289035	0.383585
MAGEL2	279.032	0.219031	0.100302	2.1837	0.0289841	0.384322
MYO9B	3548.57	-0.184352	0.0844376	-2.18329	0.0290144	0.38439
CYP4V2	333.419	-0.297718	0.136488	-2.18128	0.0291627	0.385688
TTC3-AS1	381.212	0.178823	0.0819742	2.18145	0.0291498	0.385688
CA4	374.017	-0.182754	0.0839576	-2.17674	0.0295003	0.386151
CCNJ	134.553	-0.288184	0.132385	-2.17687	0.0294904	0.386151
CDKN2AIP	840.096	0.14356	0.0659439	2.177	0.0294809	0.386151
CNNM4	1586.59	-0.141576	0.0649664	-2.17922	0.029315	0.386151
CPEB3	884.514	-0.182958	0.0839664	-2.17894	0.029336	0.386151
FRMPD1	6725.29	-0.156069	0.0716513	-2.17817	0.0293934	0.386151
HMGCL	631.869	-0.205038	0.0941616	-2.17751	0.0294423	0.386151
ND5	82583.5	0.137081	0.0629329	2.17821	0.0293905	0.386151
PDE6G	23973.6	-0.409306	0.187846	-2.17894	0.0293359	0.386151
PLEKHH1	3313.86	-0.209309	0.096153	-2.17683	0.029493	0.386151
RIMS2	11904.8	-0.17513	0.0803286	-2.18017	0.0292447	0.386151
SIMC1	243.75	0.216514	0.0994417	2.17729	0.0294586	0.386151
DOK5	226.35	0.341083	0.156732	2.17623	0.0295384	0.38632
RNF166	297.832	0.216004	0.0992822	2.17566	0.0295809	0.386546
SYT1	5485.24	-0.139814	0.0642771	-2.17517	0.0296172	0.38669
CD81	2062.32	0.164783	0.0757708	2.17475	0.0296486	0.38677
LOC107986023	77.3567	-0.630988	0.290241	-2.17401	0.029704	0.386908
VPS13D	4060	-0.177435	0.0816189	-2.17394	0.0297097	0.386908
ALK	305.158	0.600395	0.276248	2.17339	0.0297508	0.387114
BRCA2	25.0125	0.809936	0.372843	2.17233	0.0298311	0.387777
SS18L1	993.562	-0.136697	0.0629347	-2.17204	0.0298524	0.387777
PLOD3	521.994	0.282979	0.130326	2.17132	0.0299073	0.387833
TUSC3	1499.18	0.386713	0.178099	2.17134	0.0299052	0.387833
HMGN1	9567.32	-0.267385	0.123258	-2.1693	0.0300599	0.389481
PDGFRB	686.483	0.301924	0.139273	2.16786	0.030169	0.390236
SLC25A25	1535.35	-0.181826	0.0838672	-2.16802	0.0301568	0.390236
CLSTN2	530.139	0.279453	0.129066	2.16519	0.0303734	0.390864
CYYR1	34.5657	0.74698	0.344921	2.16566	0.0303375	0.390864
MYDGF	618.579	0.206233	0.0952357	2.1655	0.0303494	0.390864
PCNX2	751.495	-0.210982	0.0973816	-2.16655	0.0302692	0.390864
PSMA3	1295.66	0.14242	0.0657589	2.16579	0.0303275	0.390864
SEL1L	1324	0.140732	0.0650068	2.16489	0.0303963	0.390864
TMEM11	579.905	0.156153	0.0720896	2.16609	0.030304	0.390864
MEST	831.062	0.293669	0.13574	2.16347	0.030505	0.391933
DHX16	2228.08	-0.150913	0.0697873	-2.16247	0.030582	0.392249
GNG5	231.455	0.257484	0.119071	2.16245	0.0305838	0.392249
MSR1	126.14	-0.389628	0.180204	-2.16215	0.0306064	0.392249
KIT	208.846	0.298762	0.138217	2.16154	0.0306538	0.392528
CCDC57	1159.34	-0.246588	0.114104	-2.16109	0.0306887	0.392646
NTHL1	238.524	0.277029	0.128265	2.15981	0.030787	0.393575
NIN	3565.76	-0.150749	0.069823	-2.15902	0.0308487	0.3938
STRAP	3160.39	0.113606	0.0526216	2.15892	0.030856	0.3938
MIR99AHG	62.9322	0.475882	0.220486	2.15833	0.0309022	0.394061
EBF3	27.5585	-0.689521	0.319603	-2.15743	0.0309725	0.394451
ZNF718	228.506	-0.262895	0.121864	-2.15727	0.0309843	0.394451
HSPG2	479.876	0.241345	0.11193	2.15621	0.0310671	0.394654
PIK3R4	1441.04	-0.188207	0.0872715	-2.15657	0.031039	0.394654
ZUFSP	559.108	-0.204268	0.0947407	-2.15608	0.0310775	0.394654
GRIA4	644.003	0.341045	0.158241	2.15522	0.0311448	0.395181
KIAA1107	1950.13	-0.16252	0.0754581	-2.15378	0.0312572	0.395353
LRRC61	57.6504	-0.561247	0.260519	-2.15434	0.0312137	0.395353
NCAPG	38.3955	0.791505	0.367375	2.15449	0.0312017	0.395353
TMEM260	484.808	0.191159	0.0887575	2.15373	0.0312616	0.395353
CHERP	1908.26	-0.116339	0.0540276	-2.15333	0.0312928	0.395421
AGT	424.776	-0.194158	0.0902021	-2.15247	0.03136	0.395616
NAP1L1	5925.91	0.166929	0.0775454	2.15266	0.0313456	0.395616
FBL	2906.36	0.200933	0.0933771	2.15185	0.0314095	0.395742
PRTFDC1	198.7	0.322381	0.149827	2.15169	0.0314216	0.395742
ACBD6	1381.34	0.205042	0.0953903	2.1495	0.0315944	0.396353
ACYP2	393.842	-0.218012	0.101447	-2.14903	0.0316322	0.396353
EXT1	1102.93	-0.166536	0.0775375	-2.14781	0.0317289	0.396353
FRYL	3977.56	-0.147768	0.0688022	-2.14773	0.0317354	0.396353
HMGCR	2780.43	0.132235	0.0615531	2.1483	0.0316901	0.396353
IRF9	922.008	-0.166962	0.0777274	-2.14805	0.03171	0.396353
KDR	3953.62	-0.208892	0.0971315	-2.15061	0.0315071	0.396353
MVK	278.851	0.198268	0.0923073	2.14791	0.0317205	0.396353
SCNN1D	352.507	-0.269467	0.125475	-2.14757	0.0317477	0.396353
SNN	227.895	0.248392	0.115667	2.14748	0.0317549	0.396353
ZNF385A	8174.93	-0.15855	0.0737921	-2.14861	0.0316653	0.396353
SLC25A42	157.033	0.288977	0.13462	2.14662	0.0318238	0.396891
LGI4	525.263	0.344745	0.160674	2.14561	0.031904	0.397567
AP5Z1	541.383	-0.183167	0.0853954	-2.14493	0.0319588	0.397729
LOC105374639	46.5374	-0.668875	0.311859	-2.1448	0.0319689	0.397729
PCDHB10	142.106	0.402395	0.18766	2.14427	0.032011	0.397929
DDX60	151.413	0.484814	0.226162	2.14366	0.03206	0.398174
EFS	430.307	0.225716	0.105325	2.14305	0.0321087	0.398174
TTC23	371.164	0.239911	0.11194	2.14321	0.032096	0.398174
IL2RG	124.052	-0.556886	0.259965	-2.14216	0.0321806	0.39842
SLC29A4	1284.65	0.28067	0.131014	2.1423	0.0321695	0.39842
TKFC	923.937	-0.168949	0.0788974	-2.14138	0.0322434	0.398876
LOC105369147	67.3853	-0.409786	0.191495	-2.13993	0.0323605	0.399035
MYB	87.3486	0.523264	0.244505	2.1401	0.032347	0.399035
POU3F2	28.214	0.861483	0.402531	2.14017	0.0323413	0.399035
TRIM66	153.869	-0.398624	0.18627	-2.14003	0.0323527	0.399035
MAN1A1	1087.62	0.25064	0.117145	2.13958	0.0323891	0.399066
SMIM10L1	111.934	-0.327588	0.153179	-2.1386	0.0324678	0.399714
ARHGEF2	1536.48	0.225701	0.105562	2.13809	0.0325098	0.399909
COL9A1	460.038	0.919209	0.430078	2.13731	0.0325729	0.400043
LOC105376139	94.8194	-0.420498	0.196722	-2.13753	0.0325549	0.400043
DENND4A	4051.43	-0.160704	0.0752277	-2.13623	0.0326603	0.400475
TMEM132E	421.5	0.355699	0.166492	2.13643	0.0326445	0.400475
FAM189A2	77.5433	0.391218	0.183241	2.13499	0.0327616	0.400754
LOC107984941	108.661	0.426977	0.20002	2.13467	0.0327878	0.400754
PIK3CA	1302.12	-0.135349	0.063385	-2.13535	0.0327326	0.400754
SKOR1	38.4667	-0.593686	0.278051	-2.13517	0.0327473	0.400754
ANKRD45	1154.8	0.244305	0.114498	2.13371	0.0328667	0.400834
FBXO22	1478.04	0.106548	0.0499371	2.13363	0.0328728	0.400834
GMPS	847.804	0.158548	0.0743044	2.13376	0.0328622	0.400834
LOC105378526	61.12	-0.418888	0.196417	-2.13265	0.0329534	0.401286
PCDHGB7	128.902	-0.536368	0.251516	-2.13254	0.0329623	0.401286
2023-09-09	1184.24	0.149832	0.0702783	2.13198	0.0330084	0.401379
CHRNE	35.6192	-0.728495	0.341879	-2.13086	0.033101	0.401379
DENND5B	1837.63	-0.152737	0.071674	-2.13099	0.0330899	0.401379
DNAJC5	8641.42	-0.138713	0.0650771	-2.13152	0.0330466	0.401379
UCKL1-AS1	40.5318	-0.58284	0.273455	-2.13139	0.0330568	0.401379
FEZF2	113.067	0.488581	0.229405	2.12977	0.0331905	0.40183
IMPG2	34399.3	-0.194291	0.0912264	-2.12977	0.0331907	0.40183
NRP2	322.157	0.3571	0.167701	2.12939	0.0332219	0.401891
LOC100130744	368.369	-0.195533	0.0919058	-2.12753	0.0333758	0.403433
LOC105376609	24.9327	0.747748	0.351559	2.12695	0.0334245	0.403521
RELL1	142.626	-0.419541	0.197263	-2.12681	0.0334357	0.403521
CFAP70	490.899	-0.301543	0.142018	-2.12328	0.0337308	0.403687
CYP46A1	326.448	-0.223203	0.105143	-2.12284	0.0337673	0.403687
ITSN2	1411.49	-0.135629	0.0638383	-2.12457	0.0336223	0.403687
MBD6	2036.4	-0.174387	0.0820882	-2.12439	0.0336377	0.403687
MRPL3	1005.01	0.158613	0.0746489	2.12479	0.0336044	0.403687
NEGR1	799.981	-0.169983	0.0799733	-2.12549	0.0335455	0.403687
NEK7	416.69	-0.22263	0.104902	-2.12227	0.033815	0.403687
PABPC5	73.0905	0.377003	0.177645	2.12223	0.0338185	0.403687
PPP1R12A	1331.64	-0.123137	0.0579569	-2.12463	0.0336173	0.403687
SH3GLB1	1279.82	-0.131353	0.061873	-2.12295	0.0337581	0.403687
SLC25A51	300.927	-0.183062	0.0861888	-2.12397	0.0336726	0.403687
SYTL4	36.9478	0.612193	0.288199	2.1242	0.0336534	0.403687
TAX1BP1	7128.12	-0.121426	0.0571909	-2.12317	0.0337395	0.403687
TNKS	1516.3	-0.0947835	0.044642	-2.12319	0.0337377	0.403687
FLJ42627	466.441	-0.219361	0.103397	-2.12155	0.0338754	0.404051
ARL13B	1222.03	-0.171017	0.0808363	-2.11559	0.0343794	0.407574
ASXL2	680.55	-0.190105	0.0897733	-2.11761	0.0342083	0.407574
CDH11	648.072	-0.335159	0.158377	-2.11621	0.0343265	0.407574
FUCA2	301.298	0.313131	0.147945	2.11654	0.0342989	0.407574
KDM4D	111.672	-0.313523	0.148208	-2.11543	0.0343936	0.407574
LOC101926975	130.21	-0.343335	0.162153	-2.11736	0.0342297	0.407574
NACC2	143.419	-0.353448	0.166978	-2.11673	0.0342829	0.407574
NFAT5	954.645	-0.285566	0.135005	-2.11523	0.0344103	0.407574
SMPD1	759.002	0.168133	0.0794644	2.11583	0.0343591	0.407574
RNASEK-C17orf49	1579.44	0.172876	0.0817512	2.11466	0.0344593	0.407678
TMEM231	710.274	-0.173305	0.0819603	-2.1145	0.0344722	0.407678
DNAAF1	170.315	-0.422393	0.19982	-2.11387	0.0345261	0.407875
IRAK2	65.0633	-0.497902	0.235561	-2.11368	0.0345422	0.407875
PLEKHM3	667.894	-0.186935	0.0884684	-2.11301	0.0346	0.407928
PROM1	17452.7	-0.11998	0.0567772	-2.11317	0.0345862	0.407928
IL17B	35.9153	-0.577649	0.273574	-2.11149	0.03473	0.409146
CNOT8	722.269	0.173568	0.0822507	2.11023	0.0348387	0.409515
FBN2	958.687	0.250636	0.118754	2.11056	0.0348103	0.409515
MTHFD1	826.397	0.205618	0.0974403	2.1102	0.0348416	0.409515
ADORA2B	325.852	0.225703	0.107022	2.10893	0.0349506	0.410051
CAPN5	269.709	0.266672	0.126483	2.10837	0.0349994	0.410051
DYNC1LI1	2166.18	-0.12322	0.05844	-2.10849	0.0349884	0.410051
EIF3M	2487.32	0.130354	0.0618343	2.10812	0.035021	0.410051
RBKS	209.693	-0.317939	0.150782	-2.1086	0.034979	0.410051
PBLD	92.5436	-0.374458	0.17774	-2.10677	0.0351375	0.4111
CABP4	331.976	-0.241163	0.114501	-2.10621	0.0351859	0.411261
CECR2	1308.3	-0.190212	0.0903192	-2.10599	0.0352049	0.411261
C12orf45	60.3326	0.419068	0.199059	2.10525	0.03527	0.411658
SLC9A5	94.0854	0.375442	0.178359	2.10498	0.0352927	0.411658
JMY	1031.12	-0.15673	0.0744967	-2.10385	0.0353918	0.412488
MAP4K2	612.409	-0.22098	0.105051	-2.10355	0.0354177	0.412488
TRNQ	27.3419	0.574007	0.272921	2.1032	0.0354486	0.412534
AGO2	472.912	-0.256275	0.121904	-2.10227	0.0355294	0.413161
C20orf187	45.3122	-0.617389	0.29383	-2.10118	0.035625	0.413331
LOC107984359	26.2002	0.601707	0.286325	2.10148	0.0355988	0.413331
SIGMAR1	548.353	0.17371	0.0826628	2.10143	0.0356032	0.413331
ODF2L	668.124	-0.188896	0.0900128	-2.09854	0.0358571	0.415395
PUSL1	269.496	0.254865	0.121437	2.09873	0.0358404	0.415395
ADAM11	132.525	0.323842	0.154379	2.0977	0.0359316	0.415943
ABHD6	369.486	0.212649	0.10139	2.09734	0.0359636	0.415999
LOC102724832	24.2265	-0.761184	0.362996	-2.09695	0.0359981	0.416084
PHC3	4342.93	-0.179837	0.085797	-2.09608	0.0360752	0.41666
LOC105375690	308.943	-0.256251	0.122306	-2.09517	0.0361561	0.41728
ATG2B	1594.02	-0.150702	0.07195	-2.09454	0.0362116	0.417291
SNAP25-AS1	36.2396	0.586159	0.279814	2.09481	0.0361875	0.417291
WDR92	310.666	-0.277114	0.13238	-2.09332	0.0363205	0.418232
ZC3H7A	2001.92	-0.12131	0.0579643	-2.09285	0.0363629	0.418406
ZIK1	175.094	0.23599	0.112803	2.09205	0.0364342	0.418911
RAB27B	66.6222	0.508191	0.24314	2.09012	0.0366075	0.420588
IQCH-AS1	121.592	-0.290489	0.139007	-2.08974	0.0366413	0.420661
BRWD1	2655.14	-0.169587	0.0812139	-2.08815	0.0367845	0.421244
LOC107984455	57.0216	-0.47322	0.226756	-2.08691	0.0368961	0.421244
PPM1N	607.845	-0.197632	0.0947108	-2.08669	0.0369163	0.421244
RNF213	1495.55	-0.209819	0.100564	-2.08643	0.0369397	0.421244
SCN3A	243.176	0.363578	0.174226	2.08682	0.0369044	0.421244
SMIM5	25.119	-0.758966	0.363651	-2.08707	0.0368816	0.421244
SUFU	339.488	-0.221855	0.106284	-2.08738	0.0368541	0.421244
TMEM176B	174.559	0.500709	0.239942	2.08679	0.036907	0.421244
UQCRFS1	896.456	0.134683	0.0645218	2.0874	0.0368523	0.421244
ACAD8	737.723	-0.15097	0.0724	-2.08522	0.0370491	0.421955
RNF34	960.563	0.126828	0.0608248	2.08513	0.0370571	0.421955
RCN1	730.418	0.217385	0.104292	2.08439	0.0371244	0.422306
RPIA	99.5532	0.360817	0.173121	2.08419	0.0371431	0.422306
CFAP65	102.361	-0.408584	0.196076	-2.0838	0.037178	0.42239
LOC105376095	57.7911	-0.468462	0.224941	-2.08259	0.0372882	0.422634
NIPBL-AS1	1314.64	-0.130469	0.0626546	-2.08236	0.0373099	0.422634
TECPR1	2661.22	-0.143371	0.0688273	-2.08306	0.0372457	0.422634
ZFHX2	256.605	-0.283716	0.136229	-2.08264	0.0372838	0.422634
KLF11	149.859	0.257202	0.123543	2.08189	0.0373527	0.422806
ETV1	439.513	0.297325	0.142851	2.08137	0.0374004	0.423033
ANKRD33	2235.04	-0.220158	0.105887	-2.07919	0.0376001	0.423197
ATP8A2	714.067	-0.195199	0.093926	-2.07823	0.0376886	0.423197
C5orf15	671.362	0.139722	0.0672112	2.07884	0.0376316	0.423197
CFAP43	335.667	-0.268472	0.129172	-2.07842	0.037671	0.423197
FOS	345.423	-0.365167	0.175755	-2.07771	0.0377365	0.423197
LRGUK	77.2987	-0.454625	0.218666	-2.07908	0.0376101	0.423197
MED20	431.729	-0.181856	0.0874757	-2.07893	0.037624	0.423197
MERTK	649.145	-0.191694	0.092265	-2.07765	0.0377421	0.423197
ODC1	3506.73	0.174609	0.0840437	2.0776	0.0377464	0.423197
TCP11L1	1200.8	-0.121788	0.0585532	-2.07995	0.0375301	0.423197
TDG	247.468	-0.216695	0.104274	-2.07812	0.0376981	0.423197
TOB1	914.305	-0.140071	0.0673232	-2.08058	0.0374723	0.423197
LOC107986119	123.286	-0.337681	0.162626	-2.07643	0.0378545	0.424098
PLPPR1	257.782	0.327429	0.157731	2.07587	0.0379058	0.424362
LOC100507412	26.6702	0.67227	0.323906	2.07551	0.0379393	0.424427
HERPUD2	1272.58	-0.107218	0.0516749	-2.07485	0.0380002	0.424798
IDI1	2050.63	0.159589	0.0769329	2.07439	0.0380427	0.424963
LRP5L	47.5845	-0.484066	0.233482	-2.07325	0.0381491	0.42584
SYT11	2079.03	0.145964	0.0704192	2.07278	0.0381926	0.426015
RB1CC1	3128.2	-0.107694	0.0519845	-2.07166	0.0382973	0.426873
TNFAIP3	1326.14	-0.183752	0.0887402	-2.07067	0.0383896	0.42759
ABCG1	1287.57	-0.184936	0.0895816	-2.06445	0.0389754	0.429739
AP3B2	1302.67	-0.158848	0.0769407	-2.06455	0.0389652	0.429739
ARNTL2	39.908	0.499476	0.241837	2.06534	0.0388906	0.429739
CCDC40	352.055	-0.227953	0.110392	-2.06494	0.0389283	0.429739
CEP350	1952.95	-0.134863	0.0652899	-2.0656	0.0388661	0.429739
GAS8	391.332	-0.257511	0.124508	-2.06823	0.0386188	0.429739
IFI16	103.611	0.663139	0.320794	2.06718	0.038717	0.429739
LOC105376898	26.0165	0.770912	0.373221	2.06556	0.0388698	0.429739
MLXIPL	155.079	0.385531	0.186679	2.06521	0.0389034	0.429739
NPIPB5	580.986	-0.247981	0.12008	-2.06513	0.0389106	0.429739
NRAV	548.773	-0.204873	0.0991907	-2.06545	0.0388806	0.429739
RND2	341.173	0.24839	0.120304	2.06468	0.0389532	0.429739
TMEM38B	959.339	0.152325	0.0736915	2.06707	0.0387277	0.429739
TTC25	162.786	0.279151	0.135002	2.06775	0.0386638	0.429739
CNTRL	890.564	-0.16633	0.0806003	-2.06363	0.0390524	0.430279
SRPRA	3722.46	0.180529	0.0875445	2.06214	0.0391943	0.431532
ADD1	9945.44	-0.119091	0.0577597	-2.06183	0.0392243	0.431552
LOC105376748	73.6043	-0.409155	0.198813	-2.05799	0.0395909	0.435272
LOC105373209	43.169	-0.612871	0.297924	-2.05714	0.039673	0.435863
LOC100996255	45.0937	-0.473861	0.2304	-2.05668	0.0397167	0.43603
F2RL2	269.099	-0.325764	0.158436	-2.05613	0.0397701	0.436303
ANG	35.8317	0.69015	0.336009	2.05397	0.0399789	0.437967
TBC1D32	775.206	-0.217134	0.105705	-2.05415	0.0399612	0.437967
LOC107984830	30.8946	-0.64425	0.313712	-2.05364	0.040011	0.438004
PTK7	1727.03	0.179584	0.087481	2.05284	0.0400885	0.438539
ARHGDIA	1241.71	0.17313	0.084435	2.05045	0.0403201	0.440181
CRB2	1765	-0.173585	0.0846571	-2.05045	0.0403207	0.440181
PPDPF	1635.73	0.197397	0.0962721	2.05041	0.0403248	0.440181
SLFNL1-AS1	87.4955	-0.329415	0.160715	-2.04968	0.0403956	0.44064
MEGF9	3215.28	-0.207479	0.101294	-2.04828	0.040533	0.441478
MPP6	170.756	-0.286765	0.140008	-2.0482	0.0405408	0.441478
TMEM35A	223.943	0.283066	0.138215	2.04801	0.0405589	0.441478
DDX56	1047.14	-0.130644	0.0638048	-2.04755	0.0406043	0.441626
LINC00342	324.785	-0.327685	0.160058	-2.04728	0.0406302	0.441626
BBS5	1265.4	-0.161783	0.0790418	-2.04681	0.0406769	0.44182
GDPGP1	44.8252	-0.509736	0.249097	-2.04634	0.040723	0.442008
FGD3	70.0714	-0.414387	0.202724	-2.0441	0.0409437	0.442515
KDM5A	1792.86	-0.115345	0.0563971	-2.04524	0.0408315	0.442515
LDHB	9108.5	0.102991	0.0503914	2.04381	0.0409721	0.442515
NOTCH4	71.5994	0.394665	0.193077	2.04408	0.0409458	0.442515
SCARA3	466.207	0.291437	0.142516	2.04495	0.0408601	0.442515
SFI1	559.278	-0.207985	0.101721	-2.04465	0.0408893	0.442515
TRPM3	650.053	0.209836	0.102617	2.04485	0.0408693	0.442515
ZDHHC11B	130.626	0.34616	0.169403	2.04342	0.0410113	0.442627
SST	50.3834	-0.793932	0.388592	-2.0431	0.0410424	0.442651
ZBTB46	676.17	-0.162162	0.079401	-2.04232	0.0411198	0.443173
LOC283887	56.1919	-0.510967	0.250251	-2.04182	0.0411694	0.443331
SELENBP1	178.481	0.397861	0.194878	2.04159	0.0411923	0.443331
ENTPD6	1201.73	0.125109	0.0613601	2.03893	0.041457	0.444306
EPAS1	3479.89	-0.22099	0.108356	-2.03948	0.0414021	0.444306
ICAM3	101.649	-0.34673	0.170046	-2.03904	0.0414462	0.444306
PCDH15	2724.89	-0.238466	0.116917	-2.03962	0.041388	0.444306
SIX5	180.762	0.256651	0.125815	2.03991	0.0413591	0.444306
SOAT1	856.807	-0.180054	0.0882508	-2.04025	0.0413256	0.444306
MFSD7	67.3707	-0.448249	0.219904	-2.03839	0.0415114	0.444579
DSCAML1	2665.15	-0.219614	0.107778	-2.03765	0.0415846	0.444704
NRAP	29.5024	0.869447	0.426728	2.03747	0.0416026	0.444704
SYTL1	35.807	-0.5896	0.289389	-2.0374	0.0416103	0.444704
ANKRD27	976.571	-0.149285	0.0733296	-2.03581	0.0417698	0.444772
GMDS	101.66	0.411674	0.202238	2.0356	0.0417908	0.444772
HNRNPH1	9093.05	-0.0860614	0.042267	-2.03613	0.0417369	0.444772
LETMD1	1110.97	0.159972	0.0785672	2.03611	0.0417392	0.444772
LOC105376177	30.3922	-0.598784	0.294051	-2.03633	0.0417176	0.444772
ZNF91	2290.8	-0.133704	0.0656412	-2.03689	0.0416611	0.444772
GNL3	1628.27	0.130645	0.0642293	2.03403	0.0419482	0.445827
TOM1L2	3363.48	-0.120895	0.0594319	-2.03417	0.041934	0.445827
ARHGDIG	172.797	0.387069	0.190442	2.03248	0.0421055	0.44671
LGR5	36.6146	0.744744	0.366417	2.03251	0.0421024	0.44671
RALGDS	1055.22	0.169595	0.083448	2.03234	0.0421188	0.44671
ROBO2	1203.12	0.379804	0.186954	2.03153	0.0422011	0.446964
SLC39A8	325.862	0.194388	0.0956778	2.0317	0.0421845	0.446964
PPL	792.764	-0.184604	0.0908897	-2.03108	0.0422467	0.447137
SCN1A	79.9427	0.570648	0.281095	2.03009	0.0423476	0.447896
RADIL	106.908	0.462293	0.227769	2.02966	0.0423915	0.448051
GNB1	28864.1	-0.311403	0.153485	-2.02888	0.0424705	0.448576
ENO2	56724.6	-0.204443	0.100834	-2.02753	0.0426081	0.449065
GUCY2D	3727.95	-0.140593	0.0693798	-2.02643	0.0427205	0.449065
HOTS	79.707	3.95745	1.95161	2.02779	0.042582	0.449065
LPIN3	65.2116	0.511504	0.252489	2.02584	0.0427807	0.449065
MBD1	2512.52	-0.0999283	0.0492938	-2.0272	0.0426419	0.449065
NAB1	791.023	-0.142777	0.0704136	-2.02769	0.042592	0.449065
TCAIM	767.332	0.176464	0.0870709	2.02667	0.0426961	0.449065
ZNF202	240.131	0.232643	0.114838	2.02585	0.0427806	0.449065
ZNF37A	351.171	-0.23328	0.115146	-2.02596	0.0427692	0.449065
AIDA	336.191	0.207454	0.102447	2.02498	0.0428689	0.449217
AIFM2	55.9847	0.474214	0.23419	2.02491	0.0428763	0.449217
GPR161	53.6899	0.454233	0.224361	2.02456	0.0429124	0.449217
LINC01001	307.513	-0.248399	0.122692	-2.02457	0.0429115	0.449217
CASP9	344.175	0.188631	0.093201	2.02392	0.0429788	0.44934
LTA4H	2402.82	0.134765	0.0665968	2.02359	0.0430122	0.44934
TMEM80	128.767	0.320363	0.158309	2.02365	0.043006	0.44934
NUDT14	628.739	-0.166393	0.0822735	-2.02244	0.0431312	0.449927
RPS10	988.154	0.139623	0.0690455	2.02219	0.0431564	0.449927
SNX7	184.067	0.326058	0.16124	2.02219	0.0431565	0.449927
AXIN1	852.471	0.15057	0.0744881	2.02139	0.0432392	0.450482
EDEM2	765.995	-0.175794	0.0870096	-2.0204	0.0433422	0.450532
FYN	1046.71	0.243195	0.120461	2.01887	0.043501	0.450532
GLRA2	106.01	0.553827	0.274102	2.02051	0.0433302	0.450532
GMIP	81.2417	0.408627	0.202358	2.01932	0.0434537	0.450532
NOP56	1660.3	0.116791	0.0578194	2.01993	0.0433906	0.450532
RELN	2308.57	0.59673	0.295333	2.02053	0.0433284	0.450532
RTN4RL2	151.273	0.397541	0.19693	2.0187	0.0435188	0.450532
SLC27A6	29.5616	0.731058	0.362004	2.01947	0.0434382	0.450532
TAF1	1687.43	-0.13874	0.0686929	-2.01971	0.0434137	0.450532
USP38	979.689	-0.130344	0.0645741	-2.01851	0.0435381	0.450532
FXYD6	79.0694	0.41804	0.207271	2.01688	0.0437083	0.451682
RPEL1	62.81	0.376722	0.186783	2.01689	0.0437066	0.451682
SCTR	71.9083	0.395163	0.196024	2.0159	0.0438108	0.452436
KCNIP2-AS1	63.9677	0.448666	0.222647	2.01515	0.0438894	0.452638
SIK2	1688.1	-0.133154	0.0660701	-2.01534	0.0438687	0.452638
ATP6V0A4	29.9331	-0.881501	0.437695	-2.01396	0.0440134	0.453611
DAGLA	68.3752	0.391089	0.194268	2.01314	0.0441003	0.454008
QPRT	744.85	0.245862	0.122135	2.01303	0.0441112	0.454008
TMCO1	3264.05	0.0863613	0.0429104	2.01259	0.0441573	0.454176
ATP5D	754.429	0.166121	0.08259	2.0114	0.0442836	0.454864
LOC728392	368.552	-0.290898	0.144618	-2.01149	0.0442739	0.454864
PHOSPHO2	97.8686	-0.315819	0.157116	-2.0101	0.0444202	0.455962
RPL36A-HNRNPH2	82.2849	0.68333	0.340071	2.00937	0.0444974	0.456449
DERL1	663.558	0.253346	0.126165	2.00805	0.0446382	0.457402
NSA2	910.355	0.166651	0.0829962	2.00794	0.0446501	0.457402
CHN2	11600.4	-0.126496	0.0630268	-2.00702	0.0447475	0.457671
SEC61G	1119.27	0.220474	0.109861	2.00685	0.044766	0.457671
ZIC2	408.765	0.383741	0.191189	2.00713	0.0447362	0.457671
PEMT	250.658	0.224804	0.112205	2.0035	0.0451234	0.461018
FAM114A1	272.403	0.325869	0.162812	2.0015	0.0453385	0.462335
FAM126B	349.048	-0.212197	0.106007	-2.00173	0.0453134	0.462335
SLIT1	184.579	0.730818	0.365149	2.00143	0.0453464	0.462335
ZCCHC12	97.1306	0.432697	0.216221	2.00118	0.0453732	0.462335
CDS2	1231.71	-0.127313	0.0637284	-1.99774	0.0457446	0.462734
DCST2	374.772	-0.269351	0.134763	-1.9987	0.0456408	0.462734
GNAT1	39013.3	-0.310762	0.155547	-1.99787	0.0457305	0.462734
LOC102724416	41.3667	-0.472742	0.236521	-1.99873	0.0456375	0.462734
MYBL2	24.0313	0.990136	0.4955	1.99826	0.045689	0.462734
SATB1	1300.08	-0.103606	0.0518553	-1.99799	0.0457178	0.462734
SF3A2	1458.83	0.15821	0.0791679	1.99842	0.0456716	0.462734
SLC9A8	427.465	-0.204228	0.102217	-1.99799	0.0457173	0.462734
TBL1XR1	932.35	-0.149624	0.0748139	-1.99995	0.0455058	0.462734
TET3	1552.82	-0.197674	0.0989354	-1.99801	0.0457151	0.462734
VSIG10L	80.9342	0.389741	0.194962	1.99906	0.0456021	0.462734
LOC101929256	47.8631	-0.429366	0.215	-1.99705	0.0458197	0.462882
LOC105374339	24.935	0.844908	0.423072	1.99708	0.0458168	0.462882
ARL4A	91.7368	0.386681	0.19374	1.99588	0.0459471	0.463016
BANF1	858.47	0.144381	0.0723617	1.99527	0.0460134	0.463016
CCDC186	2267.7	-0.132802	0.0665375	-1.9959	0.0459446	0.463016
CNN3	2892.6	0.161904	0.0811425	1.9953	0.0460098	0.463016
DDT	375.27	-0.201255	0.100887	-1.99485	0.0460587	0.463016
EFNA2	78.8453	0.42788	0.214537	1.99443	0.0461051	0.463016
LGALS3BP	994.887	0.201581	0.101045	1.99496	0.0460467	0.463016
NDUFV3	561.897	0.161471	0.0809472	1.99477	0.0460683	0.463016
THAP4	793.378	0.158092	0.0792607	1.99459	0.0460881	0.463016
CBL	383.693	-0.19701	0.098802	-1.99398	0.0461537	0.463201
ANKRD33B	3515.2	-0.17873	0.0896663	-1.99328	0.0462309	0.463671
ADAMTS17	61.6231	0.487778	0.244833	1.99228	0.0463398	0.463939
C12orf57	1192.42	0.135797	0.0682158	1.99069	0.046515	0.463939
EPHX4	31.6411	0.724683	0.364349	1.98898	0.0467037	0.463939
FOXRED2	265.911	0.263909	0.132637	1.9897	0.0466237	0.463939
KMT2A	3270.04	-0.173218	0.0869393	-1.9924	0.0463272	0.463939
KPNB1	4621.89	0.102076	0.0512687	1.99099	0.0464815	0.463939
LOC101927895	266.754	-0.217912	0.109434	-1.99127	0.0464517	0.463939
RASGEF1B	1399.77	-0.112272	0.0564493	-1.9889	0.0467119	0.463939
S100A16	253.026	0.335619	0.168591	1.99072	0.0465113	0.463939
SALL3	105.238	-0.456583	0.229487	-1.98958	0.0466373	0.463939
SGO2	116.312	0.333846	0.16785	1.98896	0.0467061	0.463939
SMAD1	228.907	0.270222	0.135781	1.99014	0.046576	0.463939
UBE2T	141.292	0.333019	0.167302	1.99053	0.0465324	0.463939
VPS37C	534.276	-0.186477	0.0937441	-1.98922	0.0466774	0.463939
WTIP	78.7825	0.478853	0.240585	1.99037	0.0465501	0.463939
ADCY1	5304.71	-0.185555	0.0934644	-1.9853	0.0471112	0.46411
ALG3	715.64	0.252106	0.126993	1.98519	0.0471231	0.46411
ATP1A4	25.1226	0.758028	0.381765	1.98559	0.0470791	0.46411
CACNG7	434.496	0.228549	0.115086	1.9859	0.047044	0.46411
CAV1	111.944	-0.415222	0.209029	-1.98643	0.0469855	0.46411
COA3	297.479	0.216742	0.109145	1.98582	0.0470534	0.46411
HNRNPA1	1907.07	0.160041	0.0805432	1.98702	0.0469207	0.46411
LOC101927556	611.704	-0.152775	0.0768603	-1.98769	0.0468454	0.46411
LOC107986058	30.6643	0.997831	0.50187	1.98822	0.046787	0.46411
LRRC59	1132.75	0.132543	0.0666959	1.98728	0.0468919	0.46411
PPID	1127.23	0.128209	0.0645668	1.98569	0.0470683	0.46411
RAB11FIP3	1157.4	-0.129972	0.0653928	-1.98756	0.0468604	0.46411
STX2	481.611	-0.314085	0.158022	-1.9876	0.0468558	0.46411
COL8A2	32.4883	0.990852	0.49927	1.9846	0.0471886	0.464455
HOMER2	376.958	0.250985	0.126501	1.98405	0.0472499	0.464638
LOC105374104	57.5413	-0.419513	0.211459	-1.98389	0.0472677	0.464638
ASIC2	239.106	0.265556	0.133901	1.98324	0.0473411	0.464873
ASTN1	979.633	0.151085	0.0761847	1.98313	0.0473524	0.464873
ABCC8	97.9383	0.332792	0.167882	1.9823	0.0474455	0.465019
LINC00999	307.905	-0.319929	0.161365	-1.98265	0.047407	0.465019
PCM1	6276.07	-0.103415	0.0521795	-1.98191	0.0474888	0.465019
TULP1	17006.3	-0.14556	0.0734395	-1.98204	0.0474747	0.465019
EFNB3	181.807	0.316429	0.159696	1.98144	0.047542	0.465157
MAP4K4	2898.23	0.138041	0.0696735	1.98125	0.0475635	0.465157
ZNF32	715.981	-0.139597	0.07047	-1.98095	0.0475971	0.465188
ID2	273.836	0.361763	0.182689	1.98021	0.0476798	0.465371
LOC105375124	51.4001	-0.514368	0.259786	-1.97997	0.047707	0.465371
TMEM242	195.242	0.238005	0.120198	1.98011	0.0476915	0.465371
NBPF14	1466.15	-0.145947	0.0737237	-1.97964	0.0477438	0.465383
TRPC7	122.318	-0.509136	0.257215	-1.97942	0.047769	0.465383
ARL17A	244.224	-0.26818	0.135794	-1.9749	0.0482796	0.465668
CNTNAP2	398.16	0.289553	0.146637	1.97462	0.0483111	0.465668
DDX39A	446.877	0.187526	0.0949538	1.97491	0.048278	0.465668
GTF2I	4030.07	-0.0968398	0.0490372	-1.97483	0.048288	0.465668
IGSF11	1052.2	-0.158829	0.0804079	-1.97529	0.0482353	0.465668
LOC101928059	34.0266	-0.580304	0.293704	-1.97581	0.0481764	0.465668
LPP	255.46	-0.317089	0.160541	-1.97513	0.0482534	0.465668
NDOR1	858.878	-0.157758	0.0798057	-1.97678	0.0480669	0.465668
PKNOX2	87.5887	0.365404	0.184717	1.97818	0.0479086	0.465668
PTRH2	114.108	0.295023	0.14941	1.97459	0.0483151	0.465668
SMARCA5	6588.14	-0.0875909	0.0442671	-1.97869	0.0478509	0.465668
SNX29	782.796	-0.256127	0.129671	-1.9752	0.0482454	0.465668
TLR5	43.6726	0.566874	0.286601	1.97792	0.0479381	0.465668
TRAM2	395.735	-0.209317	0.105991	-1.97486	0.0482842	0.465668
TRNS2	223.711	0.234677	0.118723	1.97667	0.0480787	0.465668
TTBK2	1131.61	-0.174856	0.088467	-1.97651	0.0480966	0.465668
TYR	41.7901	1.47607	0.747284	1.97525	0.0482401	0.465668
SBF2	3908.3	-0.107632	0.0545303	-1.9738	0.0484046	0.466237
OSBPL3	142.143	0.316546	0.160419	1.97325	0.0484674	0.466548
MYL5	150.904	-0.389266	0.197319	-1.97277	0.0485214	0.466774
CENPB	1014.93	0.15136	0.0767575	1.97193	0.0486175	0.46682
EARS2	655.97	0.152151	0.0771429	1.97233	0.0485717	0.46682
PRDM2	1834.39	-0.104261	0.0528688	-1.97206	0.0486024	0.46682
KRBOX4	89.0643	0.351113	0.178159	1.97078	0.0487486	0.467492
RBP1	1647.49	0.251538	0.127632	1.97082	0.0487449	0.467492
SEC31A	4588.25	0.132102	0.0670489	1.97024	0.0488109	0.467796
WDR66	169.762	-0.234158	0.118876	-1.96978	0.0488639	0.468011
CHTF18	428.699	0.189849	0.0964036	1.96931	0.048917	0.468227
ATG4D	1097.89	-0.137762	0.0700229	-1.96739	0.0491383	0.469818
EFHC1	2610.71	-0.110671	0.0562616	-1.96707	0.0491752	0.469818
SYT12	24.8364	-0.874214	0.444399	-1.96718	0.0491624	0.469818
KCNQ2	146.233	0.283022	0.14396	1.96597	0.0493018	0.469855
PCDHGA7	169.489	0.990659	0.503773	1.96648	0.0492435	0.469855
TNRC6C-AS1	34.938	0.586157	0.298041	1.9667	0.049218	0.469855
TRNT	60.7358	0.37928	0.192911	1.96608	0.0492889	0.469855
ACTL6B	404.173	-0.264887	0.134879	-1.96389	0.0495432	0.470395
GNAI2	2387.01	0.165568	0.084306	1.96389	0.0495429	0.470395
MAPT	1284.88	0.15814	0.0805109	1.96421	0.0495055	0.470395
MGAT2	557.623	0.199545	0.101621	1.96363	0.0495734	0.470395
NEFL	554.281	-0.427579	0.217685	-1.9642	0.0495064	0.470395
SLC16A9	133.318	0.302482	0.153998	1.96419	0.0495078	0.470395
ZNF613	183.172	0.263907	0.134393	1.9637	0.0495651	0.470395
CDR2	1250.94	-0.158019	0.0805656	-1.96137	0.0498355	0.472509
PSRC1	848.402	-0.148058	0.0754943	-1.96118	0.049858	0.472509
CNPY3	1153.65	0.134873	0.0688021	1.9603	0.0499608	0.472694
DHCR24	222.764	0.341064	0.173959	1.96059	0.0499263	0.472694
LOC102724859	123.376	0.398808	0.203483	1.9599	0.0500072	0.472694
LOC646652	36.4948	-0.535956	0.273522	-1.95946	0.0500588	0.472694
PCDHB9	67.4231	0.42672	0.21776	1.95959	0.050044	0.472694
RRNAD1	668.531	0.14552	0.0742667	1.95943	0.0500627	0.472694
ARL8B	341.22	-0.233155	0.119035	-1.95872	0.0501455	0.473185
CCDC181	1139.93	-0.157922	0.080801	-1.95446	0.0506467	0.473654
CGREF1	96.5153	0.364384	0.186464	1.95418	0.0506804	0.473654
DFNA5	113.019	0.336782	0.172209	1.95566	0.0505046	0.473654
DICER1	3065.94	-0.1472	0.0752842	-1.95526	0.0505522	0.473654
FBXL6	274.642	-0.216922	0.11084	-1.95707	0.0503389	0.473654
GRIA2	726.327	0.223553	0.114261	1.95651	0.0504054	0.473654
HOPX	73.0447	0.547381	0.279936	1.95538	0.0505385	0.473654
LINS1	377.214	-0.199506	0.101924	-1.95739	0.0503017	0.473654
MYT1	879.346	-0.227125	0.116134	-1.95571	0.0504989	0.473654
PINX1	520.508	-0.164762	0.0841821	-1.95721	0.0503226	0.473654
PTPRN	4016.53	-0.118193	0.0604796	-1.95426	0.0506706	0.473654
SNHG9	82.0547	-0.433117	0.221213	-1.95791	0.0502401	0.473654
TMEM123	1597.48	-0.112027	0.0573349	-1.9539	0.0507126	0.473654
TMEM221	149.538	-0.292059	0.149334	-1.95575	0.0504949	0.473654
TMTC4	1029.83	0.122024	0.0624534	1.95383	0.050721	0.473654
WWOX	159.733	-0.244284	0.125006	-1.95418	0.0506803	0.473654
ZIC1	135.656	0.900422	0.46036	1.95591	0.0504761	0.473654
SPATA21	120.076	-1.93691	0.991544	-1.95343	0.0507685	0.473808
ANKRD36C	1019.46	-0.215224	0.110206	-1.95293	0.0508283	0.473946
MAPK8IP2	1388.15	-0.151127	0.0773906	-1.95278	0.0508452	0.473946
ABCC4	141.715	0.322125	0.165175	1.9502	0.0511517	0.474256
ARMC6	496.084	0.173479	0.0888637	1.9522	0.0509149	0.474256
BHLHE22	147.808	0.36417	0.186649	1.9511	0.0510451	0.474256
CPM	40.4848	0.469358	0.240699	1.94998	0.0511788	0.474256
LOC105374778	53.6321	-0.407994	0.209164	-1.9506	0.0511049	0.474256
NPC2	989.933	0.196092	0.100499	1.95118	0.0510353	0.474256
PANO1	30.789	-0.526284	0.269771	-1.95085	0.0510746	0.474256
RNF130	1224.94	0.121489	0.0622433	1.95184	0.0509568	0.474256
SEMA6B	692.188	0.225223	0.115505	1.9499	0.0511881	0.474256
TRIM9	2983.35	-0.137841	0.0706699	-1.95049	0.0511181	0.474256
RP1L1	14983.3	-0.184071	0.0944138	-1.94962	0.0512218	0.474282
SDHAF2	304.999	0.174808	0.0896959	1.94889	0.051308	0.474793
LENG8	12197.3	-0.346659	0.177953	-1.94804	0.0514105	0.475167
ZFR2	496.394	-0.187258	0.0961257	-1.94805	0.051409	0.475167
C14orf37	831.601	0.15721	0.080796	1.94577	0.0516827	0.475959
CPEB4	1353.35	-0.128586	0.0660508	-1.94677	0.0515628	0.475959
DGCR6	243.424	0.312512	0.160588	1.94605	0.0516488	0.475959
MAPK14	483.913	0.155177	0.0797295	1.9463	0.0516192	0.475959
PTPRD	1434.26	0.157618	0.0809738	1.94653	0.0515916	0.475959
TRMT44	305.587	0.172747	0.0887787	1.94582	0.0516764	0.475959
ABCE1	631.822	0.155059	0.0797199	1.94505	0.0517689	0.476467
RALGPS2	1293.88	-0.145412	0.0748314	-1.9432	0.0519922	0.47799
ZDHHC5	3554.89	-0.132211	0.0680391	-1.94316	0.0519968	0.47799
SLC22A18	55.6573	0.478719	0.246541	1.94174	0.0521689	0.479285
LOC105379219	23.8402	-0.728464	0.375232	-1.94137	0.0522137	0.479409
FAM58A	184.686	0.241804	0.124573	1.94106	0.0522508	0.479461
MN1	117.629	0.340139	0.175363	1.93962	0.0524257	0.480779
ADAM15	1441.42	-0.121553	0.0627379	-1.93747	0.0526875	0.481485
ANAPC2	1176.85	-0.155668	0.0803911	-1.93638	0.0528206	0.481485
COLGALT1	537.292	0.199466	0.103032	1.93596	0.0528723	0.481485
EIF2AK4	1578.03	0.12075	0.0623653	1.93617	0.0528471	0.481485
GAL3ST4	25.9598	0.698657	0.360632	1.93732	0.0527068	0.481485
HIF1A	5703.97	-0.0980549	0.0506319	-1.93662	0.0527913	0.481485
IL17RD	89.9733	0.433447	0.223673	1.93786	0.0526402	0.481485
MYBBP1A	957.362	0.187719	0.0969674	1.9359	0.05288	0.481485
NBPF11	1036.96	-0.138484	0.0715267	-1.93611	0.0528538	0.481485
NOTCH2	3381.2	-0.147285	0.0760129	-1.93763	0.0526683	0.481485
RORB-AS1	65.2064	-0.387572	0.200101	-1.93688	0.0527604	0.481485
SERPINF1	4651.19	0.250902	0.129459	1.93807	0.0526145	0.481485
B3GALNT1	83.0257	0.596547	0.308275	1.93511	0.0529766	0.48201
BMP1	382.293	0.2344	0.121158	1.93466	0.0530321	0.48201
LOC339803	269.994	0.252962	0.130742	1.93482	0.0530122	0.48201
ZNF615	405.355	-0.184431	0.0953587	-1.93407	0.0531039	0.482376
TIGD4	199.139	-0.210009	0.108612	-1.93358	0.0531644	0.48264
CDKL1	162.829	-0.25627	0.132554	-1.93332	0.0531964	0.482644
TMEM237	2175.04	-0.187073	0.0967812	-1.93295	0.0532428	0.482779
PLCB4	619.534	0.173304	0.0896793	1.93249	0.0532993	0.483006
ARL15	236.834	-0.240424	0.124462	-1.93171	0.0533952	0.483302
HDLBP	10519.7	0.102058	0.0528327	1.93173	0.0533931	0.483302
IFT88	1350.24	-0.16689	0.0864367	-1.93078	0.0535104	0.483773
RAC3	239.904	0.215619	0.11167	1.93087	0.0534997	0.483773
MC1R	77.2607	-0.350314	0.181517	-1.92992	0.0536162	0.483872
SMPD3	222.293	-0.279056	0.144593	-1.92995	0.053613	0.483872
VIPR2	208.01	-0.323032	0.167337	-1.93043	0.0535542	0.483872
JPH4	132.759	0.276882	0.143507	1.9294	0.0536815	0.484072
PSIP1	7207.48	-0.148356	0.0768987	-1.92924	0.0537015	0.484072
ARFRP1	788.949	-0.128967	0.0670819	-1.92253	0.0545394	0.484641
ASH1L	3432.17	-0.133001	0.0689888	-1.92786	0.053872	0.484641
BLOC1S4	219.44	0.215205	0.111645	1.92758	0.053907	0.484641
CHRNA4	204.067	0.271747	0.141193	1.92465	0.0542726	0.484641
CLEC16A	1179.11	-0.160257	0.0832825	-1.92426	0.054322	0.484641
EVPL	59.8183	-0.651079	0.33767	-1.92815	0.0538359	0.484641
IGF2BP1	140.076	0.409593	0.212687	1.92581	0.0541285	0.484641
KDELR3	33.0724	0.712205	0.369578	1.92708	0.05397	0.484641
KIRREL2	114.11	0.479072	0.249175	1.92263	0.0545262	0.484641
LOC105373748	43.9363	0.493713	0.256484	1.92493	0.0542386	0.484641
LOC105376684	52.5919	0.421677	0.218832	1.92694	0.0539869	0.484641
MFRP	29.0832	0.981822	0.510591	1.92291	0.0544909	0.484641
MINCR	173.692	-0.273378	0.1421	-1.92384	0.0543752	0.484641
NLN	329.567	0.176138	0.0916242	1.9224	0.0545558	0.484641
NOXA1	241.685	-0.229975	0.119533	-1.92396	0.0543601	0.484641
PA2G4	510.097	-0.144338	0.0750154	-1.92411	0.0543408	0.484641
PDZD2	2778.38	-0.150235	0.0780798	-1.92412	0.0543393	0.484641
PPM1H	970.006	-0.166091	0.086177	-1.92732	0.0539395	0.484641
PRPSAP1	1057.26	0.122375	0.0636287	1.92326	0.054447	0.484641
SIK3	1620.89	-0.149552	0.0777663	-1.92309	0.0544686	0.484641
SLC25A12	1605.71	-0.114426	0.059445	-1.92491	0.0542407	0.484641
SLC35F5	1660.88	-0.107507	0.0557603	-1.92802	0.0538523	0.484641
TMEM232	185.206	0.270933	0.140694	1.92568	0.0541442	0.484641
UBR3	3279.29	-0.100059	0.0519578	-1.92578	0.0541322	0.484641
WDR11	3292	-0.102927	0.0535116	-1.92345	0.054424	0.484641
IARS	6695.91	0.175134	0.091141	1.92157	0.0546593	0.484717
LOC107984366	72.9517	-0.333788	0.173703	-1.9216	0.0546562	0.484717
PHACTR4	370.219	-0.172426	0.0897267	-1.92168	0.0546463	0.484717
EFHD2	136.103	0.290311	0.151126	1.92099	0.0547327	0.485088
PPP6R2	1489.09	-0.112399	0.0585192	-1.92071	0.0547678	0.485109
STK38	593.065	0.179724	0.0935834	1.92047	0.0547985	0.485109
HKR1	2703.23	-0.118099	0.0615299	-1.91938	0.0549363	0.485685
PRC1-AS1	26.3069	0.573556	0.298793	1.91958	0.0549112	0.485685
TRNAU1AP	404.433	0.194486	0.101337	1.9192	0.0549587	0.485685
ANKRD20A4	36.0856	0.458562	0.239041	1.91834	0.0550675	0.48608
DECR2	105.255	0.373128	0.19465	1.91691	0.0552491	0.48608
EP400	2352.22	-0.149222	0.0778475	-1.91685	0.0552572	0.48608
FAM111A	121.141	0.289111	0.150762	1.91766	0.0551538	0.48608
GTPBP1	3508.36	-0.10474	0.0546346	-1.91709	0.055226	0.48608
LOC101929592	536.734	-0.219646	0.11454	-1.91764	0.0551562	0.48608
ST8SIA2	62.381	0.439808	0.229411	1.91712	0.0552232	0.48608
TMEM50A	1094.98	0.12853	0.0670197	1.91779	0.0551375	0.48608
YME1L1	4125.43	0.0911173	0.047548	1.91632	0.055324	0.486387
GOLPH3	651.785	0.148189	0.0773952	1.91471	0.0555296	0.487854
NUSAP1	221.009	0.301429	0.157464	1.91426	0.0555863	0.487854
OSBPL8	1354.52	-0.108934	0.0569061	-1.91428	0.0555842	0.487854
PSME1	1170.81	0.109185	0.0570515	1.9138	0.0556453	0.488091
ATHL1	157.599	0.346684	0.181515	1.90995	0.0561393	0.490856
CNPY2	1291.98	0.145161	0.0759898	1.91026	0.0560992	0.490856
ENTPD1-AS1	48.7772	0.488279	0.255568	1.91056	0.0560609	0.490856
KCNF1	28.8368	0.652396	0.341387	1.91102	0.0560026	0.490856
NT5C3B	1410.79	-0.123906	0.0648538	-1.91055	0.0560628	0.490856
PFKFB2	783.937	-0.439058	0.229892	-1.90985	0.0561528	0.490856
DOK4	178.981	0.263351	0.137913	1.90954	0.0561921	0.490919
ATN1	5112.08	-0.11236	0.0588531	-1.90917	0.0562405	0.491062
NUP210	1259.11	-0.15722	0.0823655	-1.90881	0.0562862	0.491182
NBPF12	636.833	-0.176414	0.0924422	-1.90837	0.0563429	0.491396
NOL6	737.294	-0.142855	0.0748685	-1.90808	0.0563811	0.491449
ENSA	553.302	-0.142742	0.0748412	-1.90727	0.0564861	0.491525
PIK3C3	1648.13	-0.143167	0.0750531	-1.90755	0.0564499	0.491525
VBP1	1117.78	0.146052	0.0765752	1.9073	0.0564822	0.491525
GRASP	47.9608	0.457343	0.240033	1.90533	0.0567369	0.492722
HEPH	1012.17	0.222242	0.116606	1.90592	0.05666	0.492722
LOC105373102	28.4364	-0.658248	0.345414	-1.90568	0.0566918	0.492722
SPEF2	743.492	-0.19399	0.10182	-1.90521	0.0567523	0.492722
ZNF565	94.9866	0.30827	0.161825	1.90496	0.0567849	0.492726
LOC101928020	26.8022	-0.632868	0.332375	-1.90408	0.0569	0.493166
STK26	59.3009	0.637944	0.335041	1.90408	0.0569001	0.493166
AUTS2	807.98	-0.156255	0.0820899	-1.90346	0.0569809	0.493308
FASTKD5	471.863	0.183974	0.0966503	1.9035	0.0569754	0.493308
TRAP1	2002.47	0.122658	0.0644486	1.90319	0.0570158	0.493331
C2orf47	238.609	-0.249727	0.131321	-1.90166	0.0572154	0.493386
CEP290	3087.08	-0.160876	0.0845662	-1.90237	0.0571232	0.493386
PLXNC1	424.643	0.313879	0.164995	1.90235	0.0571252	0.493386
POLA1	940.422	0.226146	0.118892	1.9021	0.0571577	0.493386
SLC6A15	950.891	-0.163204	0.0858112	-1.9019	0.0571839	0.493386
SUPT3H	397.53	0.171993	0.0904271	1.90201	0.0571699	0.493386
NUPL2	576.425	0.162951	0.0857012	1.90139	0.0572513	0.493418
CELF3	1640.63	0.223078	0.117353	1.90091	0.0573132	0.493673
CRTAC1	556.972	0.24724	0.130083	1.90064	0.0573494	0.493708
C1GALT1	635.314	-0.145548	0.0766417	-1.89907	0.0575549	0.494286
C4A	1877.44	0.537111	0.282782	1.89938	0.0575141	0.494286
CAMK4	1026.19	0.182252	0.0960523	1.89743	0.0577716	0.494286
DLGAP3	223.772	0.248286	0.130841	1.89762	0.0577466	0.494286
GTPBP6	631.334	-0.16393	0.0863934	-1.89748	0.0577648	0.494286
HDDC2	770.867	0.145557	0.0766996	1.89776	0.0577282	0.494286
HLA-DPB1	34.4354	0.549155	0.289345	1.89793	0.0577055	0.494286
LOC105372430	25.4075	-0.674975	0.355556	-1.89836	0.0576481	0.494286
PAK4	671.986	0.151077	0.0796055	1.89782	0.0577203	0.494286
PMM2	128.211	0.339269	0.178595	1.89966	0.0574782	0.494286
STARD3NL	741.142	0.161274	0.084921	1.8991	0.0575513	0.494286
AMOTL2	1571.8	-0.159707	0.0842431	-1.89579	0.0579875	0.49438
CRMP1	2693.37	0.181123	0.0954898	1.89677	0.0578577	0.49438
EIF3J-AS1	543.57	-0.162377	0.0856582	-1.89563	0.0580085	0.49438
JAK1	3739.89	-0.119167	0.0628508	-1.89603	0.0579566	0.49438
LOC400685	234.408	-0.26484	0.139709	-1.89566	0.0580051	0.49438
PHLPP1	2150.22	-0.126208	0.0665564	-1.89625	0.0579269	0.49438
TPM2	212.544	0.370298	0.19532	1.89585	0.0579799	0.49438
B3GALT6	158.884	-0.25842	0.136392	-1.89468	0.0581348	0.494629
CHORDC1	800.249	0.149964	0.0791499	1.89468	0.0581348	0.494629
EVL	6460.93	-0.0871229	0.0459888	-1.89444	0.058167	0.494629
ZNF644	1351.97	-0.138359	0.0730346	-1.89444	0.058167	0.494629
LMTK2	1196.78	-0.134823	0.0711975	-1.89364	0.0582723	0.49525
RASA3	890.617	-0.154093	0.0814281	-1.89238	0.05844	0.4964
ZC3H8	313.95	0.188624	0.0996908	1.89209	0.0584788	0.496454
CCDC144NL-AS1	170.298	0.423258	0.223937	1.89008	0.0587475	0.497631
GADD45GIP1	767.844	-0.152989	0.0809271	-1.89045	0.0586973	0.497631
GJC1	31.362	0.577432	0.305436	1.89052	0.0586887	0.497631
SLC1A6	65.1253	0.521868	0.276098	1.89015	0.0587377	0.497631
GRAMD1B	2900.58	-0.151049	0.07997	-1.88882	0.0589153	0.498226
LOC101929004	43.3448	-0.44411	0.235071	-1.88926	0.0588575	0.498226
ZNF668	106.115	0.305906	0.161937	1.88904	0.0588865	0.498226
GOLGB1	6173.27	-0.117259	0.0621138	-1.88781	0.0590516	0.498577
LOC105371932	44.6582	-0.476949	0.252689	-1.8875	0.0590933	0.498577
SPCS3	351.371	0.183159	0.0970255	1.88774	0.0590609	0.498577
TRAF5	128.102	0.34054	0.180437	1.8873	0.0591196	0.498577
ZXDA	133.772	-0.259385	0.137421	-1.88752	0.0590901	0.498577
CBX7	375.217	-0.189758	0.10067	-1.88495	0.0594363	0.500354
CXCL16	93.0697	0.364898	0.193608	1.88472	0.0594672	0.500354
LOC105371727	38.6709	-0.479924	0.254614	-1.88491	0.0594416	0.500354
SRM	634.409	0.181939	0.0965436	1.88453	0.0594936	0.500354
SUV39H2	427.217	-0.157324	0.0834629	-1.88496	0.0594355	0.500354
CPA6	81.7842	0.429945	0.228255	1.88362	0.0596169	0.500729
LOC102724701	139.512	0.251342	0.133446	1.88347	0.0596363	0.500729
TYW1B	227.529	0.204787	0.108715	1.88372	0.0596031	0.500729
ABHD14A	1586.1	-0.131016	0.0697543	-1.87825	0.0603474	0.50101
ALDH1A3	222.738	0.626768	0.334098	1.876	0.0606551	0.50101
APCDD1	47.8661	0.546163	0.290507	1.88003	0.0601036	0.50101
ARL4D	885.772	-0.144006	0.0767362	-1.87664	0.0605674	0.50101
CRAMP1	854.847	-0.145639	0.0776296	-1.87608	0.0606441	0.50101
EEF2K	2266.44	-0.119994	0.0638357	-1.87973	0.0601448	0.50101
FANCI	575.931	0.203327	0.108291	1.8776	0.0604356	0.50101
GGCT	625.259	0.150969	0.0804805	1.87585	0.0606761	0.50101
KMT2C	4570.57	-0.150632	0.0803034	-1.87579	0.0606839	0.50101
LDLRAD3	110.03	0.368661	0.196453	1.87658	0.0605753	0.50101
LINC00634	62.0177	0.371773	0.197801	1.87953	0.0601716	0.50101
LOC101929057	94.2053	-0.38016	0.202126	-1.88081	0.059998	0.50101
LOC105374105	26.6293	-0.593866	0.316591	-1.87582	0.0606807	0.50101
LOC105377303	61.9477	0.417021	0.221806	1.88011	0.0600925	0.50101
MAD2L2	372.857	0.259774	0.138255	1.87894	0.0602524	0.50101
MED9	132.941	-0.26599	0.141596	-1.87851	0.0603114	0.50101
MRPS24	772.162	0.159365	0.0849418	1.87617	0.060632	0.50101
NBPF8	832.759	-0.166877	0.088818	-1.87887	0.0602626	0.50101
NDRG3	6277.43	-0.0967728	0.0515565	-1.87703	0.0605146	0.50101
PAK3	1577.47	0.26642	0.141507	1.88274	0.0597358	0.50101
PLXNB3	308.908	0.382077	0.203505	1.87748	0.0604522	0.50101
RTKN2	68.8101	0.36134	0.192241	1.87961	0.0601608	0.50101
SCRT2	54.2413	0.540052	0.287738	1.87689	0.0605338	0.50101
SIAE	212.788	0.302877	0.160948	1.88183	0.0598591	0.50101
STOX2	691.478	0.156589	0.0831987	1.8821	0.059822	0.50101
SYDE1	159.03	0.257473	0.136969	1.8798	0.0601358	0.50101
TRAPPC8	2843.3	-0.113691	0.0605248	-1.87841	0.0603246	0.50101
ZMYM1	446.502	-0.207409	0.110153	-1.88292	0.0597107	0.50101
ZNF512	1423.96	0.14494	0.0772359	1.87659	0.0605741	0.50101
ZNF730	50.5082	0.439475	0.233824	1.87951	0.0601748	0.50101
ZRANB3	162.002	0.295494	0.157167	1.88013	0.0600908	0.50101
RNF217	525.018	-0.190383	0.101514	-1.87544	0.0607329	0.501145
CAPN2	1781.85	0.110202	0.0588059	1.874	0.0609307	0.501257
CCDC191	718.535	-0.153892	0.0820725	-1.87507	0.0607829	0.501257
CRELD2	802.196	0.150096	0.0801012	1.87383	0.0609539	0.501257
DRAIC	402.868	0.269224	0.143715	1.87331	0.061025	0.501257
GRK7	381.521	-0.258717	0.138021	-1.87447	0.0608658	0.501257
KCNT2	361.328	0.23599	0.125967	1.87342	0.0610104	0.501257
NMT1	2503.52	-0.108423	0.0578656	-1.87371	0.0609706	0.501257
PTPRH	62.3442	0.434422	0.231914	1.8732	0.061041	0.501257
RPL18A	2119.19	0.150807	0.0804467	1.87462	0.0608448	0.501257
MYCBP2-AS1	39.3836	0.47362	0.252925	1.87257	0.0611275	0.501698
GTF3A	1099.99	0.1296	0.0692296	1.87203	0.0612024	0.502043
CHMP2A	1944.2	0.0938111	0.0501217	1.87167	0.0612527	0.502187
RRP36	415.296	-0.192062	0.102629	-1.87142	0.0612867	0.502197
DPP4	880.524	0.238765	0.127615	1.87097	0.0613487	0.502384
YPEL3	1820.41	-0.146684	0.0784078	-1.87078	0.0613752	0.502384
ND6	34230.2	0.110121	0.0588743	1.87044	0.0614228	0.502506
SS18L2	141.385	0.256271	0.137042	1.87002	0.0614812	0.502715
REM2	63.7283	0.428112	0.228978	1.86966	0.0615306	0.50285
EMX2OS	26.7598	1.02289	0.547196	1.86933	0.0615775	0.502965
C5orf24	421.057	-0.183926	0.0984428	-1.86835	0.0617131	0.503804
P4HA2	1024.46	0.268743	0.14395	1.86692	0.0619121	0.505159
LOC339260	42.1558	0.553993	0.296831	1.86636	0.0619907	0.505531
ELL	332.693	-0.244835	0.131219	-1.86586	0.0620615	0.505839
ITSN1	2505.33	-0.119305	0.0639751	-1.86487	0.0622003	0.506701
ALKBH2	169.644	0.25004	0.134182	1.86344	0.0624008	0.507834
CA13	85.5869	-0.316774	0.170027	-1.86308	0.0624507	0.507834
LDAH	604.034	0.153458	0.0823743	1.86293	0.062472	0.507834
PTPN21	1135.42	-0.135606	0.0727822	-1.86318	0.0624374	0.507834
TXNDC5	130.256	0.357328	0.191965	1.86142	0.0626847	0.509293
JPH3	1252.87	-0.122062	0.0656123	-1.86035	0.0628362	0.509952
LINC00565	24.9933	-0.64845	0.34859	-1.86021	0.0628557	0.509952
TIMP1	936.634	0.157903	0.0848877	1.86014	0.0628658	0.509952
ATOH8	186.721	0.28044	0.150786	1.85985	0.0629068	0.510014
FAM157A	46.9499	-0.537383	0.289039	-1.8592	0.0629984	0.510165
KBTBD11	671.918	-0.168561	0.090662	-1.85922	0.0629962	0.510165
PPM1A	1743.73	-0.10205	0.0549017	-1.85878	0.0630586	0.510165
WDR31	2496.79	-0.148244	0.0797451	-1.85897	0.0630317	0.510165
POLR2A	9323.29	-0.146632	0.0788996	-1.85846	0.0631031	0.510256
TSHZ1	634.323	-0.195283	0.105091	-1.85823	0.0631368	0.510258
FAM126A	391.536	0.219646	0.118256	1.85739	0.0632564	0.5108
RPS12	3376.49	0.151558	0.0816021	1.85729	0.0632705	0.5108
MYH15	1098.52	-0.228881	0.123296	-1.85635	0.0634031	0.5116
CCDC12	868.755	0.148371	0.0800303	1.85393	0.0637491	0.512165
FBN1	765.384	0.588193	0.317284	1.85384	0.0637626	0.512165
MAGOH	678.111	0.136054	0.0733777	1.85417	0.0637154	0.512165
MSN	1002.98	0.198636	0.10715	1.85381	0.063766	0.512165
NCKAP5	1867.95	-0.148596	0.0800902	-1.85536	0.0635443	0.512165
NT5E	903.872	-0.607355	0.327384	-1.85517	0.0635713	0.512165
RFWD3	280.515	0.18279	0.0986054	1.85376	0.063774	0.512165
TIGD1	404.042	0.159751	0.086118	1.85502	0.0635932	0.512165
TM2D3	687.762	0.199011	0.107329	1.85421	0.063709	0.512165
CCDC173	649.738	-0.270637	0.146264	-1.85033	0.0642661	0.514693
CLYBL	349.653	0.175953	0.0951137	1.84992	0.0643248	0.514693
CMTM3	225.374	0.335894	0.181567	1.84997	0.064318	0.514693
COX6B1	1902.44	0.116456	0.0629317	1.85051	0.0642394	0.514693
FAM63B	836.038	-0.163094	0.0881848	-1.84946	0.0643912	0.514693
IMMP1L	220.266	-0.265189	0.143322	-1.8503	0.0642708	0.514693
TMEM39A	651.407	0.145418	0.0786239	1.84954	0.0643796	0.514693
VPS13A	2082.44	-0.140603	0.0759602	-1.85101	0.0641678	0.514693
ZMIZ2	1054.86	-0.125311	0.0677207	-1.85041	0.0642549	0.514693
PIK3R1	2402.84	-0.129057	0.0698042	-1.84884	0.0644807	0.515139
NSG1	174.407	0.319101	0.172644	1.84832	0.064556	0.515472
APH1B	134.996	-0.35218	0.190696	-1.84681	0.0647745	0.516678
DISP3	787.521	-0.166748	0.0902833	-1.84694	0.0647563	0.516678
DCDC1	35.9133	-0.489322	0.265005	-1.84646	0.064825	0.516811
EIF4EBP2	262.148	-0.221804	0.120143	-1.84616	0.0648687	0.516891
ZBTB14	256.764	0.18623	0.100912	1.84546	0.0649706	0.517434
PKP2	340.59	0.27244	0.147665	1.84499	0.0650395	0.517444
SLC25A1	543.77	0.203691	0.110402	1.84499	0.0650383	0.517444
LOC107984140	57.6562	0.538562	0.292048	1.84409	0.0651707	0.517634
NUFIP1	158.448	-0.279003	0.151312	-1.84389	0.0651986	0.517634
PGAP3	150.901	-0.300235	0.162813	-1.84405	0.0651755	0.517634
ZNF446	265.463	-0.178335	0.0966834	-1.84453	0.065106	0.517634
CADM3	884.495	0.166953	0.0905661	1.84344	0.065265	0.517893
HSD17B3	34.1796	-0.475777	0.258153	-1.84301	0.0653283	0.518127
EHBP1L1	74.9498	0.402061	0.218259	1.84213	0.0654559	0.518334
LOC107986442	68.4501	-0.461749	0.250607	-1.84252	0.0653991	0.518334
SFXN4	297.472	0.237588	0.128966	1.84226	0.0654369	0.518334
SETD1B	707.801	-0.190161	0.103249	-1.84177	0.0655088	0.518485
GFPT1	1261.81	0.170766	0.0927761	1.84062	0.0656769	0.519546
TRIM27	726.288	0.143146	0.0777981	1.83996	0.0657736	0.520043
CETN2	579.19	0.167518	0.0911141	1.83855	0.0659815	0.521115
PON2	438.593	0.243124	0.132228	1.83867	0.0659643	0.521115
TMSB15A	38.6752	0.439791	0.239232	1.83835	0.0660113	0.521115
RBM20	103.545	-0.369035	0.200807	-1.83776	0.0660985	0.521535
NLRC3	190.509	-0.254323	0.138435	-1.83713	0.0661911	0.521728
ZFAND4	395.881	0.21135	0.115041	1.83718	0.0661833	0.521728
LOC102723648	68.7395	-0.471736	0.25682	-1.83684	0.0662342	0.521799
ELFN1	1167.91	-0.149164	0.0812214	-1.83651	0.0662816	0.521903
KCTD20	1458.3	0.126047	0.0686736	1.83545	0.0664397	0.52288
SPINK5	262.647	-0.334798	0.182454	-1.83497	0.0665099	0.523163
PAF1	1864.48	0.106591	0.0581188	1.83401	0.066652	0.523917
PLK2	423.291	0.239171	0.130435	1.83363	0.0667084	0.523917
SGTB	426.343	-0.241601	0.131752	-1.83376	0.0666895	0.523917
CHMP5	1741.42	-0.112552	0.0614	-1.83309	0.0667895	0.524285
FASTKD3	258.566	-0.214017	0.116777	-1.8327	0.0668468	0.524333
PTTG1	128.183	0.330517	0.18037	1.83244	0.0668863	0.524333
TSEN15	766.287	0.121261	0.0661777	1.83236	0.0668983	0.524333
FAR1	695.441	-0.121315	0.0662186	-1.83204	0.0669455	0.524435
LOC105374732	53.4219	-0.471279	0.257293	-1.83168	0.0669993	0.524588
IMPACT	284.674	0.206069	0.112569	1.8306	0.0671601	0.524744
INMT-FAM188B	87.2635	0.377937	0.206405	1.83104	0.0670946	0.524744
PLP2	44.4203	0.548081	0.29931	1.83115	0.0670784	0.524744
SEC61A1	2693.32	0.130199	0.0711372	1.83025	0.067213	0.524744
SMS	503.166	0.195843	0.107006	1.83022	0.0672176	0.524744
TTC9B	66.1593	0.395423	0.216058	1.83017	0.0672248	0.524744
B3GALT2	70.4671	0.512484	0.280089	1.82972	0.0672918	0.524999
MRPL42	763.268	0.152692	0.0834857	1.82896	0.0674052	0.525349
PHRF1	1531.13	-0.10795	0.0590207	-1.82903	0.0673959	0.525349
PLD3	4044.21	0.10666	0.0583298	1.82857	0.0674637	0.525538
DRG1	965.979	0.148173	0.0811083	1.82685	0.0677225	0.527285
PIGB	261.261	-0.220804	0.120894	-1.82642	0.0677867	0.527517
B4GALT1	898.137	-0.175001	0.0958616	-1.82556	0.0679171	0.527995
C8orf31	41.1111	-0.51595	0.282626	-1.82556	0.0679167	0.527995
LINC00471	47.9116	0.434499	0.238143	1.82453	0.0680724	0.528573
P3H4	420.82	0.206472	0.113188	1.82415	0.0681295	0.528573
SH3GL1	1057.15	0.165715	0.0908145	1.82477	0.0680362	0.528573
SOSTDC1	92.4308	0.350262	0.192012	1.82417	0.068127	0.528573
C16orf95	38.9137	0.500901	0.274699	1.82345	0.0682349	0.529123
CDH23	3159.22	-0.335544	0.184098	-1.82264	0.0683576	0.529653
RAB11A	1443.75	0.121462	0.066644	1.82254	0.0683725	0.529653
MUTYH	405.399	0.188382	0.103376	1.8223	0.0684089	0.529667
RAPH1	340.117	-0.208592	0.114518	-1.82147	0.068536	0.530383
ZNF879	237.491	0.254601	0.139803	1.82114	0.0685848	0.530493
ACBD4	628.581	-0.171588	0.0944274	-1.81714	0.0691959	0.531366
ALG6	249.982	0.253955	0.139769	1.81695	0.0692243	0.531366
BTN3A3	55.6705	0.396798	0.21817	1.81876	0.0689488	0.531366
CCDC184	32.6692	0.552141	0.303434	1.81964	0.0688136	0.531366
CEP57L1	147.243	-0.235408	0.129476	-1.81817	0.0690387	0.531366
DONSON	372.761	0.231452	0.127596	1.81394	0.0696866	0.531366
GAS2L3	40.9979	0.470085	0.259126	1.81412	0.0696595	0.531366
HIP1R	960.469	0.132089	0.0728234	1.81383	0.0697038	0.531366
LOC107983953	67.0438	-0.364072	0.200454	-1.81624	0.0693336	0.531366
MIR7-3HG	107.752	0.295465	0.162517	1.81806	0.0690552	0.531366
MLC1	106.481	1.29165	0.71148	1.81544	0.069457	0.531366
NANS	282.921	0.234956	0.129295	1.8172	0.0691861	0.531366
NFASC	2052.87	-0.308369	0.170004	-1.81389	0.069695	0.531366
NRSN1	104.278	0.348512	0.192086	1.81436	0.0696224	0.531366
PCDHA3	180.113	0.319412	0.175826	1.81664	0.0692721	0.531366
PCP4L1	52.1363	0.477214	0.26233	1.81914	0.0688907	0.531366
PRDX6	1665.84	0.117899	0.0649279	1.81585	0.0693934	0.531366
REEP6	2903.45	-0.227268	0.125266	-1.81428	0.069634	0.531366
SCPEP1	558.567	0.133932	0.0736573	1.81831	0.069017	0.531366
[truncated: 23,021 more rows]

## Sheet: AA147 + 1-dSA vs. control
	baseMean	log2FoldChange	lfcSE	stat	pvalue	padj
EGR1	928.726	2.95256	0.146347	20.1751	1.61906e-90	2.79385e-86
FOS	345.423	3.37609	0.205327	16.4425	9.49888e-61	8.19564e-57
TNFRSF12A	295.867	2.00913	0.140714	14.2782	2.9932e-46	1.72169e-42
EGR2	107.575	3.50755	0.257291	13.6326	2.56184e-42	1.10518e-38
IFITM2	418.795	2.09806	0.156655	13.3929	6.65486e-41	2.29673e-37
SERPINA3	313.776	2.2525	0.188654	11.9399	7.33311e-33	2.109e-29
LOC105373948	388.66	-1.74373	0.147367	-11.8325	2.65011e-32	6.53289e-29
SLC38A2	4188.95	0.70459	0.0612793	11.498	1.35e-30	2.91195e-27
HSPA5	14924.4	0.97704	0.0858863	11.376	5.50896e-30	1.05625e-26
ITGA7	800.755	0.873773	0.077111	11.3314	9.17538e-30	1.5833e-26
HGF	204.201	1.89407	0.174556	10.8508	1.9774e-27	2.95551e-24
HYOU1	5555.13	0.56495	0.0520823	10.8472	2.05529e-27	2.95551e-24
JUNB	707.228	1.42591	0.135984	10.4859	1.00323e-25	1.33167e-22
ARRDC3	9966.53	1.09618	0.104862	10.4536	1.4113e-25	1.73953e-22
SLC3A2	4619.07	0.770903	0.0754095	10.2229	1.56613e-24	1.80167e-21
ADAMTS1	1089.5	1.308	0.128573	10.1732	2.61146e-24	2.81646e-21
MYO3A	1030.18	0.745606	0.0738129	10.1013	5.45178e-24	5.53388e-21
DLL4	252.745	1.79286	0.179178	10.006	1.43413e-23	1.37486e-20
PDLIM4	352.461	1.38441	0.139197	9.9457	2.63325e-23	2.39155e-20
ZFP36	161.122	1.64601	0.166339	9.89549	4.35457e-23	3.75712e-20
SORBS1	488.884	1.14361	0.115892	9.86793	5.73339e-23	4.7112e-20
ICAM1	98.4699	2.40176	0.245461	9.78469	1.31002e-22	1.02753e-19
HERPUD1	1950.46	0.90432	0.0929699	9.72702	2.31259e-22	1.73505e-19
NPAS4	105.94	2.3253	0.242498	9.58897	8.89714e-22	6.39704e-19
GADD45B	442.187	1.74607	0.184538	9.46185	3.02547e-21	2.0883e-18
PDIA4	2207.38	0.709192	0.0753496	9.41202	4.8668e-21	3.23006e-18
45173	16891	-0.46133	0.0498134	-9.26116	2.02228e-20	1.29246e-17
VWA5A	849.352	0.732282	0.0794661	9.21503	3.11202e-20	1.91789e-17
LOC646762	2670.26	-0.747	0.0817655	-9.13588	6.48798e-20	3.86057e-17
MIR4435-2HG	167.634	1.73955	0.193124	9.00742	2.10953e-19	1.2134e-16
HSP90B1	15251.2	0.675371	0.076075	8.8777	6.82599e-19	3.79965e-16
TNFRSF1A	371.982	1.14245	0.130154	8.77769	1.66862e-18	8.99805e-16
ATF3	485.685	1.52261	0.176596	8.622	6.57975e-18	3.44061e-15
DPYSL3	19649.8	-0.586409	0.0681892	-8.59975	7.98934e-18	4.05482e-15
CSRNP1	176.942	1.20779	0.142318	8.48658	2.12803e-17	1.04918e-14
ZBTB2	213.326	1.04299	0.123475	8.44698	2.98924e-17	1.43284e-14
GADD45A	1205.32	0.659033	0.0782715	8.41983	3.7702e-17	1.75834e-14
CCKBR	1743.88	-1.78743	0.212652	-8.40543	4.26314e-17	1.93592e-14
BCL6	490.318	0.900713	0.108902	8.27088	1.32969e-16	5.88337e-14
RS1	5681.94	-0.643532	0.0787038	-8.17664	2.91874e-16	1.25914e-13
CABP4	331.976	-0.912627	0.11181	-8.1623	3.28717e-16	1.3835e-13
LIN7A	855.234	0.654535	0.0814544	8.0356	9.31243e-16	3.82608e-13
ARC	51.2642	1.77865	0.222726	7.98582	1.39591e-15	5.60181e-13
TRIB3	375.677	1.02583	0.130004	7.89076	3.00347e-15	1.17791e-12
ASNS	2690.48	0.577398	0.0734661	7.85938	3.8605e-15	1.45244e-12
CHN2	11600.4	-0.494651	0.0629407	-7.85901	3.87182e-15	1.45244e-12
MCL1	1773.31	0.455415	0.0584278	7.7945	6.4665e-15	2.37417e-12
FAM171B	1688.97	0.506284	0.0652614	7.75778	8.64305e-15	3.10718e-12
NLRC5	115.18	2.0148	0.260508	7.73409	1.04149e-14	3.66774e-12
STAT3	2541.6	0.675066	0.0877648	7.69177	1.45115e-14	5.00822e-12
DACT2	508.975	1.36044	0.177182	7.67824	1.61294e-14	5.35249e-12
LOC105378138	60.7741	2.56883	0.334474	7.68022	1.58818e-14	5.35249e-12
PLK2	423.291	1.01956	0.13333	7.64689	2.05899e-14	6.70377e-12
SQSTM1	6139.09	0.762317	0.100014	7.62212	2.49551e-14	7.86101e-12
XBP1	1412.13	0.665358	0.087299	7.6216	2.50554e-14	7.86101e-12
ITGA3	868.509	0.836095	0.110916	7.53809	4.76897e-14	1.46952e-11
LAMC1	1733.6	0.652663	0.0866365	7.53335	4.94548e-14	1.49718e-11
IFITM3	733.814	1.71483	0.228585	7.50194	6.28799e-14	1.87078e-11
SESN2	982.488	0.626497	0.083761	7.47958	7.45579e-14	2.18063e-11
MERTK	649.145	0.708653	0.0949308	7.46494	8.33359e-14	2.39674e-11
RAX2	3429.72	-0.646433	0.0878653	-7.35709	1.87969e-13	5.31738e-11
TGIF1	199.927	1.29896	0.177189	7.33094	2.28542e-13	6.36085e-11
TUBB6	420.934	0.975954	0.133186	7.32773	2.3409e-13	6.41185e-11
NASP	1517.89	-0.3619	0.0496178	-7.29376	3.01428e-13	8.12726e-11
FBN2	958.687	0.87265	0.119797	7.2844	3.23096e-13	8.57745e-11
METRNL	933.001	0.600322	0.0824723	7.27908	3.36108e-13	8.7877e-11
EIF2AK3	970.422	0.717043	0.0991423	7.23246	4.74307e-13	1.22159e-10
CKMT1B	2773.27	-0.623094	0.0866089	-7.19434	6.27646e-13	1.58751e-10
TTC39B	436.852	0.791087	0.109983	7.1928	6.34782e-13	1.58751e-10
LINC00152	65.5701	1.60998	0.224094	7.1844	6.75032e-13	1.66405e-10
PLCD4	3346.55	-0.513452	0.0722346	-7.10811	1.17643e-12	2.81951e-10
SLC2A11	1357.77	-0.438952	0.0617462	-7.10897	1.16914e-12	2.81951e-10
LMOD1	2876.35	-0.7054	0.0993383	-7.10099	1.23865e-12	2.92796e-10
SAMD7	7422.96	-0.768641	0.10835	-7.09409	1.30209e-12	3.03632e-10
HMGCR	2780.43	0.435893	0.0618319	7.04965	1.79372e-12	4.07626e-10
KCNV2	20708.5	-0.450735	0.0639384	-7.04953	1.79529e-12	4.07626e-10
GNB3	29581.2	-0.377705	0.0537039	-7.0331	2.01994e-12	4.52676e-10
DUSP6	107.893	1.53104	0.217796	7.02969	2.07e-12	4.57948e-10
PLEKHB1	8979.64	-0.530282	0.0756666	-7.00814	2.41505e-12	5.27521e-10
GNGT2	2235.85	-0.553722	0.0793514	-6.9781	2.99199e-12	6.45373e-10
ENDOG	788.786	-0.432063	0.0620239	-6.96606	3.25935e-12	6.94363e-10
ASB13	2568.25	-0.44698	0.0642198	-6.96015	3.39907e-12	7.06678e-10
DLG4	18431.1	-0.347223	0.0498758	-6.96174	3.36089e-12	7.06678e-10
GUK1	8744.99	-0.549176	0.0789802	-6.95333	3.56754e-12	7.31762e-10
ITM2C	5739.94	-0.519235	0.0746899	-6.95188	3.60453e-12	7.31762e-10
GRK1	1313.09	-0.76151	0.109755	-6.93825	3.96992e-12	7.96569e-10
CEP170B	10054.2	-0.529962	0.0766562	-6.91349	4.7287e-12	9.37913e-10
C6orf132	242.788	-1.33255	0.193036	-6.90311	5.08753e-12	9.97619e-10
SOCS3	51.7125	2.94808	0.427592	6.8946	5.40171e-12	1.04732e-09
GRK7	381.521	-0.93231	0.136088	-6.85077	7.34536e-12	1.40835e-09
PINK1	2507.05	-0.328258	0.0481553	-6.81665	9.31889e-12	1.76711e-09
SAT1	4225.05	0.752757	0.110624	6.80467	1.01281e-11	1.89969e-09
CPLX4	4096.21	-0.512931	0.0757315	-6.77303	1.26115e-11	2.34005e-09
SLC40A1	1461.12	-0.584725	0.0866436	-6.74862	1.49254e-11	2.73991e-09
CKB	19880.2	-0.543413	0.0806579	-6.73726	1.61397e-11	2.93164e-09
EMP1	24.2587	3.52774	0.52427	6.72885	1.71009e-11	3.07389e-09
FAM69C	380.818	-0.831012	0.124165	-6.69283	2.18899e-11	3.89415e-09
CALR	11167.6	0.483623	0.0723012	6.68901	2.24687e-11	3.91636e-09
PDC	9915.62	-0.439367	0.065672	-6.69033	2.2267e-11	3.91636e-09
SYNPR	588.734	0.668628	0.10004	6.68358	2.33179e-11	4.02374e-09
MAN1A1	1087.62	0.785496	0.117882	6.66341	2.67553e-11	4.57118e-09
IL6ST	8979.66	0.444248	0.0667468	6.65573	2.81906e-11	4.76919e-09
LOC105377123	1095.85	-0.575715	0.0868447	-6.62925	3.37404e-11	5.65267e-09
TULP1	17006.3	-0.486342	0.073392	-6.62663	3.43429e-11	5.69828e-09
FAM138F	704.22	-0.519311	0.0786204	-6.60529	3.9674e-11	6.52013e-09
MVP	2446.78	0.7037	0.106635	6.59914	4.13548e-11	6.61706e-09
PCDH11X	202.858	1.14984	0.174242	6.59908	4.13722e-11	6.61706e-09
RDH12	2542.84	-0.68969	0.104515	-6.59893	4.14142e-11	6.61706e-09
LOC105378644	22.5587	3.27229	0.496245	6.59411	4.27814e-11	6.7728e-09
LDLR	201.862	1.38027	0.210333	6.5623	5.29852e-11	8.31193e-09
CD44	1414.7	0.913822	0.139395	6.55565	5.54006e-11	8.61255e-09
SPRY2	464.456	0.665269	0.101608	6.54743	5.85348e-11	9.01855e-09
SLAIN1	1337.51	0.4027	0.0615311	6.54466	5.96305e-11	9.10606e-09
FLNA	8090.41	0.576142	0.0887948	6.48846	8.67183e-11	1.31264e-08
ANKRD29	193.417	-0.880938	0.135993	-6.47781	9.30645e-11	1.39645e-08
FASN	4308.93	0.572149	0.0883431	6.47645	9.39073e-11	1.39695e-08
BAG3	412.401	0.69154	0.107395	6.43921	1.20098e-10	1.77128e-08
LOC102724940	454.859	-0.532815	0.0827743	-6.43696	1.21886e-10	1.78243e-08
DZIP3	5339.88	-0.364471	0.0568158	-6.41495	1.40865e-10	2.04265e-08
ERN1	413.979	0.923791	0.145011	6.3705	1.88414e-10	2.7094e-08
FAM138A	980.303	-0.487849	0.0766823	-6.36196	1.99198e-10	2.84079e-08
IRX6	369.815	1.06188	0.166987	6.35905	2.03004e-10	2.87134e-08
FOSL1	24.5872	3.75967	0.591685	6.35416	2.09563e-10	2.89297e-08
MECR	827.181	-0.857826	0.134956	-6.35634	2.06621e-10	2.89297e-08
PHLDA1	860.255	0.660684	0.103967	6.35472	2.08805e-10	2.89297e-08
QDPR	5006.6	0.577272	0.0913091	6.32218	2.57902e-10	3.50422e-08
TMEM239	51.0132	2.25501	0.356646	6.32284	2.56801e-10	3.50422e-08
EFNA1	110.466	1.43637	0.227722	6.30754	2.83508e-10	3.82204e-08
RELB	111.328	1.62352	0.257553	6.30365	2.90723e-10	3.88892e-08
SPTBN5	7714.9	-0.455949	0.0725317	-6.2862	3.25339e-10	4.3185e-08
AGT	424.776	-0.556424	0.0885581	-6.28315	3.31778e-10	4.37036e-08
CDKN2AIP	840.096	0.417964	0.0666318	6.27274	3.54758e-10	4.63765e-08
LOC105375038	23.008	3.40845	0.544286	6.26224	3.79491e-10	4.92368e-08
NFKBIZ	219.65	1.15759	0.186358	6.21167	5.24248e-10	6.75106e-08
UNC119	31903.8	-0.368948	0.0595933	-6.1911	5.97475e-10	7.63705e-08
DUSP1	436.804	0.547794	0.0887484	6.17244	6.72431e-10	8.53196e-08
GUCA1C	5445.98	-0.695818	0.112847	-6.16605	7.0015e-10	8.81882e-08
C1QL3	269.776	-0.786339	0.127989	-6.1438	8.05685e-10	9.95235e-08
HKDC1	2054.99	0.698313	0.113647	6.14457	8.01789e-10	9.95235e-08
ZYX	1199.01	0.453781	0.0738641	6.14346	8.07446e-10	9.95235e-08
ZFP36L1	1046.97	0.777475	0.126942	6.12462	9.08993e-10	1.11245e-07
PLEKHH2	231.255	0.808963	0.132112	6.12331	9.16534e-10	1.11378e-07
FAM169A	5574.09	-0.388084	0.063512	-6.11039	9.93855e-10	1.1993e-07
MANF	630.669	0.696607	0.114034	6.10875	1.00413e-09	1.20328e-07
PCDH11Y	38.0158	1.58642	0.259894	6.10413	1.03362e-09	1.23008e-07
DDIT3	1887.35	0.543762	0.0891613	6.09863	1.06979e-09	1.26441e-07
WDR11	3292	-0.324228	0.0532613	-6.0875	1.14685e-09	1.34626e-07
TFRC	2602.42	-0.427379	0.0703541	-6.07468	1.24234e-09	1.4485e-07
DDB1	26993.4	-0.417577	0.0692264	-6.03205	1.61896e-09	1.87495e-07
OGDHL	2107.15	-0.294029	0.0487689	-6.02902	1.6496e-09	1.8977e-07
ARR3	15890	-0.676632	0.112558	-6.0114	1.83929e-09	2.10191e-07
ADA	177.04	0.849169	0.141297	6.00982	1.85726e-09	2.10848e-07
MAK	8386.52	-0.410417	0.0684039	-5.99991	1.97432e-09	2.22673e-07
PRR15	117.239	-0.972501	0.162447	-5.98656	2.1433e-09	2.38768e-07
SGSM1	136.789	1.04571	0.174679	5.98645	2.1447e-09	2.38768e-07
PTH2	123.91	1.606	0.268361	5.9845	2.17061e-09	2.40103e-07
PCBP4	29378.3	-0.306567	0.0512432	-5.98259	2.19618e-09	2.41384e-07
PDLIM1	610.655	-0.540087	0.0905176	-5.96665	2.42178e-09	2.64495e-07
MAP2	19718.8	-0.451867	0.0758204	-5.9597	2.52695e-09	2.74246e-07
FNDC3B	558.415	0.628336	0.106006	5.92737	3.07819e-09	3.31982e-07
KLF10	1813.32	0.564975	0.0954559	5.9187	3.245e-09	3.47799e-07
NGFR	1154.11	0.858643	0.145295	5.90965	3.4284e-09	3.64897e-07
RP1L1	14983.3	-0.557609	0.0943698	-5.90877	3.44681e-09	3.64897e-07
HEY1	339.484	0.743226	0.126359	5.88186	4.05669e-09	4.26843e-07
ACSL6	3319.19	-0.329315	0.0560041	-5.8802	4.09779e-09	4.28554e-07
CDC25B	801.192	0.69748	0.118691	5.87642	4.19237e-09	4.35804e-07
ANXA5	2969.33	0.498821	0.0849271	5.87352	4.2664e-09	4.37135e-07
C10orf10	215.669	0.789943	0.134505	5.87295	4.28116e-09	4.37135e-07
IKBKAP	4930.24	-0.268837	0.0457739	-5.87315	4.276e-09	4.37135e-07
NES	6186.82	1.28366	0.21892	5.86361	4.529e-09	4.59721e-07
GAP43	254.018	1.01141	0.172679	5.85716	4.70836e-09	4.72369e-07
PIM1	182.59	1.23098	0.210151	5.8576	4.69596e-09	4.72369e-07
ACTN4	4983.46	0.397158	0.0679187	5.84754	4.98893e-09	4.97624e-07
NR4A2	178.695	0.822014	0.14101	5.82946	5.5606e-09	5.51458e-07
SEMA7A	2328.94	-0.464154	0.0796585	-5.8268	5.65002e-09	5.57124e-07
LINC01398	32.8904	-1.93437	0.33226	-5.82185	5.82004e-09	5.70628e-07
PMP22	308.077	0.873067	0.150333	5.80757	6.33865e-09	6.17965e-07
NPVF	1351.11	2.08602	0.360084	5.79316	6.90754e-09	6.69643e-07
ARHGEF2	1536.48	0.613364	0.105962	5.78853	7.10066e-09	6.8452e-07
CKMT1A	2195.53	-0.526201	0.0909242	-5.78725	7.15475e-09	6.85902e-07
KREMEN2	233.692	-0.781248	0.135193	-5.77875	7.52556e-09	7.17464e-07
DHCR24	222.764	1.02308	0.177466	5.76495	8.16812e-09	7.74445e-07
NXNL1	1686.96	-0.418385	0.0726073	-5.7623	8.2975e-09	7.82413e-07
MKNK2	2013.01	0.393014	0.0683706	5.74829	9.01506e-09	8.45456e-07
IFITM1	172.606	2.35901	0.410608	5.74516	9.18334e-09	8.5645e-07
LINC00575	400.768	-0.569206	0.099091	-5.74428	9.23155e-09	8.5645e-07
SERPINC1	17.4245	3.21939	0.561163	5.737	9.63687e-09	8.89271e-07
DLG1	4232.08	0.271262	0.0472997	5.73495	9.75384e-09	8.95059e-07
SPACA9	284.11	-0.548831	0.0957135	-5.7341	9.80332e-09	8.95059e-07
CAMK4	1026.19	0.553955	0.0966504	5.73154	9.95245e-09	9.03892e-07
ELK3	88.4447	1.20437	0.21017	5.73046	1.00159e-08	9.04894e-07
MICAL2	180.847	1.03679	0.181439	5.71424	1.10197e-08	9.90391e-07
FZD7	386.471	0.905958	0.158765	5.70628	1.15474e-08	1.03245e-06
SOX8	507.42	0.732427	0.128401	5.70424	1.16864e-08	1.03948e-06
CSF1	71.8758	1.17228	0.205676	5.69963	1.20068e-08	1.06251e-06
NFKBIA	609.001	0.544288	0.0955313	5.69748	1.21594e-08	1.07052e-06
PAPPA2	811.583	1.15821	0.20419	5.6722	1.40972e-08	1.23483e-06
PARP10	999.751	-0.33791	0.0596416	-5.66568	1.46443e-08	1.27627e-06
MAP3K14	404.008	0.571939	0.101023	5.66147	1.50085e-08	1.30144e-06
NDRG3	6277.43	-0.29102	0.051437	-5.65779	1.53337e-08	1.32299e-06
SOCS1	69.6692	1.34249	0.237331	5.65661	1.54394e-08	1.32548e-06
TRIB1	553.367	0.681895	0.120846	5.64268	1.6742e-08	1.4302e-06
ARID3B	1090.45	-0.391981	0.0694924	-5.64063	1.6943e-08	1.44024e-06
RGS4	223.874	0.993888	0.176349	5.63591	1.74132e-08	1.47295e-06
IRF1	247.565	0.686186	0.121784	5.63446	1.75612e-08	1.47822e-06
PPP1R15A	1377.85	0.640794	0.114028	5.61963	1.91366e-08	1.60301e-06
CACNA1E	140.963	1.16197	0.207223	5.60736	2.05439e-08	1.71259e-06
CFI	1349.99	1.04039	0.185624	5.6048	2.08494e-08	1.7297e-06
LIF	29.611	2.08984	0.373249	5.59905	2.15529e-08	1.77951e-06
XPOT	4104.06	0.308045	0.055143	5.5863	2.31955e-08	1.90601e-06
CDHR1	16815.2	-0.441182	0.0790404	-5.58172	2.3815e-08	1.93845e-06
CEP120	2487.17	-0.315172	0.0564596	-5.58226	2.37408e-08	1.93845e-06
RASGEF1B	1399.77	0.318957	0.0572688	5.56947	2.55516e-08	2.07004e-06
MYL4	1676.69	-0.63517	0.1142	-5.56189	2.66872e-08	2.14592e-06
TUBA1C	1934.29	0.421414	0.0757726	5.56156	2.6737e-08	2.14592e-06
CNGB1	14631.3	-0.562089	0.101404	-5.54309	2.97181e-08	2.37415e-06
CYP24A1	17.1107	4.67634	0.843825	5.54184	2.99314e-08	2.38016e-06
TIMP1	936.634	0.473596	0.0855053	5.53879	3.04565e-08	2.41081e-06
SLC12A1	47.7261	2.37877	0.42968	5.53614	3.0921e-08	2.43641e-06
AK7	352.59	-0.519321	0.0939626	-5.52689	3.2596e-08	2.55671e-06
SERF1B	714.264	-0.441128	0.0800315	-5.51193	3.54917e-08	2.77124e-06
HMGCS1	2286.37	0.414667	0.0752726	5.50887	3.61143e-08	2.80716e-06
ERRFI1	753.927	0.336458	0.0611707	5.50031	3.79119e-08	2.90759e-06
MIDN	441.224	0.495529	0.0900821	5.50086	3.77949e-08	2.90759e-06
MSMO1	800.517	0.616036	0.111979	5.50134	3.76909e-08	2.90759e-06
GUCA1A	14775	-0.506054	0.092324	-5.48128	4.22259e-08	3.22411e-06
PDIA6	3815.78	0.335173	0.0612072	5.47605	4.34934e-08	3.30626e-06
ADGRB3	265.096	0.599175	0.109485	5.47266	4.43337e-08	3.33746e-06
LOC101928858	331.929	-0.789905	0.144364	-5.47164	4.45893e-08	3.33746e-06
LYPD1	94.0098	1.60464	0.293283	5.47129	4.46774e-08	3.33746e-06
THBS2	75.8065	1.46042	0.266915	5.47149	4.4627e-08	3.33746e-06
CLIP2	2553.9	0.46401	0.0849579	5.46164	4.71744e-08	3.5088e-06
GAD2	272.357	1.09922	0.201583	5.45294	4.95435e-08	3.66919e-06
LAMA5	1663.47	0.412296	0.075693	5.44695	5.12419e-08	3.77876e-06
LIMK1	549.313	0.539299	0.0991153	5.44113	5.29448e-08	3.88772e-06
IER2	328.252	0.534054	0.0981774	5.43969	5.33734e-08	3.90259e-06
CYSTM1	323	0.652105	0.120011	5.43372	5.51913e-08	4.01849e-06
PCDH1	222.917	0.700046	0.129051	5.42457	5.80947e-08	4.21211e-06
PARP1	8895.83	-0.340362	0.0628683	-5.41388	6.16739e-08	4.45291e-06
PLK3	76.0296	1.114	0.206369	5.39809	6.73522e-08	4.84262e-06
TDRG1	317.912	-0.722236	0.133877	-5.39475	6.86174e-08	4.91312e-06
INSIG1	630.088	0.831787	0.154294	5.39093	7.00942e-08	4.98515e-06
SCN9A	113.169	1.51867	0.281723	5.39066	7.02011e-08	4.98515e-06
STK40	789.312	0.439149	0.0815356	5.38598	7.20519e-08	5.09561e-06
CPE	33725.9	-0.3908	0.0726405	-5.37991	7.45228e-08	5.24884e-06
ACSL3	5323.13	0.357981	0.0666281	5.37282	7.75136e-08	5.43729e-06
FAM138E	1077.57	-0.475676	0.0885514	-5.37176	7.79734e-08	5.4474e-06
DNAJB11	1655.07	0.325817	0.0607467	5.36354	8.16083e-08	5.67836e-06
SYP	6091.55	-0.366523	0.0683584	-5.36178	8.24059e-08	5.71083e-06
KIF1C	757.56	0.39537	0.0737559	5.36053	8.29801e-08	5.72762e-06
CFAP57	72.5085	-1.08879	0.203195	-5.35833	8.39967e-08	5.77469e-06
CC2D2A	9762.87	-0.445907	0.0833344	-5.35082	8.75572e-08	5.99559e-06
BRD2	6619.89	0.217857	0.0408308	5.3356	9.52269e-08	6.495e-06
TBL1X	1687.67	-0.49743	0.0933733	-5.32733	9.9668e-08	6.77115e-06
NR4A1	318.601	0.947812	0.178083	5.3223	1.02464e-07	6.93379e-06
ARMC9	5415.15	-0.445084	0.083654	-5.32053	1.03464e-07	6.9741e-06
LGALS3	1863.12	1.19524	0.224959	5.31313	1.07757e-07	7.23525e-06
ADAMTS15	126.333	1.17665	0.221676	5.30799	1.10841e-07	7.41343e-06
SPP1	6006.24	0.431245	0.0813028	5.30418	1.1318e-07	7.54066e-06
R3HCC1	1620.88	-0.364914	0.0688274	-5.30188	1.14618e-07	7.60712e-06
CNN3	2892.6	0.430948	0.0813124	5.29991	1.1586e-07	7.6589e-06
JAG1	2170.43	0.431598	0.0814454	5.29924	1.16286e-07	7.6589e-06
SLC13A2	208.533	-0.78401	0.148014	-5.29685	1.17816e-07	7.73019e-06
GYS1	3276.77	-0.356425	0.0673604	-5.29131	1.21445e-07	7.93811e-06
LOC107984884	834.759	0.776638	0.147043	5.28169	1.27996e-07	8.33473e-06
POLR3GL	726.401	-0.358944	0.0681112	-5.26997	1.36446e-07	8.85157e-06
MTCL1	2540.7	-0.305368	0.0580084	-5.2642	1.40797e-07	9.09963e-06
JUN	2267.13	0.331487	0.0634676	5.22293	1.76118e-07	1.13399e-05
ABCG4	1742.6	-0.378503	0.0726064	-5.21308	1.8573e-07	1.19144e-05
SAMD15	363.979	-0.554826	0.106655	-5.20207	1.97081e-07	1.25957e-05
PCDH8	496.546	0.510512	0.0982357	5.1968	2.02745e-07	1.29098e-05
ABHD14A	1586.1	-0.359911	0.069347	-5.19	2.10296e-07	1.33414e-05
METTL7B	22.3948	2.15936	0.416255	5.18758	2.13042e-07	1.3417e-05
TXNRD1	2440.02	0.573308	0.110509	5.18787	2.12714e-07	1.3417e-05
SLC17A7	11753.6	-0.344715	0.0665688	-5.17832	2.23893e-07	1.40491e-05
MTHFD2	676.223	0.718428	0.138785	5.17656	2.26013e-07	1.41307e-05
DBI	1191.84	0.607086	0.117414	5.17047	2.335e-07	1.45461e-05
DPY19L1	2894.56	0.35376	0.068543	5.16115	2.45441e-07	1.5235e-05
C20orf141	80.1217	1.5857	0.307591	5.15522	2.53336e-07	1.56687e-05
LOC107986649	790.743	-0.555257	0.107851	-5.14836	2.6278e-07	1.61948e-05
KCNK10	31.8351	1.75791	0.341573	5.14652	2.65367e-07	1.6296e-05
PTPN13	21324.1	-0.446029	0.086828	-5.13693	2.79262e-07	1.70885e-05
TMEM108	1635.83	-0.356428	0.0694925	-5.12901	2.91266e-07	1.776e-05
CTGF	74.7502	1.98839	0.387827	5.127	2.94395e-07	1.78876e-05
LOC105369358	1178.58	-0.402561	0.0785447	-5.12525	2.97151e-07	1.79917e-05
RTBDN	3591.02	-0.472036	0.0921416	-5.12295	3.00797e-07	1.81488e-05
MYLK	4889.02	-0.347985	0.0680665	-5.11243	3.18047e-07	1.91227e-05
CAMSAP1	8358.83	-0.247259	0.0483812	-5.11063	3.21079e-07	1.9238e-05
PLAT	148.876	1.25376	0.245476	5.10745	3.26542e-07	1.94976e-05
AATF	897.732	0.364889	0.0715749	5.098	3.43254e-07	2.04197e-05
BAALC	1012.37	0.68837	0.135043	5.0974	3.44352e-07	2.04197e-05
CEBPG	442.545	0.470689	0.0926015	5.08295	3.71611e-07	2.19607e-05
RND3	375.202	0.711182	0.139997	5.07997	3.7749e-07	2.22319e-05
DAB1	83.8108	1.17324	0.231021	5.0785	3.80431e-07	2.2329e-05
CEBPB	357.825	0.783002	0.154325	5.07371	3.90125e-07	2.28203e-05
ATP8A2	714.067	-0.471303	0.0931779	-5.05809	4.23467e-07	2.4687e-05
EML1	3817.19	-0.303875	0.0601553	-5.0515	4.38351e-07	2.54686e-05
IDH1	2579.04	0.479163	0.0950489	5.04123	4.62543e-07	2.6784e-05
KIF5C	5389.16	0.434186	0.0863215	5.02986	4.90826e-07	2.83267e-05
TCF7	235.107	0.845761	0.168424	5.0216	5.12415e-07	2.94741e-05
RGS9	2701.96	-0.429046	0.0857038	-5.00614	5.55314e-07	3.18355e-05
NR1D1	2075.48	0.861152	0.172225	5.00016	5.72822e-07	3.27305e-05
ANXA2	216.142	1.06036	0.212462	4.99083	6.01213e-07	3.40456e-05
DAP	475.818	0.70649	0.141563	4.99065	6.01757e-07	3.40456e-05
IER5L	353.805	1.02161	0.204676	4.99136	5.99557e-07	3.40456e-05
CDK2AP2	891.786	0.340079	0.0682241	4.98474	6.20466e-07	3.48755e-05
RGS9BP	578.859	-0.467751	0.0938299	-4.9851	6.19302e-07	3.48755e-05
CNTNAP1	662.161	0.687484	0.137963	4.9831	6.25725e-07	3.50568e-05
RNU6-9	12.0293	3.33442	0.669293	4.98201	6.29278e-07	3.51418e-05
ACVR1	526.954	0.596873	0.119899	4.97814	6.41997e-07	3.57365e-05
ATPIF1	1344.96	-0.386543	0.0776681	-4.97686	6.46255e-07	3.57558e-05
FAM138D	464.876	-0.374004	0.0751591	-4.97617	6.48562e-07	3.57558e-05
KIAA1614	946.239	-0.46088	0.0926103	-4.97655	6.4726e-07	3.57558e-05
ST5	3847.79	0.253207	0.0509817	4.96662	6.81306e-07	3.74414e-05
SGIP1	4540.67	-0.320817	0.0647998	-4.95089	7.38734e-07	4.04686e-05
SND1	4379.26	0.296414	0.0598968	4.94874	7.46938e-07	4.07885e-05
LOC105370004	196.066	1.60663	0.32498	4.94379	7.6618e-07	4.17072e-05
RGL1	929.778	0.487567	0.0987366	4.93806	7.89049e-07	4.28171e-05
MAP2K3	184.957	0.729253	0.147856	4.9322	8.13091e-07	4.39834e-05
ATP2A2	6706.18	0.266083	0.0539975	4.92769	8.32063e-07	4.4869e-05
MFSD11	620.707	-0.374416	0.0760777	-4.9215	8.58853e-07	4.61694e-05
ADAL	534.361	-0.438469	0.0891132	-4.92036	8.6385e-07	4.62938e-05
ESRRB	1199.48	-0.570003	0.115918	-4.91731	8.77436e-07	4.67316e-05
WDR1	5692.9	-0.29759	0.0605181	-4.91736	8.77169e-07	4.67316e-05
WDR31	2496.79	-0.390075	0.0795184	-4.90546	9.32077e-07	4.9489e-05
BTG2	130.094	0.756917	0.154397	4.90242	9.46629e-07	5.01074e-05
CTH	978.564	0.376978	0.076929	4.90033	9.56734e-07	5.04875e-05
PCDH19	322.118	0.679671	0.138872	4.89421	9.86995e-07	5.19256e-05
BAZ1A	564.411	0.440912	0.0901791	4.8893	1.01197e-06	5.30775e-05
CSPG5	1471.29	-0.380552	0.0778809	-4.88633	1.02732e-06	5.37193e-05
RBFOX2	364.31	0.574338	0.117598	4.88389	1.04013e-06	5.42249e-05
GNAT2	3924.54	-0.610618	0.125104	-4.8809	1.05601e-06	5.4751e-05
MMP7	13.7593	5.77407	1.18313	4.88033	1.05909e-06	5.4751e-05
YARS	2904.94	0.258881	0.0530472	4.88021	1.05974e-06	5.4751e-05
MIR124-2HG	3990.48	-0.52843	0.108411	-4.87434	1.09173e-06	5.62354e-05
PIR-FIGF	396.277	0.528884	0.108694	4.86579	1.13999e-06	5.85464e-05
ADD1	9945.44	-0.280484	0.0577015	-4.86094	1.1683e-06	5.9807e-05
HSPA6	370.829	1.60506	0.330231	4.8604	1.17146e-06	5.9807e-05
FNDC3A	3144.65	0.276291	0.0569282	4.85332	1.21409e-06	6.18007e-05
FAM138C	498.388	-0.41771	0.0860947	-4.85174	1.22382e-06	6.21123e-05
TUBA1A	15068.7	0.478702	0.0988039	4.84497	1.26631e-06	6.40806e-05
GPATCH1	666.365	-0.348669	0.0722419	-4.82641	1.3902e-06	7.01439e-05
MYL6	12977.6	-0.315743	0.0654994	-4.82055	1.43165e-06	7.16072e-05
SCP2	2353.12	-0.258915	0.0537086	-4.82075	1.43022e-06	7.16072e-05
SLC23A2	3633.32	-0.379581	0.0787241	-4.82167	1.42362e-06	7.16072e-05
BAG1	2787.13	-0.308706	0.0640593	-4.81907	1.44229e-06	7.19312e-05
SEL1L	1324	0.313858	0.0652348	4.81121	1.5002e-06	7.46038e-05
SHC1	855.493	0.411494	0.0855821	4.80818	1.52314e-06	7.55268e-05
SLC25A4	2662.07	-0.295077	0.0614467	-4.80216	1.56962e-06	7.76083e-05
COTL1	1065.31	-0.49934	0.103998	-4.80144	1.57532e-06	7.76676e-05
IDI1	2050.63	0.369714	0.0771179	4.79414	1.63373e-06	8.03178e-05
PDIA3	2413.42	0.263806	0.0550612	4.79114	1.65839e-06	8.10684e-05
PPM1N	607.845	-0.449759	0.0938668	-4.79146	1.65575e-06	8.10684e-05
MMP10	23.2783	4.12581	0.861446	4.78941	1.67275e-06	8.15396e-05
ISLR2	218.35	0.971148	0.203043	4.78297	1.72722e-06	8.39577e-05
DTNBP1	1085.36	-0.341202	0.0713947	-4.77909	1.7609e-06	8.5354e-05
CPEB4	1353.35	0.31885	0.0667871	4.77412	1.80491e-06	8.72423e-05
FOSB	25.7468	2.50278	0.524396	4.77269	1.81784e-06	8.76217e-05
LOC101929532	48.8477	-1.09701	0.230233	-4.76478	1.89058e-06	9.08744e-05
FAM138B	757.246	-0.356667	0.0749579	-4.75823	1.95302e-06	9.3615e-05
LOC100505942	129.169	-0.675803	0.14209	-4.75617	1.97305e-06	9.43126e-05
FAM200B	526.317	0.381615	0.0803172	4.75135	2.02068e-06	9.60574e-05
RGS20	465.921	-0.505232	0.106325	-4.75176	2.01651e-06	9.60574e-05
PTPRU	4936.67	-0.434261	0.0916484	-4.73834	2.15477e-06	0.00010215
ITGB1	2260.26	0.341444	0.0721794	4.73049	2.23981e-06	0.000105891
MATK	1872.37	-0.390782	0.0826723	-4.72687	2.28003e-06	0.000107498
LAMB1	711.435	0.765039	0.161904	4.72526	2.29823e-06	0.000108061
CDK5R2	1002.45	-0.351584	0.0744194	-4.72436	2.30847e-06	0.000108247
HR	4043.34	-0.477313	0.10107	-4.72258	2.32866e-06	0.000108898
EGR3	16.1385	2.55214	0.540692	4.72014	2.35682e-06	0.000109917
PRCD	2440.96	-0.536684	0.113728	-4.71904	2.36965e-06	0.000110217
ADGRG1	330.925	0.786013	0.167166	4.70198	2.57651e-06	0.000119517
VASH1	7890.73	-0.281317	0.059887	-4.69748	2.63397e-06	0.000121855
CA4	374.017	-0.387312	0.0826108	-4.68839	2.75358e-06	0.000127048
SLC6A6	24624.8	-0.422305	0.0901474	-4.6846	2.80506e-06	0.000129078
TNC	1247.13	1.06256	0.227107	4.67865	2.88763e-06	0.000132524
LMCD1	391.816	0.625635	0.133898	4.67248	2.97583e-06	0.00013621
DNM1	4573.2	-0.275775	0.0590485	-4.67031	3.00748e-06	0.000137294
LOC105371730	217.984	-0.536426	0.115066	-4.66189	3.13324e-06	0.000142658
KIAA1456	782.519	-0.393214	0.0846079	-4.64749	3.35999e-06	0.000152579
GCLM	277.355	0.629996	0.135654	4.64416	3.4147e-06	0.000154304
PSRC1	848.402	-0.347612	0.0748504	-4.64409	3.41587e-06	0.000154304
IQCG	302.597	-0.529621	0.114374	-4.63059	3.64623e-06	0.00016428
GPC1	679.3	0.490194	0.10591	4.62841	3.68488e-06	0.000165589
TP53INP2	657.364	-0.513402	0.110965	-4.62668	3.71567e-06	0.000166539
GATB	1045.73	-0.418098	0.0904451	-4.62267	3.78829e-06	0.000169354
LOC653513	844.169	-0.511399	0.110773	-4.61666	3.89968e-06	0.000173884
WDR62	985.034	-0.352181	0.0763146	-4.61486	3.93359e-06	0.000174943
HEG1	6219	-0.392973	0.0851736	-4.61379	3.95393e-06	0.000175396
WLS	826.642	-0.659006	0.142897	-4.61174	3.9931e-06	0.000176679
FNBP1	691.887	0.288633	0.0626366	4.60805	4.06454e-06	0.00017938
C11orf98	1109.38	-0.278772	0.0605223	-4.60611	4.10279e-06	0.000180505
MSI1	2789.45	-0.332915	0.0722834	-4.60569	4.11094e-06	0.000180505
MED12L	286.48	0.629182	0.136696	4.60279	4.1687e-06	0.000182576
B2M	955.418	0.571721	0.124407	4.59559	4.31532e-06	0.000188278
PAQR4	1247.73	-0.407677	0.0887155	-4.59533	4.32071e-06	0.000188278
USP2	1319.74	-0.394867	0.085939	-4.59473	4.33307e-06	0.000188341
CD63	10095.9	0.299956	0.0653109	4.59273	4.37477e-06	0.000189676
SYNM	1365.95	0.436091	0.0950466	4.58818	4.4713e-06	0.000193375
NBEA	7963.75	-0.304091	0.066324	-4.58493	4.54133e-06	0.000195646
TUBA1B	10852	0.310749	0.0677796	4.5847	4.54648e-06	0.000195646
LAMA1	457.238	0.623925	0.136147	4.58274	4.5892e-06	0.000196993
ARHGDIA	1241.71	0.388107	0.0847025	4.582	4.6054e-06	0.000197198
CD200	482.579	0.518948	0.11328	4.58112	4.62497e-06	0.000197546
SHISA5	909.146	0.611559	0.133698	4.57417	4.78112e-06	0.000203711
CD68	58.9257	1.74011	0.38078	4.56985	4.88085e-06	0.000207448
PFKM	5780.19	-0.243365	0.0533088	-4.5652	4.99017e-06	0.000211573
FAM161A	3143.72	-0.362441	0.0794167	-4.56379	5.02376e-06	0.000212475
WRB	2185.25	-0.295045	0.0646819	-4.56147	5.07962e-06	0.000214313
DHCR7	854.817	0.425679	0.0934066	4.55726	5.18242e-06	0.000218028
TMEM39A	651.407	0.360782	0.0791737	4.55684	5.19295e-06	0.000218028
KLF11	149.859	0.573106	0.126028	4.54745	5.42991e-06	0.000227424
TPST1	164.073	0.619144	0.136314	4.54205	5.57088e-06	0.000232763
LMLN	982.1	-0.364883	0.0803652	-4.54031	5.61707e-06	0.000234126
LHFPL3	416.115	-0.481085	0.106038	-4.53692	5.70826e-06	0.000236783
LOC101928371	225.398	0.783695	0.172737	4.53694	5.70764e-06	0.000236783
NDUFV1	3590.27	-0.210667	0.0464488	-4.53547	5.74764e-06	0.000237845
DRP2	43.5353	1.08457	0.239192	4.53431	5.77928e-06	0.000238582
HIVEP1	700.215	0.397702	0.0877665	4.53136	5.86046e-06	0.000241356
RSPH1	174.121	-0.596581	0.131674	-4.53076	5.87729e-06	0.000241473
CUEDC1	4376.4	-0.211863	0.046805	-4.5265	5.99683e-06	0.000245718
LOC105370456	11.0962	-4.4142	0.975284	-4.52607	6.0091e-06	0.000245718
TBC1D2B	664.728	0.316224	0.0698946	4.5243	6.05959e-06	0.000247197
HMP19	463.913	0.692035	0.153025	4.52236	6.1155e-06	0.000248889
SERTAD1	122.733	0.795972	0.176317	4.51444	6.34832e-06	0.000257757
BICDL1	2649.76	0.239453	0.0530652	4.51243	6.40902e-06	0.000259611
LOC105372281	360.577	-0.463777	0.102893	-4.50736	6.56399e-06	0.000265265
SPRY4	44.1191	1.28151	0.284422	4.50569	6.61584e-06	0.000266736
TMEM214	785.167	0.285257	0.0634038	4.49906	6.82541e-06	0.000274544
PSAT1	410.361	0.698581	0.155437	4.49431	6.97956e-06	0.000280091
COL4A1	597.396	0.567934	0.126513	4.48914	7.15128e-06	0.000286317
ARFRP1	788.949	-0.297696	0.066379	-4.48479	7.29841e-06	0.000291531
B4GALT1	898.137	0.434641	0.0970207	4.47988	7.46855e-06	0.000296952
TRNA	40.4917	1.2619	0.281657	4.48026	7.45505e-06	0.000296952
FAM149A	1493.53	-0.252551	0.0564795	-4.47154	7.76569e-06	0.000308057
SULT1C4	341.161	0.678762	0.15182	4.47085	7.791e-06	0.000308352
FAM124A	1038.2	0.448032	0.10023	4.47002	7.82134e-06	0.000308844
LOC102724428	281.053	0.731556	0.163842	4.46501	8.00637e-06	0.000315429
SLC12A4	528.174	0.492531	0.11041	4.46093	8.16053e-06	0.00032077
PBLD	92.5436	-0.774138	0.173645	-4.45816	8.26678e-06	0.000324208
DDX39A	446.877	0.426583	0.0957418	4.45556	8.36754e-06	0.000327415
IGF2BP3	790.874	0.559883	0.125684	4.45468	8.40168e-06	0.000328008
TOMM34	605.696	0.32595	0.0732023	4.45273	8.4787e-06	0.000330267
TRNE	1248.26	-0.283598	0.063816	-4.444	8.83006e-06	0.000343179
WWTR1	360.047	0.697294	0.157517	4.4268	9.56427e-06	0.000370879
FRMPD1	6725.29	-0.316597	0.0715827	-4.42281	9.7424e-06	0.000376096
TMEM215	301.53	0.599744	0.135596	4.42301	9.73346e-06	0.000376096
IL13RA2	33.904	3.83024	0.86644	4.42067	9.83963e-06	0.000379001
PAPD5	925.37	0.309816	0.0701591	4.41591	1.00588e-05	0.00038658
IRS2	1857.36	0.460056	0.104339	4.40923	1.03737e-05	0.000397796
MADD	5835.72	-0.212241	0.0481506	-4.40785	1.044e-05	0.000399453
ADGRL2	3252.08	0.268738	0.0610039	4.40526	1.05658e-05	0.000402479
PTPRK	998.061	0.279868	0.063524	4.4057	1.05445e-05	0.000402479
RABL3	1419.99	-0.459582	0.104502	-4.39782	1.09342e-05	0.000415595
ADORA2B	325.852	0.474112	0.107969	4.39118	1.12738e-05	0.000426622
COLGALT2	721.259	0.554968	0.12638	4.39126	1.12696e-05	0.000426622
JHDM1D-AS1	890.255	-0.420149	0.0957815	-4.38653	1.15172e-05	0.000434456
LOC105375213	132.348	-0.971749	0.221543	-4.38627	1.15311e-05	0.000434456
ZNF503	412.808	0.538938	0.12299	4.38198	1.17605e-05	0.000442135
DYM	1851.4	0.269231	0.0614562	4.38086	1.18209e-05	0.000443439
TJP2	3749.76	-0.281798	0.0643982	-4.37586	1.20955e-05	0.000451773
ZMYND19	773.685	-0.474892	0.108522	-4.37598	1.2089e-05	0.000451773
TNFRSF10B	1123.71	0.538599	0.123105	4.37511	1.21371e-05	0.000452351
NSF	7695.05	-0.226658	0.0518415	-4.37214	1.23033e-05	0.000457556
ASPH	5616.87	-0.243772	0.0557653	-4.3714	1.23454e-05	0.000458134
AP1S2	2453.88	0.316718	0.072466	4.37057	1.23925e-05	0.000458893
LOC105377945	433.686	0.506102	0.115832	4.36929	1.24652e-05	0.000459614
NXPH4	1087.32	-0.594065	0.135953	-4.36963	1.24457e-05	0.000459614
CDR2	1250.94	-0.350172	0.0801747	-4.36761	1.25612e-05	0.000462166
ELOVL4	4318.48	-0.286482	0.0657335	-4.35824	1.31111e-05	0.00048035
YES1	884.746	0.261249	0.0599411	4.35844	1.30994e-05	0.00048035
TKT	4172.26	0.413024	0.094959	4.3495	1.3645e-05	0.000498853
TMEM189	245.869	0.568959	0.130843	4.34841	1.37125e-05	0.000500261
TEX264	800.567	-0.295714	0.0681319	-4.34032	1.42277e-05	0.000517961
HSPA9	5678.96	0.24159	0.0556948	4.33775	1.43949e-05	0.00052075
OSCP1	478.286	-0.43624	0.100554	-4.33837	1.43546e-05	0.00052075
SERF1A	384.604	-0.470493	0.108462	-4.33786	1.43878e-05	0.00052075
ZEB2	1136.75	0.430108	0.0992119	4.33525	1.45594e-05	0.000525602
BBOF1	273.111	-0.456606	0.1056	-4.32393	1.53275e-05	0.000552173
IFT140	1780.69	-0.235167	0.0544519	-4.31881	1.5687e-05	0.000563263
MFGE8	3331.69	-0.219432	0.0508107	-4.31862	1.57006e-05	0.000563263
SYNJ2	91.4376	1.13931	0.263968	4.3161	1.58812e-05	0.00056856
LAPTM4B	10061.9	-0.270123	0.0625944	-4.31544	1.59282e-05	0.000569061
HCCS	384.173	-0.403739	0.0936756	-4.30997	1.63279e-05	0.000582138
SARS	4880.7	0.218834	0.0508048	4.30735	1.65222e-05	0.000587851
EPC1	1964.08	0.246656	0.0575202	4.28816	1.80156e-05	0.000639664
GUCA1B	20059.5	-0.302601	0.0706138	-4.28531	1.82489e-05	0.000646616
BBS5	1265.4	-0.336582	0.0786768	-4.27804	1.88546e-05	0.000666711
PRPH2	45900.5	-0.361168	0.0844498	-4.27672	1.89668e-05	0.000668743
SNTA1	669.522	-0.413383	0.096665	-4.27645	1.89896e-05	0.000668743
PINK1-AS	2363.99	-0.254337	0.0594898	-4.2753	1.90876e-05	0.000670827
RGR	559.001	-0.970226	0.227062	-4.27296	1.92899e-05	0.000676557
AFF3	192.612	0.598806	0.140193	4.2713	1.94336e-05	0.000680215
STXBP5-AS1	68.3925	0.922314	0.216008	4.26982	1.95634e-05	0.000683372
PROM1	17452.7	-0.241774	0.056749	-4.26041	2.04054e-05	0.000711343
TUBA4A	3199	-0.355906	0.083577	-4.25842	2.05875e-05	0.000716247
KIAA0556	1936.96	-0.321869	0.0757159	-4.25101	2.12813e-05	0.000737411
TMTC1	135.72	0.770036	0.181123	4.25145	2.12392e-05	0.000737411
SLCO5A1	177.734	0.614988	0.14469	4.25039	2.13401e-05	0.000737965
NR2E3	3162.65	-0.535198	0.125964	-4.24883	2.1489e-05	0.000741627
PLCH2	8549.38	-0.289367	0.0681291	-4.24733	2.16334e-05	0.000745121
SEPT4-AS1	493.481	-0.358141	0.0844391	-4.24141	2.22116e-05	0.000763512
FAM107A	1435.09	-0.354604	0.0836868	-4.23728	2.26246e-05	0.000776162
KCNG2	130.92	-0.67793	0.160038	-4.23607	2.27469e-05	0.000778811
UBXN11	986.886	-0.267138	0.063088	-4.23437	2.29189e-05	0.000783147
GARS	3349.67	0.302119	0.0713807	4.23251	2.31099e-05	0.000788112
GFRA1	95.1827	1.13186	0.267486	4.23149	2.32153e-05	0.000790145
AGAP2	282.251	0.586517	0.139069	4.21747	2.47059e-05	0.000839223
WIF1	8358.69	-0.465244	0.110355	-4.21587	2.48815e-05	0.000843526
C1S	278.806	0.618011	0.146711	4.21243	2.52636e-05	0.000851615
CCNY	1480.72	-0.324895	0.0771294	-4.21234	2.52743e-05	0.000851615
PDE3A	180.347	0.659073	0.156477	4.21195	2.53175e-05	0.000851615
PLA2G5	262.098	-0.657636	0.156136	-4.21195	2.53174e-05	0.000851615
IFT22	862.369	-0.381009	0.0904984	-4.21011	2.55244e-05	0.000856905
KCNC2	126.832	0.834357	0.198208	4.20951	2.55925e-05	0.000857523
HBEGF	53.2425	1.3983	0.332229	4.20886	2.56667e-05	0.000858343
CRB1	4811.15	-0.259027	0.0616424	-4.2021	2.64456e-05	0.000882679
FAM89A	258.498	-0.413923	0.0986205	-4.19713	2.70324e-05	0.000900525
RPS6KA3	1135.87	0.347901	0.0829892	4.19212	2.76357e-05	0.000918846
POLE4	342.555	-0.468427	0.111758	-4.19143	2.77196e-05	0.000919866
ABR	2780.89	0.333476	0.0796807	4.18516	2.84967e-05	0.000943837
DOCK6	399.315	0.614477	0.14687	4.18381	2.8667e-05	0.000947658
NAB2	968.359	0.324228	0.0776047	4.17794	2.94158e-05	0.000970552
LOC107986450	37.0595	-1.17531	0.281475	-4.17554	2.97281e-05	0.000978984
C4A	1877.44	1.18139	0.283039	4.17397	2.99343e-05	0.000983896
TENM4	524.393	0.568974	0.136393	4.17157	3.02507e-05	0.000992407
CAPZB	3044.23	-0.2383	0.0572257	-4.16421	3.12429e-05	0.00102196
LOC107984117	296.722	-0.446449	0.107216	-4.16401	3.127e-05	0.00102196
DDR2	325.039	0.656708	0.158022	4.15579	3.24166e-05	0.00105743
SNTB2	2410.34	-0.415716	0.100084	-4.15365	3.27211e-05	0.00106535
ERBIN	1685.78	0.270436	0.0651388	4.15169	3.30029e-05	0.0010725
NIPAL3	2585.64	-0.275102	0.0662822	-4.15047	3.31797e-05	0.0010742
SH3PXD2B	177.224	0.683185	0.164595	4.15071	3.31444e-05	0.0010742
ELMO2	1330.43	0.229301	0.0552681	4.14888	3.34111e-05	0.00107967
LRRC14	845.525	-0.310703	0.0748966	-4.14843	3.34763e-05	0.00107975
HRK	86.2231	0.72428	0.174993	4.13891	3.48963e-05	0.00112345
C4B	1143.01	1.15559	0.279536	4.13397	3.5655e-05	0.00114574
MDGA2	112.949	0.69521	0.168212	4.13294	3.58154e-05	0.00114663
TNKS1BP1	1139.19	0.260982	0.0631455	4.13303	3.58011e-05	0.00114663
SLC4A7	8046.07	-0.35648	0.0862625	-4.1325	3.58833e-05	0.00114667
CAPN5	269.709	0.526842	0.127532	4.13106	3.61098e-05	0.00115178
CAP2	223.529	0.532169	0.128862	4.12977	3.63125e-05	0.00115611
KBTBD11	671.918	-0.371545	0.089996	-4.12846	3.65199e-05	0.00116057
ARF4	1631.5	0.444214	0.107616	4.12775	3.66324e-05	0.001162
ZNF823	128.302	0.588203	0.142572	4.12566	3.69665e-05	0.00117045
ATHL1	157.599	0.759259	0.184078	4.12467	3.71271e-05	0.00117332
CBARP	272.913	0.542679	0.131582	4.12426	3.71934e-05	0.00117332
DMGDH	88.0598	0.752608	0.182576	4.12216	3.75339e-05	0.00118191
PTH2R	291.653	-0.631064	0.153229	-4.11843	3.81464e-05	0.00119901
PDE6D	1157.57	-0.270031	0.065622	-4.11495	3.87257e-05	0.001215
HSPB1	313.18	0.71452	0.173751	4.11232	3.91694e-05	0.00122669
TPPP3	131.351	-0.762241	0.1855	-4.10913	3.97159e-05	0.00124155
CFB	27.0659	2.04581	0.498084	4.10736	4.00203e-05	0.00124881
HIVEP3	282.452	0.436971	0.106448	4.10504	4.04251e-05	0.00125916
PPIB	1483.19	0.296039	0.0721939	4.10062	4.12053e-05	0.00128115
FNIP1	959.18	0.293001	0.071498	4.09804	4.16665e-05	0.00129316
PTPRZ1	2153.47	0.519468	0.126896	4.09366	4.24615e-05	0.00131547
AMOTL1	448.123	0.481761	0.117723	4.09234	4.27039e-05	0.00132061
LRIT3	1064.18	-0.420772	0.102849	-4.09116	4.29229e-05	0.001325
LBHD1	819.511	-0.473227	0.115748	-4.08842	4.34323e-05	0.00133833
RHBDL3	1689.9	-0.24463	0.0598419	-4.08793	4.3523e-05	0.00133874
RPGRIP1	2105.34	-0.44648	0.109255	-4.08659	4.37757e-05	0.00134412
CCL2	33.5194	1.65854	0.405977	4.08532	4.4017e-05	0.00134673
CYTH1	2304.74	-0.235302	0.0575962	-4.08536	4.40081e-05	0.00134673
LOC107986251	305.189	-0.471122	0.115396	-4.08264	4.45271e-05	0.00135993
TMEM87B	184.038	0.565573	0.138762	4.07585	4.58471e-05	0.00139777
ANOS1	784.086	0.417086	0.10237	4.07429	4.61545e-05	0.00140466
LTBP2	490.163	0.583433	0.14322	4.07368	4.62752e-05	0.0014056
SPPL2B	1158.08	-0.256876	0.0630631	-4.07332	4.63483e-05	0.0014056
ELOVL5	592.14	0.390181	0.0958579	4.07041	4.69301e-05	0.00141873
LOC105371224	342.727	-0.401638	0.0986745	-4.07033	4.69457e-05	0.00141873
CHD1	2767.08	0.23322	0.0573102	4.06943	4.71287e-05	0.00142177
TLDC1	506.833	-0.35139	0.0863619	-4.06881	4.72531e-05	0.00142303
RBP1	1647.49	0.519989	0.127828	4.06788	4.7443e-05	0.00142627
GPR39	79.1594	1.35586	0.333345	4.06742	4.75359e-05	0.00142657
CLIC1	2994.04	0.450022	0.110733	4.06401	4.82376e-05	0.00144512
GTPBP2	1155.01	0.288536	0.0710641	4.06023	4.90254e-05	0.00146579
LOC107985031	45.1224	-1.00337	0.247143	-4.05988	4.90975e-05	0.00146579
SERPING1	555.617	0.618901	0.152521	4.05781	4.95352e-05	0.0014763
KLHL5	425.377	0.566155	0.139609	4.05529	5.00731e-05	0.00148976
NOP56	1660.3	0.234469	0.0579206	4.04811	5.16338e-05	0.00153355
ETV6	121.511	0.638942	0.157881	4.04698	5.18831e-05	0.00153831
FAT3	254.467	0.647785	0.160109	4.0459	5.21234e-05	0.00154278
CHGB	1581.94	-0.296663	0.0733953	-4.04199	5.29996e-05	0.00156335
LMNA	1392.62	0.285494	0.0706305	4.04207	5.2981e-05	0.00156335
SNX22	1913.2	0.290091	0.071855	4.03718	5.40977e-05	0.00159302
GLB1L2	2005.16	-0.42855	0.106181	-4.03605	5.43596e-05	0.001598
PPP1R15B	1171.28	0.340319	0.0843568	4.03428	5.47694e-05	0.00160732
PCSK1N	1040.18	-0.325441	0.0806862	-4.03342	5.49717e-05	0.00161051
LOC107986615	100.302	-0.621985	0.154357	-4.02954	5.5887e-05	0.00163455
LIMCH1	2704.2	0.203008	0.0504544	4.0236	5.73163e-05	0.00167352
CASP7	177.604	0.6341	0.157671	4.02168	5.77857e-05	0.00168437
PRSS35	1482.62	-0.517226	0.128636	-4.02084	5.79916e-05	0.00168753
C11orf49	1344.93	-0.26746	0.0665758	-4.01738	5.88496e-05	0.00170674
PAFAH2	388.337	-0.415623	0.103455	-4.01743	5.88353e-05	0.00170674
FDFT1	2027.79	0.371687	0.0925651	4.01541	5.93419e-05	0.00171712
VPS37C	534.276	-0.373272	0.0929658	-4.01516	5.94067e-05	0.00171712
LIPG	743.324	0.422208	0.105182	4.01407	5.9681e-05	0.00172217
ARL4D	885.772	-0.305859	0.0762137	-4.01318	5.99066e-05	0.00172579
HMOX1	347.839	1.80792	0.450592	4.01232	6.01247e-05	0.00172919
CREG1	1633.33	-0.369722	0.0921719	-4.01122	6.04054e-05	0.00172979
LCLAT1	166.426	0.543712	0.135553	4.01106	6.04464e-05	0.00172979
TAPT1	5408.87	-0.384827	0.0959393	-4.01115	6.04228e-05	0.00172979
CRELD1	982.787	0.35508	0.088535	4.01062	6.056e-05	0.00173017
RGS16	257.894	0.599704	0.149588	4.00904	6.09657e-05	0.00173888
EPHA2	912.356	0.409599	0.102234	4.00647	6.1633e-05	0.00175328
NDRG2	1604.22	-0.212812	0.0531191	-4.00631	6.16737e-05	0.00175328
DCST1	218.289	-0.605947	0.151353	-4.00353	6.24047e-05	0.00177114
LOC105370854	612.989	-0.509243	0.127329	-3.99944	6.34929e-05	0.00179907
NAV2	1146.26	0.457192	0.114367	3.99759	6.39906e-05	0.0018102
ARAP3	244.493	0.713368	0.178522	3.99597	6.44303e-05	0.00181966
CANX	15175.2	0.244862	0.0613061	3.99409	6.49421e-05	0.00183111
PTPRN	4016.53	-0.240919	0.0603636	-3.99113	6.57582e-05	0.0018511
LAPTM4A	1780.37	0.309443	0.0775693	3.98924	6.62854e-05	0.0018629
CHN1	1311.45	0.270807	0.0678992	3.98836	6.65306e-05	0.00186625
LOC107985401	25.2205	1.52728	0.382965	3.98804	6.66211e-05	0.00186625
ZFAND5	947.576	0.307214	0.0770512	3.98714	6.68746e-05	0.00187032
APITD1	391.728	-0.455067	0.114319	-3.98068	6.8719e-05	0.0019157
GPR62	235.728	-0.578323	0.145271	-3.98101	6.86233e-05	0.0019157
SGK1	1741.8	0.377366	0.0949324	3.9751	7.035e-05	0.001958
CLCN6	1694.99	0.296428	0.0745795	3.97466	7.0479e-05	0.00195843
DERL3	56.2477	1.28263	0.322942	3.97169	7.13631e-05	0.00197981
HSPA13	1672.4	0.235996	0.0595033	3.96611	7.3056e-05	0.00201753
MREG	2032.22	-0.24056	0.0606523	-3.96622	7.30215e-05	0.00201753
SNAP91	5033.83	-0.298985	0.0753861	-3.96605	7.30734e-05	0.00201753
LEMD1	111.784	0.830818	0.209507	3.96559	7.32161e-05	0.00201824
ZMYND10	189.303	-0.572087	0.144298	-3.96462	7.35116e-05	0.00202315
ANP32A	3142.27	-0.26209	0.0661352	-3.96294	7.40336e-05	0.00203104
RHOT2	3306.86	-0.262522	0.0662413	-3.96312	7.39754e-05	0.00203104
PIGS	1219.75	-0.29645	0.0748356	-3.96136	7.45256e-05	0.00204129
ECHDC2	1442.44	-0.347139	0.0876511	-3.96046	7.48044e-05	0.00204568
LRRC8A	1128.92	0.309115	0.0780842	3.95874	7.5345e-05	0.00205486
SERPINH1	650.761	0.554432	0.140056	3.95864	7.53783e-05	0.00205486
CLU	22702	0.315396	0.0796928	3.95765	7.56903e-05	0.00206011
CEP170	1354.49	0.242296	0.0612683	3.95467	7.66414e-05	0.00208271
LOC642852	1694.21	-0.293257	0.0741671	-3.95401	7.68522e-05	0.00208516
CYP21A2	17.8634	1.49267	0.377604	3.953	7.71768e-05	0.00209068
MYO3B	3128.84	-0.374562	0.0948187	-3.9503	7.80538e-05	0.0021066
PRDX2	3980.97	-0.244099	0.0617947	-3.95016	7.81e-05	0.0021066
RHOC	1429.02	0.359241	0.0909457	3.95006	7.81308e-05	0.0021066
OXLD1	654.628	-0.318161	0.080627	-3.94608	7.94412e-05	0.00213859
MGAT4B	1993.29	0.258781	0.0655978	3.94496	7.98129e-05	0.00214525
MYH10	5267.71	-0.199499	0.0505805	-3.9442	8.00674e-05	0.00214875
EXT1	1102.93	0.309088	0.0783894	3.94298	8.0475e-05	0.00215299
PROS1	1244.03	0.400172	0.101482	3.94327	8.03785e-05	0.00215299
UCKL1	2802.21	-0.324274	0.0823002	-3.94014	8.14346e-05	0.00217529
CCDC65	136.55	-0.624747	0.158592	-3.93934	8.17051e-05	0.00217914
LOC105374031	452.383	-0.495221	0.125764	-3.93771	8.22632e-05	0.00219064
TTC28	818.809	0.324572	0.0824539	3.9364	8.27126e-05	0.00219921
SAG	18128.3	-0.941705	0.239644	-3.9296	8.50881e-05	0.00225542
SLC25A21-AS1	359.43	-0.389132	0.0990187	-3.92988	8.49875e-05	0.00225542
CREBRF	675.371	0.438568	0.111693	3.92656	8.61697e-05	0.00228059
OPN1MW2	4107.91	-0.49368	0.125793	-3.92456	8.68896e-05	0.00229262
PXDC1	220.031	0.617749	0.157406	3.92456	8.689e-05	0.00229262
RHOU	347.383	0.534843	0.136324	3.92332	8.73353e-05	0.00230085
PAX6	2623.23	0.388479	0.0990397	3.92246	8.76495e-05	0.00230561
ARID5B	245.53	0.532454	0.135772	3.92167	8.7939e-05	0.00230818
ZSWIM5	937.704	-0.294131	0.0750055	-3.92146	8.80147e-05	0.00230818
OPN1MW3	3940.78	-0.503244	0.128366	-3.92039	8.84045e-05	0.00231488
MLYCD	370.528	-0.343956	0.0878247	-3.9164	8.98823e-05	0.00234736
NEAT1	3923.98	0.654425	0.167103	3.9163	8.99169e-05	0.00234736
OSBP	1275.32	0.219132	0.0559596	3.9159	9.00691e-05	0.00234778
TRIM37	3497.53	-0.241396	0.0616623	-3.9148	9.04774e-05	0.00235487
B4GALNT4	2206.58	0.380457	0.0972689	3.91139	9.17648e-05	0.00237856
DOCK1	480.818	0.411727	0.10526	3.91154	9.17101e-05	0.00237856
NME1	722.9	-0.405485	0.10367	-3.9113	9.18013e-05	0.00237856
LOC105370807	36.5448	1.01108	0.258568	3.91031	9.21789e-05	0.00238477
CLIP1	1509.44	0.266827	0.0682653	3.90867	9.28045e-05	0.00239736
CASQ1	59.5301	-0.831854	0.21288	-3.90762	9.32113e-05	0.00240427
DPF3	1119.01	-0.379754	0.0972271	-3.90584	9.38973e-05	0.00241835
CHST11	45.9047	1.13299	0.29027	3.90324	9.49128e-05	0.00244086
FTL	6732.41	0.323441	0.0829489	3.89928	9.64773e-05	0.0024774
GALNT15	167.604	0.653725	0.167749	3.89705	9.73718e-05	0.00249665
CITED2	3022.12	-0.366151	0.0939843	-3.89587	9.78455e-05	0.00250508
SPATA13	448.462	0.488408	0.125443	3.89347	9.8821e-05	0.0025263
GOLGA5	1373.35	0.271737	0.0699476	3.88487	0.000102386	0.00261357
SNHG1	1121.49	0.34656	0.0892233	3.88419	0.000102673	0.00261701
PALLD	1142.85	0.343506	0.0884643	3.88299	0.000103181	0.0026261
FADS2	2421.17	0.273433	0.0704314	3.88226	0.000103491	0.00263011
USP46	147.383	0.537631	0.138507	3.88161	0.000103766	0.00263322
KLHL15	545.999	0.381125	0.0982093	3.88074	0.00010414	0.00263883
RXRG	2707.21	-0.431206	0.111165	-3.87898	0.000104895	0.00265405
AKAP1	1850.49	-0.24908	0.064236	-3.87758	0.000105503	0.00266553
GFPT1	1261.81	0.360346	0.092979	3.87556	0.000106379	0.00268374
ARHGAP1	736.287	0.516845	0.133413	3.87403	0.00010705	0.00269673
CHRNA7	36.2631	0.993008	0.25639	3.87303	0.000107491	0.00270389
VPS36	1488.13	-0.378309	0.0976953	-3.87233	0.000107798	0.00270765
CDCA3	10947.4	-0.294325	0.0760924	-3.86799	0.000109735	0.0027483
PTMS	10822.7	-0.252351	0.0652393	-3.86809	0.000109691	0.0027483
GAREM1	366.508	0.396462	0.102543	3.86629	0.000110504	0.00276355
C20orf187	45.3122	-1.11305	0.287996	-3.86483	0.000111169	0.00277616
CARS	1295.08	0.323136	0.0836584	3.86256	0.000112203	0.00279795
TSPYL2	891.303	0.349749	0.0906365	3.85881	0.000113941	0.00283718
GRASP	47.9608	0.953707	0.247209	3.85789	0.000114371	0.00284378
44994	1174.85	-0.265698	0.0688845	-3.85715	0.000114715	0.00284823
SYNGAP1	1022.86	0.301089	0.0780723	3.85655	0.000115	0.00285122
DNAJC5	8641.42	-0.250494	0.0650308	-3.85194	0.000117187	0.00290127
DHRS11	1026.72	-0.345313	0.0897065	-3.84937	0.000118423	0.00292767
HDAC1	990.998	-0.274875	0.0714179	-3.84883	0.000118684	0.00292991
VCL	1386.35	0.362656	0.0943276	3.84464	0.000120728	0.00297612
LARP6	522.454	0.370402	0.096406	3.84211	0.000121982	0.00300273
ELL2	154.439	0.598248	0.155824	3.83926	0.000123408	0.00303351
KCNH6	2204.3	-0.294024	0.0766138	-3.83774	0.000124172	0.00304797
LRRC3B	138.464	0.879594	0.229506	3.83255	0.00012682	0.00310853
FHOD3	3889.9	-0.284606	0.0742749	-3.83179	0.000127217	0.00311383
SQLE	1061.71	0.365696	0.0954475	3.83138	0.000127424	0.00311449
PLEKHG1	395.57	0.50657	0.132259	3.83014	0.000128072	0.0031259
CP	3893.64	1.02106	0.266634	3.82944	0.000128437	0.00313039
LRFN2	959.787	-0.450054	0.117539	-3.82897	0.000128682	0.00313193
HAS2	36.1998	1.89038	0.493816	3.8281	0.000129136	0.00313854
MMP1	17.0374	5.21943	1.36377	3.8272	0.000129608	0.00314559
IMPDH1	7367.11	-0.237196	0.0620017	-3.82564	0.000130434	0.00315796
PLD4	74.5262	-0.991158	0.259113	-3.8252	0.000130667	0.00315796
SLC7A11	306.498	0.701032	0.18326	3.82534	0.00013059	0.00315796
RPRM	29.3037	1.03252	0.270091	3.82288	0.000131902	0.00318337
ADRA2C	341.407	-0.580105	0.151779	-3.82204	0.000132354	0.00318537
TUBB4B	26579.5	-0.355158	0.0929176	-3.82229	0.000132219	0.00318537
ALKBH7	1476.72	-0.225359	0.0590257	-3.81798	0.000134549	0.00323368
DHX16	2228.08	-0.265608	0.0696135	-3.81546	0.00013593	0.00326083
PTGR2	486.968	-0.390741	0.102416	-3.81523	0.000136057	0.00326083
BIN1	3935.71	-0.199862	0.0524282	-3.81211	0.000137786	0.0032977
GRSF1	1858.83	-0.253996	0.0666406	-3.81143	0.000138166	0.00330221
EPS8	4743.08	-0.240174	0.0630737	-3.80784	0.000140189	0.00334591
GREB1L	82.3841	0.754974	0.198511	3.80319	0.000142845	0.0034046
TRPV1	570.797	-0.400303	0.105341	-3.80007	0.000144654	0.00344296
GDPD5	2453.67	-0.290812	0.0766248	-3.79527	0.000147481	0.00350201
TP53	386.318	0.453	0.119362	3.79517	0.000147541	0.00350201
CFAP43	335.667	-0.486282	0.12819	-3.79345	0.000148569	0.00352157
PALMD	236.811	-0.563965	0.148827	-3.78939	0.000151017	0.00357468
PJA2	5576.85	0.260532	0.0687643	3.78877	0.000151397	0.00357878
STMN2	607.681	0.621364	0.164075	3.78708	0.00015243	0.00359826
SNAI1	13.3084	2.21446	0.585034	3.78519	0.00015359	0.0036207
CADM3	884.495	0.343484	0.0908126	3.78234	0.000155362	0.00364752
KLF5	31.2686	1.28811	0.340539	3.78255	0.000155232	0.00364752
SIRT3	1034.23	-0.20391	0.0539043	-3.78282	0.000155062	0.00364752
LOC105375897	375.793	-0.411827	0.109003	-3.77813	0.000158011	0.00369047
LOC105376748	73.6043	-0.736874	0.195018	-3.7785	0.000157774	0.00369047
PKMYT1	414.161	-0.362521	0.0959429	-3.77851	0.00015777	0.00369047
SPHK1	157.292	0.891368	0.235932	3.77807	0.000158047	0.00369047
TKFC	923.937	-0.296463	0.0784959	-3.77679	0.000158862	0.00370449
SFXN3	3629.19	-0.215915	0.0572214	-3.77333	0.000161082	0.00375119
ZCCHC12	97.1306	0.826699	0.219133	3.77259	0.000161564	0.00375733
GLYR1	3535.17	-0.268182	0.0711671	-3.76834	0.000164334	0.00381662
MEF2D	6769.45	-0.242364	0.064346	-3.76658	0.000165502	0.00383858
HERC3	4178.35	-0.355092	0.0942963	-3.7657	0.000166081	0.00384683
STARD4	615.448	0.535979	0.142569	3.75943	0.000170303	0.00393933
HPS6	510.201	-0.296799	0.0789605	-3.75883	0.000170711	0.00394348
OPN1LW	4751.16	-0.511228	0.136053	-3.75756	0.00017158	0.00395827
GPR85	68.8263	0.729271	0.194214	3.75499	0.000173346	0.00399367
LHFPL2	129.282	0.754292	0.201115	3.75054	0.000176454	0.00405984
OPN1MW	7402.75	-0.479267	0.127841	-3.74893	0.00017759	0.00408056
HSPG2	479.876	0.42099	0.11231	3.74846	0.000177926	0.00408283
C1orf122	594.033	-0.315752	0.0842714	-3.74685	0.000179069	0.00410184
TEAD4	14.4817	2.25856	0.602824	3.74663	0.00017923	0.00410184
FHIT	137.259	-0.877585	0.234353	-3.74471	0.000180604	0.00412782
SVOP	1204.37	-0.313353	0.0837764	-3.74036	0.000183759	0.00419437
FYN	1046.71	0.450756	0.12068	3.73512	0.000187627	0.00427699
PCDH9	261.324	0.46269	0.124028	3.73054	0.00019107	0.00434975
RNR1	15468.9	0.381014	0.10224	3.72668	0.000194021	0.00441109
ARHGEF3	203.17	0.452473	0.121501	3.72401	0.00019608	0.00445204
LRPAP1	2648.69	-0.213321	0.0573442	-3.72001	0.000199212	0.00451129
ZNF385A	8174.93	-0.274357	0.0737486	-3.72016	0.000199094	0.00451129
RAB11A	1443.75	0.248285	0.0667607	3.71902	0.000199994	0.00452306
PDGFRA	389.915	0.570831	0.153528	3.7181	0.000200723	0.00452768
PLS3	707.754	0.372048	0.100061	3.7182	0.000200651	0.00452768
LOC101928701	56.1378	-1.00176	0.26954	-3.71656	0.000201954	0.00454592
ROGDI	3600.49	-0.264079	0.0710604	-3.71626	0.000202193	0.00454592
SPEF1	80.8314	-0.789549	0.212467	-3.7161	0.000202322	0.00454592
DNAJB9	519.436	0.451502	0.121546	3.71464	0.00020349	0.00456047
TMC6	138.745	0.706643	0.190232	3.71463	0.000203498	0.00456047
B4GAT1	1890.45	-0.20748	0.05587	-3.71363	0.000204307	0.00457265
PACSIN1	2098.59	-0.276819	0.0745553	-3.71293	0.000204876	0.00457945
HDAC9	919.494	0.292813	0.0789552	3.7086	0.000208407	0.00465235
SDCBP	982.121	0.437255	0.117913	3.70827	0.000208678	0.00465239
TUB	1896.01	-0.24176	0.065312	-3.70162	0.00021423	0.00477001
STAT1	3622.94	0.319529	0.0863647	3.69976	0.000215799	0.00479875
LINC00950	491.67	-0.345572	0.0934138	-3.69937	0.000216132	0.00479996
LOC107986119	123.286	-0.592652	0.160252	-3.69825	0.000217088	0.00481501
DPP3	792.098	-0.356681	0.0965026	-3.69608	0.000218954	0.00485015
F2R	252.119	0.399916	0.10823	3.69507	0.000219824	0.00486318
CRB2	1765	-0.311963	0.0844563	-3.69378	0.000220948	0.00487554
HMGN1	9567.32	-0.455205	0.123227	-3.69404	0.000220723	0.00487554
MAP7	2768.61	-0.230645	0.0624878	-3.69104	0.000223341	0.00492207
RNU6-2	15.9606	1.72425	0.467916	3.68496	0.000228737	0.00503454
SHROOM2	2745.13	-0.312862	0.084911	-3.68459	0.000229069	0.00503544
PRSS23	456.89	0.601734	0.163372	3.68322	0.00023031	0.00505627
CDK6	72.087	0.71641	0.194541	3.68256	0.0002309	0.00506278
IFT81	1091.58	-0.260543	0.0708628	-3.67672	0.000236249	0.00516693
SERPINB8	46.8693	1.18094	0.321183	3.67685	0.000236131	0.00516693
HBP1	1760.65	0.326274	0.0887638	3.67575	0.000237149	0.00517351
SCD	1382.31	1.04317	0.283782	3.67594	0.000236978	0.00517351
LOC105376777	53.8758	-0.875491	0.23825	-3.67468	0.000238146	0.0051887
ECI1	1612	-0.265744	0.0723343	-3.67383	0.000238941	0.00519382
LOC100506746	77.4653	-0.792216	0.21564	-3.67379	0.000238983	0.00519382
ATP5C1	2851.86	-0.209704	0.0571025	-3.67241	0.00024027	0.00521378
VANGL2	366.803	0.399128	0.10869	3.67216	0.000240506	0.00521378
KIF3B	3489.77	-0.264428	0.0720189	-3.67165	0.00024099	0.00521772
IGSF9	6040.07	-0.281086	0.0765707	-3.67093	0.000241668	0.00522584
ATG13	1631.09	0.205562	0.0560287	3.66888	0.000243617	0.00525808
MAPK4	833.413	0.477329	0.130108	3.66872	0.000243768	0.00525808
CDKN1A	488.396	0.629544	0.171638	3.66785	0.000244597	0.00526936
CNTNAP5	47.3456	1.00194	0.273247	3.6668	0.000245601	0.0052844
STK32A	102.123	0.730631	0.199282	3.66632	0.000246064	0.00528777
ITGA5	145.296	0.739408	0.201753	3.66492	0.00024742	0.0053103
PFKP	12054.8	-0.378409	0.103276	-3.66407	0.000248238	0.00531464
SULT1C2	13.136	2.17667	0.594011	3.66437	0.000247951	0.00531464
SYT11	2079.03	0.258217	0.070482	3.66359	0.000248702	0.00531798
UQCR10	899.336	-0.279923	0.0764161	-3.66314	0.000249139	0.00532073
HEXB	2053.44	0.222163	0.0606866	3.66082	0.000251412	0.00536263
FAT1	2090.62	0.30542	0.0834474	3.66003	0.000252188	0.00537254
GPCPD1	1158.9	0.338573	0.092578	3.65717	0.000255018	0.00542613
NDN	1224.29	-0.302431	0.0827178	-3.65618	0.000256001	0.00544034
SLCO4A1	229.872	-0.430814	0.117878	-3.65475	0.000257433	0.00546403
SPRED3	101.373	0.734911	0.20133	3.65028	0.000261952	0.00555313
KCNG4	110.705	-0.713013	0.195406	-3.64887	0.000263395	0.00557687
ARHGEF10L	1864.42	0.246376	0.0675774	3.64584	0.000266517	0.00563606
CUEDC2	1396.05	-0.284284	0.0780287	-3.64333	0.000269137	0.00568448
CIT	410.362	-0.424918	0.116664	-3.64223	0.000270286	0.00570179
PDAP1	1289.91	-0.240082	0.0659331	-3.64131	0.000271258	0.0057153
LINC00457	76.6759	-0.714182	0.196245	-3.63923	0.000273453	0.00575452
CLCF1	17.6729	1.42074	0.391141	3.63229	0.00028092	0.00590444
DCST2	374.772	-0.486223	0.133903	-3.63117	0.00028214	0.00591569
LSMEM1	10.4782	1.91004	0.525989	3.63133	0.000281962	0.00591569
PDE6C	2518.49	-0.431506	0.118845	-3.63082	0.000282519	0.00591644
PPP4R1	1277.18	0.224606	0.0618793	3.62974	0.000283709	0.00593416
ALAS1	1375.37	-0.238776	0.0657983	-3.62892	0.000284612	0.00594584
SND1-IT1	31.8459	1.43321	0.395271	3.62589	0.000287969	0.00600869
MAPKAPK3	552.036	0.309585	0.085468	3.62223	0.000292069	0.00608689
KCTD2	1002.25	0.22473	0.0620683	3.62068	0.000293825	0.0061161
ATP5A1	18062.7	-0.152625	0.0421586	-3.62026	0.000294309	0.00611878
GPR160	4357.9	-0.348343	0.0962655	-3.61857	0.00029624	0.00615152
ERMAP	486.117	-0.387988	0.107317	-3.61534	0.000299959	0.00622126
PKDCC	1094.23	0.269704	0.0746245	3.61415	0.000301336	0.00624233
OSMR	105.582	0.683952	0.189272	3.6136	0.00030198	0.00624816
EDA2R	284.186	0.432926	0.119864	3.61182	0.000304051	0.00628348
DOC2B	1945.41	-0.279023	0.0773337	-3.60804	0.000308515	0.00636169
GALNT12	212.802	-0.604751	0.167614	-3.60799	0.000308573	0.00636169
OARD1	316.338	-0.360519	0.0999553	-3.6068	0.000309992	0.00638332
ATP1A1	18155.2	0.222511	0.0617056	3.60601	0.000310939	0.00639146
PSME4	2221.64	0.226638	0.0628527	3.60585	0.000311128	0.00639146
WBP2	3595.39	0.216793	0.0601471	3.60438	0.000312896	0.00642013
ATP6V0A4	29.9331	-1.55053	0.430341	-3.60303	0.000314524	0.00644587
PSD	5996.35	-0.169744	0.047156	-3.59962	0.000318685	0.00652341
HTRA1	7210.27	-0.345194	0.0959996	-3.59578	0.000323421	0.00661251
UCHL1	3400.64	0.33359	0.0927899	3.59511	0.000324252	0.00662165
SSX2IP	5689.75	-0.19565	0.0544383	-3.59397	0.000325677	0.0066429
ARHGAP17	565.042	0.301783	0.0839944	3.59289	0.000327025	0.00666251
ENAH	1170.52	0.316185	0.0880506	3.59095	0.000329476	0.00670452
ZNF780B	885.491	-0.388129	0.108103	-3.59037	0.000330214	0.00671163
TLN2	3247.1	-0.369821	0.103026	-3.58958	0.000331214	0.00672404
PLEKHA4	342.219	0.697588	0.194361	3.58914	0.000331771	0.00672742
C12orf60	194.192	-0.404983	0.112864	-3.58823	0.000332926	0.00673099
MAFF	137.069	0.97162	0.270784	3.58817	0.000333008	0.00673099
ROR1	99.9168	0.607324	0.169261	3.58808	0.000333117	0.00673099
PLEKHG2	315.397	0.452033	0.126061	3.58582	0.000336018	0.00678166
ATP1B3	300.023	0.32531	0.0908063	3.58246	0.000340372	0.00686151
VOPP1	947.783	-0.287496	0.0802833	-3.58102	0.000342254	0.0068914
LOC105371632	30.4151	-1.014	0.283255	-3.57983	0.000343814	0.00691475
NPY1R	25.7933	1.25296	0.350044	3.57942	0.000344357	0.00691761
BAD	1006.49	-0.291974	0.0816524	-3.57581	0.000349144	0.00700562
ABCA4	32137.8	-0.322496	0.0902506	-3.57334	0.00035246	0.00706394
LOC100506634	455.184	-0.324757	0.0908999	-3.57269	0.000353333	0.00707322
ZFYVE28	352.368	-0.383963	0.107518	-3.57114	0.000355426	0.00710686
MIR197	184.124	-0.623565	0.174631	-3.57075	0.000355957	0.00710925
ATRNL1	430.93	0.617678	0.173004	3.57032	0.000356549	0.00711285
PHLDA3	547.38	0.47204	0.132231	3.56981	0.000357234	0.00711827
HS6ST1	1076.31	-0.337984	0.0947321	-3.56779	0.000360002	0.00716516
GIPC3	14.5052	-1.68445	0.472914	-3.56186	0.000368238	0.00731222
TRDN	13.218	-2.20257	0.618355	-3.56199	0.000368059	0.00731222
IMPG1	19082.5	-0.293508	0.0824386	-3.56032	0.000370399	0.00734667
KLK4	26.1042	1.65893	0.466123	3.55898	0.000372291	0.00737573
EMP3	188.186	0.664377	0.186788	3.55685	0.00037533	0.00742741
HSPH1	3075.05	0.31562	0.0887655	3.55566	0.000377025	0.00745239
SEPT5-GP1BB	843.73	0.392647	0.110454	3.55483	0.000378222	0.00746751
TAF1D	484.532	0.34939	0.098319	3.55364	0.000379938	0.0074928
TDRD7	3801.82	-0.267522	0.0753031	-3.5526	0.000381438	0.00751381
TRIM9	2983.35	0.252001	0.0709408	3.55227	0.000381918	0.00751468
ACADM	1213	-0.258767	0.0728786	-3.55066	0.000384266	0.00753511
CBX4	2226.51	0.219572	0.061834	3.55099	0.000383786	0.00753511
LOC105378539	21.4431	-1.30787	0.368342	-3.5507	0.000384207	0.00753511
PPEF2	1486.16	-0.33313	0.0938324	-3.55026	0.000384849	0.00753798
GRINA	5083.32	-0.212781	0.0599513	-3.54924	0.000386351	0.00755881
NPR3	16.1943	1.48042	0.417188	3.54856	0.000387337	0.00756952
GPR137	686.453	-0.297302	0.0838261	-3.54665	0.000390161	0.00761609
TFAP2A	551.378	0.76175	0.214967	3.54356	0.000394765	0.00769724
TTC30B	253.694	-0.350864	0.0991882	-3.53736	0.000404153	0.00787141
TTC30A	399.69	-0.324605	0.0917982	-3.53608	0.000406118	0.00790076
SRF	446.571	0.291003	0.0823057	3.53563	0.0004068	0.00790511
WTAP	759.622	0.270196	0.0764694	3.53339	0.000410269	0.00796356
ACACA	2185.38	0.220259	0.0623523	3.53249	0.00041166	0.00798158
LOC107984948	121.572	-0.512819	0.145374	-3.52757	0.000419391	0.00811325
SYT4	668.812	0.445852	0.126383	3.52778	0.000419057	0.00811325
AHR	464.463	0.346718	0.0983041	3.527	0.000420303	0.00812178
NRAP	29.5024	1.54057	0.437025	3.52514	0.000423263	0.00816983
MEGF11	847.452	0.27747	0.0787243	3.52458	0.000424156	0.00817791
PLAU	13.4481	2.15958	0.613023	3.52284	0.000426951	0.00822262
AKAP13	1211.51	0.359199	0.101993	3.52182	0.0004286	0.00822947
RHOB	574.849	0.35147	0.0997875	3.52218	0.00042801	0.00822947
RPN1	3793.72	0.185395	0.0526431	3.52173	0.000428737	0.00822947
SMAD6	165.531	-0.689417	0.195927	-3.51874	0.000433608	0.00831372
KIF3A	2051.08	-0.219469	0.0623833	-3.51806	0.000434707	0.00832045
NGRN	7199.22	-0.159667	0.0453865	-3.51793	0.000434924	0.00832045
SNORD139	14.6415	1.42141	0.404113	3.51736	0.000435862	0.00832916
NEUROD1	7665.55	0.190744	0.0542696	3.51476	0.000440159	0.00840197
RELL2	613.919	0.353753	0.100657	3.51442	0.000440708	0.00840316
C20orf194	2387.66	-0.222233	0.0633082	-3.51033	0.000447548	0.00852416
MCM7	1447.97	0.207261	0.0590805	3.50812	0.000451293	0.008586
CSMD2	121.844	0.657937	0.187591	3.5073	0.000452674	0.0086028
CRELD2	802.196	0.281434	0.0802833	3.50552	0.000455723	0.00865122
LIG3	823.633	0.285154	0.0813617	3.50477	0.000456998	0.00866588
ADCY8	126.176	0.716015	0.204422	3.50263	0.000460693	0.00872636
ATP8B2	239.419	0.442424	0.12634	3.50186	0.000462023	0.00872866
MPND	485.086	-0.301378	0.0860668	-3.50168	0.000462332	0.00872866
PKIB	455.307	-0.345035	0.0985284	-3.50189	0.000461978	0.00872866
MTMR4	1270.72	0.223083	0.0637459	3.49957	0.000466016	0.0087886
MCF2L	2224.92	-0.324516	0.0928147	-3.49639	0.000471598	0.00887447
TECPR1	2661.22	-0.240205	0.068695	-3.49668	0.000471087	0.00887447
JPH4	132.759	0.506709	0.144953	3.49568	0.000472856	0.00888845
MAP6	4417.78	-0.396465	0.11359	-3.49033	0.000482429	0.00905854
FLNC	1934.28	0.655452	0.187898	3.48833	0.000486041	0.00911644
ANKS1A	1843.19	-0.193684	0.055531	-3.48784	0.000486935	0.0091233
SMURF1	383.651	0.330083	0.0946823	3.48621	0.00048991	0.00916908
RELN	2308.57	1.02969	0.295438	3.48528	0.000491617	0.00918111
SMAD1	228.907	0.476045	0.136581	3.48544	0.000491334	0.00918111
PPAT	377.125	0.301332	0.0864684	3.48488	0.000492352	0.00918489
NFKB2	1006.02	0.311065	0.0892728	3.48443	0.000493178	0.00919037
CASZ1	4801.57	-0.354253	0.101888	-3.4769	0.000507246	0.00943987
FN3KRP	938.368	-0.247286	0.071127	-3.47668	0.000507661	0.00943987
UNQ6494	86.4475	-0.853183	0.245553	-3.47454	0.000511731	0.00950531
LIMS1	211.244	0.435308	0.125302	3.47406	0.00051265	0.00951214
ARHGEF6	109.119	0.662288	0.19072	3.47257	0.000515496	0.00955467
CACNG7	434.496	0.400933	0.115467	3.47228	0.000516062	0.0095549
PCBP3	2160.84	-0.221464	0.0638331	-3.46942	0.000521581	0.00964673
PAK3	1577.47	0.49096	0.141646	3.4661	0.000528073	0.00974591
SDK1	430.563	0.455316	0.131353	3.46635	0.000527576	0.00974591
JADE3	281.723	0.428703	0.123704	3.46555	0.000529158	0.0097555
LOC105371480	44.1081	1.02525	0.296057	3.46302	0.000534142	0.00983687
UBE2J1	1231.43	0.248737	0.0718884	3.46003	0.000540105	0.0099361
NETO1	365.9	0.396937	0.114806	3.45746	0.000545296	0.0100209
CAMK1D	1886.57	-0.346052	0.100121	-3.45635	0.000547547	0.0100516
ARFGEF2	1629.65	0.210353	0.0609231	3.45276	0.00055488	0.0101615
CD9	1593.39	0.430065	0.124549	3.45299	0.000554416	0.0101615
LOC105377735	33.8782	1.14755	0.332378	3.45256	0.000555301	0.0101615
LOC101928819	22.7288	-1.31478	0.380968	-3.45116	0.000558181	0.0102034
IFFO2	312.135	0.470304	0.136384	3.44839	0.000563945	0.0102978
SEPW1	1105.18	-0.280393	0.0813345	-3.44741	0.000565998	0.0103244
CLMN	2017.96	-0.287974	0.0835698	-3.4459	0.000569154	0.010371
ATPAF1	1064.28	-0.244413	0.0710148	-3.44172	0.000578035	0.0104964
BTN2A2	272.622	0.413864	0.120239	3.44201	0.000577403	0.0104964
DNAJC6	3245.4	-0.215801	0.0626929	-3.4422	0.00057701	0.0104964
GAB2	313.17	0.429902	0.124916	3.44151	0.000578468	0.0104964
GRK4	283.759	-0.414475	0.120468	-3.44055	0.000580539	0.0105229
CA10	262.87	0.596293	0.173394	3.43895	0.000583981	0.0105583
FRMD8	93.1244	0.650321	0.189094	3.43914	0.000583561	0.0105583
UIMC1	878.229	0.251086	0.0730157	3.43879	0.000584327	0.0105583
SEC14L5	280.771	-0.500121	0.145456	-3.43829	0.000585407	0.010561
SLC4A5	958.846	-0.390114	0.113466	-3.43815	0.0005857	0.010561
CACNB4	122.226	0.619863	0.180343	3.43713	0.000587903	0.0105861
LINC00632	115.64	0.81372	0.236757	3.43694	0.00058832	0.0105861
DLL1	447.751	0.821168	0.23898	3.43613	0.000590082	0.0106067
TBXAS1	64.8831	-0.738411	0.215021	-3.43413	0.000594452	0.0106742
GNB5	7575.88	-0.255234	0.0743631	-3.43226	0.000598563	0.0107256
TMSB10	1682.35	0.391291	0.114001	3.43235	0.000598368	0.0107256
CNKSR1	123.964	0.661469	0.192762	3.43153	0.000600191	0.0107325
NOP14-AS1	449.299	-0.324579	0.0945808	-3.43176	0.000599675	0.0107325
GNL3	1628.27	0.220315	0.0642769	3.42759	0.000608973	0.0108783
SPOCD1	24.1541	1.81546	0.529919	3.42591	0.000612742	0.0109343
KRBA2	248.651	-0.344296	0.100528	-3.42488	0.000615077	0.0109646
KCNJ10	83.631	-0.838602	0.244876	-3.4246	0.000615716	0.0109647
ABCC3	18.1201	1.79429	0.52464	3.42005	0.000626104	0.0111382
LRP10	963.377	0.303428	0.0887551	3.41871	0.000629182	0.0111699
VARS	2528.29	0.199752	0.0584262	3.41888	0.000628791	0.0111699
ROBO1	924.711	0.354741	0.103804	3.41742	0.00063217	0.0112114
CHD7	7904.58	-0.20942	0.0613289	-3.4147	0.000638517	0.0113047
MAPK6	1827.57	0.204748	0.0599625	3.41461	0.000638741	0.0113047
CNTNAP3B	135.567	0.59665	0.174831	3.41271	0.000643195	0.0113673
UHRF1BP1	710.257	0.28275	0.0828561	3.41254	0.000643596	0.0113673
ELOVL1	373.5	0.377022	0.110519	3.41138	0.000646344	0.0114042
RMND5A	1070.49	0.253807	0.074423	3.41034	0.000648829	0.0114364
C2CD2L	2053.64	-0.214679	0.0630072	-3.40722	0.000656273	0.0115558
RNF170	2081.61	-0.197235	0.0579355	-3.40439	0.000663119	0.0116525
ZKSCAN8	644.191	0.253067	0.0743319	3.40455	0.000662725	0.0116525
B4GALT5	400.466	0.346004	0.10174	3.40088	0.000671705	0.0117914
GPSM1	2134.12	-0.232514	0.0683904	-3.3998	0.000674346	0.0118257
PEX11A	152.754	-0.416477	0.122852	-3.39008	0.000698722	0.0122408
ATPAF2	512.503	-0.250257	0.073859	-3.38831	0.000703239	0.0123074
TSEN34	1097.48	-0.216802	0.0640402	-3.38541	0.000710718	0.0124257
FAM101B	53.4616	0.7183	0.212225	3.38462	0.00071278	0.0124491
CACHD1	312.068	0.463544	0.137205	3.37848	0.000728871	0.0126788
LOC441086	84.1211	-0.588182	0.174072	-3.37895	0.000727629	0.0126788
PTP4A1	493.202	0.440818	0.130474	3.3786	0.000728565	0.0126788
STT3A	3778.14	0.231948	0.068645	3.37895	0.000727633	0.0126788
SEMA6D	1542.66	0.299988	0.0888223	3.3774	0.000731749	0.0127161
DRAM1	16.3246	1.67986	0.497607	3.37589	0.000735786	0.0127734
UBAC1	967.287	-0.274032	0.0812207	-3.37391	0.000741073	0.0128522
ADD3	3060.96	-0.252671	0.0749404	-3.37163	0.00074724	0.012941
HSPA1B	3063.86	0.400504	0.118792	3.37147	0.000747695	0.012941
CFAP221	382.147	-0.353145	0.104785	-3.37017	0.000751213	0.01295
GNB2	1567.66	0.358519	0.106374	3.37038	0.000750655	0.01295
ISYNA1	868.798	0.379579	0.112618	3.37051	0.000750295	0.01295
PCDHB14	168.483	0.523842	0.155431	3.37025	0.000751004	0.01295
BBS7	2599.95	-0.193425	0.0573993	-3.36981	0.000752193	0.0129539
SCARA3	466.207	0.481373	0.142878	3.36912	0.000754095	0.0129737
EHD1	354.857	0.332061	0.0986129	3.36732	0.000759028	0.0130456
WRB-SH3BGR	500.741	-0.2842	0.084432	-3.36602	0.000762617	0.0130943
ZMAT4	44.308	0.853773	0.253845	3.36337	0.00076998	0.0132075
MPI	1079.1	-0.18211	0.0541742	-3.36157	0.000775009	0.0132674
PPP1R1B	181.369	-0.710895	0.211465	-3.36177	0.000774449	0.0132674
C19orf43	1381.08	-0.240071	0.0714375	-3.36057	0.000777806	0.0133019
C1RL	162.426	0.616582	0.18349	3.3603	0.000778565	0.0133019
KDM5B	9363.14	-0.259731	0.077331	-3.35869	0.00078314	0.0133668
SETX	2874.11	0.178564	0.0532284	3.35468	0.000794565	0.0135484
ABCG1	1287.57	-0.299699	0.0893587	-3.35389	0.000796852	0.013574
LRIT1	1498.25	-0.22649	0.0675562	-3.35261	0.000800532	0.0136233
TM7SF2	682.512	-0.302054	0.0901066	-3.35219	0.00080175	0.0136305
CPNE5	87.4421	0.756932	0.225826	3.35183	0.000802783	0.0136347
CARMIL3	373.826	0.371773	0.110967	3.35029	0.000807267	0.013693
GLS	2977	-0.177715	0.0530477	-3.35011	0.000807806	0.013693
MEX3B	318.654	0.397757	0.118781	3.34865	0.000812064	0.0137517
MAB21L2	224.447	0.65841	0.196748	3.34646	0.000818515	0.0138473
ID3	115.05	1.26344	0.377802	3.34419	0.000825222	0.0139434
TFB1M	668.899	-0.274858	0.0821945	-3.344	0.000825811	0.0139434
GPRASP2	479.054	0.292662	0.087536	3.34333	0.000827789	0.01396
TRAFD1	1385.83	-0.227978	0.068193	-3.34312	0.000828409	0.01396
MCF2L2	978.185	-0.324305	0.0970574	-3.34137	0.000833649	0.0140346
AIFM1	1699.73	-0.266495	0.0797634	-3.34106	0.000834585	0.0140367
PPRC1	480.103	0.318117	0.0953348	3.33684	0.000847382	0.014238
ERO1B	322.786	0.319003	0.0957276	3.3324	0.00086101	0.0144529
KIF21B	5897.29	0.315105	0.0945926	3.33118	0.000864786	0.0144823
LONRF3	192.626	0.496451	0.149039	3.33103	0.000865268	0.0144823
SRRM3	771.765	-0.290419	0.0871862	-3.33102	0.000865279	0.0144823
NAAA	379.125	-0.350183	0.105183	-3.32927	0.000870755	0.0145598
LOC105373386	58.8783	-0.795702	0.239103	-3.32786	0.00087517	0.0146054
NKIRAS1	561.389	-0.272978	0.0820273	-3.32789	0.000875072	0.0146054
ATF4	7778.07	0.15742	0.0473396	3.32532	0.000883156	0.0147102
RAB11FIP3	1157.4	-0.216402	0.0650764	-3.32535	0.000883065	0.0147102
PTPRR	93.2624	0.736508	0.221518	3.32483	0.000884719	0.014722
UQCC3	190.069	-0.385755	0.116117	-3.32213	0.000893344	0.0148512
ADAM17	1189.11	0.213513	0.0643083	3.32014	0.000899726	0.0149285
IL17RD	89.9733	0.750563	0.226062	3.32016	0.000899666	0.0149285
COL4A2	1133.79	0.340426	0.102562	3.31922	0.000902685	0.0149495
LOC100506730	178.543	-0.393781	0.118637	-3.31921	0.000902725	0.0149495
ATP5H	1587.82	-0.205567	0.0619376	-3.31894	0.000903602	0.0149497
LOC284825	17.1839	1.55785	0.469437	3.31854	0.000904891	0.0149567
TMEFF1	325.421	0.425859	0.128414	3.3163	0.000912168	0.0150626
ACAD8	737.723	-0.238518	0.071938	-3.31561	0.000914449	0.0150858
PIN1	1592.89	-0.194806	0.0587728	-3.31456	0.000917862	0.0151276
NDUFC2	1545.81	-0.201708	0.0608655	-3.314	0.000919725	0.0151439
GPC3	110.9	0.642203	0.193907	3.3119	0.000926636	0.0152299
PIGZ	138.784	-0.432599	0.13062	-3.31188	0.000926717	0.0152299
ANO10	280.184	0.378797	0.114411	3.31084	0.000930164	0.015272
MMP2	3062.36	0.322182	0.0973242	3.3104	0.000931623	0.0152815
ZMIZ1	1363.98	0.398805	0.120529	3.30879	0.000937016	0.0153553
HLF	251.694	-0.351449	0.10629	-3.30651	0.000944661	0.0154659
PDE6H	11357.3	-0.354584	0.107251	-3.30612	0.000945974	0.0154662
PLEKHM2	1740.24	0.219802	0.0664863	3.30597	0.00094647	0.0154662
OSBPL5	264.879	0.457897	0.138517	3.3057	0.000947397	0.0154667
CNGB3	2343.73	-0.399831	0.121005	-3.30426	0.000952274	0.0155316
PODXL2	2655.34	-0.233794	0.0707674	-3.30369	0.000954199	0.0155483
DFNB59	71.0548	-0.788081	0.238657	-3.30215	0.00095946	0.0156193
PRDM4	1432.08	0.173942	0.0526852	3.30155	0.000961535	0.0156383
FZD5	577.653	-0.302949	0.091824	-3.29924	0.000969481	0.0157379
YWHAG	1470.4	0.198887	0.0602823	3.29927	0.00096938	0.0157379
LOC100506411	170.255	-0.472411	0.143241	-3.29801	0.000973733	0.015792
MACROD1	621.741	-0.283026	0.0858458	-3.29691	0.000977539	0.0158389
LOC107984316	185.482	0.448431	0.136055	3.29594	0.000980918	0.0158787
ARL6	2601.81	-0.254222	0.0771708	-3.29428	0.000986758	0.0159521
CCDC82	1327.49	-0.269878	0.081927	-3.29412	0.000987297	0.0159521
PTOV1-AS2	217.747	-0.425011	0.129095	-3.29222	0.000993983	0.0160451
UBFD1	1431.9	0.210961	0.064098	3.29123	0.000997491	0.0160866
LOC100126784	148.335	0.771057	0.234354	3.29013	0.0010014	0.0161346
CALD1	1756.26	0.356585	0.108492	3.28675	0.00101351	0.0162992
GPRC5A	23.2809	1.39171	0.423431	3.28675	0.00101351	0.0162992
WDR78	137.275	-0.517418	0.157463	-3.28596	0.00101635	0.0163297
CREB5	893.713	0.424012	0.129068	3.28518	0.00101917	0.0163599
ABCB1	48.7627	1.17838	0.358805	3.28418	0.00102279	0.0163658
BCL11A	60.183	0.637307	0.194063	3.28403	0.00102334	0.0163658
CHST1	120.5	0.584169	0.177867	3.28431	0.00102234	0.0163658
NEUROD4	629.878	0.298107	0.0907705	3.28419	0.00102277	0.0163658
MYH9	2002.17	0.305718	0.0931308	3.28267	0.00102829	0.0164259
SPRED2	134.252	0.497592	0.15159	3.28248	0.001029	0.0164259
ARL6IP1	6315.2	-0.19755	0.0601979	-3.28167	0.00103193	0.0164575
CROT	1190.77	-0.290383	0.0885245	-3.28026	0.00103711	0.0165248
FN3K	753.399	-0.272667	0.0831755	-3.27821	0.00104466	0.0166297
PAQR6	754.552	-0.348584	0.106364	-3.27727	0.00104816	0.01667
HEXIM1	546.757	0.276293	0.0843201	3.27672	0.00105022	0.0166875
IPO13	2366.73	-0.215388	0.0657771	-3.27451	0.00105847	0.016803
CRABP1	8235.87	-0.366789	0.112053	-3.27336	0.00106278	0.01685
MICALL2	143.631	0.468011	0.142983	3.2732	0.00106338	0.01685
MAB21L1	4242.26	-0.208076	0.0635867	-3.27231	0.00106672	0.0168874
PTBP1	2113.58	0.257705	0.0787606	3.272	0.0010679	0.0168906
MPL	41.1422	-1.13062	0.345717	-3.27035	0.00107414	0.0169583
MTFR1	1274.4	-0.229616	0.0702086	-3.27048	0.00107365	0.0169583
PHYHD1	581.734	-0.328271	0.10039	-3.26994	0.00107569	0.0169672
MDH1	3714.96	-0.157084	0.0480695	-3.26784	0.0010837	0.0170779
ATP5G3	2634.4	-0.187033	0.0572528	-3.26679	0.00108774	0.0171104
ZNF784	97.5211	-0.466763	0.142873	-3.26699	0.00108698	0.0171104
SLC2A13	141.728	0.55254	0.169173	3.26611	0.00109034	0.0171357
LOC105377342	62.0668	-0.723844	0.221715	-3.26474	0.00109564	0.0172032
TSPEAR	17.3715	1.63627	0.501474	3.26293	0.00110268	0.017298
MDK	501.897	0.50981	0.156289	3.26197	0.00110643	0.017341
NDUFA2	1578.28	-0.206013	0.0631897	-3.26023	0.00111321	0.0174316
SHMT2	1792.21	0.36173	0.110992	3.25906	0.00111781	0.0174877
PTPRG	745.028	0.289286	0.0887957	3.25788	0.00112247	0.0175447
EXTL3	2298.03	0.194164	0.059603	3.25761	0.00112354	0.0175454
PRX	89.4063	0.719613	0.221009	3.25603	0.00112981	0.0176275
LOC101929592	536.734	-0.371066	0.114013	-3.25459	0.00113556	0.0177012
DLGAP1-AS2	23.1074	1.11024	0.341223	3.25371	0.00113908	0.01774
MPP4	5608.22	-0.258946	0.0796581	-3.25072	0.00115113	0.0179116
FZD8	1140.04	0.644479	0.198289	3.25019	0.00115328	0.0179288
PNMAL2	225.417	-0.424129	0.130586	-3.24788	0.0011627	0.018059
LOC101928068	118.318	-0.590065	0.181861	-3.2446	0.00117616	0.0182517
MTFP1	657.646	-0.466724	0.14397	-3.2418	0.00118777	0.0183987
ZNF302	2451.55	-0.168069	0.051844	-3.24181	0.00118772	0.0183987
ARHGEF40	1046.37	0.416016	0.128356	3.24111	0.00119067	0.018427
C21orf59	1286.36	-0.202083	0.0623563	-3.24077	0.00119206	0.018432
C6orf25	13.0946	1.85574	0.5727	3.24035	0.00119385	0.0184432
GADD45GIP1	767.844	-0.260734	0.0804813	-3.23968	0.00119663	0.0184697
DAGLA	68.3752	0.636689	0.196578	3.23886	0.00120009	0.0185065
CKS2	138.287	0.554195	0.17128	3.23561	0.00121381	0.0187014
FAM171A1	321.945	0.355471	0.109904	3.23439	0.00121904	0.0187652
CALCOCO2	2691.69	-0.183296	0.0566839	-3.23365	0.00122217	0.0187966
BAMBI	252.646	0.607399	0.187993	3.23097	0.00123369	0.0189569
TRIM8	1927.25	0.236167	0.0731047	3.23054	0.00123558	0.0189691
TEX28	11.4038	-1.37277	0.42501	-3.22998	0.001238	0.0189893
KIAA0922	205.538	0.428744	0.132833	3.22769	0.00124795	0.0191249
UCHL5	2035.23	-0.182968	0.0566965	-3.22715	0.0012503	0.0191439
ENKUR	106.298	-0.541218	0.167797	-3.22542	0.00125787	0.0192428
TACO1	433.399	-0.308827	0.0957836	-3.22421	0.0012632	0.0193071
ABHD8	1052.04	-0.236858	0.0734899	-3.223	0.00126854	0.0193716
ARPC1B	189.746	0.554413	0.172081	3.22181	0.00127381	0.019435
FOXJ1	26.9919	-1.01672	0.315632	-3.22122	0.00127646	0.019441
MTFR1L	1195.53	-0.206719	0.0641736	-3.22124	0.00127637	0.019441
DOCK9-AS2	90.796	-0.491525	0.152622	-3.22054	0.00127949	0.01947
AHNAK2	850.107	-0.311832	0.0968383	-3.22013	0.00128133	0.0194807
EIF5	3234.07	0.183221	0.0570143	3.2136	0.00131083	0.0199117
MAPRE1	737.984	0.227269	0.070761	3.21179	0.00131911	0.0200199
INPP5K	814.071	0.374723	0.116694	3.21115	0.00132203	0.0200466
IFT172	2170.02	-0.242505	0.0755373	-3.2104	0.00132552	0.0200818
CIART	390.426	0.354845	0.110543	3.21001	0.00132729	0.020091
ASTN1	979.633	0.244349	0.0762531	3.20444	0.00135324	0.02043
PREPL	3696.52	0.199418	0.0622317	3.20445	0.0013532	0.02043
RGS8	443.972	0.555174	0.173251	3.20445	0.00135319	0.02043
MTMR1	2012.5	-0.219445	0.0684935	-3.20388	0.00135591	0.0204524
DPY19L3	1078.15	0.297399	0.0928725	3.20223	0.00136369	0.0205518
TM7SF3	2502.9	-0.161121	0.0503659	-3.19902	0.00137897	0.020764
CD247	10.5173	1.81329	0.566985	3.19813	0.00138322	0.0207917
TPM2	212.544	0.627631	0.196248	3.19814	0.00138316	0.0207917
CLIC5	22.7688	-1.54927	0.484513	-3.19758	0.00138586	0.0208132
SEMA3C	777.843	0.429934	0.134544	3.1955	0.00139591	0.0209459
TRAF4	671.783	0.312718	0.0978966	3.19437	0.00140137	0.0210095
NCS1	121.326	0.56627	0.177294	3.19396	0.00140333	0.0210208
CPNE8	116.744	0.772968	0.242066	3.19322	0.00140697	0.021057
MEX3C	761.878	0.231883	0.0726256	3.19285	0.00140876	0.0210654
DLGAP1-AS1	72.0772	0.723985	0.226948	3.19009	0.00142231	0.0212497
LASP1	3378.9	0.184476	0.057844	3.1892	0.00142668	0.0212965
SPTLC3	113.353	-0.672636	0.210977	-3.18819	0.00143166	0.0213524
CRYAB	1785.8	0.837745	0.262824	3.18747	0.00143524	0.0213872
MBTPS1	5377.77	-0.205294	0.0644186	-3.18688	0.00143816	0.0214123
WARS	1820.23	0.283119	0.0888762	3.18555	0.00144481	0.0214928
LAP3	704.047	0.405241	0.127257	3.18443	0.00145038	0.02152
MRPL15	1334.24	-0.222354	0.0698249	-3.18445	0.00145032	0.02152
PAWR	96.1766	0.606385	0.190394	3.18489	0.00144807	0.02152
ANXA6	2740.16	-0.275639	0.0865796	-3.18365	0.00145433	0.0215415
MSR1	126.14	-0.568695	0.178622	-3.18379	0.00145361	0.0215415
NR2F6	1627.39	-0.192659	0.0605696	-3.18079	0.00146876	0.021718
PYGM	100.622	-0.54102	0.17008	-3.18098	0.00146779	0.021718
LOC107986700	115.691	-0.428068	0.134649	-3.17915	0.00147707	0.0218222
RTF1	1688.52	-0.186708	0.0587393	-3.17858	0.00147997	0.0218463
JPH3	1252.87	-0.207616	0.0653264	-3.17813	0.00148228	0.0218618
DRC7	20.0896	-1.44493	0.45481	-3.177	0.00148807	0.0219185
FLT1	3383.67	0.347393	0.10935	3.17688	0.00148867	0.0219185
ZDHHC5	3554.89	-0.215823	0.0679467	-3.17636	0.00149138	0.0219397
TCEAL5	215.544	0.606508	0.19099	3.17561	0.00149523	0.0219588
TMEM63C	169.089	0.590938	0.186073	3.17584	0.00149405	0.0219588
COBL	1728.6	-0.228619	0.072007	-3.17495	0.0014986	0.0219897
ANKRD1	14.4685	3.59639	1.13321	3.17364	0.00150539	0.022063
EFCAB12	85.3483	-0.626892	0.197545	-3.17341	0.00150659	0.022063
SMUG1	290.79	-0.309732	0.0976072	-3.17325	0.00150743	0.022063
NDUFB7	1159.92	-0.224424	0.0707347	-3.17275	0.00151	0.0220819
MIR9-3HG	191.593	-0.449655	0.141794	-3.17119	0.00151816	0.0221824
CACNB2	2129.32	-0.186834	0.0589436	-3.16971	0.00152589	0.0222655
KIFC3	5048.58	-0.160715	0.0507048	-3.16961	0.00152643	0.0222655
DHRS7	4403.65	-0.258193	0.0814703	-3.16917	0.00152875	0.0222698
SIK2	1688.1	-0.208786	0.0658824	-3.16906	0.00152931	0.0222698
LOC105378179	4146.33	0.536133	0.169211	3.16843	0.00153262	0.0222993
GABRR3	2239.26	0.650409	0.205307	3.16798	0.00153503	0.0222998
SEC24D	659.831	0.379871	0.119911	3.16794	0.00153524	0.0222998
EBNA1BP2	1238.46	-0.23492	0.0741811	-3.16685	0.00154099	0.0223224
PLA2G12A	339.703	0.322566	0.101848	3.16714	0.00153948	0.0223224
PLA2G4A	272.041	-0.478078	0.150955	-3.16703	0.00154006	0.0223224
RP1	35047.1	-0.292149	0.0922577	-3.16667	0.00154197	0.0223224
DGKD	3579.78	-0.221535	0.0699728	-3.16602	0.00154541	0.0223534
LIMA1	1656.83	-0.241599	0.0763661	-3.1637	0.00155779	0.0225136
DAAM1	3584.38	-0.27737	0.0876937	-3.16294	0.00156185	0.022538
SDF2L1	145.174	0.449777	0.142204	3.16289	0.00156209	0.022538
PLPPR2	526.491	0.262364	0.083008	3.16071	0.00157386	0.0226608
SNHG12	341.855	0.362308	0.114622	3.16088	0.00157292	0.0226608
TMSB15A	38.6752	0.771922	0.244234	3.16058	0.00157454	0.0226608
FAM173B	150.113	-0.384533	0.121716	-3.15927	0.00158164	0.0227346
RNASEH1-AS1	209.483	-0.372246	0.11784	-3.15891	0.00158362	0.0227346
UBQLN4	949.599	0.178554	0.0565221	3.15901	0.00158307	0.0227346
SCUBE3	147.819	-0.492349	0.15594	-3.15729	0.00159243	0.0228421
JAKMIP1	322.953	-0.480478	0.152228	-3.15631	0.00159777	0.0228996
TRNP	31.725	0.910635	0.288615	3.15519	0.00160394	0.0229512
ZDHHC20	817.373	0.254639	0.0807053	3.15517	0.00160403	0.0229512
TOMM40L	390.557	-0.334874	0.1062	-3.15323	0.00161472	0.0230851
EXOC3-AS1	136.893	-0.443266	0.140605	-3.15257	0.00161843	0.0231189
TXNIP	4298.99	0.324381	0.102916	3.1519	0.00162211	0.0231522
TSC1	899.753	0.191077	0.0606283	3.15162	0.0016237	0.0231558
C1orf56	170.747	-0.385126	0.122279	-3.14957	0.00163513	0.0232996
MROH1	306.744	0.480684	0.152642	3.1491	0.00163776	0.0232996
NME5	217.586	-0.44217	0.140412	-3.14908	0.00163783	0.0232996
NDUFA5	2893.42	-0.137806	0.0437936	-3.14673	0.00165108	0.0234687
C2CD2	818.229	-0.234324	0.0745034	-3.14514	0.00166008	0.0235772
NSMCE1	397.07	-0.371846	0.118316	-3.14282	0.00167328	0.0237452
LOC105374940	107.799	-0.775707	0.246848	-3.14245	0.00167543	0.0237561
ACOT8	848.065	-0.225188	0.0716841	-3.14139	0.00168148	0.0238035
MIR4724	25.4046	-1.04918	0.333988	-3.14138	0.00168153	0.0238035
CC2D1A	2126.48	-0.176755	0.0562773	-3.14078	0.00168497	0.0238327
ZYG11B	765.559	0.220439	0.070223	3.13913	0.00169453	0.0239482
CFAP52	65.0862	-0.80671	0.257005	-3.13888	0.00169594	0.0239486
FARP1	710.468	0.315465	0.100523	3.13823	0.00169971	0.0239822
HPS3	1463.5	0.272553	0.0868675	3.13758	0.00170351	0.0239966
LOC105370862	271.067	-0.503458	0.16045	-3.13779	0.00170226	0.0239966
SLC1A5	282.743	0.546866	0.174418	3.13536	0.00171641	0.0241585
RNF145	4067.36	0.205327	0.0655006	3.13474	0.00172008	0.0241905
LINC00312	20.012	1.14187	0.364452	3.13311	0.00172966	0.0242462
OSBPL10	579.459	0.467642	0.149238	3.13354	0.00172713	0.0242462
TIMP2	1091.21	0.347111	0.110781	3.1333	0.00172853	0.0242462
TUBB2B	6621.79	0.238458	0.0761076	3.13316	0.00172933	0.0242462
ACADVL	3173.27	0.185328	0.0591774	3.13174	0.00173773	0.0243165
B3GALT6	158.884	-0.421962	0.134726	-3.132	0.00173618	0.0243165
PDE11A	38.4671	0.785343	0.250785	3.13154	0.0017389	0.0243165
LOC101928021	14.711	-1.35579	0.433048	-3.13081	0.00174324	0.0243574
KLF6	2254.66	0.25677	0.0820771	3.1284	0.00175759	0.0244786
MEGF9	3215.28	-0.316702	0.101219	-3.12889	0.00175468	0.0244786
N4BP2L1	249.712	0.37301	0.119229	3.12853	0.00175686	0.0244786
SPAG1	164.952	0.427285	0.136575	3.12857	0.00175658	0.0244786
ADAMTS3	1201.61	-0.259204	0.0828679	-3.12792	0.0017605	0.0244795
DSEL	73.5414	0.62183	0.198797	3.12796	0.00176023	0.0244795
RIOK2	979.098	0.208842	0.0667855	3.12705	0.00176571	0.0245125
TMEM138	1066.22	-0.291936	0.0933526	-3.12724	0.00176458	0.0245125
KCTD15	1033.34	-0.260162	0.0832075	-3.12667	0.00176798	0.0245243
TUBB2A	4467.81	0.224923	0.0719446	3.12634	0.00176997	0.0245323
CLSPN	752.66	-0.314417	0.100625	-3.12464	0.00178025	0.0246549
LOC105374338	130.086	0.438997	0.140576	3.12285	0.00179109	0.0247653
PPP1R18	417.075	0.276403	0.0885088	3.12289	0.00179085	0.0247653
COL17A1	66.7799	-0.81126	0.260021	-3.11998	0.00180866	0.0249881
MVB12B	285.46	0.471494	0.151191	3.11854	0.00181752	0.0250704
WDTC1	5307.79	-0.225333	0.0722521	-3.11871	0.00181646	0.0250704
CCNL1	2790.09	0.31301	0.100431	3.11666	0.00182914	0.0251862
CD47	4245.11	-0.209592	0.0672529	-3.11647	0.00183029	0.0251862
ENKD1	505.041	-0.259461	0.083248	-3.11672	0.00182874	0.0251862
BARHL2	93.6652	0.7615	0.244463	3.115	0.00183946	0.0252922
ACBD5	1799.09	-0.153439	0.0492802	-3.11361	0.00184813	0.0253912
INHBB	134.446	0.478548	0.153734	3.11284	0.00185299	0.0254377
ELFN1	1167.91	-0.251727	0.0809526	-3.10956	0.00187369	0.0257014
FAM3A	454.099	-0.255747	0.0822707	-3.10861	0.00187971	0.0257612
GRM5-AS1	62.1342	0.68522	0.220441	3.1084	0.00188103	0.0257612
S100A6	84.9665	1.00464	0.32336	3.10687	0.00189082	0.0258746
MIB1	1552.86	0.198113	0.063805	3.10498	0.00190292	0.0260197
SOCS6	345.237	0.288466	0.0929485	3.10351	0.00191243	0.026129
HKR1	2703.23	-0.190526	0.0614036	-3.10285	0.00191666	0.0261661
SNX29	782.796	-0.401321	0.129373	-3.10206	0.00192181	0.0262156
ABCC5	3181.47	0.224588	0.0724123	3.10152	0.00192529	0.0262424
RIC3	3010.56	-0.186479	0.0601338	-3.10106	0.00192827	0.0262622
TRIM36	2093.17	-0.214712	0.0692557	-3.10028	0.00193339	0.0263112
POU2F2	142.835	0.512778	0.165478	3.09876	0.00194332	0.0264254
RIMS1	66.5897	0.775889	0.250565	3.09656	0.00195782	0.0266017
CHMP5	1741.42	-0.189444	0.0611874	-3.09613	0.00196061	0.0266187
TTC9	134.049	-0.47144	0.152281	-3.09586	0.0019624	0.026622
TESMIN	102.123	-0.505669	0.163382	-3.09502	0.00196802	0.0266773
TRMT112	1450.54	0.235302	0.0760396	3.09447	0.00197166	0.0267056
NDFIP1	4805.74	-0.189222	0.061168	-3.09348	0.00197826	0.026774
COX5B	2493.75	-0.256679	0.0830329	-3.09129	0.00199289	0.0269298
FAS	46.6032	0.762263	0.246579	3.09135	0.00199248	0.0269298
ZC3H7B	3767.64	-0.220774	0.0714284	-3.09084	0.00199591	0.0269494
RGMB	245.732	0.3766	0.121877	3.09001	0.00200149	0.0270036
LOC105369325	44.5099	-0.814305	0.263588	-3.08931	0.0020062	0.0270461
NQO1	425.685	0.513157	0.166121	3.08906	0.00200793	0.0270483
C5orf45	539.514	0.279308	0.0904976	3.08636	0.00202624	0.0272737
CAMSAP2	2156.02	0.18169	0.0588927	3.0851	0.00203482	0.0273678
SPTY2D1	494.481	0.306149	0.099247	3.08471	0.00203748	0.0273822
TAOK3	1694.5	-0.214734	0.0696333	-3.08378	0.00204386	0.0274465
EIF4G1	4781.81	0.175426	0.0568911	3.08354	0.00204551	0.0274473
SCYL2	1257.22	0.183066	0.0593963	3.08212	0.00205535	0.027558
TMEM130	167.728	0.535425	0.173768	3.08126	0.00206123	0.0276154
BBS1	1252.25	-0.297544	0.0965904	-3.08047	0.00206671	0.0276673
RTN1	2320.05	0.259882	0.0843822	3.07982	0.00207125	0.0277065
NDUFB1	974.898	-0.295961	0.0961057	-3.07954	0.00207322	0.0277115
NECAB2	156.896	0.621825	0.201939	3.07927	0.0020751	0.0277151
C16orf74	170.869	-0.4676	0.151924	-3.07786	0.00208492	0.0278248
MAPK1IP1L	533.823	0.258426	0.0839866	3.07699	0.00209105	0.027885
TSC22D1	2966.35	0.176044	0.0572178	3.07673	0.00209284	0.0278873
IL1RAP	197.139	0.451162	0.146664	3.07617	0.0020968	0.0279185
GNGT1	7348.8	-0.672517	0.218653	-3.07573	0.00209989	0.0279382
TENM1	349.359	0.60143	0.195566	3.07533	0.00210266	0.0279535
TRPM4	390.597	0.491401	0.159841	3.07431	0.00210988	0.0280278
ODC1	3506.73	0.258339	0.0840605	3.07325	0.00211744	0.0281065
RAB27A	39.3206	0.825495	0.268695	3.07224	0.00212457	0.0281796
COPB2	6430.14	0.156545	0.0509798	3.07072	0.00213545	0.0282155
CYC1	2118.49	-0.185773	0.0604938	-3.07094	0.00213388	0.0282155
EVA1C	74.2135	0.689945	0.224621	3.0716	0.00212913	0.0282155
GLCCI1	885.949	-0.361175	0.117609	-3.07097	0.00213367	0.0282155
NPHS1	101.743	0.672832	0.219106	3.0708	0.00213485	0.0282155
SLC24A5	333.415	0.389141	0.126756	3.06999	0.00214066	0.0282507
UBE2Q2	2368.89	-0.174619	0.0568812	-3.06989	0.00214139	0.0282507
FAM49B	1038.8	0.200594	0.0653653	3.06881	0.00214914	0.0283312
CCDC85C	1493.16	0.263479	0.0858755	3.06815	0.00215389	0.0283347
CFAP77	30.4858	-0.985372	0.321168	-3.06809	0.00215433	0.0283347
LOC107985359	67.7773	-0.72406	0.235989	-3.0682	0.00215355	0.0283347
PIBF1	759.283	0.205519	0.0669919	3.06781	0.00215631	0.0283392
SRPRA	3722.46	0.268603	0.0875625	3.06756	0.00215815	0.0283417
ARHGEF9	2298.3	-0.211639	0.0690026	-3.06712	0.00216132	0.0283618
GRIA2	726.327	0.350794	0.114409	3.06615	0.00216836	0.0284325
NTNG2	3285.58	-0.207276	0.0676492	-3.06398	0.00218413	0.0286176
MAP10	94.7622	-0.662987	0.216406	-3.06362	0.00218673	0.0286299
GEMIN2	273.417	-0.307595	0.100434	-3.06266	0.00219379	0.0286788
L3MBTL2	1151.37	-0.20885	0.0681876	-3.06287	0.00219222	0.0286788
METRN	722.613	-0.495744	0.161913	-3.06179	0.00220018	0.0287188
WDR54	1728.4	-0.298935	0.0976268	-3.06202	0.00219852	0.0287188
CITED1	241.138	0.364189	0.11903	3.05965	0.00221599	0.0289004
CRTAP	1078.49	0.294655	0.09631	3.05945	0.00221744	0.0289004
GALNS	228.771	-0.360538	0.117956	-3.05654	0.0022391	0.0291607
SAMD4A	68.5032	0.719717	0.235487	3.05629	0.00224093	0.0291625
PAPOLA	5023.51	0.125922	0.0412174	3.05506	0.00225016	0.0292605
NFE2L2	2057.15	-0.194594	0.0637099	-3.05438	0.00225524	0.0293045
HIST1H2BD	141.044	0.557163	0.182443	3.0539	0.00225888	0.0293297
ZFPM1	357.504	0.475194	0.155629	3.05338	0.00226277	0.0293582
CPVL	19.3459	-1.21394	0.397647	-3.05281	0.00226709	0.0293641
LOC107984455	57.0216	-0.68255	0.223593	-3.05265	0.00226833	0.0293641
NME1-NME2	5445.56	-0.224626	0.0735792	-3.05285	0.00226681	0.0293641
CLCN4	2446.19	-0.333459	0.109255	-3.05212	0.0022723	0.0293934
DCAF8	6094.81	-0.135394	0.0443719	-3.05135	0.00227813	0.0294247
VRK3	2261.52	-0.221098	0.0724548	-3.05153	0.00227677	0.0294247
NCBP2-AS2	418.359	-0.246622	0.0808388	-3.05079	0.00228238	0.0294576
C21orf33	828.546	-0.264144	0.0865905	-3.0505	0.00228462	0.0294644
SLC15A4	1222.38	0.659852	0.2168	3.04359	0.00233773	0.0301269
ANXA1	207.438	1.3858	0.455386	3.04313	0.00234134	0.0301509
DHRS2	35.2749	0.955581	0.314065	3.04262	0.00234525	0.0301787
MCUR1	2339.47	-0.211682	0.0695888	-3.0419	0.00235088	0.0302137
TMEM55A	222.701	0.495593	0.162926	3.04183	0.00235147	0.0302137
IDE	2389.77	-0.178763	0.0587797	-3.04124	0.00235602	0.0302497
GPATCH11	397.84	-0.336178	0.110629	-3.0388	0.00237524	0.0304511
SULT4A1	469.353	0.255624	0.0841192	3.03883	0.00237501	0.0304511
CTBP2	2949.12	-0.214688	0.070684	-3.03729	0.00238712	0.0305807
SLC5A3	351.213	0.468011	0.154106	3.03695	0.00238987	0.0305931
CEP85L	334.512	0.306251	0.100937	3.03408	0.00241268	0.030845
CHI3L1	13.4839	1.92608	0.634826	3.03403	0.00241311	0.030845
PPA1	4213.69	-0.195186	0.0643412	-3.03361	0.00241648	0.0308651
KIAA0040	26.4392	1.03451	0.341125	3.03264	0.00242422	0.0309411
LOC100996724	2685.43	-0.243285	0.0803187	-3.029	0.00245365	0.0312763
LOC105374104	57.5413	-0.630478	0.208151	-3.02894	0.00245411	0.0312763
DSCAM	96.3086	0.538533	0.177885	3.02743	0.00246647	0.0313412
FEM1B	939.282	0.192437	0.0635628	3.0275	0.00246582	0.0313412
RSAD1	1154.32	0.182771	0.0603696	3.02753	0.00246564	0.0313412
SH2D5	18.7025	1.32594	0.437892	3.02801	0.00246168	0.0313412
CLSTN1	11804.4	-0.197692	0.0653346	-3.02584	0.00247944	0.0314829
NUAK1	67.9554	0.805001	0.266078	3.02543	0.00248282	0.0315026
BMP8B	32.5395	0.838267	0.277271	3.02328	0.00250052	0.0316804
GLRA2	106.01	0.832968	0.275504	3.02343	0.00249924	0.0316804
LZTFL1	2103.44	-0.166896	0.0552076	-3.02306	0.00250234	0.0316804
KCTD7	455.852	-0.257617	0.0852577	-3.02162	0.00251425	0.0318078
AK1	747.622	-0.331929	0.109955	-3.01877	0.00253806	0.0320855
SEC31A	4588.25	0.202402	0.0670566	3.01838	0.00254133	0.0321034
CALU	2868.19	0.264627	0.0876862	3.01789	0.00254545	0.0321319
NLK	3885.8	-0.17225	0.0571049	-3.01638	0.00255816	0.0322687
GBP3	62.6058	0.920133	0.305141	3.01544	0.0025661	0.0323216
LINC01002	415.586	-0.38873	0.128905	-3.01564	0.00256438	0.0323216
IL27RA	38.4305	0.919764	0.305133	3.01431	0.00257565	0.0324183
MPP7	1302.54	-0.210688	0.0699567	-3.0117	0.00259793	0.0326749
HMGN3	1552.14	-0.252532	0.0838612	-3.01131	0.00260125	0.0326928
ETS1	12.4927	1.73972	0.577779	3.01105	0.00260348	0.032697
LOC107984393	59.1986	0.843441	0.280157	3.0106	0.00260734	0.0327216
NPHP1	369.406	-0.278821	0.0926479	-3.00947	0.00261703	0.0328193
AGAP1	5337.3	-0.181723	0.0603914	-3.00908	0.00262037	0.0328374
STK10	74.464	0.735092	0.244327	3.00864	0.00262424	0.032862
BMP2K	365.73	0.293841	0.0976848	3.00805	0.0026293	0.0328886
CAMK2G	2876.61	-0.171811	0.057126	-3.00757	0.00263342	0.0328886
DANCR	195.85	0.386505	0.128544	3.0068	0.00264009	0.0328886
FCHSD1	357.832	0.419878	0.13963	3.00707	0.00263777	0.0328886
IRF9	922.008	0.236241	0.0785633	3.00701	0.00263831	0.0328886
RASGRF2	3674.15	-0.179033	0.0595239	-3.00776	0.00263185	0.0328886
ST6GALNAC5	130.09	0.574691	0.191141	3.00663	0.00264161	0.0328886
TF	102658	-0.52726	0.175343	-3.00703	0.00263816	0.0328886
WASF1	353.815	0.297412	0.0989369	3.00608	0.0026464	0.0329245
ABLIM1	1635.67	0.251502	0.0836969	3.00492	0.00265654	0.0330269
CHGA	1440.34	-0.259849	0.0865433	-3.00254	0.00267739	0.0332621
FAM129A	66.5616	0.912077	0.303814	3.00209	0.0026813	0.033274
GDF15	134.13	1.75064	0.58316	3.00199	0.0026822	0.033274
GRIA4	644.003	0.474945	0.158376	2.99884	0.00271012	0.0335961
NDUFA10	3314.43	-0.14561	0.048567	-2.99813	0.0027164	0.0336257
RNASEH1	1081.49	0.174115	0.0580726	2.99822	0.0027156	0.0336257
SGSM2	2622.93	-0.155067	0.0517708	-2.99525	0.00274218	0.0339205
SLC38A3	5094.6	-0.240714	0.0804214	-2.99316	0.00276102	0.034129
ADAMTS9	67.8504	0.727458	0.243356	2.98927	0.00279642	0.0345319
CD24	489.061	0.660283	0.220894	2.98914	0.00279761	0.0345319
WWOX	159.733	-0.368941	0.123457	-2.98842	0.0028042	0.0345885
BEX1	1113.12	0.263085	0.0880854	2.98671	0.00281999	0.0347584
FBXO9	1188.67	-0.290607	0.0973475	-2.98525	0.00283345	0.0348994
GABBR2	1865.5	-0.244648	0.0820042	-2.98335	0.00285108	0.0350887
LOC388882	21.9774	-1.12203	0.37612	-2.98316	0.00285289	0.0350887
IQGAP2	2345.01	-0.170403	0.05716	-2.98116	0.00287163	0.0352941
PANO1	30.789	-0.785343	0.263483	-2.98063	0.0028766	0.03533
ADD3-AS1	90.5809	-0.567635	0.190534	-2.97918	0.0028902	0.0353711
ALDH4A1	596.863	-0.385934	0.129536	-2.97935	0.0028886	0.0353711
DMAP1	1256.58	-0.163288	0.0547985	-2.97979	0.00288444	0.0353711
KCNB1	3072.05	-0.279993	0.0939738	-2.97948	0.00288741	0.0353711
TRAM1	2800.91	0.15163	0.050886	2.9798	0.00288433	0.0353711
RHO	21682.6	-0.695889	0.233656	-2.97826	0.00289887	0.0354521
IARS	6695.91	0.27135	0.0911533	2.97685	0.00291228	0.0355909
EPB41	6720.8	-0.261314	0.087813	-2.9758	0.00292229	0.0356627
LOC107985388	13.3034	-1.3739	0.46167	-2.97594	0.00292095	0.0356627
ZNF280C	113.813	0.477158	0.160396	2.97487	0.00293117	0.0357457
GABBR1	2069.07	0.264556	0.0890075	2.97229	0.00295586	0.0360214
CDC42EP1	81.2075	0.576841	0.194103	2.97183	0.00296032	0.0360503
LINC00472	237.263	-0.343513	0.115611	-2.97129	0.00296548	0.0360876
DNAH9	28.2455	-0.890679	0.299916	-2.96976	0.00298034	0.0362429
DLGAP3	223.772	0.389841	0.131296	2.96918	0.002986	0.0362823
TECPR2	1509.39	-0.242223	0.0815843	-2.96899	0.00298778	0.0362823
AGPAT3	2168.77	-0.207095	0.0697654	-2.96845	0.00299309	0.0363213
STRIP2	512.022	-0.365131	0.123061	-2.96708	0.00300647	0.036458
BCAT2	563.534	-0.256991	0.0866348	-2.96637	0.00301338	0.0364905
CD8A	18.9922	1.14696	0.386637	2.96651	0.00301202	0.0364905
45179	455.39	0.310253	0.104608	2.96586	0.00301833	0.0365248
SNAPIN	805.222	-0.205825	0.0694044	-2.9656	0.00302096	0.0365309
LOC100130476	230.285	-0.3591	0.121231	-2.96212	0.00305524	0.0369158
PAQR3	1009.81	0.175074	0.059108	2.96194	0.00305706	0.0369158
LGR4	5154.56	0.220907	0.0745956	2.96139	0.00306256	0.0369563
MFSD4A	94.3193	0.480202	0.162169	2.96112	0.00306523	0.0369627
MYBPHL	63.1235	-0.785282	0.265221	-2.96086	0.00306782	0.0369681
ANKRD42	681.284	-0.233019	0.0787124	-2.96038	0.00307259	0.0369997
GNG2	62.4214	0.820727	0.27744	2.95822	0.00309421	0.0372253
TMTC2	866.071	0.278407	0.0941195	2.95801	0.00309628	0.0372253
USP14	681.126	0.262096	0.0886099	2.95786	0.00309779	0.0372253
AKAP17A	1011.6	0.298789	0.101037	2.95721	0.00310438	0.0372687
UBXN2B	1093.78	0.217716	0.0736256	2.95708	0.00310572	0.0372687
SRPX	15.9301	1.38542	0.468649	2.95619	0.00311463	0.0373496
CARF	620.289	-0.246139	0.0832728	-2.95582	0.00311842	0.0373691
NEK10	350.159	-0.35139	0.118903	-2.95527	0.00312396	0.0374095
LOC105377007	16.4984	-1.98736	0.672679	-2.95439	0.00313287	0.0374901
STUB1	966.956	-0.194856	0.0659909	-2.95277	0.00314935	0.0376613
ZNF550	254.596	0.339725	0.115099	2.95158	0.00316149	0.0377803
PAMR1	67.8256	0.720179	0.244209	2.94903	0.00318771	0.0380672
KIFAP3	3304.09	-0.176701	0.059949	-2.94753	0.00320323	0.0382261
ANO2	4154.29	-0.257189	0.0872734	-2.94694	0.00320936	0.0382728
FAM20C	721.465	0.307479	0.104349	2.94663	0.00321256	0.0382845
PAIP2	4999.11	-0.11978	0.0406861	-2.944	0.00324002	0.038585
BEND6	121.076	0.572424	0.194457	2.94371	0.00324305	0.0385945
NR4A3	38.3284	1.06433	0.361791	2.94183	0.00326281	0.038803
CHST15	66.1388	0.726735	0.247075	2.94136	0.0032678	0.0388346
LATS2	240.699	0.429952	0.146185	2.94115	0.00326997	0.0388346
NLN	329.567	0.269808	0.0917482	2.94074	0.0032743	0.0388592
ENO2	56724.6	-0.296346	0.10083	-2.93908	0.00329188	0.0389482
GRB14	52.9284	0.775965	0.263989	2.93938	0.00328868	0.0389482
IL4R	28.5422	1.18434	0.402979	2.93897	0.00329308	0.0389482
MEIS1	2620.25	-0.149217	0.0507582	-2.93977	0.00328456	0.0389482
ZDHHC11B	130.626	0.500046	0.170129	2.93922	0.0032904	0.0389482
SMC4	1275.85	-0.215333	0.0732852	-2.93828	0.00330037	0.0389932
SNED1	424.23	-0.308166	0.104883	-2.93818	0.00330141	0.0389932
FHOD1	197.924	0.383089	0.130448	2.93672	0.00331703	0.039145
MAP1B	37043.2	0.252821	0.0860942	2.93656	0.0033188	0.039145
MAP4	11962.5	-0.213546	0.07279	-2.93372	0.00334924	0.0394704
MARK3	1846.59	0.136317	0.0464711	2.93337	0.00335307	0.0394704
TMEM200A	74.0061	0.562361	0.191713	2.93335	0.00335324	0.0394704
ASB12	13.6083	1.25288	0.427177	2.93292	0.00335788	0.0394838
ATL2	888.353	0.202865	0.0691705	2.93282	0.00335896	0.0394838
LINC00680	63.3979	-0.713304	0.243367	-2.93098	0.00337893	0.0396915
ZDHHC7	869.954	0.187185	0.0638753	2.93048	0.00338437	0.0397284
HOPX	73.0447	0.827152	0.282419	2.92882	0.00340254	0.0399145
AIDA	336.191	0.300378	0.102572	2.92845	0.00340655	0.0399344
FAIM2	118.81	0.645898	0.220602	2.92789	0.00341271	0.0399795
CACNA2D4	4815.52	-0.23572	0.0805192	-2.9275	0.00341694	0.0399872
LOC101928324	14.7102	-1.52783	0.521905	-2.92741	0.00341801	0.0399872
MGAT1	1157.3	-0.198207	0.0677423	-2.9259	0.00343462	0.0401272
TMEM158	61.2922	0.667641	0.22818	2.92595	0.00343411	0.0401272
SLC20A1	1979.63	0.162678	0.0556274	2.92442	0.00345098	0.040291
NCKAP1	6774.27	0.123785	0.0423458	2.9232	0.00346449	0.0403941
PLA2G4C	1209.72	0.356391	0.121917	2.92323	0.00346418	0.0403941
IFI27L2	1154.77	-0.231616	0.0793007	-2.92073	0.00349214	0.0406634
RHOJ	86.843	0.589232	0.201743	2.92071	0.0034923	0.0406634
ABHD16B	158.139	-0.427432	0.146468	-2.91827	0.00351977	0.0409556
IFT122	1417.88	-0.175282	0.0600814	-2.91742	0.00352944	0.0410143
KCNJ8	54.5291	0.671745	0.230254	2.9174	0.00352957	0.0410143
SEC63	2652.14	0.173812	0.0596286	2.91491	0.00355791	0.0413158
SLC35E2B	2507.24	-0.186477	0.0640161	-2.91297	0.0035801	0.0415456
PRRC1	600.708	0.231271	0.0794092	2.91239	0.00358675	0.0415947
EIF3A	6230.5	0.169236	0.0581209	2.91179	0.00359366	0.0416469
IFI6	552.549	-0.276985	0.0951511	-2.911	0.00360269	0.0417235
GUCY2D	3727.95	-0.201672	0.0693085	-2.90978	0.00361685	0.0418594
LOC101928573	77.5763	-0.587243	0.201899	-2.9086	0.00363047	0.0419888
GPLD1	390.451	-0.396984	0.1365	-2.90831	0.00363387	0.042
PLA2G16	441.583	0.332935	0.114496	2.90784	0.00363939	0.0420357
LOC643072	993.293	-0.228143	0.0784854	-2.90682	0.00365124	0.0421443
COX1	111253	0.146621	0.0504807	2.9045	0.00367845	0.0424017
NAMPT	431.932	0.372364	0.128198	2.9046	0.00367724	0.0424017
AGBL4	139.302	-0.488418	0.168219	-2.90346	0.00369067	0.0425142
PIWIL1	25.5144	-1.13636	0.391412	-2.90323	0.00369334	0.0425165
MRVI1-AS1	25.3055	-0.900788	0.310325	-2.90272	0.00369936	0.0425574
ARHGEF37	193.69	-0.550857	0.189798	-2.90233	0.00370394	0.0425742
TAPBP	611.992	0.199984	0.0689081	2.90218	0.00370575	0.0425742
CHST3	71.0987	0.575196	0.198252	2.90134	0.00371574	0.042645
EVL	6460.93	-0.133251	0.0459322	-2.90103	0.00371933	0.042645
GRM6	233.609	0.465112	0.160316	2.90122	0.00371714	0.042645
SPAG6	102.908	-0.706067	0.24343	-2.90049	0.00372578	0.0426906
WRNIP1	2098.98	-0.177211	0.0611036	-2.90017	0.00372959	0.0427059
ALKBH4	154.508	-0.376059	0.129678	-2.89994	0.00373239	0.0427096
AARS2	877.681	-0.193591	0.0667856	-2.8987	0.00374715	0.0428502
KLHL41	1079.6	-0.305788	0.105514	-2.89809	0.0037544	0.0429046
ACTB	9783.26	0.220126	0.0759714	2.89749	0.00376162	0.0429587
MSX1	70.6643	0.856658	0.295991	2.8942	0.00380124	0.0433823
PTGES3	3597.65	0.142834	0.0493779	2.89267	0.00381984	0.0435658
RRAGC	505.163	0.267738	0.0925716	2.89223	0.00382519	0.0435981
NABP1	33.3672	0.938201	0.324563	2.89066	0.00384434	0.0437874
LOC102724064	59.7698	-0.543129	0.187947	-2.88981	0.00385479	0.0438775
TEAD3	629.602	-0.299808	0.103759	-2.88947	0.00385891	0.0438954
ABCB10	773.975	-0.202779	0.0702331	-2.88723	0.00388647	0.0441514
TMEM9B-AS1	68.4327	-0.546896	0.189419	-2.88723	0.00388653	0.0441514
ZNF429	209.12	-0.426183	0.147638	-2.88669	0.00389322	0.0441983
SLC44A5	232.537	0.473379	0.164073	2.88518	0.00391189	0.0443811
ANKH	1493.67	-0.214428	0.0743312	-2.88476	0.00391712	0.0444111
CCDC155	76.7476	-0.515382	0.178778	-2.88281	0.00394141	0.0446279
TMEM2	587.037	0.25484	0.0883983	2.88287	0.00394074	0.0446279
SULF1	5503.74	0.542974	0.188379	2.88235	0.00394717	0.0446639
SRGAP2B	225.29	0.37939	0.131797	2.8786	0.00399444	0.0451691
TSPAN11	309.443	0.411242	0.142873	2.87838	0.00399722	0.045171
LOC105370150	39.7195	-0.731635	0.254234	-2.8778	0.00400456	0.0452243
OAF	1246.47	0.283	0.0983567	2.87728	0.00401119	0.0452696
NCOA2	2778.04	-0.19144	0.0665541	-2.87646	0.00402163	0.0453576
MORF4L2	3908.36	0.293874	0.102353	2.87119	0.00408934	0.0460913
MFSD14A	1055.2	0.272355	0.0948651	2.87097	0.00409216	0.0460929
LOC283731	23.8759	1.07521	0.374617	2.87017	0.00410248	0.0461789
PHF24	310.458	-0.331391	0.115479	-2.8697	0.00410862	0.046218
PBXIP1	2246.27	-0.239131	0.0833595	-2.86867	0.00412198	0.046338
TMEM254	1003.78	-0.216223	0.0753933	-2.86794	0.00413159	0.0464158
KCTD18	289.423	-0.272039	0.0949161	-2.8661	0.00415569	0.0466562
BAHD1	1220.21	0.21806	0.0760963	2.86558	0.0041625	0.0466835
MAST4	347.01	0.300874	0.105003	2.86537	0.00416524	0.0466835
SCN3A	243.176	0.500173	0.174563	2.86529	0.00416623	0.0466835
CFAP70	490.899	-0.405771	0.141644	-2.86471	0.00417386	0.0467386
NBPF9	672.858	-0.263771	0.0921294	-2.86305	0.00419589	0.0469243
PTPN11	1306.46	0.164885	0.0575886	2.86315	0.00419457	0.0469243
IQGAP1	1056.71	0.343435	0.119998	2.86202	0.00420949	0.0470459
DNAH7	365.148	-0.281395	0.0983311	-2.86171	0.00421362	0.0470617
ID1	45.7976	0.958161	0.334846	2.8615	0.00421646	0.0470629
NFS1	885.256	-0.282366	0.0987098	-2.86057	0.00422887	0.0471709
TNK1	270.52	-0.351462	0.122933	-2.85898	0.00425	0.047376
GNB1	28864.1	-0.438691	0.153479	-2.85831	0.00425898	0.0474454
LYPLA1	3583.44	-0.169549	0.0593305	-2.85771	0.00426713	0.047488
P4HB	6002.59	0.184439	0.064543	2.85762	0.0042683	0.047488
TBC1D10A	1363.84	0.211935	0.0742021	2.85619	0.00428759	0.0476718
PCMTD2	2255.99	-0.19386	0.0678973	-2.85519	0.0043011	0.0477913
ZNF436	461.189	0.232586	0.0814726	2.85477	0.00430675	0.0478232
LOC100129917	144.472	0.456901	0.160108	2.8537	0.00432134	0.0479544
CEP78	585.927	-0.297172	0.104171	-2.85274	0.00433443	0.0480687
CHST2	273.776	-0.51116	0.179202	-2.85242	0.00433874	0.0480856
LRRK1	74.141	-0.605276	0.21224	-2.85185	0.00434658	0.0481416
SLC7A1	566.16	0.296607	0.10402	2.85144	0.00435222	0.0481731
CSRNP2	1801.1	0.156221	0.0547931	2.85111	0.00435663	0.0481911
FOXJ3	794.866	0.22611	0.079314	2.85082	0.00436068	0.048205
DUSP27	30.5423	-1.09523	0.384372	-2.84941	0.00437999	0.0483565
EPB41L2	34598.1	-0.233561	0.081965	-2.84952	0.00437847	0.0483565
HSPA1A	2755.89	0.351409	0.123436	2.84689	0.00441489	0.0487106
FASTK	1161.51	-0.240695	0.0845583	-2.8465	0.0044203	0.0487391
HSP90AB1	15364.8	0.19489	0.0684773	2.84606	0.0044264	0.0487751
BRF1	922.635	-0.231535	0.0813753	-2.84528	0.0044373	0.0488387
TUFM	3631.46	-0.154954	0.0544606	-2.84524	0.00443782	0.0488387
BHLHE22	147.808	0.53282	0.187317	2.84448	0.00444841	0.048922
UBAP1L	3660.15	-0.299819	0.105411	-2.84429	0.00445107	0.048922
GPNMB	452.151	1.06474	0.374412	2.84377	0.0044583	0.0489703
COL6A1	1918.27	0.316976	0.111557	2.84138	0.00449187	0.0493077
H2AFX	358.528	-0.262916	0.0925988	-2.8393	0.00452127	0.0495989
NOTCH4	71.5994	0.551537	0.194271	2.83901	0.00452539	0.0496126
WFDC1	81.4075	-0.545627	0.192205	-2.83878	0.00452863	0.0496165
HEPH	1012.17	0.331097	0.116681	2.83764	0.00454487	0.0497629
OLMALINC	202.516	0.451259	0.159048	2.83725	0.00455036	0.0497914
COL12A1	127.729	0.676677	0.238533	2.83683	0.00455636	0.0498255
LINC00476	205.658	-0.327726	0.115551	-2.83621	0.00456518	0.0498903
RANBP3	1306.88	-0.161721	0.057027	-2.83586	0.00457023	0.0499139
DDX21	1173	0.185936	0.0655769	2.83538	0.00457706	0.0499171
KIF22	720.155	-0.254253	0.0896761	-2.83523	0.00457921	0.0499171
XPNPEP1	1906.9	-0.186602	0.0658068	-2.83561	0.00457385	0.0499171
TMEM11	579.905	0.204077	0.0719932	2.83466	0.00458741	0.0499749
FAM198B	66.2669	0.773753	0.273063	2.8336	0.00460268	0.0500023
LOC105369869	11.2761	1.6773	0.59183	2.83409	0.00459558	0.0500023
MLST8	1385.86	-0.207783	0.0733304	-2.83352	0.00460379	0.0500023
TOMM7	1160.26	-0.23667	0.0835262	-2.83348	0.00460441	0.0500023
TRIL	27.2446	-0.939174	0.3314	-2.83396	0.00459754	0.0500023
PQLC2	626.711	-0.213065	0.0752099	-2.83294	0.00461216	0.050055
TRAK1	7627.74	-0.152013	0.0536985	-2.83087	0.00464223	0.0503497
CAPRIN2	1408.11	0.23834	0.0842188	2.83	0.00465474	0.0504248
XPO4	1561.48	0.221963	0.0784325	2.82999	0.004655	0.0504248
GCAT	137.318	0.515981	0.182519	2.82701	0.00469854	0.0508645
BRWD1-IT2	33.8981	-0.725303	0.256732	-2.82513	0.00472608	0.0510346
CD14	13.8315	1.67427	0.592624	2.82517	0.0047255	0.0510346
PCDHGA11	44.7797	1.16485	0.412316	2.82515	0.00472591	0.0510346
UNK	1104.11	0.194403	0.068805	2.82542	0.00472193	0.0510346
BTG3	369.708	0.450705	0.159563	2.82463	0.00473352	0.0510651
KCNA6	82.8539	0.496426	0.175755	2.82454	0.00473483	0.0510651
PHKA1	1102.97	-0.197726	0.0700258	-2.82361	0.00474857	0.0511813
FAM196A	33.3282	0.773886	0.274163	2.82272	0.00476182	0.0512921
SHPK	318.916	-0.285898	0.101301	-2.82228	0.0047684	0.0513309
KLHL13	249.942	0.365001	0.129389	2.82095	0.0047881	0.0515109
PSMG3-AS1	356.965	-0.358671	0.12716	-2.82063	0.00479299	0.0515314
BCKDHB	891.513	-0.227458	0.0806588	-2.82	0.00480237	0.0516001
CCDC9	1274.61	0.21939	0.0778289	2.81888	0.00481917	0.0517427
IL18BP	83.622	0.558816	0.198252	2.81871	0.00482165	0.0517427
RASSF3	159.048	0.475063	0.168592	2.81782	0.00483507	0.0518545
MDM1	1313.11	-0.229211	0.0813899	-2.81621	0.00485933	0.0520823
CCDC22	572.613	-0.226806	0.0806233	-2.81315	0.00490583	0.0525482
LINC00641	1019.39	0.286161	0.101773	2.81177	0.00492703	0.0527425
B3GALT2	70.4671	0.793204	0.28219	2.81089	0.00494054	0.0528543
WHSC1L1	1804.77	0.197649	0.0703215	2.81064	0.00494427	0.0528614
NAT14	482.471	-0.229878	0.0818008	-2.81022	0.00495084	0.0528989
PP7080	366.992	-0.236307	0.0841	-2.80984	0.00495668	0.0529285
CHORDC1	800.249	0.222434	0.0791708	2.80954	0.00496122	0.0529442
ST6GAL1	153.963	1.06019	0.377389	2.80929	0.00496513	0.0529532
GABPB1	327.104	0.313483	0.111679	2.80699	0.00500063	0.0532989
NPC1L1	13.6987	1.51613	0.540186	2.80668	0.00500547	0.0533175
ACSS3	214.066	0.506808	0.180705	2.80461	0.00503771	0.0536127
TNRC6C-AS1	34.938	0.845883	0.301616	2.8045	0.0050394	0.0536127
RGL3	52.5711	0.689625	0.245947	2.80395	0.00504802	0.0536714
AEN	137.231	0.511158	0.182344	2.80326	0.00505888	0.0537537
SIRT1	890.335	0.233096	0.0831915	2.80193	0.00507983	0.0539431
DLC1	22.1541	0.89619	0.32001	2.8005	0.00510227	0.0541148
MYO7A	704.324	-0.290494	0.103728	-2.80052	0.00510197	0.0541148
LPCAT4	689.479	0.323395	0.115492	2.80015	0.00510795	0.0541282
NDUFS1	2753.92	-0.159053	0.0568042	-2.80003	0.00510981	0.0541282
DNAJB1	2573.05	0.227212	0.0811874	2.79861	0.00513226	0.054206
DNAJC17	244.184	-0.322706	0.115302	-2.7988	0.00512935	0.054206
FABP12	297.434	-0.424216	0.151583	-2.79858	0.00513286	0.054206
PARD3	1361.67	0.216421	0.077329	2.79871	0.00513075	0.054206
ZNF697	53.5425	0.670564	0.239547	2.7993	0.00512132	0.054206
SUPV3L1	857.05	0.186095	0.0665225	2.79747	0.00515045	0.0543586
DHX15	4477.01	0.125574	0.0448938	2.79714	0.00515574	0.0543811
CNN2	492.294	0.338745	0.121125	2.79665	0.00516355	0.0544045
LOC101929704	305.355	-0.27706	0.0990702	-2.7966	0.00516426	0.0544045
MTMR11	111.942	0.654159	0.234032	2.79517	0.00518721	0.0546129
MAN2A1	435.321	0.404985	0.144958	2.79381	0.00520909	0.0548098
GLYATL1	269.817	-0.349	0.124972	-2.79262	0.00522831	0.0549785
FAAP100	1231	-0.20588	0.0737502	-2.79158	0.00524512	0.0550882
NFYA	422.188	0.237108	0.0849369	2.79158	0.00524507	0.0550882
DEGS1	529.697	0.247227	0.0886095	2.79007	0.00526968	0.0553124
PRPSAP2	1875.34	-0.154384	0.0553749	-2.78798	0.00530381	0.0556368
CDKN1B	1424.96	-0.198554	0.0712264	-2.78764	0.00530934	0.0556609
SCAMP1-AS1	497.451	-0.224591	0.0805929	-2.78674	0.00532413	0.0557822
DERA	1304.5	-0.186686	0.067003	-2.78623	0.00533256	0.0558114
GPR155	1013.58	-0.271835	0.0975657	-2.78618	0.00533339	0.0558114
ARNTL2	39.908	0.679855	0.244062	2.78558	0.00534318	0.0558799
PRADC1	272.889	-0.331772	0.119133	-2.78489	0.00535464	0.0559659
SLC9B2	489.589	0.359174	0.129058	2.78305	0.00538502	0.0562493
CTNNB1	6137.23	0.128741	0.046273	2.78221	0.00539901	0.0562932
GTF3C1	6225.37	-0.181408	0.0651963	-2.78248	0.00539447	0.0562932
THAP7-AS1	306.395	-0.279487	0.100454	-2.78224	0.00539854	0.0562932
ZFR2	496.394	-0.266045	0.0956526	-2.78137	0.00541298	0.0564049
SH3GL2	3586.05	-0.176616	0.063523	-2.78035	0.00543011	0.0565492
LOC105374538	56.9535	-0.621418	0.223546	-2.77982	0.00543893	0.0565727
TTC9B	66.1593	0.605416	0.217787	2.77986	0.00543827	0.0565727
BCORL1	455.47	0.315455	0.113513	2.77902	0.00545223	0.056677
FAM69A	368.496	-0.279238	0.100506	-2.77832	0.00546405	0.0567566
NMNAT2	53.5343	0.88817	0.319705	2.77809	0.00546793	0.0567566
REM2	63.7283	0.641255	0.230835	2.77798	0.00546976	0.0567566
MRPL42	763.268	0.231976	0.0835278	2.77723	0.0054825	0.0568545
JOSD1	226.495	0.386261	0.139101	2.77684	0.0054891	0.0568605
SCAF4	1225.46	0.215666	0.077667	2.7768	0.00548966	0.0568605
SIK1	273.782	0.576486	0.207709	2.77544	0.00551264	0.0570642
HSF2BP	22.5326	-1.16856	0.421144	-2.77473	0.00552468	0.0570904
KAT2B	2398.62	-0.223803	0.0806637	-2.77452	0.0055284	0.0570904
MGAT5	379.619	0.364784	0.131454	2.775	0.00552023	0.0570904
RAB3IP	3345.28	-0.171748	0.0619007	-2.77457	0.00552752	0.0570904
CHCHD2	1720.18	-0.223515	0.0805943	-2.77333	0.00554855	0.05723
PCNA-AS1	312.786	-0.264188	0.0952551	-2.77348	0.00554605	0.05723
SV2B	6368.67	-0.202766	0.0731615	-2.77148	0.00558016	0.0575217
44988	317.297	-0.269037	0.0970988	-2.77076	0.00559263	0.057566
GFRA2	39.454	0.694307	0.250565	2.77097	0.00558896	0.057566
STX1B	130.931	0.458378	0.165441	2.77065	0.00559447	0.057566
ATP5O	2149.3	-0.156892	0.0566741	-2.76831	0.00563472	0.0578545
PLEKHO1	730.52	0.38487	0.139009	2.76866	0.00562867	0.0578545
SPIRE1	799.72	0.261117	0.0943258	2.76824	0.00563592	0.0578545
THRIL	320.5	-0.362047	0.13077	-2.76859	0.00563002	0.0578545
ACO2	3938.29	-0.170386	0.0615642	-2.76762	0.00564676	0.0578625
DISP3	787.521	-0.249013	0.0899723	-2.76766	0.00564599	0.0578625
SNPH	378.054	0.243447	0.0879565	2.76781	0.00564342	0.0578625
DGKH	382.477	0.345788	0.124979	2.76678	0.00566136	0.0579777
PHLDB2	45.8711	0.839643	0.303511	2.76644	0.00566723	0.0580034
LOC143666	428.221	-0.322501	0.116609	-2.76567	0.00568053	0.058105
CTDSP2	514.737	0.241282	0.087252	2.76534	0.00568631	0.0581297
ARSJ	49.0053	0.655124	0.236924	2.76512	0.00569012	0.0581342
GP1BA	109.074	-0.544636	0.196987	-2.76483	0.00569518	0.0581515
CCDC148	331.376	-0.312937	0.1132	-2.76446	0.00570165	0.0581831
F2RL1	38.4503	0.747499	0.270457	2.76383	0.00571269	0.0582613
B4GALT4	673.102	0.232918	0.0843006	2.76294	0.00572825	0.058343
LOC105372699	150.516	1.04859	0.379566	2.7626	0.00573423	0.058343
TMEM183A	1264.95	0.193652	0.0700958	2.76268	0.00573295	0.058343
TP53I11	933.472	0.373776	0.135274	2.7631	0.00572559	0.058343
ABI2	3227.98	0.156546	0.0566788	2.76198	0.00574519	0.0584031
CIRBP	8571.27	-0.162379	0.0588011	-2.7615	0.00575365	0.0584031
DAP3	2495.41	-0.167179	0.0605412	-2.7614	0.00575535	0.0584031
DUSP3	234.226	0.325744	0.117966	2.76133	0.0057566	0.0584031
OSER1	706.854	0.306034	0.110834	2.76119	0.00575907	0.0584031
TMEM179B	215.511	-0.339534	0.12297	-2.76112	0.00576043	0.0584031
PGAM4	495.889	-0.242633	0.0878835	-2.76085	0.00576518	0.0584169
GRM3	85.1864	0.839391	0.304345	2.75803	0.00581514	0.0588885
OSBPL3	142.143	0.443608	0.1609	2.75705	0.00583254	0.0590301
PABPC4	2864.21	0.161094	0.058445	2.75633	0.00584537	0.0591253
ATP5SL	1021.66	-0.191021	0.0693178	-2.75573	0.00585618	0.0591653
TNIP2	351.037	0.281974	0.102321	2.75578	0.00585531	0.0591653
COX20	3045.13	-0.13483	0.0489674	-2.75346	0.00589685	0.0595413
NTRK3	101.337	0.573056	0.208197	2.75247	0.00591477	0.0596873
ACAT2	486.883	0.355129	0.129101	2.75079	0.00594509	0.0599231
TMEM192	292.321	0.281661	0.102392	2.75082	0.00594459	0.0599231
BNC1	10.965	1.68969	0.61433	2.75046	0.00595114	0.0599492
PDE6A	17744.5	-0.441924	0.160698	-2.75003	0.005959	0.0599933
ANGEL1	718.653	-0.185887	0.0676332	-2.74847	0.0059875	0.0602286
RGS10	26.634	1.29762	0.472144	2.74836	0.00598935	0.0602286
FXYD7	13.6427	1.14988	0.418501	2.74761	0.00600322	0.0603206
MAML2	1146.86	-0.235885	0.0858549	-2.74748	0.0060055	0.0603206
H2AFY	5490.81	-0.140995	0.0513236	-2.74717	0.00601128	0.0603328
SYT6	61.0751	0.676634	0.246314	2.74703	0.0060137	0.0603328
ASCC3	1148.55	0.20033	0.072945	2.74631	0.00602692	0.0604303
ATP6V1H	1644.36	-0.15265	0.0555957	-2.7457	0.00603811	0.0604371
NAA38	525.653	-0.313896	0.114311	-2.74597	0.00603321	0.0604371
TPM1	1855.37	-0.225526	0.0821368	-2.74573	0.00603756	0.0604371
MCPH1	734.365	0.199705	0.0727671	2.74445	0.00606133	0.0605923
SEC61A1	2693.32	0.195238	0.0711434	2.74429	0.00606414	0.0605923
SLC25A11	1229.01	-0.195701	0.0713067	-2.74449	0.00606049	0.0605923
SYNCRIP	1234.95	0.173172	0.0631119	2.74388	0.00607171	0.0606328
PAQR9	101.975	-0.44448	0.162058	-2.74272	0.00609319	0.0608121
LINC00634	62.0177	0.546302	0.199218	2.74223	0.00610242	0.0608601
SYP-AS1	233.45	-0.335308	0.12229	-2.7419	0.00610846	0.0608601
TYW1B	227.529	0.298493	0.108864	2.74189	0.00610859	0.0608601
TLR1	35.742	0.78063	0.284742	2.74153	0.00611537	0.0608926
AIPL1	25830.8	-0.283692	0.103506	-2.74082	0.00612868	0.0609834
ETV3	306.447	0.295742	0.107909	2.74066	0.00613156	0.0609834
C9orf116	43.9765	-0.819664	0.299369	-2.73797	0.00618198	0.0614494
BIRC3	19.8262	1.29802	0.474375	2.73628	0.00621383	0.0617305
SEMA6B	692.188	0.316203	0.115573	2.73595	0.00622007	0.0617569
CHPT1	597.636	0.313002	0.114419	2.73557	0.00622726	0.0617928
EPAS1	3479.89	-0.296197	0.108304	-2.73487	0.00624054	0.061889
COL25A1	143.93	0.42479	0.155345	2.73449	0.0062477	0.0619243
NDUFA1	1526.23	-0.175473	0.0641822	-2.73398	0.00625738	0.0619533
RAB17	39.0363	0.918687	0.336028	2.73396	0.0062578	0.0619533
IRF2BP2	1425.57	0.274963	0.100586	2.73361	0.00626435	0.0619826
CXXC4	1628.55	-0.181665	0.0664628	-2.73333	0.00626977	0.0620007
DDC	1331.02	-0.520995	0.190682	-2.73227	0.00629	0.062165
GPAT2	41.3688	-0.590859	0.216281	-2.73191	0.00629686	0.0621973
HNRNPA3	5442.83	0.123277	0.0451301	2.73159	0.00630298	0.0622076
LOC107984366	72.9517	-0.467725	0.171247	-2.73129	0.00630872	0.0622076
NOP2	584.018	0.215826	0.0790191	2.73131	0.00630822	0.0622076
NTPCR	522.707	-0.211883	0.0776131	-2.73	0.00633351	0.0624008
TBC1D23	1581.31	0.175907	0.0644374	2.72989	0.00633555	0.0624008
ATP6V0D2	411.966	-0.336201	0.123216	-2.72855	0.00636132	0.0626189
FGF13	167.768	0.490897	0.179962	2.72778	0.00637612	0.062693
POU6F2	15.8133	1.36964	0.502077	2.72794	0.00637305	0.062693
CTR9	3854.57	-0.177103	0.0649403	-2.72717	0.00638795	0.0627736
RBBP9	157.529	-0.378312	0.138791	-2.72576	0.00641536	0.0630071
TBCA	1184.58	-0.200955	0.0737357	-2.72534	0.00642345	0.0630507
LOC100506207	34.9811	-0.714519	0.262284	-2.72422	0.00644543	0.0631586
SH2D4A	68.849	-0.649933	0.23857	-2.72428	0.00644409	0.0631586
SPCS3	351.371	0.264515	0.0970858	2.72454	0.00643905	0.0631586
LOC107986451	173.503	-0.388477	0.142612	-2.72401	0.00644944	0.063162
CHAC1	85.0304	0.526685	0.193367	2.72376	0.00645425	0.0631733
LARP7	1562.21	-0.180918	0.0664276	-2.72354	0.00645865	0.0631806
PVR	247.427	0.360284	0.132374	2.72172	0.00649426	0.0634929
CPXM1	334.684	0.48584	0.178528	2.72137	0.00650127	0.0635254
ARL15	236.834	-0.336179	0.123584	-2.72024	0.00652346	0.0636463
CCDC138	483.506	-0.211065	0.077603	-2.7198	0.00653208	0.0636463
GUCY1B3	866.886	0.248564	0.0913852	2.71996	0.00652898	0.0636463
KLF16	269.663	-0.293084	0.10774	-2.7203	0.00652229	0.0636463
SLC12A5	1130.49	-0.296723	0.109089	-2.72	0.00652811	0.0636463
GDAP2	317.095	0.263034	0.0967509	2.71867	0.0065545	0.0638287
C21orf2	706.725	-0.238633	0.0878057	-2.71773	0.00657305	0.0638607
KIF6	25.3818	-0.81999	0.301666	-2.71821	0.00656369	0.0638607
KLF3	1247.15	0.155237	0.0571161	2.71793	0.00656923	0.0638607
RAD51	12.0474	-1.27597	0.469469	-2.71791	0.00656954	0.0638607
REEP4	329.301	-0.305193	0.112304	-2.71757	0.00657629	0.0638607
RNU6-1	11.3481	1.41493	0.520704	2.71735	0.00658071	0.0638677
DCHS1	931.216	0.27137	0.0998962	2.71652	0.0065973	0.0639927
SCAPER	3861.69	-0.148075	0.054521	-2.71593	0.00660891	0.0640693
ABCE1	631.822	0.216361	0.0796988	2.71474	0.00663277	0.0642645
LINC00341	35.9155	-0.796611	0.293511	-2.71407	0.00664616	0.0643361
MAP4K4	2898.23	0.189077	0.0696674	2.714	0.00664761	0.0643361
DCC	296.028	0.578718	0.213313	2.713	0.00666779	0.0644952
ENDOD1	100.302	0.495302	0.182587	2.7127	0.00667382	0.0645173
UPP1	738.012	0.265175	0.0977665	2.71233	0.00668118	0.0645523
TTK	89.0976	-0.482518	0.177915	-2.71207	0.00668648	0.0645674
CDS2	1231.71	-0.172093	0.0635049	-2.70993	0.00672981	0.0649117
PDHA1	2027.42	-0.185797	0.0685661	-2.70975	0.00673342	0.0649117
RAB34	165.788	0.479798	0.177049	2.70997	0.00672889	0.0649117
LOC107986858	20.0985	-1.29534	0.478355	-2.7079	0.00677109	0.0652383
MRPL19	304.999	0.273005	0.100845	2.70716	0.00678614	0.0653469
ARRDC1	474.858	-0.271322	0.100242	-2.70667	0.00679619	0.0654072
C15orf61	205.172	-0.299064	0.110512	-2.70616	0.00680669	0.0654717
PRPF40A	2570.3	0.142481	0.0526586	2.70575	0.00681499	0.065515
OSGIN2	549.277	0.350223	0.129506	2.7043	0.00684481	0.0657285
PTER	209.841	-0.35923	0.132831	-2.7044	0.0068427	0.0657285
TMEM246	187.714	0.327815	0.121257	2.70347	0.00686189	0.0658559
CISH	21.458	0.952985	0.352592	2.7028	0.00687583	0.0659242
IRX3	21.9899	1.14027	0.421892	2.70276	0.00687665	0.0659242
SBDS	1421.94	0.159968	0.0592429	2.70021	0.00692966	0.0663954
ANAPC16	3230.31	-0.186771	0.0691836	-2.69964	0.00694139	0.0664574
UBA3	2456.29	-0.157442	0.0583223	-2.69953	0.00694383	0.0664574
AGGF1	1558.75	-0.192219	0.0712217	-2.69888	0.00695725	0.0665184
HP1BP3	4280.13	-0.163922	0.0607377	-2.69885	0.00695791	0.0665184
EBF4	524.319	0.282487	0.104684	2.69848	0.0069656	0.0665551
LARP1	2482.46	0.153559	0.0569108	2.69824	0.00697068	0.0665667
LOC105375344	44.1767	-0.670758	0.248687	-2.69719	0.00699268	0.0667399
FHL3	26.1086	0.983706	0.36501	2.69501	0.00703871	0.0670765
LOC107984079	91.5959	-0.625495	0.232098	-2.69496	0.00703961	0.0670765
PPP2R2A	1713.78	0.160311	0.0594777	2.69531	0.00703237	0.0670765
NADK2	572.527	0.235099	0.0872554	2.69438	0.00705203	0.0671578
ACER2	673.252	-0.264187	0.0980699	-2.69387	0.00706286	0.0672238
CHL1	671.432	0.339011	0.125859	2.69358	0.00706898	0.0672449
SLC24A2	631.524	-0.364151	0.13525	-2.69242	0.00709355	0.0674043
SLC25A24	1744.59	-0.286012	0.106228	-2.69244	0.00709307	0.0674043
LOC105374003	25.2336	0.922021	0.34271	2.69038	0.00713701	0.06778
TMOD1	75.4002	0.53212	0.197802	2.69016	0.00714175	0.0677877
RGS7BP	174.984	0.676481	0.251485	2.68994	0.00714647	0.0677952
FSCN2	111.943	-0.413071	0.15366	-2.68822	0.00718349	0.068109
HSPD1	3492.65	0.174341	0.0648852	2.68692	0.00721142	0.0683362
GOLGA1	1798.15	-0.150024	0.0558609	-2.68566	0.00723858	0.068556
ATP5I	1659.98	-0.248211	0.0924512	-2.68478	0.00725769	0.0686993
N4BP2	812.962	0.258245	0.0962039	2.68435	0.00726706	0.0687126
UBL7	855.511	-0.210037	0.078243	-2.68442	0.00726555	0.0687126
SCARF2	194.99	0.374495	0.13953	2.68397	0.00727539	0.0687536
PEG10	2186.15	0.186779	0.0695953	2.68378	0.00727946	0.0687545
FAM120AOS	1368.09	-0.186161	0.0693766	-2.68335	0.00728895	0.0687688
SLC25A16	470.688	-0.260572	0.0971054	-2.68339	0.00728795	0.0687688
NT5C3B	1410.79	-0.173396	0.064656	-2.68182	0.00732231	0.0690458
AGL	1900.06	-0.270546	0.100915	-2.68093	0.00734168	0.0691906
MRLN	24.2923	-0.919421	0.343058	-2.68007	0.00736062	0.0693312
RWDD2B	68.4539	0.462604	0.172641	2.67958	0.00737145	0.0693954
ATP5F1	1766.66	-0.163725	0.0611151	-2.67896	0.00738513	0.0694863
HSD11B1L	386.01	-0.283432	0.105824	-2.67833	0.00739902	0.069579
LRRC8D	1014.28	0.203342	0.0759411	2.67763	0.00741461	0.0696565
MKKS	798.941	-0.182241	0.0680614	-2.67759	0.00741533	0.0696565
BRINP1	607.768	-0.19327	0.0722302	-2.67575	0.00745617	0.070002
AMN1	1619.96	-0.132759	0.0496298	-2.67499	0.00747312	0.070123
NUTM2A	77.8175	-0.513793	0.192178	-2.67352	0.00750595	0.0703928
TSC22D2	1473.08	0.22147	0.0828548	2.67299	0.00751776	0.0704653
MAN1B1-AS1	87.4156	-0.412697	0.154444	-2.67214	0.00753683	0.0706056
IRS1	212.914	0.337749	0.126409	2.67187	0.00754304	0.0706254
LOC400685	234.408	-0.371198	0.138969	-2.67109	0.00756057	0.0707512
NSG1	174.407	0.46227	0.173107	2.67043	0.00757547	0.0708522
AP1B1	3784.85	-0.202633	0.0759216	-2.66898	0.00760826	0.0709516
CDC42SE2	90.8921	0.490411	0.183746	2.66896	0.00760871	0.0709516
F3	446.163	0.288414	0.108066	2.66887	0.00761077	0.0709516
GRIP1	476.373	0.319465	0.119684	2.66924	0.00760242	0.0709516
PPDPF	1635.73	0.256994	0.096274	2.6694	0.00759874	0.0709516
ZNF614	333.699	0.271209	0.10159	2.66966	0.00759289	0.0709516
LOC107986712	152.007	0.54069	0.202646	2.66816	0.0076269	0.0710636
KAZALD1	234.961	-0.275207	0.103155	-2.6679	0.00763276	0.0710798
SERBP1	2064.18	-0.141136	0.0529086	-2.66755	0.00764073	0.0711157
RBM15	582.27	0.236143	0.0885322	2.66731	0.00764604	0.0711267
TMED2	1832.48	0.13261	0.0497346	2.66636	0.00766771	0.0712899
FAM78B	211.075	-0.395393	0.148334	-2.66556	0.00768603	0.0714217
TBC1D2	279.175	-0.247506	0.0928661	-2.66519	0.00769441	0.0714611
PLA1A	11.5465	1.32438	0.497079	2.66432	0.00771444	0.0716086
GNAI1	317.777	0.32152	0.120687	2.66408	0.00771984	0.0716202
FIBIN	15.8875	1.47597	0.554509	2.66175	0.00777349	0.0720405
IFNAR2	282.581	0.332902	0.125066	2.66181	0.00777224	0.0720405
MAP4K2	612.409	-0.278793	0.10476	-2.66126	0.00778486	0.0721071
CLRN1	152.393	0.438391	0.164745	2.66102	0.00779037	0.0721195
HAS3	38.42	0.738305	0.277627	2.65934	0.00782947	0.0724426
ZBTB16	72.8373	0.593936	0.223379	2.65887	0.0078404	0.0725048
ASH2L	1108.05	-0.15025	0.0565338	-2.6577	0.00786764	0.0726788
DUSP16	817.001	0.224581	0.0844978	2.65784	0.00786437	0.0726788
NFIL3	1060.55	0.362137	0.136328	2.65636	0.00789896	0.072929
MMP16	52.3354	0.630108	0.237322	2.65507	0.0079291	0.0731682
WTIP	78.7825	0.641307	0.241561	2.65484	0.00793453	0.0731792
RBPMS	96.0795	0.593534	0.223612	2.6543	0.00794742	0.0732589
SLC50A1	64.9234	0.615866	0.232066	2.65384	0.00795827	0.0733197
RHEB	419.932	0.295584	0.111398	2.65339	0.00796877	0.0733773
ATP6AP1L	153.46	-0.387732	0.14616	-2.65279	0.00798294	0.0734686
SNX10	562.695	0.297635	0.112236	2.65186	0.00800498	0.0736322
LOC105377920	41.0859	-0.622488	0.23485	-2.65058	0.0080354	0.0738477
MGST1	151.344	0.401268	0.151392	2.65051	0.00803698	0.0738477
DUT	1549.75	-0.213145	0.0804387	-2.64979	0.00805421	0.0738881
FUS	8285.37	-0.212772	0.0802926	-2.64996	0.0080501	0.0738881
NPC2	989.933	0.266363	0.100518	2.6499	0.00805158	0.0738881
FBXL17	1064.86	-0.223963	0.0845275	-2.64958	0.00805917	0.0738943
GTF2I	4030.07	-0.12969	0.0489628	-2.64875	0.00807902	0.0740369
PSIP1	7207.48	-0.203568	0.0768664	-2.64833	0.00808894	0.0740885
UCK2	129.29	0.373492	0.141087	2.64725	0.00811494	0.0742872
SCN1A	79.9427	0.746619	0.2821	2.64665	0.00812933	0.0743795
CYGB	164.804	-0.573248	0.216668	-2.64574	0.0081513	0.0745409
GOT2	2321.01	-0.192311	0.0727031	-2.64516	0.00816521	0.0746287
GACAT2	85.8438	-0.610951	0.231191	-2.64263	0.00822656	0.0751387
SPTY2D1-AS1	170.75	0.369691	0.139902	2.6425	0.00822973	0.0751387
ABHD17A	891.489	-0.190131	0.0720043	-2.64055	0.00827717	0.0754713
FRMD6	161.935	0.391185	0.148148	2.6405	0.00827834	0.0754713
FTH1	13108.3	0.263238	0.0996939	2.64046	0.00827927	0.0754713
C9orf50	10.8765	1.37439	0.52078	2.6391	0.00831263	0.0756954
NAALAD2	186.07	0.385614	0.14611	2.6392	0.00831007	0.0756954
FAM131B	105.979	0.522402	0.197967	2.63884	0.00831903	0.0757137
BCO2	605.54	-0.326978	0.123963	-2.6377	0.00834694	0.0759277
ARHGEF10	742.356	0.268958	0.102031	2.63604	0.00838788	0.0762599
IL13RA1	1009.51	0.26831	0.101801	2.63563	0.00839814	0.0762771
LCORL	962.353	0.221363	0.0839891	2.63561	0.00839862	0.0762771
TFAP2A-AS1	32.0189	0.814544	0.309135	2.63491	0.00841587	0.0763936
GRM2	80.2682	0.604553	0.22965	2.6325	0.00847587	0.0768574
PTP4A2	2627.14	0.141423	0.0537209	2.63254	0.00847484	0.0768574
RCVRN	37804.9	-0.248285	0.0943271	-2.63217	0.00848412	0.0768918
PTOV1-AS1	302.885	-0.247435	0.094018	-2.63178	0.0084938	0.0769391
TMEM72	26.6774	-0.891093	0.338753	-2.63051	0.00852569	0.0771774
UST	75.0551	0.467135	0.177592	2.63038	0.00852905	0.0771774
APEH	1677.44	-0.19572	0.0744668	-2.62829	0.00858157	0.0775712
TMEM38A	344.547	-0.32474	0.123553	-2.62835	0.0085801	0.0775712
SLC25A12	1605.71	-0.155671	0.0592653	-2.62668	0.00862221	0.0778978
DHDDS	954.404	-0.241957	0.0921885	-2.62459	0.00867522	0.0783107
LOC107986991	82.364	0.434598	0.165603	2.62435	0.00868153	0.0783107
TNNI3K	13.8463	2.05599	0.783388	2.62449	0.00867787	0.0783107
PEA15	16541.9	-0.138359	0.052728	-2.62402	0.00868991	0.0783454
ITGA2B	128.97	0.434326	0.165565	2.6233	0.00870826	0.0784698
LINC01521	289.475	-0.346017	0.131932	-2.62269	0.0087239	0.0785697
MTX1	317.573	-0.251171	0.0958097	-2.62156	0.0087528	0.0787889
RAB13	373.979	0.387919	0.148037	2.62042	0.00878219	0.0790122
PTPDC1	279.47	0.300498	0.114695	2.61998	0.00879355	0.079032
SMC5	1399.83	0.211389	0.0806828	2.62	0.00879289	0.079032
ENSA	553.302	-0.194814	0.0743623	-2.61979	0.00879832	0.0790337
GDPD2	256.288	0.386924	0.147716	2.61938	0.00880896	0.0790881
OAZ2	1609.48	-0.186854	0.0713475	-2.61893	0.00882055	0.079151
PCDHGB4	616.214	0.368425	0.140706	2.61841	0.00883414	0.0791906
TRO	755.407	0.274168	0.104705	2.61847	0.0088325	0.0791906
NDUFB2	1366.67	-0.210737	0.08051	-2.61752	0.0088571	0.0793552
EVI5	301.761	0.323578	0.123658	2.61672	0.00887797	0.0795009
SEC16B	24.6843	0.939857	0.359198	2.61654	0.00888261	0.0795012
CEBPA-AS1	53.2831	0.542487	0.207362	2.61614	0.00889312	0.0795128
CH17-340M24.3	58.2338	-0.524143	0.200339	-2.61628	0.00888924	0.0795128
TMED8	411.626	-0.213722	0.0817052	-2.61577	0.00890256	0.079556
WWC2-AS1	27.468	-0.857067	0.327683	-2.61553	0.00890881	0.0795706
CASP8	32.5962	-0.816297	0.312189	-2.61475	0.00892925	0.0796295
SLC24A1	5083.66	-0.517144	0.197758	-2.61504	0.00892175	0.0796295
WDR5B	201.018	0.306701	0.117295	2.61478	0.00892849	0.0796295
CYB5R1	1151.78	-0.24786	0.0948137	-2.61418	0.00894421	0.0796773
FAM167A	135.1	-0.53289	0.203864	-2.61395	0.0089503	0.0796773
FGF2	84.9128	0.600088	0.229596	2.61367	0.00895752	0.0796773
LINC00936	278.317	-0.333067	0.127442	-2.61349	0.00896231	0.0796773
PANK3	510.159	0.23541	0.0900729	2.61355	0.00896075	0.0796773
REEP6	2903.45	-0.327207	0.125199	-2.61349	0.00896219	0.0796773
KCTD1	609.507	-0.209108	0.0800368	-2.61265	0.00898427	0.0798131
MAT2A	2128.89	0.205561	0.0786821	2.61255	0.00898683	0.0798131
KIAA1804	16.9032	0.991381	0.379514	2.61224	0.00899519	0.0798462
LOC105379005	59.9475	-0.873673	0.334696	-2.61034	0.00904511	0.0802481
RARB	672.844	-0.270055	0.103466	-2.61008	0.00905204	0.0802682
ETV5	369.486	0.384057	0.147186	2.60934	0.00907181	0.080375
TRNQ	27.3419	0.71678	0.274705	2.60928	0.0090734	0.080375
NXT1	203.19	0.353733	0.135603	2.6086	0.00909129	0.0804922
SEL1L3	2178.35	0.325257	0.124714	2.60802	0.0091067	0.080546
ZCRB1	1141.63	-0.173398	0.066482	-2.60819	0.00910227	0.080546
FEN1	392.96	-0.236933	0.0908679	-2.60745	0.00912201	0.0806175
WASH1	669.627	-0.22033	0.084503	-2.60737	0.00912413	0.0806175
REST	912.13	0.176878	0.0678556	2.60668	0.00914256	0.080739
WDR47	5319.65	-0.186161	0.0714302	-2.6062	0.00915534	0.0808105
SMIM5	25.119	-0.937658	0.359862	-2.6056	0.00917129	0.0809099
PARK7	3520.28	-0.132098	0.0507392	-2.60347	0.00922856	0.0813735
PIM3	241.384	0.424333	0.163013	2.60306	0.00923969	0.0814301
RNF169	231.645	0.305399	0.117355	2.60236	0.0092585	0.0815272
TCP10L	72.3726	-0.508982	0.19559	-2.6023	0.00926016	0.0815272
SQRDL	92.7517	0.526473	0.202418	2.60092	0.00929729	0.0818124
GGA1	1446.76	-0.155685	0.0598627	-2.60069	0.00930351	0.0818254
FAM186B	27.126	-0.748602	0.287925	-2.59999	0.00932274	0.0819527
SIMC1	243.75	0.257906	0.0992142	2.59949	0.00933628	0.08203
PPARA	1885.14	-0.217244	0.0836128	-2.59822	0.00937085	0.0822918
CEBPB-AS1	227.077	0.32967	0.126905	2.59776	0.00938327	0.082359
NT5E	903.872	-0.850041	0.327245	-2.59756	0.00938877	0.0823654
NUS1	171.753	0.319107	0.12287	2.59712	0.00940093	0.0823758
PTPN9	405.526	0.290184	0.111738	2.597	0.00940428	0.0823758
TRIM13	472.258	0.209018	0.0804834	2.59703	0.00940329	0.0823758
MYCL	48.3512	0.72216	0.278281	2.59508	0.009457	0.0827956
KLHL32	197.256	0.377053	0.145312	2.59478	0.00946519	0.0828252
DENND4C	1705.24	0.179329	0.0691172	2.59456	0.00947114	0.0828352
CORO1C	2024.19	0.170914	0.0658793	2.59435	0.00947703	0.0828448
NCKAP5	1867.95	-0.207411	0.0799674	-2.5937	0.00949502	0.0829601
BRD7	1348.71	-0.169999	0.0655564	-2.59318	0.00950941	0.0830017
FIS1	859.506	0.209269	0.0806954	2.59332	0.00950543	0.0830017
TMEM74	231.892	-0.39521	0.152422	-2.59287	0.00951795	0.0830338
WEE1	724.668	0.324344	0.125099	2.5927	0.00952271	0.0830338
MYDGF	618.579	0.246683	0.0951667	2.59211	0.00953893	0.0831332
BLOC1S5-TXNDC5	1062.78	0.188106	0.0726273	2.59002	0.00959697	0.0835547
NPIPB6	37.6133	0.642498	0.24805	2.5902	0.00959214	0.0835547
DRD4	257.716	-0.534367	0.206355	-2.58955	0.00961008	0.0835587
MORN1	558.743	-0.253426	0.0978568	-2.58976	0.00960428	0.0835587
TXLNA	719.804	0.219199	0.0846496	2.58948	0.00961197	0.0835587
ZCCHC9	430.642	-0.239053	0.0923329	-2.58903	0.00962456	0.0836261
LOC107986144	46.0463	0.697796	0.269554	2.58871	0.00963375	0.0836638
ZNF385B	1253.93	-0.20841	0.0805158	-2.58844	0.00964122	0.0836866
LOC102724392	35.5078	-0.672337	0.259845	-2.58745	0.00966891	0.0838847
WDR86	133.894	0.503559	0.194705	2.58627	0.00970222	0.0841314
PARP9	283.31	0.397237	0.153666	2.58506	0.00973625	0.0843841
FKBP3	2059.04	-0.185942	0.0719404	-2.58466	0.00974741	0.0844384
ADAM11	132.525	0.398905	0.154418	2.58327	0.0097868	0.084737
TFB2M	242.042	0.278042	0.107719	2.58118	0.00984621	0.0852088
NYAP1	303.162	0.38349	0.148619	2.58036	0.0098698	0.0853701
KISS1R	122.885	-1.45195	0.562735	-2.58017	0.00987514	0.0853735
C1QBP	1697.85	-0.184837	0.071644	-2.57994	0.00988164	0.0853869
CEBPD	471.798	0.860416	0.33358	2.57934	0.00989895	0.0854509
TEX9	632.324	-0.202402	0.0784703	-2.57935	0.00989867	0.0854509
[truncated: 23,021 more rows]

## Sheet: 1-dSA vs. control
	baseMean	log2FoldChange	lfcSE	stat	pvalue	padj
EGR1	928.726	3.17131	0.145863	21.7417	8.28484e-105	1.42963e-100
FOS	345.423	3.74126	0.204124	18.3283	4.91644e-75	4.24191e-71
EGR2	107.575	3.72745	0.254933	14.6213	2.05439e-48	1.18168e-44
TNFRSF12A	295.867	2.03931	0.139672	14.6007	2.77838e-48	1.1986e-44
HGF	204.201	2.27287	0.17191	13.2213	6.61296e-40	2.28227e-36
IFITM2	418.795	1.84531	0.156712	11.7752	5.24212e-32	1.50763e-28
ARRDC3	9966.53	1.1587	0.104815	11.0547	2.07963e-28	5.12658e-25
JUNB	707.228	1.48712	0.135497	10.9753	5.02544e-28	1.08399e-24
ICAM1	98.4699	2.63641	0.242488	10.8723	1.56176e-27	2.99442e-24
ADAMTS1	1089.5	1.37814	0.128234	10.7471	6.11841e-27	1.05579e-23
SERPINA3	313.776	2.02405	0.188656	10.7288	7.45573e-27	1.1696e-23
SORBS1	488.884	1.19847	0.1151	10.4124	2.17564e-25	3.12857e-22
ZFP36	161.122	1.70044	0.164707	10.324	5.48823e-25	7.28499e-22
GADD45B	442.187	1.87671	0.183831	10.2089	1.80987e-24	2.23079e-21
NPAS4	105.94	2.40031	0.240703	9.97211	2.01888e-23	2.32251e-20
MYO3A	1030.18	0.719944	0.0733587	9.81402	9.799e-23	1.0458e-19
SLC38A2	4188.95	0.600269	0.061196	9.80896	1.03028e-22	1.0458e-19
MERTK	649.145	0.900347	0.0937858	9.60003	7.9919e-22	7.66157e-19
NLRC5	115.18	2.38433	0.256978	9.27834	1.7214e-20	1.56339e-17
ERN1	413.979	1.31633	0.143272	9.18759	4.01757e-20	3.46636e-17
BCL6	490.318	0.979732	0.107924	9.07796	1.10628e-19	8.67722e-17
ITGA7	800.755	0.698968	0.076957	9.08258	1.06035e-19	8.67722e-17
STAT3	2541.6	0.793265	0.0875058	9.06528	1.24287e-19	9.3248e-17
VWA5A	849.352	0.694749	0.0789762	8.79695	1.40591e-18	9.70412e-16
ZBTB2	213.326	1.07201	0.121822	8.79979	1.37077e-18	9.70412e-16
PDLIM4	352.461	1.21352	0.139	8.73032	2.53944e-18	1.68541e-15
GADD45A	1205.32	0.665746	0.0778495	8.5517	1.21288e-17	7.75167e-15
HKDC1	2054.99	0.95084	0.113301	8.39213	4.77402e-17	2.94216e-14
DLL4	252.745	1.49765	0.179409	8.34765	6.9634e-17	4.14346e-14
45173	16891	-0.41374	0.0497494	-8.31649	9.06088e-17	5.21182e-14
IGF2BP3	790.874	1.03154	0.124464	8.28791	1.15258e-16	6.4158e-14
TTC39B	436.852	0.899092	0.108852	8.25974	1.45987e-16	7.87233e-14
ATF3	485.685	1.4518	0.176295	8.23504	1.79492e-16	9.3858e-14
HSPA5	14924.4	0.700679	0.0858927	8.15761	3.41709e-16	1.73427e-13
MCL1	1773.31	0.472801	0.0580138	8.1498	3.64515e-16	1.79716e-13
DLG1	4232.08	0.378365	0.0469937	8.0514	8.18525e-16	3.92347e-13
SLC3A2	4619.07	0.606026	0.0753784	8.03978	8.99999e-16	4.1974e-13
IL6ST	8979.66	0.525376	0.0666551	7.88202	3.22141e-15	1.46286e-12
CSRNP1	176.942	1.11391	0.141386	7.8785	3.31329e-15	1.466e-12
MIR4435-2HG	167.634	1.51421	0.193109	7.84126	4.46035e-15	1.92419e-12
DPY19L1	2894.56	0.53067	0.0681817	7.78317	7.07288e-15	2.97682e-12
AHR	464.463	0.744729	0.0958974	7.7659	8.10701e-15	3.33082e-12
NFKBIZ	219.65	1.4258	0.18423	7.73926	9.99985e-15	4.01296e-12
RASGEF1B	1399.77	0.431229	0.0565057	7.6316	2.31856e-14	9.09298e-12
HYOU1	5555.13	0.396456	0.0520477	7.61716	2.59324e-14	9.94423e-12
SQSTM1	6139.09	0.758117	0.0999496	7.58499	3.32506e-14	1.24733e-11
LOC105378138	60.7741	2.49368	0.333325	7.48121	7.36411e-14	2.70373e-11
IRX6	369.815	1.24061	0.165927	7.47687	7.61112e-14	2.7362e-11
FAM124A	1038.2	0.73574	0.0993731	7.40381	1.32328e-13	4.66009e-11
KLF10	1813.32	0.70231	0.0950864	7.38602	1.51289e-13	5.22127e-11
ITGA3	868.509	0.809765	0.110555	7.32456	2.39688e-13	7.95394e-11
METRNL	933.001	0.600267	0.0819518	7.32464	2.39535e-13	7.95394e-11
MMP2	3062.36	0.709219	0.0969624	7.31437	2.58589e-13	8.41927e-11
DACT2	508.975	1.28452	0.176924	7.26031	3.862e-13	1.23412e-10
TNFRSF1A	371.982	0.942828	0.130057	7.24935	4.18789e-13	1.31393e-10
LMOD1	2876.35	-0.718354	0.0991837	-7.24266	4.39974e-13	1.35575e-10
DUSP1	436.804	0.631166	0.0873409	7.22646	4.95752e-13	1.50082e-10
HERPUD1	1950.46	0.667385	0.0929789	7.17782	7.08335e-13	2.10742e-10
IER2	328.252	0.68559	0.0961152	7.13301	9.81989e-13	2.87207e-10
GNGT2	2235.85	-0.559372	0.0791035	-7.07139	1.53386e-12	4.41137e-10
IRF1	247.565	0.843085	0.119557	7.05175	1.76676e-12	4.99791e-10
CSF1	71.8758	1.41445	0.200697	7.04767	1.81938e-12	5.06374e-10
PCDH8	496.546	0.682168	0.0968303	7.04498	1.85484e-12	5.08049e-10
LOC105378644	22.5587	3.43118	0.49125	6.98458	2.85701e-12	7.70321e-10
PKDCC	1094.23	0.512137	0.0735489	6.96322	3.32577e-12	8.82915e-10
NR4A2	178.695	0.961381	0.138609	6.93593	4.03553e-12	1.05511e-09
EIF2AK3	970.422	0.682493	0.0987801	6.90922	4.87334e-12	1.25514e-09
DUSP6	107.893	1.49148	0.216453	6.89054	5.55824e-12	1.41049e-09
SLAIN1	1337.51	0.418704	0.0610089	6.863	6.74287e-12	1.6863e-09
SOX8	507.42	0.87354	0.127416	6.85583	7.0898e-12	1.74774e-09
OPN1MW2	4107.91	-0.862206	0.125849	-6.8511	7.32827e-12	1.78108e-09
CPEB4	1353.35	0.447436	0.0661077	6.76828	1.30321e-11	3.12337e-09
FAM69C	380.818	-0.833246	0.123174	-6.76476	1.33529e-11	3.1564e-09
IFITM3	733.814	1.53669	0.22854	6.72396	1.76849e-11	4.07565e-09
ST5	3847.79	0.34085	0.0506937	6.72372	1.77141e-11	4.07565e-09
QDPR	5006.6	0.606746	0.0912157	6.65177	2.8959e-11	6.57522e-09
GNB3	29581.2	-0.356161	0.0536737	-6.63566	3.23047e-11	7.23961e-09
OPN1MW	7402.75	-0.848147	0.127872	-6.63279	3.29401e-11	7.28737e-09
ENDOG	788.786	-0.402116	0.0609457	-6.59794	4.16906e-11	9.10648e-09
SOCS3	51.7125	2.81493	0.426837	6.59485	4.25681e-11	9.18194e-09
PHLDA1	860.255	0.67847	0.103508	6.55474	5.57371e-11	1.18741e-08
CCL2	33.5194	2.55523	0.391118	6.53314	6.44052e-11	1.35534e-08
PAPPA2	811.583	1.32698	0.203814	6.51072	7.47897e-11	1.54493e-08
SOCS1	69.6692	1.51926	0.233377	6.50989	7.52051e-11	1.54493e-08
MVP	2446.78	0.692054	0.106492	6.49862	8.10591e-11	1.64559e-08
OPN1MW3	3940.78	-0.833574	0.128408	-6.49162	8.49201e-11	1.70393e-08
LGALS3	1863.12	1.45786	0.224763	6.4862	8.8027e-11	1.74597e-08
SCN9A	113.169	1.80717	0.278839	6.48106	9.10808e-11	1.78601e-08
CKMT1B	2773.27	-0.55902	0.0863634	-6.47288	9.6152e-11	1.86427e-08
PDC	9915.62	-0.424152	0.0655989	-6.46585	1.0073e-10	1.93133e-08
LINC00152	65.5701	1.43925	0.223409	6.4422	1.17757e-10	2.23298e-08
IDH1	2579.04	0.610049	0.0947882	6.43592	1.2273e-10	2.30198e-08
ARC	51.2642	1.43864	0.224153	6.41813	1.37962e-10	2.55987e-08
CD44	1414.7	0.892579	0.139227	6.41098	1.44587e-10	2.65425e-08
GUK1	8744.99	-0.504985	0.0789006	-6.40027	1.55099e-10	2.81725e-08
ZFP36L1	1046.97	0.805449	0.126622	6.36104	2.00389e-10	3.60199e-08
SESN2	982.488	0.530102	0.0834826	6.34986	2.15517e-10	3.83398e-08
B4GALT1	898.137	0.609642	0.0962125	6.33641	2.35183e-10	4.09931e-08
LOC105375038	23.008	3.43189	0.541613	6.33642	2.35161e-10	4.09931e-08
SPRY2	464.456	0.638793	0.100886	6.33181	2.42308e-10	4.18126e-08
OPN1LW	4751.16	-0.859423	0.136092	-6.315	2.70153e-10	4.61561e-08
LOC105377123	1095.85	-0.544516	0.0862956	-6.30989	2.79227e-10	4.72386e-08
LAMC1	1733.6	0.544219	0.0865034	6.2913	3.14822e-10	5.27433e-08
KLF6	2254.66	0.512086	0.081599	6.27565	3.48185e-10	5.7772e-08
TRIB3	375.677	0.815167	0.12994	6.2734	3.53253e-10	5.80546e-08
JUN	2267.13	0.395415	0.063109	6.26558	3.71435e-10	6.04668e-08
JAG1	2170.43	0.506142	0.0811483	6.23725	4.45316e-10	7.18166e-08
C20orf141	80.1217	1.89161	0.303586	6.2309	4.63752e-10	7.40972e-08
RELB	111.328	1.59652	0.256379	6.22722	4.74795e-10	7.51657e-08
FOSL1	24.5872	3.6579	0.590138	6.19839	5.70444e-10	8.94871e-08
PCDH11X	202.858	1.06859	0.173574	6.15643	7.44035e-10	1.15667e-07
CABP4	331.976	-0.671464	0.109144	-6.1521	7.64642e-10	1.17809e-07
FAM171B	1688.97	0.399597	0.0650707	6.14097	8.20191e-10	1.2525e-07
EXT1	1102.93	0.475624	0.0775783	6.13089	8.73914e-10	1.31133e-07
LINC00575	400.768	-0.601212	0.09806	-6.13106	8.72966e-10	1.31133e-07
NR1D1	2075.48	1.05261	0.172038	6.11844	9.44942e-10	1.40568e-07
TGIF1	199.927	1.07964	0.177146	6.09465	1.09674e-09	1.61755e-07
NEUROD1	7665.55	0.328943	0.0541119	6.07894	1.20976e-09	1.76912e-07
EFNA1	110.466	1.37647	0.226649	6.07312	1.25453e-09	1.81917e-07
NPVF	1351.11	2.18406	0.359963	6.06746	1.2995e-09	1.86868e-07
MMP10	23.2783	5.14493	0.848716	6.06202	1.34425e-09	1.91706e-07
LDLR	201.862	1.26884	0.209887	6.04535	1.49083e-09	2.10867e-07
BRD2	6619.89	0.243197	0.0406644	5.98059	2.22329e-09	3.11912e-07
C10orf10	215.669	0.794202	0.133115	5.96629	2.42702e-09	3.37747e-07
CKB	19880.2	-0.480085	0.0806224	-5.95474	2.60489e-09	3.596e-07
EMP1	24.2587	3.12451	0.52627	5.93708	2.90144e-09	3.9736e-07
NASP	1517.89	-0.288505	0.0488181	-5.90979	3.42545e-09	4.65429e-07
MYL4	1676.69	-0.67265	0.114	-5.90044	3.6253e-09	4.88736e-07
INSIG1	630.088	0.901202	0.153756	5.86126	4.59379e-09	6.14499e-07
CHN2	11600.4	-0.368155	0.0628466	-5.858	4.68487e-09	6.21862e-07
PLK2	423.291	0.780387	0.133364	5.85157	4.86961e-09	6.4145e-07
BICDL1	2649.76	0.307839	0.0526778	5.84381	5.10202e-09	6.66973e-07
NGFR	1154.11	0.846064	0.145082	5.83164	5.48864e-09	7.1212e-07
ATF4	7778.07	0.274916	0.0471646	5.82887	5.58043e-09	7.18626e-07
BAG3	412.401	0.622277	0.106788	5.82722	5.63579e-09	7.2038e-07
GNAT2	3924.54	-0.728478	0.125059	-5.82509	5.70805e-09	7.24251e-07
PARP10	999.751	-0.341785	0.0588837	-5.80441	6.45948e-09	8.13612e-07
LAMA5	1663.47	0.436236	0.0753429	5.79	7.0386e-09	8.80131e-07
PCDH11Y	38.0158	1.48953	0.258075	5.7717	7.84757e-09	9.74227e-07
PTH2	123.91	1.54242	0.26758	5.76434	8.19792e-09	1.01045e-06
TMEM239	51.0132	2.04849	0.356423	5.74737	9.06443e-09	1.10933e-06
NFKBIA	609.001	0.544441	0.0948506	5.73998	9.46855e-09	1.15063e-06
TXNRD1	2440.02	0.632737	0.110324	5.73527	9.73574e-09	1.17482e-06
SERPINC1	17.4245	3.19667	0.558061	5.72817	1.0152e-08	1.21655e-06
LOC107984884	834.759	0.837206	0.146607	5.71054	1.12618e-08	1.34024e-06
LOC102724940	454.859	-0.462081	0.081137	-5.69507	1.23324e-08	1.45758e-06
PPP1R15A	1377.85	0.647573	0.113768	5.69204	1.25529e-08	1.47355e-06
ARR3	15890	-0.637252	0.112529	-5.66302	1.48732e-08	1.73413e-06
TCF7	235.107	0.944241	0.167048	5.65251	1.58118e-08	1.83119e-06
CCDC85C	1493.16	0.481552	0.0852517	5.64859	1.61772e-08	1.86102e-06
TRNE	1248.26	-0.357318	0.0634417	-5.63223	1.77896e-08	2.03296e-06
CKMT1A	2195.53	-0.50955	0.090684	-5.61896	1.92113e-08	2.16674e-06
MAP2K3	184.957	0.819489	0.145833	5.61939	1.91637e-08	2.16674e-06
LIMCH1	2704.2	0.28028	0.0500506	5.59992	2.14445e-08	2.4029e-06
ADAMTS15	126.333	1.22704	0.22006	5.57591	2.46245e-08	2.74143e-06
FNDC3B	558.415	0.587712	0.105483	5.57164	2.52345e-08	2.79133e-06
LOC107986460	71.6831	1.42861	0.256534	5.56891	2.56332e-08	2.81737e-06
ARHGAP1	736.287	0.73647	0.13263	5.55283	2.81083e-08	3.06985e-06
TRIM9	2983.35	0.389842	0.0706387	5.51882	3.41286e-08	3.70392e-06
DLGAP1-AS2	23.1074	1.76694	0.321548	5.49512	3.90443e-08	4.18478e-06
LIF	29.611	2.03759	0.370747	5.49591	3.88696e-08	4.18478e-06
PLCD4	3346.55	-0.395036	0.0719503	-5.49039	4.01037e-08	4.27178e-06
GUCA1C	5445.98	-0.617401	0.112744	-5.47612	4.34763e-08	4.60262e-06
PDE8A	1284.53	0.539444	0.0985812	5.47208	4.44775e-08	4.6799e-06
PRSS35	1482.62	-0.702392	0.128591	-5.46222	4.70206e-08	4.9175e-06
BACH2	396.157	0.535749	0.0981274	5.45972	4.76873e-08	4.95718e-06
ETV6	121.511	0.841656	0.154197	5.4583	4.80709e-08	4.96713e-06
CREBRF	675.371	0.603005	0.110751	5.44467	5.1902e-08	5.33107e-06
WBP2	3595.39	0.325722	0.0598647	5.44096	5.29934e-08	5.41097e-06
HEY1	339.484	0.679939	0.125724	5.40819	6.36631e-08	6.46218e-06
PDE6C	2518.49	-0.642241	0.118835	-5.4045	6.49897e-08	6.55826e-06
CHD1	2767.08	0.306321	0.0569612	5.37773	7.54324e-08	7.5678e-06
NR4A3	38.3284	1.87358	0.349087	5.36708	8.00216e-08	7.98181e-06
MIDN	441.224	0.477113	0.0891935	5.34919	8.83499e-08	8.7118e-06
NDRG2	1604.22	-0.28228	0.0527648	-5.34978	8.80619e-08	8.7118e-06
HBEGF	53.2425	1.74372	0.326859	5.33476	9.56695e-08	9.37996e-06
CNTNAP1	662.161	0.730405	0.137459	5.3136	1.07478e-07	1.04782e-05
GALNT15	167.604	0.876907	0.165139	5.31011	1.09558e-07	1.06209e-05
LOC105370004	196.066	1.71918	0.324011	5.30594	1.12095e-07	1.08062e-05
ERRFI1	753.927	0.319833	0.0603564	5.29907	1.16391e-07	1.1158e-05
AK7	352.59	-0.489358	0.0924112	-5.29544	1.18729e-07	1.13102e-05
ELMO2	1330.43	0.288973	0.0545789	5.29458	1.1929e-07	1.13102e-05
ACTN4	4983.46	0.3589	0.0678197	5.29198	1.21001e-07	1.13326e-05
RS1	5681.94	-0.415501	0.0784988	-5.29309	1.20266e-07	1.13326e-05
TRIM37	3497.53	-0.325595	0.0615348	-5.29123	1.21495e-07	1.13326e-05
PLA2G4C	1209.72	0.641534	0.121301	5.28879	1.23125e-07	1.14228e-05
YES1	884.746	0.31189	0.0590037	5.28594	1.25062e-07	1.15405e-05
DAP	475.818	0.744334	0.140902	5.28262	1.27347e-07	1.16889e-05
GUCA1A	14775	-0.486975	0.0922885	-5.27666	1.31563e-07	1.20119e-05
MAP3K14	404.008	0.528387	0.100241	5.27117	1.35558e-07	1.22538e-05
TDRG1	317.912	-0.699194	0.132648	-5.27107	1.35633e-07	1.22538e-05
NAV2	1146.26	0.598884	0.113903	5.25784	1.45755e-07	1.30998e-05
PLEKHH2	231.255	0.688338	0.131497	5.23461	1.65332e-07	1.47823e-05
STK40	789.312	0.423103	0.0809696	5.22546	1.73724e-07	1.54525e-05
CYP24A1	17.1107	4.40672	0.844237	5.21977	1.79146e-07	1.5853e-05
PPP2R2B	9786.35	0.3839	0.0737528	5.20523	1.93761e-07	1.70589e-05
IRF9	922.008	0.403203	0.0775637	5.19834	2.01071e-07	1.76126e-05
FBN2	958.687	0.622013	0.119832	5.19071	2.09493e-07	1.81659e-05
TUBA1C	1934.29	0.39209	0.0755304	5.19115	2.08995e-07	1.81659e-05
PINK1	2507.05	-0.246356	0.0476652	-5.16846	2.36033e-07	2.03643e-05
TUBB6	420.934	0.689166	0.133365	5.16753	2.37206e-07	2.03643e-05
DZIP3	5339.88	-0.292404	0.0566227	-5.16409	2.41617e-07	2.05386e-05
RGS4	223.874	0.907529	0.175708	5.16498	2.40462e-07	2.05386e-05
RGL1	929.778	0.506926	0.0982831	5.15781	2.4985e-07	2.11343e-05
ACSL3	5323.13	0.341683	0.0665235	5.13628	2.80236e-07	2.35674e-05
MED12L	286.48	0.695956	0.135518	5.13553	2.81344e-07	2.35674e-05
FOSB	25.7468	2.66313	0.520065	5.12077	3.04287e-07	2.53661e-05
DIP2A	2365.78	0.567262	0.111002	5.11037	3.21536e-07	2.65475e-05
PODXL	2944.11	0.457775	0.0895619	5.11127	3.20003e-07	2.65475e-05
IER5L	353.805	1.04144	0.204073	5.10329	3.338e-07	2.72988e-05
ZYX	1199.01	0.375514	0.0735715	5.10407	3.32417e-07	2.72988e-05
TUBA1A	15068.7	0.501783	0.0987739	5.08012	3.77203e-07	3.07029e-05
CPLX4	4096.21	-0.383411	0.0755021	-5.07814	3.81138e-07	3.08776e-05
LIN7A	855.234	0.413279	0.0814857	5.07179	3.94082e-07	3.1777e-05
LOC101928858	331.929	-0.723313	0.143088	-5.05503	4.30326e-07	3.45382e-05
CBARP	272.913	0.655982	0.129911	5.04947	4.43046e-07	3.53944e-05
SGSM1	136.789	0.878113	0.174255	5.03925	4.67356e-07	3.71645e-05
ASNS	2690.48	0.369896	0.0734478	5.03617	4.74939e-07	3.75943e-05
GRK7	381.521	-0.673593	0.134112	-5.02264	5.09668e-07	3.99765e-05
WWTR1	360.047	0.786366	0.156564	5.02264	5.09663e-07	3.99765e-05
DBI	1191.84	0.587098	0.117154	5.01134	5.40517e-07	4.22044e-05
STAT1	3622.94	0.431739	0.0861679	5.01044	5.43064e-07	4.22122e-05
SPHK1	157.292	1.16659	0.233532	4.99543	5.87056e-07	4.54271e-05
PLAT	148.876	1.2161	0.244558	4.97262	6.60526e-07	5.08841e-05
JHDM1D-AS1	890.255	-0.472254	0.0953713	-4.95174	7.35523e-07	5.64097e-05
SND1	4379.26	0.295736	0.0597381	4.95055	7.40042e-07	5.65051e-05
EGR3	16.1385	2.64261	0.534703	4.94221	7.72431e-07	5.87184e-05
FZD7	386.471	0.780352	0.158489	4.9237	8.49212e-07	6.42719e-05
HMGCR	2780.43	0.303658	0.0617282	4.91928	8.68613e-07	6.54532e-05
IFITM1	172.606	2.01161	0.41087	4.89599	9.7814e-07	7.3386e-05
CLIP1	1509.44	0.331369	0.0677568	4.89057	1.00544e-06	7.51077e-05
KCNH6	2204.3	-0.373602	0.076446	-4.88714	1.02312e-06	7.60989e-05
MAFF	137.069	1.30963	0.268169	4.88359	1.0417e-06	7.7148e-05
ADA	177.04	0.687559	0.14084	4.88184	1.051e-06	7.75043e-05
ABR	2780.89	0.387673	0.0794615	4.87876	1.06755e-06	7.80579e-05
LOC107986251	305.189	-0.558933	0.114564	-4.87878	1.06742e-06	7.80579e-05
LMCD1	391.816	0.648897	0.133087	4.87574	1.08403e-06	7.89283e-05
C1orf122	594.033	-0.407222	0.0837195	-4.86412	1.14966e-06	8.30067e-05
TACC3	172.254	-0.742635	0.152668	-4.86439	1.1481e-06	8.30067e-05
NR4A1	318.601	0.863646	0.177673	4.86088	1.16863e-06	8.40245e-05
REST	912.13	0.323592	0.066774	4.84608	1.25927e-06	9.0166e-05
HSP90B1	15251.2	0.368112	0.0760867	4.83806	1.31114e-06	9.34919e-05
FASN	4308.93	0.426023	0.088307	4.82434	1.40469e-06	9.97506e-05
KIF5C	5389.16	0.413235	0.0862449	4.79142	1.65609e-06	0.000117121
ZDHHC18	799.496	0.356235	0.0743729	4.78985	1.66903e-06	0.000117554
FLNA	8090.41	0.423786	0.088777	4.77361	1.80956e-06	0.000126934
HSPA6	370.829	1.57431	0.329958	4.77124	1.83099e-06	0.000127401
SLC7A11	306.498	0.868426	0.181999	4.77158	1.82783e-06	0.000127401
TACC1	819.123	0.582816	0.122279	4.76628	1.87662e-06	0.000130052
LRFN2	959.787	-0.558654	0.117333	-4.76127	1.92383e-06	0.000132791
ANXA5	2969.33	0.403516	0.0848337	4.75655	1.96925e-06	0.000135384
CACNA1E	140.963	0.983895	0.206953	4.7542	1.99238e-06	0.000136431
TRIB1	553.367	0.571109	0.120546	4.73769	2.16168e-06	0.000147439
LOC107984393	59.1986	1.29411	0.273215	4.73659	2.17344e-06	0.000147657
PIM1	182.59	0.988012	0.210214	4.70004	2.60116e-06	0.000176022
TUBA1B	10852	0.318001	0.0677224	4.69565	2.65765e-06	0.000179142
BIRC3	19.8262	2.11672	0.452358	4.6793	2.8785e-06	0.000193274
CTGF	74.7502	1.81215	0.387493	4.6766	2.91677e-06	0.000195012
MDH1	3714.96	-0.223943	0.0478932	-4.67588	2.92699e-06	0.000195012
SNPH	378.054	0.400007	0.0858445	4.65968	3.16707e-06	0.000210196
LRRC8A	1128.92	0.36038	0.0775215	4.64878	3.3391e-06	0.000220764
CD14	13.8315	2.62898	0.565755	4.64684	3.37051e-06	0.000221146
TULP1	17006.3	-0.340782	0.0733336	-4.647	3.36789e-06	0.000221146
TBXAS1	64.8831	-1.00099	0.215504	-4.64487	3.40283e-06	0.000222421
TENM4	524.393	0.630209	0.135753	4.64232	3.44516e-06	0.000224338
MFSD11	620.707	-0.347699	0.0749883	-4.63671	3.54007e-06	0.000229652
PRUNE2	1173.28	1.23193	0.265864	4.63369	3.59212e-06	0.000232156
ELL2	154.439	0.710514	0.15341	4.63146	3.63098e-06	0.000233792
METTL7B	22.3948	1.92709	0.416266	4.62946	3.66614e-06	0.000235178
IRS2	1857.36	0.480897	0.104118	4.61877	3.86024e-06	0.000246712
DLGAP1-AS1	72.0772	1.02091	0.221198	4.61538	3.92384e-06	0.000248933
RHOB	574.849	0.455751	0.098746	4.61538	3.92372e-06	0.000248933
LOC105375897	375.793	-0.49944	0.108314	-4.61106	4.0062e-06	0.000253227
MEGF11	847.452	0.357442	0.0779159	4.58753	4.48512e-06	0.000282464
BAALC	1012.37	0.618046	0.134843	4.58345	4.57369e-06	0.000286995
GAD2	272.357	0.922882	0.201436	4.58151	4.61631e-06	0.00028862
SRF	446.571	0.369811	0.0808212	4.57567	4.74689e-06	0.000295712
NFE2L2	2057.15	0.286682	0.0626797	4.57376	4.79051e-06	0.000297357
ID4	171.426	-0.580363	0.126911	-4.57298	4.80837e-06	0.000297395
GAP43	254.018	0.788808	0.172658	4.5686	4.90989e-06	0.000302589
HOOK3	368.57	0.459513	0.100841	4.5568	5.19395e-06	0.000318957
FNDC3A	3144.65	0.258329	0.0567164	4.55475	5.24479e-06	0.000319021
MPP6	170.756	0.639673	0.140448	4.55452	5.25046e-06	0.000319021
TSC1	899.753	0.27151	0.0596055	4.55513	5.23543e-06	0.000319021
SPRY4	44.1191	1.27947	0.281565	4.54412	5.51652e-06	0.000332843
TEX264	800.567	-0.306119	0.0673569	-4.54474	5.50037e-06	0.000332843
PARP1	8895.83	-0.285074	0.0627718	-4.54143	5.58744e-06	0.000335947
CC2D2A	9762.87	-0.378005	0.0832635	-4.53987	5.6289e-06	0.000337265
RCOR2	439.249	-0.640417	0.141095	-4.53892	5.65437e-06	0.000337619
MAN1A1	1087.62	0.534856	0.117912	4.53604	5.73195e-06	0.000341071
CYSTM1	323	0.54141	0.119467	4.53187	5.84641e-06	0.000346686
NES	6186.82	0.991207	0.218928	4.52755	5.96703e-06	0.000352627
ABCC5	3181.47	0.326371	0.0721502	4.52349	6.08284e-06	0.000358244
RNU6-9	12.0293	3.03258	0.670687	4.5216	6.13744e-06	0.00036023
CHGA	1440.34	-0.39028	0.0863941	-4.51744	6.25922e-06	0.000366133
MKNK2	2013.01	0.307474	0.0681863	4.50932	6.50356e-06	0.00037914
KCNK10	31.8351	1.53888	0.341431	4.50715	6.57028e-06	0.00038174
DDIT3	1887.35	0.399947	0.089073	4.49011	7.11876e-06	0.000412219
VCL	1386.35	0.421751	0.093947	4.48925	7.14755e-06	0.000412502
ABCA7	19024.4	0.376986	0.0840549	4.485	7.29146e-06	0.000418011
SNHG12	341.855	0.506369	0.112892	4.48542	7.27706e-06	0.000418011
BTG2	130.094	0.686389	0.153101	4.48324	7.35176e-06	0.000420073
PFKM	5780.19	-0.237626	0.0531665	-4.46947	7.84132e-06	0.000446567
SPATA13	448.462	0.556096	0.124544	4.46505	8.00514e-06	0.000454397
MAP1B	37043.2	0.383747	0.086075	4.45828	8.26197e-06	0.000467438
LOC107985401	25.2205	1.67909	0.376989	4.45396	8.43001e-06	0.000475386
SHISA5	909.146	0.593775	0.133393	4.45131	8.53491e-06	0.000479734
RXRG	2707.21	-0.494068	0.111059	-4.44872	8.63837e-06	0.000483973
B4GAT1	1890.45	-0.247007	0.0555323	-4.44799	8.66773e-06	0.000484046
PAPD5	925.37	0.308889	0.0695289	4.44259	8.88819e-06	0.000494757
PIK3R1	2402.84	0.309438	0.0696801	4.44084	8.96099e-06	0.000497205
ADRA2C	341.407	-0.671396	0.151227	-4.43967	9.00977e-06	0.00049831
CAMSAP2	2156.02	0.259308	0.0584641	4.43534	9.19256e-06	0.000506795
PTMS	10822.7	-0.288862	0.0651876	-4.43125	9.36887e-06	0.00051487
KCNV2	20708.5	-0.282801	0.0638809	-4.427	9.5552e-06	0.000523443
EXTL3	2298.03	0.261782	0.0592159	4.4208	9.83361e-06	0.00053699
STK39	1695.4	0.410506	0.0929472	4.41656	1.00286e-05	0.000545911
GABRR3	2239.26	0.90312	0.205121	4.40286	1.06831e-05	0.00057971
POLR3GL	726.401	-0.294614	0.0669449	-4.40084	1.07833e-05	0.000583315
MEX3C	761.878	0.31461	0.0715926	4.39445	1.11053e-05	0.000596989
SYNPR	588.734	0.439685	0.100042	4.39502	1.10765e-05	0.000596989
TOB1	914.305	0.293284	0.0668712	4.38581	1.15557e-05	0.000619268
HPS3	1463.5	0.378543	0.0863986	4.38136	1.17943e-05	0.000630102
LOC105371730	217.984	-0.49443	0.11287	-4.38052	1.18396e-05	0.000630569
SCP2	2353.12	-0.233438	0.0533259	-4.37757	1.20012e-05	0.000637211
LINC00324	41.5131	-1.05658	0.241451	-4.37596	1.20897e-05	0.00063798
PLA2G5	262.098	-0.678858	0.155116	-4.37645	1.20627e-05	0.00063798
GSK3B	940.246	0.273998	0.0626692	4.37213	1.23039e-05	0.000647304
SAT1	4225.05	0.482689	0.11064	4.36269	1.28476e-05	0.000673852
CLIP2	2553.9	0.370045	0.0848513	4.3611	1.2941e-05	0.000676699
MAPK4	833.413	0.565009	0.129624	4.35883	1.30758e-05	0.000680294
PRDM4	1432.08	0.226672	0.0520055	4.35862	1.30886e-05	0.000680294
UBAC1	967.287	-0.351835	0.0808462	-4.35191	1.34959e-05	0.000699355
JMY	1031.12	0.321608	0.074172	4.33598	1.45114e-05	0.000749726
STRIP2	512.022	-0.531667	0.122873	-4.32696	1.51181e-05	0.000778738
SND1-IT1	31.8459	1.68051	0.388538	4.32522	1.52382e-05	0.00078259
BRD4	2710.59	0.317665	0.0735846	4.317	1.58163e-05	0.000809869
ABLIM1	1635.67	0.358956	0.0832775	4.31036	1.62989e-05	0.000832113
DAW1	51.7753	-0.934733	0.217297	-4.30164	1.69538e-05	0.000862992
ALDH2	3165.54	0.3494	0.0812877	4.29831	1.72104e-05	0.000873481
PCDH1	222.917	0.552258	0.128592	4.29465	1.74969e-05	0.000885414
HIVEP3	282.452	0.450981	0.105066	4.29235	1.76793e-05	0.000892029
OSBPL10	579.459	0.636694	0.148446	4.28906	1.79433e-05	0.00090271
DLG4	18431.1	-0.213541	0.0497995	-4.28801	1.80281e-05	0.000904341
PLPP3	205.238	-0.646535	0.150917	-4.28405	1.83522e-05	0.00091793
SGK1	1741.8	0.40519	0.0946672	4.28015	1.86764e-05	0.000931446
HMHA1	1138.54	0.488676	0.114322	4.27458	1.91502e-05	0.000952323
LIMK1	549.313	0.421819	0.0987542	4.2714	1.94246e-05	0.000963191
CEBPB-AS1	227.077	0.530196	0.124267	4.26658	1.98494e-05	0.000981342
DPYSL3	19649.8	-0.290571	0.0681137	-4.26596	1.99044e-05	0.000981342
SAMD7	7422.96	-0.460741	0.108214	-4.2577	2.06543e-05	0.00101542
SLC20A1	1979.63	0.234678	0.0551296	4.25684	2.07337e-05	0.00101642
NSF	7695.05	-0.220175	0.0517309	-4.25616	2.07972e-05	0.00101665
PPP1R15B	1171.28	0.357019	0.0839066	4.25495	2.09094e-05	0.00101924
MMP1	17.0374	5.76741	1.35834	4.24594	2.17681e-05	0.00105811
CSPG5	1471.29	-0.328533	0.0774039	-4.2444	2.1918e-05	0.00106241
TBC1D2B	664.728	0.293147	0.0690999	4.24236	2.21177e-05	0.00106909
APMAP	2484.44	-0.189631	0.0447679	-4.23587	2.27669e-05	0.00109739
KLHL15	545.999	0.411773	0.0973561	4.22955	2.34158e-05	0.00112552
AATF	897.732	0.300545	0.0711269	4.22548	2.38435e-05	0.0011429
SP1	683.795	0.296715	0.0702389	4.22437	2.39615e-05	0.00114537
PDE6D	1157.57	-0.273945	0.065052	-4.21117	2.54048e-05	0.00121101
VOPP1	947.783	-0.336136	0.0798373	-4.21027	2.5507e-05	0.00121253
BAZ2A	6535.56	0.271295	0.0645172	4.20501	2.61075e-05	0.00122755
FURIN	1638.43	0.278126	0.0661356	4.20539	2.60628e-05	0.00122755
MMP7	13.7593	5.00808	1.1905	4.20669	2.59138e-05	0.00122755
PINK1-AS	2363.99	-0.248884	0.0591765	-4.20579	2.60169e-05	0.00122755
METRN	722.613	-0.680334	0.161838	-4.2038	2.62467e-05	0.00123074
RDH10	677.427	-0.507232	0.1207	-4.20241	2.64092e-05	0.001235
ANXA2	216.142	0.890975	0.212223	4.19829	2.68943e-05	0.00125429
AGT	424.776	-0.362266	0.08632	-4.19678	2.70737e-05	0.00125925
CLCF1	17.6729	1.60091	0.381621	4.19502	2.72848e-05	0.00126566
NEAT1	3923.98	0.699715	0.167031	4.18914	2.80016e-05	0.00129543
SPP1	6006.24	0.340284	0.0812513	4.18804	2.81376e-05	0.00129824
TEAD4	14.4817	2.48671	0.594119	4.18554	2.84487e-05	0.0013091
WDR11	3292	-0.221302	0.052894	-4.18387	2.86589e-05	0.00131526
RHOC	1429.02	0.37891	0.0905953	4.18245	2.88388e-05	0.00132
SERPINB8	46.8693	1.32168	0.316727	4.17292	3.0072e-05	0.00137281
RELL2	613.919	0.416285	0.0997947	4.17142	3.02711e-05	0.00137825
RTBDN	3591.02	-0.383014	0.0919523	-4.16536	3.10863e-05	0.00141165
KIF21B	5897.29	0.393385	0.0944962	4.16297	3.14135e-05	0.00142276
C1QTNF4	377.648	0.505813	0.121815	4.1523	3.29158e-05	0.0014869
MAP3K1	5144.2	0.311135	0.074985	4.14929	3.33502e-05	0.00150259
ACVR1	526.954	0.495592	0.119561	4.1451	3.39672e-05	0.0015264
ELK3	88.4447	0.874234	0.211103	4.14128	3.45379e-05	0.00154801
SLC13A2	208.533	-0.601795	0.145345	-4.14045	3.46621e-05	0.00154956
FAM138F	704.22	-0.318939	0.077064	-4.13862	3.49395e-05	0.00155792
CDKN2AIP	840.096	0.274404	0.0663538	4.13547	3.5423e-05	0.00157541
ANKRD1	14.4685	4.60538	1.11395	4.13429	3.56057e-05	0.00157542
CP	3893.64	1.10218	0.266586	4.13441	3.55864e-05	0.00157542
NDC80	25.1791	-1.71144	0.414075	-4.13315	3.57822e-05	0.00157917
UBE2C	32.1264	-1.5715	0.380296	-4.1323	3.59147e-05	0.00158098
PDIA4	2207.38	0.311875	0.0755176	4.12983	3.63036e-05	0.00159403
RERE	4050.88	0.264045	0.0639766	4.12721	3.67192e-05	0.00160819
BIRC5	34.6343	-1.67596	0.406745	-4.12041	3.78192e-05	0.00164944
FLT1	3383.67	0.449861	0.109199	4.11963	3.79479e-05	0.00164944
NDUFV1	3590.27	-0.190198	0.0461627	-4.12016	3.7861e-05	0.00164944
KIAA0556	1936.96	-0.310492	0.0754034	-4.11775	3.82596e-05	0.00165881
MAOA	1588.76	-0.303007	0.0736143	-4.11614	3.85274e-05	0.00166624
CFI	1349.99	0.761743	0.18566	4.1029	4.08006e-05	0.00176014
DGKH	382.477	0.506948	0.123588	4.1019	4.09771e-05	0.00176334
CDK1	64.7979	-1.17812	0.287357	-4.09984	4.13431e-05	0.00177467
GPR158	647.174	0.477133	0.116573	4.09301	4.25805e-05	0.00181874
LDHB	9108.5	-0.205658	0.0502432	-4.09326	4.25349e-05	0.00181874
SRGAP1	230.857	0.515657	0.126039	4.09124	4.29071e-05	0.00182816
ERBIN	1685.78	0.264435	0.0647805	4.08201	4.46484e-05	0.00189767
CASP7	177.604	0.637684	0.156283	4.08031	4.49749e-05	0.00190214
PALMD	236.811	-0.602702	0.14773	-4.07975	4.50844e-05	0.00190214
UBXN11	986.886	-0.25422	0.0623092	-4.07997	4.50409e-05	0.00190214
LPP	255.46	0.65576	0.160773	4.07879	4.52705e-05	0.00190534
LYPD1	94.0098	1.19954	0.29434	4.07536	4.59434e-05	0.00192895
PROS1	1244.03	0.412002	0.101141	4.07353	4.63065e-05	0.00193948
DENND4A	4051.43	0.305628	0.0751386	4.06752	4.75165e-05	0.00198534
ABCG4	1742.6	-0.293043	0.0721343	-4.06246	4.85585e-05	0.0020191
C6orf132	242.788	-0.768999	0.189288	-4.06259	4.85322e-05	0.0020191
TAPBP	611.992	0.274495	0.0676548	4.05728	4.96476e-05	0.00205942
WEE1	724.668	0.504142	0.124304	4.05571	4.99823e-05	0.00206833
TOP2A	354.448	-1.33897	0.330376	-4.05287	5.05924e-05	0.00208857
DHCR7	854.817	0.376773	0.0930022	4.05123	5.09492e-05	0.00209828
TMTC1	135.72	0.727849	0.179879	4.04633	5.20272e-05	0.00213758
GPATCH1	666.365	-0.286794	0.0710317	-4.03754	5.40136e-05	0.00221391
CRNDE	812.231	0.394232	0.0977326	4.03378	5.48874e-05	0.0022444
LINC01158	27.3291	-2.19172	0.544362	-4.02621	5.66835e-05	0.00231237
RAPGEF2	1935.75	0.201317	0.0500368	4.02338	5.7368e-05	0.00233477
SYP	6091.55	-0.274311	0.0682091	-4.02161	5.78007e-05	0.00234684
WRB	2185.25	-0.258507	0.0643093	-4.01975	5.82595e-05	0.00235992
RHOU	347.383	0.544144	0.135445	4.01745	5.88312e-05	0.00237194
TAF15	3211.21	-0.200389	0.0498749	-4.01783	5.87369e-05	0.00237194
SNAI1	13.3084	2.32002	0.577982	4.01399	5.97005e-05	0.00240138
TRIM8	1927.25	0.291834	0.0727464	4.01167	6.02911e-05	0.0024195
IL13RA2	33.904	3.47294	0.867294	4.00434	6.21912e-05	0.00248996
ESRRB	1199.48	-0.462086	0.115442	-4.00276	6.26072e-05	0.00250081
DOCK6	399.315	0.585212	0.146303	4	6.33437e-05	0.00252438
MAPK1IP1L	533.823	0.331024	0.0827859	3.99856	6.37292e-05	0.0025339
CDH11	648.072	0.632561	0.1584	3.99344	6.5122e-05	0.00258332
ACO2	3938.29	-0.245274	0.0614452	-3.99174	6.55891e-05	0.00259551
COL12A1	127.729	0.940977	0.235761	3.99124	6.57301e-05	0.00259551
LTBP2	490.163	0.568918	0.142731	3.98594	6.72125e-05	0.00264799
ELOVL5	592.14	0.379119	0.0951584	3.98409	6.77406e-05	0.00266271
EVPL	59.8183	1.36588	0.343292	3.97877	6.92736e-05	0.00271263
NDUFB5	1337.33	-0.266286	0.0669298	-3.97859	6.93249e-05	0.00271263
MDGA2	112.949	0.661922	0.16659	3.97337	7.08643e-05	0.00276035
PSME4	2221.64	0.248478	0.0625328	3.97357	7.08048e-05	0.00276035
CCNL1	2790.09	0.397992	0.100218	3.97127	7.14892e-05	0.00277842
ADGRB3	265.096	0.433149	0.109149	3.96841	7.23553e-05	0.00280576
SEPT4-AS1	493.481	-0.329981	0.0832626	-3.96314	7.39712e-05	0.00286199
RABL3	1419.99	-0.412686	0.104146	-3.96256	7.415e-05	0.00286249
FNIP1	959.18	0.281002	0.0709269	3.96185	7.43716e-05	0.00286463
RP1L1	14983.3	-0.373538	0.0943133	-3.96061	7.47586e-05	0.00287313
LOC105373948	388.66	-0.558352	0.14109	-3.95742	7.57642e-05	0.0029053
MVB12B	285.46	0.591648	0.149835	3.94866	7.85901e-05	0.00300699
GYS1	3276.77	-0.264769	0.067081	-3.947	7.91372e-05	0.00302122
MYLK	4889.02	-0.267886	0.0678936	-3.94568	7.95754e-05	0.00303124
MAPK6	1827.57	0.234647	0.0595338	3.9414	8.10078e-05	0.00307901
CKAP2	543.919	-0.328147	0.0833173	-3.93853	8.19839e-05	0.00310926
F3	446.163	0.420346	0.106753	3.93755	8.23185e-05	0.0031151
RDH12	2542.84	-0.409878	0.104125	-3.9364	8.27119e-05	0.00312314
LOC102724428	281.053	0.64295	0.163364	3.93568	8.29619e-05	0.00312575
SERTAD1	122.733	0.688707	0.175345	3.92774	8.57485e-05	0.0032237
CNGB3	2343.73	-0.474638	0.120901	-3.92585	8.64248e-05	0.00322802
TBCC	595.328	0.279625	0.0712242	3.92598	8.63774e-05	0.00322802
ZMYND10	189.303	-0.55936	0.142451	-3.92667	8.61288e-05	0.00322802
ABCB1	48.7627	1.38888	0.35403	3.92307	8.74279e-05	0.0032475
ARFGEF2	1629.65	0.237217	0.0604614	3.92344	8.72924e-05	0.0032475
PIKFYVE	2340.09	0.244423	0.0623077	3.92284	8.75108e-05	0.0032475
ARX	13.5048	-3.29538	0.841078	-3.91804	8.92728e-05	0.00329391
CRIM1	2546	0.331317	0.0845656	3.91787	8.93341e-05	0.00329391
VASH1	7890.73	-0.234205	0.059775	-3.91811	8.92471e-05	0.00329391
BEND7	920.367	0.320172	0.0818813	3.91019	9.2222e-05	0.00337873
SLC25A11	1229.01	-0.277576	0.0709852	-3.91033	9.21704e-05	0.00337873
TAPT1	5408.87	-0.374827	0.0958487	-3.91061	9.20632e-05	0.00337873
SLC25A4	2662.07	-0.238861	0.0611099	-3.90871	9.27917e-05	0.0033924
FAM173B	150.113	-0.469163	0.120065	-3.90759	9.32224e-05	0.00340094
NOTCH2	3381.2	0.296461	0.0759158	3.90513	9.41742e-05	0.00342842
TSC22D2	1473.08	0.321153	0.082378	3.89852	9.67809e-05	0.0035159
MLYCD	370.528	-0.336528	0.0863409	-3.89766	9.71249e-05	0.00352049
SHCBP1	16.8265	-1.87101	0.480091	-3.89719	9.73154e-05	0.00352049
ATP5C1	2851.86	-0.22133	0.0568428	-3.89371	9.87209e-05	0.00356386
DHRS7	4403.65	-0.316646	0.0813802	-3.89095	9.98517e-05	0.00359716
TMCO1	3264.05	-0.164956	0.0424308	-3.88765	0.000101218	0.00363878
SYNJ2	91.4376	1.02138	0.263174	3.881	0.000104027	0.00373199
SEMA6D	1542.66	0.343177	0.0884842	3.8784	0.000105147	0.00376436
PLEKHB1	8979.64	-0.292779	0.075532	-3.87622	0.000106091	0.00379027
PLEKHM2	1740.24	0.255977	0.0660833	3.87356	0.000107259	0.0038241
SYNM	1365.95	0.367153	0.0948385	3.87135	0.000108233	0.00385086
HLF	251.694	-0.406068	0.10501	-3.86695	0.000110206	0.00391299
DAB1	83.8108	0.894482	0.231427	3.86508	0.000111055	0.00393503
KIF1C	757.56	0.283575	0.0733842	3.86425	0.00011143	0.00394024
B2M	955.418	0.479596	0.124185	3.86194	0.000112489	0.00395338
SMAD6	165.531	-0.752556	0.19486	-3.86203	0.000112448	0.00395338
TNKS	1516.3	0.170056	0.0440288	3.86239	0.000112283	0.00395338
ND6	34230.2	-0.22702	0.0588409	-3.8582	0.000114227	0.00400631
PLAU	13.4481	2.33469	0.605271	3.85726	0.000114664	0.00401349
LOC101926975	130.21	0.624285	0.161958	3.8546	0.000115919	0.00404102
PDE6H	11357.3	-0.413359	0.107225	-3.85507	0.000115697	0.00404102
RNU6-1	11.3481	1.9261	0.500176	3.85083	0.000117716	0.00409539
CAMK4	1026.19	0.371703	0.0965709	3.84902	0.000118592	0.00411756
GOT2	2321.01	-0.279062	0.0725466	-3.84665	0.000119742	0.00414696
KLK4	26.1042	1.77383	0.461179	3.84629	0.00011992	0.00414696
NPC1L1	13.6987	2.02176	0.52598	3.84379	0.000121147	0.00418101
HPS6	510.201	-0.299021	0.0778397	-3.8415	0.000122286	0.00421191
WDR1	5692.9	-0.23166	0.0603575	-3.83814	0.00012397	0.00426142
RND3	375.202	0.536403	0.139824	3.83627	0.000124918	0.00428545
DHCR24	222.764	0.682017	0.177955	3.83252	0.000126838	0.00433674
SPTBN1	33972.5	0.365126	0.0952743	3.83237	0.000126916	0.00433674
GATB	1045.73	-0.343826	0.089812	-3.82829	0.000129037	0.00440053
ATP5G1	676.701	-0.353366	0.0923766	-3.82528	0.000130625	0.00444587
HMGCS1	2286.37	0.287052	0.0751665	3.81888	0.00013406	0.00455382
PAQR4	1247.73	-0.336358	0.0881885	-3.81409	0.000136688	0.00463396
C6orf25	13.0946	2.14513	0.562526	3.81338	0.000137078	0.00463809
HS6ST1	1076.31	-0.359425	0.0943362	-3.81005	0.000138941	0.00469191
PHC2	5593.99	0.188315	0.0494996	3.80438	0.000142161	0.00479128
TMEM87B	184.038	0.522713	0.137457	3.80273	0.000143109	0.00481381
PDLIM1	610.655	-0.338452	0.0890278	-3.80164	0.000143739	0.00482562
BIRC6	6277.58	0.266347	0.0700853	3.80033	0.000144503	0.00484182
ARMC9	5415.15	-0.31702	0.0834981	-3.79673	0.000146615	0.00490308
LOC100505942	129.169	-0.522393	0.137669	-3.79455	0.000147912	0.0049369
NDRG3	6277.43	-0.194247	0.0512483	-3.79031	0.00015046	0.00501224
CHI3L1	13.4839	2.35005	0.620349	3.78826	0.000151704	0.00504395
NFASC	2052.87	0.644066	0.170038	3.78777	0.000152004	0.0050442
SIK1	273.782	0.780459	0.206484	3.77976	0.000156979	0.00519928
CROT	1190.77	-0.333169	0.0881886	-3.77792	0.000158146	0.00522789
CEBPD	471.798	1.25683	0.33287	3.77574	0.000159536	0.00526378
CRB1	4811.15	-0.232031	0.0614799	-3.7741	0.000160587	0.00527827
RB1CC1	3128.2	0.195291	0.0517435	3.77422	0.00016051	0.00527827
RRNAD1	668.531	-0.274539	0.0727567	-3.77338	0.000161052	0.00528348
LINC01398	32.8904	-1.15622	0.306513	-3.77217	0.000161832	0.005299
RASGRP1	578.333	0.600523	0.159306	3.76962	0.000163493	0.00534326
GAREM1	366.508	0.382484	0.101547	3.76657	0.000165504	0.00539875
CEBPG	442.545	0.34685	0.0921345	3.7646	0.000166814	0.00543123
N4BP2	812.962	0.358964	0.0954711	3.75992	0.000169965	0.00552338
LMO3	171.516	-0.732139	0.194975	-3.75503	0.000173319	0.00560495
SCAF4	1225.46	0.289535	0.0770988	3.75538	0.000173078	0.00560495
SYNGAP1	1022.86	0.291323	0.0775859	3.75484	0.00017345	0.00560495
DHFR	632.401	-0.29402	0.0784989	-3.74553	0.000180016	0.00578466
NAV2-AS2	75.081	0.712162	0.190132	3.74562	0.000179946	0.00578466
SULT1C4	341.161	0.567313	0.151443	3.74606	0.000179635	0.00578466
ASPM	53.5467	-1.21271	0.323996	-3.74299	0.000181847	0.00583261
KLF5	31.2686	1.26155	0.337215	3.74108	0.000183234	0.0058662
ADGRL2	3252.08	0.227358	0.0608335	3.73739	0.000185943	0.00592
LOC105377735	33.8782	1.22516	0.327793	3.7376	0.000185787	0.00592
SRSF2	2465.21	0.285994	0.0765206	3.73747	0.00018588	0.00592
ERMAP	486.117	-0.397816	0.106505	-3.7352	0.000187564	0.0059606
UIMC1	878.229	0.269729	0.0723188	3.72972	0.00019169	0.00608052
GPRC5A	23.2809	1.55365	0.416671	3.72872	0.000192457	0.00609364
MIR197	184.124	-0.646242	0.173339	-3.72819	0.00019286	0.00609523
DOCK1	480.818	0.389222	0.104581	3.72175	0.000197849	0.00624145
ITGB1	2260.26	0.267924	0.0720087	3.72072	0.000198657	0.00624413
LOC107984941	108.661	-0.728804	0.195859	-3.72107	0.000198378	0.00624413
CEBPB	357.825	0.57336	0.154269	3.71663	0.000201895	0.00633437
PLCD3	5409.05	0.315827	0.0850042	3.71543	0.000202855	0.00635293
TNRC6B	1260.24	0.398108	0.107177	3.71451	0.000203597	0.00636462
TXNIP	4298.99	0.381672	0.102803	3.71266	0.000205094	0.00639983
SS18L1	993.562	0.230669	0.0623097	3.70198	0.000213925	0.00666333
PPA1	4213.69	-0.2376	0.0642096	-3.70038	0.000215275	0.00668127
ZYG11B	765.559	0.256692	0.069369	3.70039	0.000215273	0.00668127
TIMP1	936.634	0.315693	0.0853437	3.69908	0.000216384	0.00670364
MCF2	966.528	-0.408068	0.110507	-3.69269	0.000221892	0.00684966
TPPP3	131.351	-0.674799	0.182719	-3.69309	0.000221544	0.00684966
ANO3	45.0598	1.2348	0.334533	3.69112	0.00022327	0.00687991
IFT22	862.369	-0.331388	0.0897938	-3.69055	0.000223769	0.00688299
ATP5D	754.429	-0.300403	0.0814656	-3.68748	0.000226488	0.00695422
SCD	1382.31	1.04557	0.283687	3.68564	0.000228129	0.00699218
ATP5H	1587.82	-0.226514	0.0615278	-3.6815	0.00023187	0.00709253
MAP2	19718.8	-0.278914	0.075769	-3.6811	0.000232225	0.00709253
SGIP1	4540.67	-0.237675	0.0645976	-3.67932	0.000233852	0.0071296
RAX2	3429.72	-0.321641	0.087502	-3.67582	0.000237089	0.00721554
TM7SF2	682.512	-0.328125	0.0894666	-3.66757	0.000244869	0.00743918
PMEPA1	389.604	0.375297	0.102365	3.66627	0.000246117	0.00746397
AURKB	15.8047	-2.37702	0.6485	-3.66541	0.000246939	0.00747575
ARHGEF2	1536.48	0.387663	0.10596	3.65856	0.000253637	0.00765168
MAGOHB	305.677	-0.396205	0.108286	-3.65887	0.000253334	0.00765168
PIK3CA	1302.12	0.230111	0.0629221	3.65708	0.000255109	0.00768266
LOC107986649	790.743	-0.390889	0.106938	-3.6553	0.000256884	0.00772263
SYTL2	1015.08	0.354837	0.0972371	3.6492	0.00026306	0.00789453
MAP6	4417.78	-0.413919	0.113511	-3.64652	0.000265817	0.00796343
RGR	559.001	-0.825506	0.226432	-3.64571	0.000266657	0.00797476
LOC105374640	100.814	0.884042	0.242606	3.64395	0.000268487	0.00801447
TMEM17	62.4303	-0.770054	0.211348	-3.64354	0.000268914	0.00801447
CASC5	29.901	-1.35295	0.371644	-3.64046	0.000272152	0.00807698
DPP3	792.098	-0.349086	0.095909	-3.63977	0.000272884	0.00807698
MFSD4A	94.3193	0.577243	0.158547	3.64082	0.000271767	0.00807698
PRDX3	2346.4	-0.175752	0.0482841	-3.63995	0.000272693	0.00807698
NDUFA5	2893.42	-0.158152	0.0434737	-3.63789	0.000274885	0.0081223
ARHGEF3	203.17	0.436366	0.120041	3.63515	0.000277818	0.00819492
CD63	10095.9	0.236587	0.0652658	3.62497	0.000288997	0.00851012
CBX3	1277.55	-0.208164	0.0574749	-3.62183	0.000292525	0.00859935
COQ2	160.578	-0.45149	0.124691	-3.62087	0.000293619	0.00861683
CPNE5	87.4421	0.809577	0.223629	3.62018	0.000294398	0.00862044
FNBP1	691.887	0.224338	0.061974	3.61988	0.000294742	0.00862044
CLIC1	2994.04	0.400092	0.110637	3.61624	0.00029891	0.00872756
GPLD1	390.451	-0.491704	0.135994	-3.61562	0.000299632	0.00873387
ADAM17	1189.11	0.230255	0.0637217	3.61344	0.000302156	0.00879259
ECI1	1612	-0.259956	0.0719505	-3.61298	0.000302698	0.00879353
ETFB	1580.8	-0.276535	0.0767914	-3.60112	0.000316848	0.00915835
NCAPH	49.9154	-0.81462	0.226188	-3.60151	0.000316371	0.00915835
NYNRIN	528.136	-0.322056	0.0894209	-3.60157	0.000316299	0.00915835
B4GALT5	400.466	0.362314	0.100684	3.59852	0.000320028	0.00923478
ILDR2	869.86	0.386296	0.107374	3.59766	0.000321093	0.00925005
SULF1	5503.74	0.677268	0.188321	3.59635	0.000322713	0.00928121
IGSF11	1052.2	0.287675	0.0800236	3.59488	0.000324545	0.00931837
USP9X	7244.74	0.189205	0.0526412	3.59424	0.000325342	0.00932576
DLL1	447.751	0.857119	0.23857	3.59273	0.000327227	0.00936422
TMEM38A	344.547	-0.44202	0.123058	-3.59197	0.000328183	0.00937604
LGR4	5154.56	0.267412	0.0744689	3.59093	0.000329506	0.00939827
RFTN2	77.0908	-0.765064	0.213115	-3.58991	0.00033079	0.00941933
CELF6	716.912	0.331002	0.0925177	3.57772	0.00034661	0.00985356
CPEB2	297.328	0.409884	0.114581	3.57724	0.000347241	0.00985525
RNU6-2	15.9606	1.65974	0.464113	3.57616	0.000348677	0.00987975
DLGAP4	2009.81	0.237768	0.0665888	3.57068	0.000356051	0.0100721
MKKS	798.941	-0.240617	0.0674449	-3.56761	0.000360251	0.0101743
HIVEP1	700.215	0.311653	0.0873747	3.56686	0.000361286	0.0101869
FAM212B	70.1199	-0.697395	0.195903	-3.5599	0.00037099	0.0104434
YY1AP1	1543.22	0.265982	0.0748442	3.55381	0.000379694	0.010671
CTH	978.564	0.272279	0.0766348	3.55295	0.000380943	0.0106811
SLCO4A1	229.872	-0.412041	0.11598	-3.5527	0.000381293	0.0106811
ITM2C	5739.94	-0.264508	0.0744729	-3.55173	0.000382702	0.0107032
NFKB2	1006.02	0.315331	0.0888031	3.5509	0.000383916	0.0107198
MGAT4B	1993.29	0.231818	0.0653219	3.54885	0.000386917	0.010761
PEX16	416.732	-0.327183	0.0922002	-3.54862	0.000387263	0.010761
UHRF1BP1	710.257	0.291548	0.0821578	3.54863	0.000387237	0.010761
KIF4A	47.8467	-0.928225	0.261713	-3.54673	0.000390051	0.0108211
LOC100506371	114.973	-0.571342	0.161141	-3.5456	0.000391715	0.0108498
LOC107984138	65.5146	0.720518	0.20342	3.54202	0.000397072	0.0109806
PCDHGB7	128.902	0.891096	0.251912	3.53733	0.000404193	0.0111596
GRHL1	312.46	0.41999	0.118752	3.53669	0.00040518	0.011169
LOC105370714	13.0287	1.65124	0.467024	3.53567	0.000406743	0.0111942
TPST1	164.073	0.478852	0.135571	3.53211	0.000412263	0.011328
PPP1R1B	181.369	-0.743068	0.210456	-3.53075	0.000414389	0.0113683
GCC2	2666.11	0.199312	0.056502	3.52752	0.000419478	0.0114568
LARP6	522.454	0.337705	0.0957367	3.52744	0.000419605	0.0114568
PCSK1N	1040.18	-0.282478	0.0800639	-3.52815	0.00041847	0.0114568
IQCG	302.597	-0.395678	0.112254	-3.52484	0.000423745	0.0115516
CACNA1G	615.939	0.541174	0.153575	3.52385	0.000425326	0.0115764
LRRK1	74.141	-0.743222	0.211089	-3.5209	0.000430088	0.0116876
ABCA1	790.055	0.468532	0.133112	3.51985	0.000431794	0.0117142
ARSJ	49.0053	0.811717	0.230637	3.51946	0.000432425	0.0117142
C5orf45	539.514	0.314848	0.0894805	3.51862	0.0004338	0.011733
PC	323.432	-0.349259	0.0992771	-3.51802	0.000434778	0.0117411
LRRC24	500.559	-0.350096	0.099559	-3.51647	0.000437331	0.0117731
SPRED3	101.373	0.702203	0.199675	3.51673	0.000436901	0.0117731
FAT1	2090.62	0.292549	0.0832414	3.51446	0.000440651	0.011844
DHDDS	954.404	-0.32263	0.0918627	-3.51208	0.000444606	0.0119318
PRPF40A	2570.3	0.183454	0.0522838	3.5088	0.000450127	0.0120612
SH3PXD2B	177.224	0.575066	0.163925	3.50811	0.000451298	0.0120738
KREMEN2	233.692	-0.46045	0.131531	-3.50069	0.000464054	0.0123959
CARMIL3	373.826	0.384169	0.109918	3.49506	0.00047396	0.0126409
SYT12	24.8364	1.58991	0.454996	3.49433	0.000475246	0.0126556
TBC1D10A	1363.84	0.257446	0.0737097	3.4927	0.000478165	0.0127137
MSMP	99.1605	0.759043	0.217919	3.48315	0.000495554	0.0131558
TEX28	11.4038	-1.45262	0.417155	-3.48221	0.000497295	0.0131817
CCNB2	29.9131	-1.29875	0.37309	-3.48107	0.000499417	0.0132177
MAT2A	2128.89	0.272544	0.0783433	3.47884	0.00050358	0.0133075
SPAG1	164.952	0.466976	0.134458	3.47302	0.000514635	0.0135788
SEMA7A	2328.94	-0.274938	0.0792156	-3.47075	0.000518999	0.013673
AMOTL1	448.123	0.406753	0.117242	3.46935	0.000521712	0.0137236
PPP1R12A	1331.64	0.199074	0.0574118	3.46748	0.000525359	0.0137985
NAMPT	431.932	0.440637	0.127217	3.46365	0.000532892	0.013975
PCGF5	320.673	0.352355	0.101821	3.46054	0.000539095	0.0141163
AKIRIN1	592.071	0.24696	0.0713775	3.45992	0.00054033	0.0141272
WTAP	759.622	0.262104	0.0757765	3.4589	0.00054238	0.0141593
PIN1	1592.89	-0.201482	0.0583175	-3.45492	0.000550456	0.0143484
LONRF3	192.626	0.50927	0.147588	3.45062	0.000559309	0.0145572
TECR	2546	-0.269811	0.0782282	-3.44903	0.000562607	0.014621
PHLDB2	45.8711	1.02888	0.298389	3.44812	0.000564511	0.0146484
RC3H1	444.302	0.439731	0.127664	3.44444	0.000572242	0.0148267
BTBD17	43.4823	-1.1054	0.321309	-3.4403	0.000581064	0.0150244
MYO3B	3128.84	-0.325565	0.0946398	-3.44005	0.000581611	0.0150244
SLC5A3	351.213	0.526818	0.153202	3.43872	0.000584482	0.015076
CEP350	1952.95	0.223265	0.0649884	3.43546	0.000591551	0.0152355
AP1S2	2453.88	0.248219	0.0723033	3.43303	0.000596886	0.01535
LBHD1	819.511	-0.394908	0.11513	-3.43011	0.000603336	0.0154928
KCNA6	82.8539	0.590191	0.172281	3.42574	0.000613129	0.0157209
KLF3	1247.15	0.193282	0.0564466	3.42415	0.000616725	0.0157896
ADAMTS7	444.247	-0.640222	0.187027	-3.42316	0.000618976	0.0158238
RGS20	465.921	-0.358763	0.10483	-3.42232	0.000620894	0.0158493
ANKRD29	193.417	-0.446313	0.130457	-3.42114	0.000623592	0.0158947
GCLM	277.355	0.462879	0.135363	3.41954	0.000627281	0.0159651
USH1G	19.9843	-1.0143	0.296791	-3.41757	0.000631827	0.0160335
VAV3	500.477	0.560721	0.164052	3.41795	0.000630941	0.0160335
NAT14	482.471	-0.276444	0.0808999	-3.41711	0.000632889	0.0160369
MIR124-2HG	3990.48	-0.369691	0.108226	-3.41593	0.000635637	0.0160414
OGDHL	2107.15	-0.164363	0.0481077	-3.41657	0.000634152	0.0160414
TUBA4A	3199	-0.284754	0.0833628	-3.41584	0.000635854	0.0160414
ATP1A1	18155.2	0.21052	0.0616721	3.41354	0.000641245	0.0161067
GPR137	686.453	-0.283402	0.0830134	-3.41393	0.000640337	0.0161067
LOC100126784	148.335	0.795911	0.23314	3.41388	0.000640444	0.0161067
FAM200B	526.317	0.272337	0.0798006	3.41272	0.000643176	0.0161317
PPL	792.764	0.308566	0.0904347	3.41204	0.000644794	0.016133
TMEM200A	74.0061	0.642038	0.188176	3.41191	0.000645096	0.016133
SLC25A29	4381.23	0.252543	0.0740281	3.41145	0.000646193	0.0161371
DERL3	56.2477	1.09826	0.322543	3.40501	0.000661615	0.0164665
MTX2	1014.35	-0.211306	0.0620523	-3.4053	0.000660926	0.0164665
MYL6	12977.6	-0.222758	0.0654256	-3.40475	0.000662248	0.0164665
SPTY2D1	494.481	0.334412	0.0983062	3.40174	0.000669581	0.0166249
MBD6	2036.4	0.278443	0.081877	3.40074	0.000672026	0.0166616
ATG13	1631.09	0.188876	0.0556107	3.39639	0.000682808	0.0168563
KIF20A	40.367	-1.52603	0.449208	-3.39716	0.000680903	0.0168563
RPH3AL	107.605	-0.818637	0.241009	-3.39671	0.000682008	0.0168563
NFKB1	512.267	0.380661	0.11216	3.3939	0.000689052	0.0169861
ATP5G3	2634.4	-0.193324	0.0569737	-3.39322	0.000690773	0.0170043
SLC25A10	85.1767	-0.956749	0.282028	-3.39239	0.000692857	0.017007
TNC	1247.13	0.770596	0.227149	3.39248	0.000692642	0.017007
PPID	1127.23	-0.215827	0.0636289	-3.39196	0.000693937	0.0170094
BCAT2	563.534	-0.291097	0.085838	-3.39124	0.000695766	0.01703
MICAL2	180.847	0.61825	0.182375	3.39	0.000698923	0.017083
GSTM3	1405.96	-0.215179	0.0635217	-3.3875	0.000705338	0.0172154
SIX1	12.8559	-3.87195	1.14623	-3.37798	0.000730191	0.017782
SLC17A7	11753.6	-0.224575	0.0664851	-3.37783	0.000730613	0.017782
DYRK1A	940.371	0.229419	0.0679405	3.37677	0.00073343	0.0178255
MSX1	70.6643	0.989242	0.293071	3.37543	0.000736996	0.0178869
LOC105372268	35.1423	0.994194	0.294705	3.37353	0.000742116	0.0179859
CTNNB1	6137.23	0.155435	0.0461084	3.37107	0.000748765	0.0180962
EPHA2	912.356	0.343619	0.101929	3.37117	0.000748484	0.0180962
TESMIN	102.123	-0.542229	0.160867	-3.37068	0.000749836	0.0180968
SCAMP1	6750.38	-0.182633	0.0541929	-3.37006	0.00075152	0.0181121
VARS	2528.29	0.195829	0.0581503	3.36763	0.000758172	0.0182469
GATAD2A	1004.67	0.270497	0.0803624	3.36596	0.000762785	0.0183323
ATPIF1	1344.96	-0.25908	0.0770036	-3.36452	0.000766761	0.0184023
ADCY8	126.176	0.683432	0.203285	3.36193	0.000773987	0.0185499
RHO	21682.6	-0.785126	0.23365	-3.36026	0.000778681	0.0186107
UBR4	6936.07	0.204285	0.0607889	3.36057	0.000777825	0.0186107
ZNF91	2290.8	0.219612	0.0653763	3.3592	0.000781686	0.0186567
LMNA	1392.62	0.236101	0.070303	3.35833	0.000784141	0.0186894
DACH2	69.7069	0.871413	0.259709	3.35535	0.000792655	0.0188576
LOC101928451	633.421	0.344172	0.102582	3.35509	0.000793384	0.0188576
NDUFA9	1808.53	-0.189624	0.0565691	-3.35208	0.000802057	0.0190375
MFHAS1	769.015	0.295982	0.0883521	3.35003	0.00080803	0.019153
HBP1	1760.65	0.296291	0.0885291	3.34682	0.000817436	0.0193493
NFAT5	954.645	0.451149	0.134825	3.34619	0.000819295	0.0193668
FTH1	13108.3	0.333398	0.0996525	3.3456	0.000821034	0.0193813
ECT2	1493.75	-0.298213	0.0892541	-3.34117	0.000834264	0.0196207
LOC105370469	60.7007	-0.669449	0.20037	-3.34106	0.000834586	0.0196207
OSGIN2	549.277	0.430156	0.128738	3.34132	0.000833804	0.0196207
SRRM1	2821.62	0.251323	0.0752528	3.33971	0.000838653	0.0196895
LOC105372281	360.577	-0.33706	0.101009	-3.33693	0.000847087	0.0198605
CUL3	2820.74	0.160482	0.0481263	3.33461	0.000854193	0.0199999
SLC25A5	2922.84	-0.178523	0.0535521	-3.33363	0.000857204	0.0200433
CREG1	1633.33	-0.305934	0.0917898	-3.33299	0.000859193	0.0200626
PXDC1	220.031	0.522305	0.156728	3.33256	0.00086052	0.0200664
ABHD14A	1586.1	-0.228895	0.0687079	-3.33142	0.000864027	0.020121
OSMR	105.582	0.624558	0.187657	3.32819	0.000874112	0.0203284
CD247	10.5173	1.856	0.558963	3.32044	0.000898764	0.0208353
GTPBP2	1155.01	0.234667	0.0706701	3.32059	0.000898266	0.0208353
SMUG1	290.79	-0.318892	0.0960459	-3.3202	0.000899531	0.0208353
SPAG7	1046.71	-0.229652	0.0692104	-3.31818	0.000906076	0.0209588
LOC101927556	611.704	0.252267	0.0760564	3.31683	0.000910436	0.0210271
PARK7	3520.28	-0.167601	0.0505354	-3.31652	0.000911466	0.0210271
CHCHD2	1720.18	-0.266285	0.0803428	-3.31436	0.000918543	0.0211438
RNF38	848.229	0.219399	0.0662012	3.31413	0.000919299	0.0211438
TRANK1	45.4553	-0.842537	0.254247	-3.31385	0.0009202	0.0211438
ARHGAP17	565.042	0.275671	0.0832236	3.31241	0.000924952	0.0212247
PDHA1	2027.42	-0.226235	0.0683101	-3.31188	0.00092672	0.021237
CNN3	2892.6	0.269044	0.0812627	3.3108	0.000930302	0.0212908
ATP9A	1459.73	0.285353	0.0862315	3.30915	0.000935788	0.021388
NDUFB4	2549.43	-0.160188	0.0484134	-3.30875	0.000937147	0.0213908
FADS3	432.62	0.477881	0.144458	3.30809	0.000939348	0.0214127
ARAP3	244.493	0.588773	0.178128	3.30535	0.000948595	0.0215665
FAM64A	13.2056	-1.74691	0.528472	-3.30559	0.000947778	0.0215665
LRIT3	1064.18	-0.338076	0.102301	-3.30474	0.000950652	0.0215848
TPX2	108.717	-0.745288	0.22563	-3.30315	0.00095605	0.0216788
HIPK3	1410.52	0.203989	0.0618146	3.30001	0.000966802	0.0218939
CKAP2L	37.0536	-1.20019	0.363813	-3.29891	0.000970622	0.0219516
FERMT2	1225.08	0.206825	0.06274	3.29653	0.000978861	0.0221089
CD68	58.9257	1.26133	0.382742	3.2955	0.000982464	0.0221613
MATN2	2580.33	0.33929	0.103098	3.29095	0.000998496	0.0224935
ATP7B	1621.27	0.230968	0.0702087	3.28974	0.00100281	0.0225613
SEC14L5	280.771	-0.47403	0.144248	-3.28621	0.00101544	0.0228157
PTGR1	633.967	-0.329282	0.100328	-3.28205	0.00103056	0.0231253
SOX2	704.791	-0.301576	0.0919552	-3.2796	0.00103954	0.0232964
AFF4	2914.83	0.173467	0.0529177	3.27805	0.00104527	0.0233945
POLR2A	9323.29	0.258341	0.0788557	3.27613	0.00105241	0.0235239
SETD2	3042.32	0.206149	0.0629487	3.27487	0.00105711	0.0235982
LHFPL2	129.282	0.655384	0.200281	3.27233	0.00106666	0.0237374
LPCAT2	745.937	0.285636	0.087291	3.27223	0.00106702	0.0237374
MAGEL2	279.032	-0.32036	0.0979061	-3.27211	0.00106747	0.0237374
BMF	103.257	0.574217	0.175575	3.2705	0.00107356	0.0238422
CASQ1	59.5301	-0.673211	0.206006	-3.26792	0.00108341	0.0239991
UBR5	6430.69	0.179108	0.0548076	3.26794	0.00108334	0.0239991
ALMS1	1670.05	0.230177	0.0704437	3.26754	0.00108488	0.0240009
MYOF	3212.53	0.884609	0.270925	3.26515	0.00109407	0.0241732
IL13RA1	1009.51	0.330687	0.101304	3.2643	0.00109734	0.0242145
AMN1	1619.96	-0.160298	0.0491432	-3.26186	0.00110682	0.0243881
TTK	89.0976	-0.57456	0.176161	-3.26155	0.00110803	0.0243881
PKMYT1	414.161	-0.308035	0.0945496	-3.25792	0.00112232	0.0246711
DDB1	26993.4	-0.225242	0.0691833	-3.25573	0.001131	0.0248303
PLEKHA4	342.219	0.631113	0.193927	3.25439	0.00113636	0.0249163
MYH10	5267.71	-0.163982	0.0503966	-3.25383	0.00113862	0.024934
FZD8	1140.04	0.643978	0.198117	3.25049	0.00115205	0.0251961
STMN1	3719.88	-0.224491	0.0690887	-3.24931	0.00115684	0.025269
STXBP5-AS1	68.3925	0.701189	0.215914	3.24753	0.0011641	0.0253953
POU2F2	142.835	0.53122	0.163791	3.24327	0.00118166	0.0257458
RGS3	614.086	-0.494834	0.152636	-3.24193	0.00118723	0.025802
XPO4	1561.48	0.25308	0.0780565	3.24227	0.00118584	0.025802
HPRT1	905.015	0.325088	0.100354	3.23942	0.00119774	0.0259976
KIFC1	66.935	-0.829943	0.256333	-3.23776	0.00120474	0.0261168
CYLD	1664.88	0.214056	0.066127	3.23704	0.00120776	0.0261495
MED13	2361.96	0.181809	0.0561888	3.23568	0.00121354	0.0262416
EIF5	3234.07	0.183687	0.0567849	3.23478	0.00121738	0.0262917
NDUFA1	1526.23	-0.206332	0.0637937	-3.23436	0.00121915	0.026297
SON	9985.07	0.132425	0.0409686	3.23236	0.00122773	0.0264491
COX3	57881.8	-0.200912	0.0621835	-3.23095	0.00123379	0.0265465
REEP2	3155.07	-0.258361	0.0800127	-3.229	0.00124222	0.0266946
DUSP10	646.861	0.237534	0.073583	3.22811	0.0012461	0.0267448
BAX	729.655	-0.280699	0.086993	-3.22669	0.00125233	0.0268244
GPC2	556.869	-0.306437	0.0949794	-3.22636	0.00125377	0.0268244
YARS	2904.94	0.170616	0.0528845	3.2262	0.00125448	0.0268244
CCDC186	2267.7	0.213672	0.0662747	3.22403	0.00126399	0.0269943
SDHC	1860.64	-0.192725	0.0598185	-3.22182	0.00127378	0.0271697
CPVL	19.3459	-1.25837	0.391111	-3.21743	0.00129344	0.0275551
IQSEC1	5955.83	0.195076	0.0607189	3.21278	0.00131459	0.0279711
CHRNB4	628.675	0.478416	0.149033	3.21015	0.00132667	0.0281587
FLNC	1934.28	0.602952	0.187818	3.21031	0.00132593	0.0281587
PLTP	1168.61	-0.318666	0.0993848	-3.20638	0.00134414	0.0284945
SLCO1A2	12.7955	-1.7816	0.555987	-3.20439	0.00135347	0.0286086
SPOCD1	24.1541	1.69304	0.528386	3.20418	0.0013545	0.0286086
TEX10	492.841	0.280677	0.0875964	3.20421	0.00135435	0.0286086
ABCC3	18.1201	1.67301	0.522307	3.20311	0.00135951	0.0286793
ATP5A1	18062.7	-0.134785	0.042098	-3.20169	0.00136625	0.0287513
FBXO22	1478.04	-0.157179	0.0490891	-3.20192	0.00136516	0.0287513
RBM23	1611.49	-0.178322	0.0557081	-3.20102	0.00136944	0.0287833
DLX6-AS1	17.6507	-3.89662	1.21834	-3.19831	0.00138235	0.0289839
LRRC56	61.4222	-0.768393	0.240248	-3.19833	0.00138225	0.0289839
GALNT12	212.802	-0.530225	0.165834	-3.19733	0.00138708	0.0290479
CNTNAP3B	135.567	0.55409	0.173476	3.19404	0.00140297	0.029345
ATPAF2	512.503	-0.231675	0.0725497	-3.19333	0.00140642	0.0293816
CRYAB	1785.8	0.838872	0.262739	3.1928	0.001409	0.0293874
CSMD2	121.844	0.594792	0.186325	3.19223	0.00141181	0.0293874
KIAA0040	26.4392	1.07455	0.336602	3.19236	0.00141118	0.0293874
DYRK2	784.662	0.237571	0.0744868	3.18944	0.00142548	0.0296362
C11orf98	1109.38	-0.190036	0.0596119	-3.1879	0.00143312	0.0297593
SMG1	2839.23	0.256836	0.0805911	3.1869	0.00143807	0.0298262
SOX9	650.441	-0.527252	0.165778	-3.18047	0.00147034	0.0304588
CREB5	893.713	0.409069	0.128749	3.17726	0.00148676	0.030762
LURAP1L	707.547	-0.199936	0.0629493	-3.17615	0.00149246	0.0308429
BBX	1607.95	0.162309	0.0511184	3.17515	0.00149759	0.0308985
NDUFA2	1578.28	-0.199179	0.062735	-3.17493	0.00149873	0.0308985
LAP3	704.047	0.402323	0.126822	3.17235	0.0015121	0.031137
ATN1	5112.08	0.186182	0.0587223	3.17055	0.00152152	0.0312937
CENPJ	215.262	-0.365071	0.11521	-3.16875	0.00153098	0.0314134
FAM78B	211.075	-0.466928	0.147346	-3.16891	0.00153012	0.0314134
SLC5A12	22.616	1.24628	0.393406	3.16791	0.0015354	0.0314666
UBE2J1	1231.43	0.226366	0.071469	3.16733	0.00153844	0.0314914
TFB1M	668.899	-0.257286	0.0813099	-3.16426	0.00155476	0.0317878
CLASRP	1121.65	0.261585	0.0827206	3.16227	0.00156546	0.0319688
FAM199X	706.805	0.332558	0.10519	3.16149	0.00156964	0.0320162
GPR151	46.4642	0.815176	0.25791	3.1607	0.0015739	0.0320653
TMEM132A	2669.66	-0.243328	0.077012	-3.15961	0.00157979	0.0321473
CFB	27.0659	1.58149	0.500642	3.15892	0.00158354	0.0321856
STK32A	102.123	0.625886	0.198182	3.15814	0.0015878	0.0322341
HSD17B8	335.86	-0.368694	0.116772	-3.15739	0.00159191	0.0322797
IL1RAP	197.139	0.458165	0.145165	3.15617	0.00159857	0.0323766
GUCA1B	20059.5	-0.222636	0.0705725	-3.15471	0.0016066	0.0325011
C14orf1	435.692	-0.279195	0.0885693	-3.15228	0.00162002	0.0327342
DCBLD2	3228.32	0.287441	0.0912358	3.15053	0.00162974	0.0328704
HNRNPH1	9093.05	0.132791	0.0421507	3.15038	0.00163057	0.0328704
LOC101928589	217.746	0.537023	0.170508	3.14955	0.00163522	0.0329258
LINC00632	115.64	0.742297	0.235829	3.1476	0.00164614	0.0331071
WWC1	4712.11	-0.234225	0.0744339	-3.14676	0.00165093	0.0331647
NPTN	3962.23	-0.169561	0.0539015	-3.14576	0.00165656	0.0332391
KLHL14	92.8492	-0.591396	0.188058	-3.14475	0.00166227	0.033315
CBL	383.693	0.307806	0.0978925	3.14432	0.00166471	0.033325
CEP170B	10054.2	-0.240581	0.0765265	-3.14376	0.00166794	0.0333511
CALD1	1756.26	0.340389	0.108295	3.14316	0.00167134	0.0333748
XBP1	1412.13	0.275069	0.0875289	3.1426	0.00167452	0.0333748
ZNF428	1194.44	-0.182541	0.0580872	-3.14253	0.00167493	0.0333748
C18orf32	792.263	-0.267954	0.0853403	-3.13983	0.00169048	0.0334529
FAM169A	5574.09	-0.198731	0.0632845	-3.14028	0.00168786	0.0334529
IRS1	212.914	0.391424	0.124643	3.14037	0.00168733	0.0334529
NBEA	7963.75	-0.207993	0.0662111	-3.14137	0.00168159	0.0334529
RGS2	142.803	0.522158	0.166295	3.13995	0.00168979	0.0334529
STARD4	615.448	0.44695	0.142293	3.14106	0.00168339	0.0334529
LOC105374639	46.5374	0.979166	0.312052	3.13783	0.00170205	0.0336432
TTYH2	482.873	-0.308604	0.0984273	-3.13535	0.00171647	0.0338896
MACROD1	621.741	-0.266213	0.0849382	-3.1342	0.00172323	0.0339841
BAZ1A	564.411	0.281807	0.0899323	3.13354	0.0017271	0.0340215
HINT2	472.961	-0.296726	0.0947348	-3.13218	0.00173515	0.0341412
COX6B1	1902.44	-0.195403	0.0623938	-3.13177	0.00173754	0.0341492
FLRT1	151.528	-0.70326	0.224667	-3.13023	0.00174671	0.0342904
EVI5	301.761	0.382544	0.122276	3.12852	0.00175688	0.0344509
SYCE1L	320.342	0.39723	0.127021	3.12728	0.0017643	0.0345571
STOM	499.451	0.351756	0.112575	3.12464	0.00178024	0.0348296
MKI67	120.881	-1.12141	0.359096	-3.12286	0.00179102	0.0350009
OCEL1	540.601	-0.230834	0.0739524	-3.12138	0.00180004	0.0351375
IQGAP3	24.9483	-1.68096	0.539126	-3.11794	0.00182119	0.0353525
IRF2BP2	1425.57	0.31273	0.100266	3.11901	0.00181458	0.0353525
LCORL	962.353	0.260006	0.0833909	3.11792	0.0018213	0.0353525
PYGB	4189.31	-0.238226	0.0764028	-3.11803	0.00182062	0.0353525
TOMM34	605.696	0.226589	0.0726728	3.11793	0.00182126	0.0353525
ABHD5	794.618	0.229417	0.0736223	3.11613	0.00183239	0.0354635
CD200	482.579	0.352178	0.113086	3.11426	0.00184408	0.0354635
ETF1	1040.22	0.248649	0.0798648	3.11337	0.00184963	0.0354635
HMBOX1	588.302	0.317378	0.101885	3.11507	0.00183901	0.0354635
LINC01053	49.983	-0.871235	0.279829	-3.11345	0.00184912	0.0354635
MAB21L1	4242.26	-0.197515	0.0634218	-3.11431	0.00184373	0.0354635
MOCS1	333.816	-0.313423	0.100627	-3.11471	0.00184124	0.0354635
NTPCR	522.707	-0.238808	0.0766485	-3.11562	0.00183557	0.0354635
PLEKHM1	567.277	0.228988	0.0735445	3.1136	0.00184823	0.0354635
SERF1B	714.264	-0.244615	0.0785437	-3.11438	0.00184329	0.0354635
ZKSCAN8	644.191	0.229171	0.0735795	3.1146	0.00184194	0.0354635
CHCHD10	1578.33	-0.302298	0.0972373	-3.10887	0.00187804	0.0358489
FAM208B	2245.47	0.204686	0.0658369	3.10898	0.00187732	0.0358489
WRB-SH3BGR	500.741	-0.258754	0.0832123	-3.10957	0.00187361	0.0358489
YWHAG	1470.4	0.186071	0.0598505	3.10894	0.00187762	0.0358489
FADS2	2421.17	0.21835	0.0702509	3.10814	0.00188268	0.035877
PRTG	530.843	0.411667	0.132455	3.10799	0.00188367	0.035877
IDH3G	833.872	-0.228965	0.073728	-3.10553	0.00189939	0.0361365
GLYATL1	269.817	-0.384459	0.123855	-3.1041	0.00190861	0.0362721
XPOT	4104.06	0.17091	0.0550688	3.10357	0.00191201	0.0362966
WRNIP1	2098.98	-0.188571	0.0607807	-3.10248	0.00191904	0.0363901
SNHG1	1121.49	0.27549	0.0889308	3.09781	0.00194958	0.0369286
ALDH9A1	1104.28	-0.203395	0.0656647	-3.09747	0.00195178	0.0369298
ADAMTS8	38.3014	1.11297	0.359402	3.09672	0.00195672	0.0369826
NDFIP1	4805.74	-0.188906	0.0610217	-3.09571	0.0019634	0.0370683
BMP2K	365.73	0.298843	0.0965482	3.09527	0.00196631	0.037076
TMEM189	245.869	0.403921	0.130508	3.095	0.0019681	0.037076
H2AFV	987.264	-0.238968	0.0772212	-3.09459	0.00197082	0.037076
RBM15	582.27	0.271086	0.0876067	3.09436	0.0019724	0.037076
COMT	804.106	-0.372953	0.120569	-3.09328	0.00197959	0.0371706
ITGB1BP2	21.4564	1.23591	0.39975	3.09171	0.00199009	0.0373041
VDAC2	825.194	-0.206406	0.0667642	-3.09157	0.00199102	0.0373041
NME1-NME2	5445.56	-0.227081	0.0734713	-3.09074	0.00199659	0.0373622
PLOD3	521.994	-0.399736	0.129345	-3.09046	0.00199845	0.0373622
ACBD6	1381.34	-0.293103	0.0949172	-3.08799	0.00201518	0.0376342
HSPA1B	3063.86	0.366421	0.118696	3.08706	0.00202144	0.0377102
AGAP2	282.251	0.42821	0.138774	3.08567	0.00203097	0.0377751
PGRMC1	1720.24	-0.203755	0.0660344	-3.08559	0.00203148	0.0377751
RRAS	266.109	0.333746	0.108152	3.08591	0.00202933	0.0377751
LOC105371632	30.4151	-0.839565	0.272179	-3.08461	0.00203822	0.0378188
PTPRG	745.028	0.272219	0.0882486	3.08469	0.00203767	0.0378188
HDAC1	990.998	-0.217799	0.0706187	-3.08415	0.00204133	0.0378253
IFT81	1091.58	-0.216406	0.0701796	-3.0836	0.00204514	0.0378253
LYN	405.205	-0.502083	0.162811	-3.08385	0.0020434	0.0378253
SENP5	593.589	0.230237	0.0747229	3.08121	0.00206158	0.0380884
LPAR6	38.6118	0.855447	0.277672	3.08078	0.00206461	0.0381037
SLC7A9	26.237	1.03795	0.337201	3.07814	0.002083	0.038402
SLC6A15	950.891	0.26265	0.0853566	3.0771	0.00209029	0.0384952
KIF2C	54.7449	-1.00844	0.327826	-3.07613	0.00209706	0.0385788
TMOD1	75.4002	0.598093	0.194536	3.07446	0.00210886	0.0387546
NIPAL3	2585.64	-0.20271	0.0659546	-3.07347	0.00211586	0.0388418
CHST11	45.9047	0.89181	0.290411	3.07085	0.00213448	0.0391005
SEC23B	3933.99	-0.15902	0.0517799	-3.07107	0.00213293	0.0391005
AGFG1	1218.97	0.175469	0.0571786	3.06879	0.00214928	0.0393297
FAM117A	458.404	-0.34888	0.113719	-3.06791	0.00215563	0.0394041
APOL6	12.2093	1.39068	0.453499	3.06656	0.00216535	0.0395399
LOC101928718	41.5133	-1.3	0.424074	-3.06549	0.00217313	0.0395983
RFX7	991.77	0.256688	0.0837264	3.06579	0.00217096	0.0395983
ADAMTS17	61.6231	-0.732923	0.239173	-3.06441	0.00218102	0.0396696
RTN4	27190.1	0.165607	0.0540436	3.06432	0.00218164	0.0396696
DHRS13	570.769	-0.284281	0.0927911	-3.06366	0.00218645	0.0397151
KIAA1671	684.206	0.292754	0.095583	3.06282	0.0021926	0.0397849
LRP5L	47.5845	0.710132	0.23194	3.0617	0.00220083	0.0398175
NAA16	643.764	0.314841	0.102824	3.06196	0.00219893	0.0398175
OTUD3	211.559	0.348216	0.113735	3.06164	0.00220132	0.0398175
CD4	92.5598	-0.576953	0.188708	-3.05738	0.00223281	0.0403449
NME1	722.9	-0.314314	0.102821	-3.05691	0.00223632	0.0403661
WDR31	2496.79	-0.241831	0.079157	-3.05508	0.00224999	0.0405704
C2orf81	197.508	-0.373792	0.122388	-3.05416	0.00225693	0.040653
ATP5B	16342.7	-0.163426	0.0535592	-3.05132	0.0022784	0.0409697
LRRN2	612.545	-0.293558	0.0962135	-3.05111	0.00227999	0.0409697
RAPH1	340.117	0.347004	0.113739	3.05089	0.00228163	0.0409697
LOC105378524	49.9796	0.784965	0.257501	3.04839	0.0023007	0.0412691
MIPOL1	149.043	-0.418698	0.13739	-3.04751	0.00230749	0.0413479
SLC7A1	566.16	0.31469	0.10329	3.04665	0.00231403	0.0414221
MAST4	347.01	0.31618	0.1039	3.04313	0.00234128	0.0418665
TMEM158	61.2922	0.684969	0.225145	3.04234	0.00234743	0.041933
MFSD6	267.201	0.369881	0.121703	3.03922	0.00237195	0.0423272
C21orf33	828.546	-0.261172	0.085961	-3.03826	0.00237948	0.0424176
HDGFRP2	2200.85	-0.149356	0.0491879	-3.03643	0.00239394	0.0425875
PTP4A1	493.202	0.394669	0.129974	3.03652	0.00239326	0.0425875
LINC-PINT	361.434	0.41257	0.135955	3.03461	0.00240849	0.0428022
ARFGEF3	1414.94	0.37243	0.122795	3.03293	0.00242192	0.0429966
ANXA6	2740.16	-0.261967	0.0863852	-3.03254	0.00242506	0.0430081
SLC25A51	300.927	0.256021	0.0844377	3.03207	0.00242883	0.0430307
CCDC155	76.7476	-0.532461	0.175668	-3.03107	0.00243692	0.0431298
FBXO17	593.27	-0.210963	0.069664	-3.0283	0.00245935	0.0433737
FNIP2	2574.27	0.170105	0.0561709	3.02835	0.00245895	0.0433737
FOXO3	1196.75	0.262171	0.0865554	3.02894	0.00245413	0.0433737
RECQL4	254.632	-0.386296	0.127569	-3.02813	0.00246076	0.0433737
HRASLS	658.433	-0.741015	0.244742	-3.02775	0.00246385	0.0433838
EID2	436.243	-0.283527	0.093665	-3.02704	0.00246962	0.0434412
APOO	908.175	-0.307869	0.101819	-3.02368	0.00249718	0.0438812
GDF15	134.13	1.76137	0.582614	3.02322	0.00250098	0.0439032
MN1	117.629	-0.519407	0.171912	-3.02135	0.00251648	0.0441305
COX4I1	3759.77	-0.173731	0.0575391	-3.01935	0.00253319	0.0442436
DHRS11	1026.72	-0.268941	0.0890719	-3.01937	0.00253298	0.0442436
GDPD5	2453.67	-0.230482	0.0763307	-3.01952	0.00253174	0.0442436
MYH9	2002.17	0.280676	0.0929414	3.01993	0.00252833	0.0442436
LIMS1	211.244	0.374668	0.124199	3.01667	0.00255571	0.0445918
EPC1	1964.08	0.172711	0.0572674	3.01588	0.00256237	0.0446492
SSH2	327.472	0.286391	0.0949678	3.01566	0.00256417	0.0446492
HMOX1	347.839	1.3592	0.450834	3.01484	0.00257112	0.0447248
SH3GLB1	1279.82	0.184755	0.0612878	3.01454	0.00257369	0.0447248
ARPC1B	189.746	0.515369	0.171039	3.01317	0.00258537	0.0448824
PPFIBP1	488.271	0.28461	0.0944812	3.01235	0.00259234	0.0449582
ANXA1	207.438	1.36958	0.454948	3.0104	0.00260904	0.0450916
KCTD2	1002.25	0.185201	0.0615201	3.01041	0.00260892	0.0450916
LHPP	209.744	-0.382666	0.127122	-3.01023	0.00261048	0.0450916
LINC00707	18.3294	-1.08416	0.360117	-3.01057	0.00260756	0.0450916
IKBKAP	4930.24	-0.136768	0.0454597	-3.00854	0.00262503	0.0452976
SYCE1	17.3577	1.16128	0.38608	3.00787	0.00263087	0.0453529
MRPS12	142.528	-0.434832	0.144641	-3.00628	0.00264462	0.0454085
PCNX1	1904.01	0.240624	0.0800352	3.00648	0.00264289	0.0454085
PMP22	308.077	0.45422	0.151045	3.00718	0.00263682	0.0454085
VTN	13546.4	0.194614	0.0647296	3.00657	0.00264212	0.0454085
ATP8A2	714.067	-0.276103	0.0919392	-3.00311	0.00267238	0.0457033
IRAK2	65.0633	0.703163	0.234122	3.0034	0.00266981	0.0457033
LOC105377291	28.1906	0.88909	0.296015	3.00353	0.0026687	0.0457033
PDE8B	308.048	0.434403	0.144614	3.00389	0.00266556	0.0457033
LOC105369380	18.0239	-1.14464	0.381285	-3.00206	0.00268161	0.0458158
RNR1	15468.9	0.306695	0.102222	3.00029	0.00269726	0.0460375
CCDC6	872.207	0.264676	0.0882267	2.99995	0.00270021	0.0460423
SNAP91	5033.83	-0.225478	0.0752348	-2.99698	0.00272664	0.0464472
GABPB1	327.104	0.33094	0.110452	2.99622	0.00273345	0.0465171
HEXIM1	546.757	0.25002	0.0835202	2.99353	0.00275773	0.046838
SLC39A11	88.4713	-0.539418	0.180192	-2.99357	0.00275735	0.046838
HIRIP3	1242.91	-0.210716	0.070424	-2.9921	0.00277063	0.0470108
AURKA	110.601	-0.462275	0.154531	-2.99146	0.00277648	0.0470637
NAIF1	230.112	-0.331583	0.110891	-2.99016	0.00278831	0.0472179
44988	317.297	-0.286182	0.0957628	-2.98845	0.00280398	0.0474368
CAMKV	281.032	0.489241	0.163992	2.98332	0.00285137	0.0478692
FRMD8	93.1244	0.560116	0.18774	2.98347	0.00285004	0.0478692
PBK	19.1657	-1.61522	0.541248	-2.98425	0.00284273	0.0478692
PCCB	996.651	-0.212689	0.0712463	-2.98526	0.00283335	0.0478692
PDPN	212.429	0.477434	0.159989	2.98417	0.00284351	0.0478692
SLC1A7	5701.92	0.237461	0.0795608	2.98464	0.00283909	0.0478692
SPCS1	1206.03	-0.217261	0.0727847	-2.98498	0.00283593	0.0478692
TIAM2	854.858	-0.30254	0.101412	-2.98328	0.00285174	0.0478692
FAIM	240.798	-0.558864	0.187423	-2.98184	0.00286523	0.0480491
ASPH	5616.87	-0.165669	0.0555812	-2.98067	0.00287622	0.0481865
LAMA1	457.238	0.405641	0.13612	2.98003	0.00288224	0.0482405
DNAJB9	519.436	0.36052	0.121151	2.97578	0.00292247	0.0488664
DDI2	280.881	0.292946	0.0985036	2.97396	0.00293981	0.0490612
TMEM254	1003.78	-0.22252	0.0748219	-2.97399	0.0029395	0.0490612
CDK12	1388	0.228086	0.0767177	2.97306	0.0029485	0.0491587
FZD5	577.653	-0.27004	0.0909026	-2.97066	0.00297164	0.049449
LOC339803	269.994	-0.382199	0.128652	-2.9708	0.00297026	0.049449
ZNF529	835.513	0.240815	0.081076	2.97024	0.00297566	0.0494683
ARHGAP42	2253.14	0.217891	0.0733824	2.96926	0.00298519	0.049533
FAM181B	30.0601	-1.45406	0.48977	-2.96886	0.00298909	0.049533
LSMEM1	10.4782	1.56944	0.528585	2.96914	0.00298636	0.049533
MYBL2	24.0313	-1.44652	0.487264	-2.96866	0.00299104	0.049533
ACAA2	669.193	0.23868	0.0804481	2.96688	0.00300837	0.0497312
LOC100130476	230.285	-0.354864	0.119622	-2.96655	0.00301165	0.0497312
OSBP	1275.32	0.164696	0.0555135	2.96677	0.00300944	0.0497312
HEG1	6219	-0.252156	0.0850449	-2.96497	0.00302711	0.0499386
LUCAT1	11.6095	1.67824	0.56659	2.962	0.00305648	0.0503751
RIMKLB	391.326	0.298115	0.100689	2.96075	0.00306891	0.0505316
SQRDL	92.7517	0.590502	0.199463	2.96045	0.00307185	0.0505318
RPS6KA4	460.589	0.252119	0.0852106	2.95877	0.00308869	0.0507605
LOC105373386	58.8783	-0.691624	0.233923	-2.95663	0.00311022	0.0509293
LOC143666	428.221	-0.342352	0.115793	-2.95657	0.00311077	0.0509293
PTH2R	291.653	-0.447543	0.151347	-2.95707	0.00310576	0.0509293
TFE3	1165.52	0.311297	0.105287	2.95665	0.00311005	0.0509293
AIFM1	1699.73	-0.23469	0.0793938	-2.95603	0.00311626	0.0509522
LINC00461	1778.24	-0.266608	0.0901984	-2.9558	0.00311864	0.0509522
ZNF543	167.047	0.366536	0.124016	2.95556	0.00312103	0.0509522
LINC00982	69.6427	-1.6651	0.563444	-2.95521	0.00312455	0.0509615
HIF1A	5703.97	0.149159	0.0504821	2.95469	0.00312987	0.051
CD55	420.961	0.25143	0.0851237	2.9537	0.0031399	0.0510671
SYP-AS1	233.45	-0.356911	0.120832	-2.95377	0.00313914	0.0510671
CLDN1	26.89	1.1523	0.39033	2.95212	0.00315599	0.0512803
MED13L	2989.05	0.177289	0.0600622	2.95176	0.00315964	0.0512914
MTFR1L	1195.53	-0.187555	0.0635518	-2.95122	0.00316526	0.0513343
FOXK1	272.675	0.444598	0.150682	2.95058	0.0031718	0.0513583
SEC63	2652.14	0.175152	0.0593636	2.95049	0.00317269	0.0513583
LOC105377706	39.6743	-0.911586	0.309049	-2.94965	0.00318138	0.0514026
PDE10A	155.03	0.674484	0.228658	2.94974	0.00318038	0.0514026
TSPYL2	891.303	0.266148	0.0903216	2.94667	0.00321213	0.0518507
ECHS1	1071.42	-0.233146	0.0791924	-2.94404	0.00323956	0.0521982
WFIKKN2	140.703	-1.61184	0.547494	-2.94403	0.0032397	0.0521982
SOGA3	1122.18	0.216669	0.0736297	2.94269	0.00325372	0.0523263
WWC3	224.936	0.432605	0.147	2.9429	0.00325155	0.0523263
MEF2A	792.29	0.234746	0.0797842	2.94226	0.00325829	0.0523511
COL17A1	66.7799	-0.754708	0.256634	-2.9408	0.00327364	0.0525487
PIEZO2	129.024	-0.574906	0.19566	-2.93829	0.00330032	0.0529278
LINC01521	289.475	-0.384599	0.130979	-2.93634	0.00332107	0.0531697
NYAP2	98.6725	0.614585	0.209306	2.9363	0.00332157	0.0531697
SOCS6	345.237	0.269336	0.0917683	2.93495	0.00333598	0.053351
MDH2	3425.94	-0.179807	0.061298	-2.93332	0.00335359	0.053583
CLCN4	2446.19	-0.319877	0.109081	-2.93246	0.00336288	0.0536643
LOC105374003	25.2336	0.989274	0.337374	2.93227	0.00336491	0.0536643
GPR61	219.766	-0.350725	0.119681	-2.93049	0.00338425	0.0539229
PCK2	520.564	0.336873	0.114978	2.92989	0.00339087	0.0539786
HOTS	79.707	-5.70682	1.94891	-2.9282	0.00340925	0.0541713
LHFPL3	416.115	-0.305067	0.104176	-2.92839	0.00340724	0.0541713
BUB1B	41.8868	-0.880432	0.300859	-2.9264	0.00342912	0.0544201
EDF1	2696.7	-0.165448	0.0565401	-2.92621	0.00343121	0.0544201
LOC284648	16.0028	1.19678	0.4092	2.92468	0.00344805	0.0545868
UNC13D	284.823	0.465644	0.159206	2.92479	0.00344691	0.0545868
IGSF5	34.734	-0.863135	0.295277	-2.92314	0.00346521	0.0547287
LRRC4	51.0531	0.674875	0.230851	2.92343	0.00346197	0.0547287
TMEM179	116.583	-0.464173	0.158799	-2.92302	0.00346653	0.0547287
IGFBP3	429.25	1.03985	0.35587	2.92199	0.00347808	0.0547839
NRIP3	572.183	0.252241	0.086329	2.92185	0.00347955	0.0547839
PCF11	2064.12	0.197407	0.0675559	2.92212	0.00347654	0.0547839
DPF3	1119.01	-0.282306	0.0966474	-2.92099	0.0034892	0.0548857
CCDC86	401.698	0.246877	0.08456	2.91954	0.00350543	0.0549804
LIN28B-AS1	11.405	-1.30457	0.446829	-2.91962	0.00350463	0.0549804
RSPH1	174.121	-0.3727	0.127644	-2.91983	0.00350219	0.0549804
UCP2	147.627	-0.426694	0.146162	-2.91932	0.00350797	0.0549804
FAM101B	53.4616	0.613032	0.210438	2.91312	0.00357836	0.0559234
FBXO11	2851.64	0.147894	0.0507869	2.91204	0.00359073	0.0559234
LOC100506691	19.2462	-0.992354	0.340702	-2.91268	0.00358344	0.0559234
LOC101928371	225.398	0.503743	0.172968	2.91236	0.00358712	0.0559234
LOC105369606	18.8196	1.04762	0.359586	2.9134	0.00357513	0.0559234
LOC105376095	57.7911	0.648662	0.222752	2.91204	0.00359082	0.0559234
MSMO1	800.517	0.326491	0.112107	2.91232	0.00358755	0.0559234
TMEM215	301.53	0.39452	0.135504	2.91149	0.00359711	0.0559709
LOC105374145	32.5209	0.905768	0.311182	2.91074	0.00360579	0.0560555
LOC105372632	163.347	-0.365298	0.125527	-2.9101	0.00361308	0.0560828
POU3F3	42.5649	-1.26846	0.435893	-2.91002	0.00361405	0.0560828
ACOX2	70.9272	-0.534639	0.183871	-2.90769	0.00364109	0.0563391
EIF4E2	1046.52	-0.189373	0.0651394	-2.90719	0.00364689	0.0563391
GRINA	5083.32	-0.173823	0.0597878	-2.90733	0.00364527	0.0563391
LOC105371871	16.3384	1.04975	0.361005	2.90786	0.0036391	0.0563391
RPRD2	1523.85	0.19589	0.0673697	2.9077	0.00364102	0.0563391
SPRED2	134.252	0.43639	0.150194	2.9055	0.00366664	0.0565659
TMEM179B	215.511	-0.352567	0.12135	-2.90538	0.00366813	0.0565659
FAM84A	95.0507	-0.593668	0.204359	-2.90503	0.00367218	0.0565778
ND5	82583.5	-0.18277	0.0629223	-2.90469	0.00367618	0.0565889
ICE1	1722.17	0.153241	0.0527663	2.90415	0.0036825	0.0565953
PIM2	201.358	0.484263	0.166755	2.90404	0.0036838	0.0565953
RGS16	257.894	0.433538	0.149312	2.90358	0.00368921	0.0565953
SERPINB1	20.8845	-1.25277	0.431464	-2.90354	0.00368971	0.0565953
CITED1	241.138	0.341534	0.117725	2.90112	0.00371828	0.0567309
DSCAML1	2665.15	0.312412	0.10765	2.90212	0.00370651	0.0567309
FHOD3	3889.9	-0.214968	0.0740822	-2.90174	0.00371091	0.0567309
HMGN3	1552.14	-0.242263	0.0834998	-2.90136	0.00371546	0.0567309
KC6	59.6435	0.991889	0.341892	2.90118	0.00371766	0.0567309
SPTBN5	7714.9	-0.210031	0.0723706	-2.90217	0.00370593	0.0567309
PTPN4	732.584	0.21614	0.074531	2.9	0.00373158	0.0568835
C10orf12	183.448	0.353936	0.122069	2.89947	0.00373797	0.0569306
FABP5	81.0525	0.57387	0.198076	2.89722	0.0037649	0.0572125
LHX4	478.174	-0.369861	0.127649	-2.89747	0.00376181	0.0572125
LOC105369358	1178.58	-0.225088	0.0776946	-2.89709	0.00376642	0.0572125
C1orf168	15.0839	-1.58326	0.546788	-2.89557	0.00378475	0.0572684
CTDSP2	514.737	0.249872	0.0863022	2.89531	0.00378783	0.0572684
GAL3ST4	25.9598	-1.01219	0.349548	-2.89569	0.00378321	0.0572684
NXPH4	1087.32	-0.392038	0.13537	-2.89605	0.00377888	0.0572684
PDHB	1578.44	-0.210947	0.0728626	-2.89513	0.00379001	0.0572684
ZNF211	694.513	0.225783	0.077966	2.89591	0.00378058	0.0572684
UBFD1	1431.9	0.18432	0.0637044	2.89336	0.00381139	0.0575409
CD276	783.819	0.229536	0.0793681	2.89205	0.00382742	0.0577079
TMEM261	558.862	-0.238494	0.0824694	-2.89191	0.00382913	0.0577079
LOC107986152	245.034	-0.304092	0.10528	-2.88842	0.00387185	0.0583007
AURKAIP1	1252.87	-0.201406	0.0697458	-2.88772	0.0038804	0.0583785
LOC105378648	21.9802	-1.15253	0.399369	-2.88589	0.00390314	0.0586184
RPH3A	88.3276	0.886544	0.307192	2.88596	0.0039022	0.0586184
CRIP2	387.322	-0.382057	0.132446	-2.88462	0.00391888	0.0587611
MEIS3	550.526	0.266578	0.0924152	2.88457	0.00391945	0.0587611
ALMS1-IT1	57.4672	0.756007	0.262182	2.88352	0.0039326	0.0588785
DPP4	880.524	-0.366232	0.127014	-2.8834	0.0039341	0.0588785
EHD1	354.857	0.281707	0.0977208	2.88277	0.00394189	0.058944
CRYM	812.652	-0.486247	0.168874	-2.87934	0.00398508	0.0594893
SAMM50	1198.84	-0.186805	0.064878	-2.87933	0.00398526	0.0594893
GOT1	2958.67	-0.15352	0.0533249	-2.87896	0.00398994	0.0595077
COX5A	1670.31	-0.176031	0.0611504	-2.87865	0.00399378	0.0595136
CFAP57	72.5085	-0.546638	0.190096	-2.87559	0.00403276	0.0599119
FAM20C	721.465	0.29857	0.103834	2.87546	0.0040344	0.0599119
NOTCH1	1264.25	-0.267422	0.0929765	-2.87623	0.00402456	0.0599119
ZZEF1	2840.5	0.203287	0.0706942	2.87558	0.00403284	0.0599119
CHN1	1311.45	0.194341	0.0675951	2.87508	0.00403931	0.0599253
MESDC2	673.875	-0.232352	0.0808225	-2.87485	0.00404225	0.0599253
TJP3	493.395	-0.298527	0.103852	-2.87453	0.00404626	0.0599333
TMEM165	932.592	0.26341	0.0916518	2.87402	0.00405277	0.0599783
GGH	220.782	-0.475346	0.165488	-2.87239	0.00407377	0.0602374
COL4A3BP	970.438	0.216857	0.0755609	2.86996	0.00410519	0.0605981
UNC5D	126.755	0.606324	0.211253	2.87014	0.00410295	0.0605981
NFYA	422.188	0.240503	0.0838167	2.86939	0.00411262	0.060604
UCHL5	2035.23	-0.161496	0.0562801	-2.86951	0.0041111	0.060604
ZNF329	402.498	0.213443	0.0743949	2.86906	0.00411693	0.0606158
SIPA1L1	952.433	0.217198	0.0757142	2.86866	0.00412214	0.0606408
LOC107986413	20.9782	1.25461	0.437513	2.8676	0.00413601	0.060793
MLC1	106.481	-2.03377	0.709696	-2.86569	0.00416102	0.0610578
PCNA-AS1	312.786	-0.268723	0.0937727	-2.86568	0.0041611	0.0610578
CDC42SE2	90.8921	0.518875	0.181211	2.86338	0.00419146	0.0612947
EML6	827.503	0.28767	0.10046	2.86352	0.0041896	0.0612947
LOC101928075	28.1655	-0.756316	0.264132	-2.8634	0.00419115	0.0612947
PPRC1	480.103	0.270936	0.0946018	2.86396	0.00418379	0.0612947
NDUFV2	942.556	-0.215329	0.0752083	-2.8631	0.00419523	0.0612979
CYCS	1549.83	-0.170017	0.059402	-2.86214	0.00420796	0.0614024
OPRK1	22.2121	-1.18715	0.414796	-2.86202	0.00420949	0.0614024
ROCK2	1518.28	0.232714	0.0813218	2.86164	0.00421459	0.0614247
ZFYVE28	352.368	-0.302664	0.105895	-2.85815	0.00426124	0.0620522
FAM193A	1374.08	0.194715	0.0681403	2.85757	0.00426901	0.0620606
TMEM131	1949.52	0.186677	0.065325	2.85767	0.00426766	0.0620606
ABCB10	773.975	-0.198245	0.0693845	-2.85719	0.00427411	0.0620825
EPHX2	1299.09	-0.261191	0.0914964	-2.85466	0.00430832	0.0624743
MCF2L	2224.92	-0.264197	0.0925459	-2.85476	0.00430692	0.0624743
IRF7	265.346	0.45862	0.160757	2.85288	0.00433254	0.0627727
VGF	574.975	1.52976	0.536415	2.85182	0.00434695	0.0629287
GAB2	313.17	0.354173	0.12422	2.85117	0.00435587	0.063005
LEMD3	1418.66	0.163546	0.0573726	2.8506	0.00436362	0.0630642
ATXN2L	5700.18	0.156895	0.0550745	2.84877	0.00438879	0.0633749
ARHGEF40	1046.37	0.364954	0.128123	2.84847	0.00439298	0.0633823
LOC105371709	452.964	-0.398679	0.139989	-2.84792	0.00440054	0.0634384
DRD4	257.716	-0.585624	0.205654	-2.84762	0.00440476	0.0634463
LINC00282	209.572	0.387946	0.136261	2.84709	0.0044121	0.0634989
IGF2BP2	1829.44	0.180495	0.063418	2.84611	0.00442564	0.0636407
TM7SF3	2502.9	-0.142161	0.0499919	-2.84368	0.00445954	0.0640747
TIPARP	1263.65	0.285905	0.100711	2.83886	0.00452751	0.0649973
H19	3161.77	-2.64058	0.930513	-2.83777	0.00454306	0.0651122
NDUFB6	912.86	-0.202069	0.0712021	-2.83796	0.0045403	0.0651122
LOC102723546	252.595	-0.626775	0.220922	-2.83709	0.00455267	0.0651751
NUSAP1	221.009	-0.440733	0.155356	-2.83693	0.004555	0.0651751
ITSN2	1411.49	0.179522	0.0633196	2.83517	0.00458016	0.0654807
LIN9	144.373	-0.405621	0.143133	-2.83388	0.00459867	0.0656909
TFPT	303.839	-0.328855	0.116149	-2.83132	0.00463556	0.0661632
C12orf73	157.516	-0.457636	0.161955	-2.82571	0.00471761	0.0671122
COBL	1728.6	-0.20243	0.071632	-2.82597	0.00471379	0.0671122
SCAMP1-AS1	497.451	-0.224637	0.0794976	-2.82571	0.00471758	0.0671122
TOX	534.273	0.292132	0.103374	2.82598	0.00471359	0.0671122
CCDC28B	676.343	-0.257898	0.0913191	-2.82414	0.0047408	0.0672688
MAP3K5	272.164	-0.511173	0.181022	-2.82381	0.00474566	0.0672688
TOMM40L	390.557	-0.29635	0.104953	-2.82364	0.00474811	0.0672688
TRAFD1	1385.83	-0.191069	0.0676543	-2.82419	0.00474003	0.0672688
ZBTB16	72.8373	0.623238	0.220706	2.82384	0.00474526	0.0672688
R3HCC1	1620.88	-0.192315	0.0681201	-2.82317	0.00475509	0.0673124
SGO2	116.312	-0.463193	0.164145	-2.82186	0.00477458	0.067533
RILPL2	78.8221	-0.605708	0.214686	-2.82137	0.00478186	0.0675805
RAD51	12.0474	-1.29675	0.459748	-2.82056	0.00479396	0.0675854
RHOBTB3	2339.17	0.217288	0.0770336	2.82069	0.00479198	0.0675854
USP14	681.126	0.248148	0.0879651	2.82098	0.00478774	0.0675854
TTC9	134.049	-0.421472	0.149445	-2.82025	0.0047987	0.067597
M1AP	39.516	-0.649089	0.230215	-2.81949	0.00481004	0.0677016
DPYSL5	6254.47	-0.302584	0.107353	-2.81859	0.00482358	0.0678248
PTPN14	65.0938	0.700042	0.248384	2.81838	0.00482666	0.0678248
SEMA3A	1231.96	0.259109	0.0919842	2.81689	0.00484916	0.0680855
AKR1B1	968.031	-0.191502	0.0679991	-2.81624	0.0048589	0.0681114
C16orf91	90.4317	-0.45067	0.160018	-2.81636	0.00485707	0.0681114
DLGAP5	31.5578	-1.18885	0.422245	-2.81554	0.00486959	0.06819
ZNF207	3117.39	0.183752	0.0652679	2.81535	0.00487241	0.06819
ARRB1	375.353	-0.441795	0.156999	-2.81399	0.00489303	0.0683678
FAM107A	1435.09	-0.233965	0.0831371	-2.81421	0.00488973	0.0683678
CANT1	947.76	-0.171686	0.0610358	-2.81287	0.00491017	0.0685518
NDN	1224.29	-0.23096	0.082147	-2.81154	0.00493047	0.0687795
PRDX2	3980.97	-0.17307	0.0615649	-2.81118	0.00493597	0.0688006
PAQR9	101.975	-0.447825	0.159319	-2.81088	0.00494062	0.0688097
WASH1	669.627	-0.23533	0.0837557	-2.80972	0.00495842	0.068976
ZIC4	78.6568	-0.853551	0.3038	-2.80958	0.00496055	0.068976
PPIE	1118.92	-0.155908	0.0555142	-2.80844	0.0049782	0.0691657
SLC38A3	5094.6	-0.225437	0.080311	-2.80705	0.00499979	0.0694098
TSNAX-DISC1	1485.87	0.302456	0.107766	2.8066	0.00500671	0.06945
GTF2H5	240.513	-0.335041	0.119472	-2.80434	0.00504197	0.0697683
ITGA4	513.422	0.445233	0.158785	2.804	0.00504733	0.0697683
KCTD1	609.507	-0.22205	0.0791952	-2.80383	0.00504988	0.0697683
SARS	4880.7	0.142181	0.0506937	2.8047	0.00503629	0.0697683
ZCCHC9	430.642	-0.255846	0.0912456	-2.80393	0.00504844	0.0697683
ADD1	9945.44	-0.161393	0.0575885	-2.80252	0.00507045	0.069942
LRRC58	280.268	0.255688	0.0912351	2.80252	0.00507055	0.069942
MSI1	2789.45	-0.201582	0.0719467	-2.80182	0.00508155	0.0700377
ATP5O	2149.3	-0.157636	0.0563139	-2.79925	0.00512222	0.0705419
FANCD2	226.587	-0.334478	0.119572	-2.79729	0.0051534	0.0709147
CAMK1D	1886.57	-0.279062	0.0998276	-2.79544	0.00518287	0.0712314
CYTB	89848.1	-0.186894	0.0668593	-2.79533	0.00518467	0.0712314
LOC105369347	111.234	-0.384083	0.13742	-2.79496	0.00519067	0.0712571
LOC102467212	189.651	0.580953	0.207897	2.79442	0.00519924	0.071318
IFT27	857.889	-0.202247	0.0723937	-2.7937	0.0052108	0.0714199
CD2BP2	988.809	0.181102	0.0648534	2.79249	0.00523044	0.071462
E2F1	61.2761	-0.66908	0.239578	-2.79275	0.00522624	0.071462
TMEM164	349.78	0.493559	0.176706	2.79311	0.00522034	0.071462
USP31	183.729	0.340689	0.121991	2.79273	0.00522654	0.071462
ITPR1	206.11	0.403561	0.14455	2.79184	0.00524088	0.0715479
AKAP9	25955.8	0.20534	0.0735626	2.79136	0.00524876	0.0715861
COL5A1	2549.3	0.31577	0.113132	2.79116	0.00525197	0.0715861
ZNF516	2365.91	0.209127	0.0749879	2.78881	0.00529026	0.0720511
FOSL2	159.179	0.643015	0.230606	2.78837	0.00529739	0.0720913
PRR5	63.8158	-0.926261	0.332235	-2.78796	0.00530404	0.0721249
ALG6	249.982	-0.383704	0.137718	-2.78615	0.00533377	0.0723581
DISC2	23.8555	0.957271	0.343574	2.78621	0.00533279	0.0723581
PCDHB11	32.4433	0.713884	0.256225	2.78616	0.00533366	0.0723581
MON1B	971.2	0.225757	0.0810361	2.78588	0.00533825	0.0723621
ACVR2B	311.931	0.302886	0.108752	2.7851	0.00535106	0.0723652
NDUFAB1	1136.79	-0.185782	0.066696	-2.78551	0.00534438	0.0723652
UNC119	31903.8	-0.165865	0.0595499	-2.78531	0.00534766	0.0723652
BCAP31	2061.34	-0.181543	0.0652152	-2.78375	0.00537348	0.0726114
ZNF701	229.444	0.399903	0.143698	2.78294	0.00538684	0.072735
NR2F6	1627.39	-0.167115	0.0600809	-2.78151	0.00541069	0.0729999
MPP4	5608.22	-0.221207	0.0795446	-2.78092	0.00542054	0.0730757
OPTN	2708.17	0.22405	0.0806081	2.7795	0.00544426	0.0733381
LATS2	240.699	0.403475	0.145186	2.77901	0.00545242	0.0733907
UQCRB	4100.09	-0.156172	0.0562119	-2.77828	0.00546474	0.0734993
GRM5-AS1	62.1342	0.607303	0.218722	2.77659	0.00549318	0.0738243
PMVK	468.529	-0.266088	0.0958729	-2.77543	0.00551291	0.0740317
ANGPT1	20.684	-2.58857	0.933435	-2.77317	0.00555138	0.0741145
DYM	1851.4	0.169843	0.0612533	2.77279	0.00555773	0.0741145
KCNC4	220.228	-0.35208	0.126906	-2.77434	0.00553142	0.0741145
LOC101929028	55.2498	-0.661152	0.238373	-2.7736	0.00554399	0.0741145
LOC105374334	12.6465	1.40888	0.507837	2.77428	0.00553248	0.0741145
LOC105376025	14.3172	1.24061	0.447338	2.77331	0.00554897	0.0741145
MEIS1	2620.25	-0.139883	0.0504194	-2.77438	0.00553068	0.0741145
MIIP	480.357	0.243808	0.0879218	2.77301	0.00555398	0.0741145
SGK2	35.9537	0.878672	0.316833	2.77329	0.0055492	0.0741145
KISS1R	122.885	-1.55847	0.562241	-2.77189	0.00557315	0.0742628
DAP3	2495.41	-0.166938	0.0602484	-2.77082	0.00559151	0.0744241
TBX2-AS1	180.466	-0.436667	0.157617	-2.77043	0.0055982	0.0744241
ZMIZ2	1054.86	0.185933	0.0671077	2.77067	0.00559414	0.0744241
FAT3	254.467	0.44322	0.160021	2.76976	0.00560981	0.0745042
FLOT1	1764.06	0.216722	0.078251	2.76958	0.00561286	0.0745042
NDUFS7	1177.36	-0.217821	0.0786596	-2.76916	0.00562016	0.0745438
UBE2H	717.825	-0.215342	0.0777815	-2.76855	0.00563072	0.0746264
ITGA5	145.296	0.557635	0.201466	2.76789	0.00564209	0.0747199
OXSM	218.126	-0.516795	0.186872	-2.7655	0.0056836	0.0752119
TTC28	818.809	0.22707	0.0821312	2.76473	0.00569705	0.075332
CHID1	1322.96	-0.144158	0.0521499	-2.7643	0.0057045	0.0753728
PTP4A2	2627.14	0.147617	0.0534155	2.76355	0.0057176	0.0754881
SETD3	4083.84	0.156569	0.0566618	2.76322	0.00572349	0.0755081
SLC12A6	3184.5	0.242291	0.0877222	2.76203	0.00574434	0.0757252
MMP15	284.478	-0.388995	0.140975	-2.75932	0.00579225	0.0762986
XPO6	1937.58	0.172749	0.0626136	2.75897	0.00579846	0.0763221
45179	455.39	0.286364	0.10382	2.75827	0.00581074	0.0764253
ANLN	43.7349	-0.875958	0.317682	-2.75734	0.00582736	0.0765856
TXLNA	719.804	0.231173	0.0839206	2.75466	0.00587531	0.0771571
UQCRH	1634.43	-0.181158	0.0657713	-2.75436	0.00588063	0.0771682
KIFAP3	3304.09	-0.164414	0.0597195	-2.7531	0.00590332	0.0773737
PACSIN1	2098.59	-0.204248	0.0741979	-2.75275	0.00590974	0.0773737
PTPRK	998.061	0.173962	0.0631914	2.75294	0.00590634	0.0773737
RYBP	810.511	0.275346	0.100055	2.75194	0.00592438	0.0775066
SLC25A25	1535.35	0.229707	0.0835066	2.75076	0.00594569	0.0777264
LOC101929356	83.6577	0.617198	0.224449	2.74983	0.0059626	0.0778295
MED19	575.67	-0.227788	0.0828314	-2.75002	0.00595916	0.0778295
KAT6A	3138.68	0.161967	0.0589314	2.74839	0.00598878	0.0779943
NFXL1	582.463	0.202323	0.0736076	2.74867	0.00598376	0.0779943
SEMA5A	605.028	0.418677	0.152326	2.74856	0.00598571	0.0779943
MSTN	16.8983	1.07165	0.389993	2.74787	0.00599834	0.0780598
NPIPB5	580.986	0.328217	0.119478	2.74708	0.00601279	0.078189
CHST1	120.5	0.48562	0.176841	2.74609	0.00603103	0.0783244
LOC107986673	11.9542	1.39605	0.50839	2.74602	0.00603228	0.0783244
ARMC6	496.084	-0.239902	0.0873798	-2.74551	0.00604163	0.0783868
ASH1L	3432.17	0.188881	0.0688094	2.74498	0.0060514	0.0784545
GBP3	62.6058	0.833558	0.303701	2.74467	0.00605724	0.0784713
SSX2IP	5689.75	-0.148932	0.0542681	-2.74438	0.00606253	0.0784809
OPN1SW	32.3452	-1.33433	0.486569	-2.74233	0.00610048	0.078913
PSMG2	472.874	-0.231192	0.0843514	-2.74082	0.00612868	0.079159
TMEM50A	1094.98	-0.181417	0.0661862	-2.741	0.00612518	0.079159
C11orf49	1344.93	-0.180489	0.0658999	-2.73884	0.00616572	0.0795779
C20orf96	549.338	-0.233607	0.0853526	-2.73697	0.00620082	0.0799711
LOC105370150	39.7195	-0.680046	0.248627	-2.7352	0.00623421	0.0803417
PDGFB	14.5664	1.34547	0.492256	2.73327	0.00627098	0.0807552
SRL	67.0132	-0.46298	0.169468	-2.73195	0.00629599	0.0810169
ABCB6	1460.81	-0.35037	0.128279	-2.73131	0.00630833	0.0810548
AHCYL1	6942.78	-0.126036	0.0461447	-2.73132	0.00630813	0.0810548
PPP2R5A	549.502	0.236715	0.0866836	2.73079	0.00631818	0.0810606
TMEM39A	651.407	0.215363	0.0788645	2.7308	0.00631802	0.0810606
CSNK1G1	272.838	0.307106	0.112493	2.73001	0.00633321	0.0811328
NUF2	48.1736	-0.57626	0.211082	-2.73003	0.00633291	0.0811328
PPM1N	607.845	-0.252127	0.0923658	-2.72966	0.00634003	0.08116
PPP4R3A	2070.5	0.184239	0.0675025	2.72937	0.0063456	0.0811709
C16orf74	170.869	-0.408269	0.149618	-2.72874	0.00635776	0.0812663
LIMS4	87.247	0.511093	0.187319	2.72846	0.00636298	0.0812729
IDI1	2050.63	0.210125	0.0770369	2.72759	0.00637993	0.0814288
NEK2	23.0065	-1.17623	0.431274	-2.72734	0.00638463	0.0814288
FAM179B	1653.32	0.155532	0.0570664	2.72545	0.0064214	0.0818373
NRIP1	2432.17	0.16788	0.0616117	2.72481	0.00643386	0.0819356
IL18BP	83.622	0.534214	0.196109	2.72406	0.00644851	0.0820011
NDUFS6	977.16	-0.219814	0.0806914	-2.72413	0.00644714	0.0820011
ZDHHC20	817.373	0.218336	0.0801635	2.72363	0.00645691	0.0820475
LOC100128882	11.7939	1.38527	0.508707	2.72312	0.0064668	0.0821127
LINC01278	1185.12	0.178751	0.0656505	2.72276	0.00647386	0.0821419
MCAM	803.102	0.38956	0.143109	2.72212	0.00648644	0.082241
DUSP16	817.001	0.228356	0.0839021	2.7217	0.00649471	0.082261
TEAD1	326.974	0.307833	0.113109	2.72156	0.00649755	0.082261
LOC105378488	42.9258	0.650953	0.239248	2.72083	0.00651189	0.0823821
ERO1B	322.786	0.257542	0.0947036	2.71945	0.006539	0.082604
ZNF823	128.302	0.386903	0.142272	2.71946	0.00653877	0.082604
COX2	42975.8	-0.172752	0.0635499	-2.71837	0.00656051	0.0827467
KIAA0907	1428.86	0.187476	0.0689718	2.71816	0.00656469	0.0827467
LOC107986712	152.007	0.547015	0.201243	2.71818	0.00656412	0.0827467
FARSA	1750.95	-0.185404	0.0682156	-2.71791	0.00656953	0.0827473
LOC107983953	67.0438	0.53923	0.198464	2.71701	0.00658743	0.0828518
MAMDC2	166.596	-0.572485	0.210696	-2.71711	0.00658543	0.0828518
GRSF1	1858.83	-0.179709	0.0661675	-2.71597	0.00660812	0.0830514
GRID1	94.6472	0.427799	0.157581	2.71479	0.00663175	0.0832652
NDUFB2	1366.67	-0.217489	0.0801242	-2.7144	0.0066396	0.0832652
NUDCD2	480.478	-0.229728	0.0846262	-2.71461	0.00663529	0.0832652
MRPL15	1334.24	-0.188026	0.0692835	-2.71386	0.00665042	0.0833404
TTYH1	2040.23	-0.248448	0.0915623	-2.71343	0.00665911	0.0833887
ATPAF1	1064.28	-0.190673	0.0702887	-2.71271	0.00667357	0.0835092
DOC2B	1945.41	-0.208679	0.0769631	-2.71141	0.00669973	0.083715
KLHL5	425.377	0.378231	0.139496	2.71142	0.00669959	0.083715
C7orf50	1551.26	-0.199814	0.0737153	-2.71062	0.00671579	0.0837338
NUP153	1955.08	0.150976	0.0556921	2.7109	0.00671018	0.0837338
RGS8	443.972	0.468881	0.172968	2.7108	0.00671207	0.0837338
PHIP	3573.84	0.203187	0.074999	2.7092	0.00674452	0.0840314
PSRC1	848.402	-0.199554	0.0736818	-2.70831	0.00676259	0.0841957
GPR39	79.1594	0.906355	0.334745	2.7076	0.0067772	0.0842123
IRX3	21.9899	1.13113	0.417772	2.70753	0.00677856	0.0842123
LOC286437	325.689	0.38539	0.142322	2.70787	0.00677168	0.0842123
UBAP1L	3660.15	-0.285024	0.105287	-2.7071	0.00678733	0.0842606
ZFX	928.051	0.163588	0.0604389	2.70667	0.00679614	0.0843093
MAK	8386.52	-0.184628	0.0682501	-2.70516	0.0068271	0.08459
TOPORS	1006.36	0.166059	0.0613876	2.70509	0.00682858	0.08459
IGF2R	3044.66	0.185838	0.0687434	2.70335	0.00686443	0.0849732
DDX6	1328.28	0.193925	0.071752	2.70271	0.00687769	0.0850154
HECA	176.809	0.34468	0.127523	2.70289	0.00687388	0.0850154
YBX3	9861.59	0.264709	0.0979575	2.70229	0.0068864	0.0850621
EML3	2411.08	0.180308	0.0667423	2.70155	0.00690171	0.0851902
TCN2	607.129	0.204963	0.0758927	2.70069	0.00691951	0.0853489
GPR62	235.728	-0.385469	0.142752	-2.70027	0.00692827	0.0853959
NUFIP2	1295.62	0.215352	0.0797723	2.69958	0.00694263	0.0855117
RNASEH1	1081.49	0.15505	0.0574523	2.69876	0.00695987	0.085663
ANK1	999.921	-0.53185	0.197183	-2.69724	0.00699159	0.0857476
DGAT2	73.7574	-0.550495	0.204089	-2.69732	0.00698994	0.0857476
DIAPH2	374.888	0.311589	0.115505	2.69762	0.00698376	0.0857476
DTX4	775.932	-0.252687	0.0936578	-2.69798	0.00697622	0.0857476
FIZ1	262.881	-0.259598	0.0962294	-2.69769	0.00698214	0.0857476
TCEAL2	379.501	-0.303125	0.112426	-2.69622	0.00701305	0.0859497
CAPRIN2	1408.11	0.225998	0.0838782	2.69435	0.00705253	0.0863722
AKAP13	1211.51	0.274213	0.101797	2.69371	0.00706612	0.0864773
ANP32A	3142.27	-0.177325	0.0658436	-2.69312	0.0070786	0.0865686
HLA-DMA	29.3283	-0.733846	0.272625	-2.69177	0.0071073	0.0868118
PCLO	3623.6	0.270561	0.100516	2.69172	0.00710855	0.0868118
USPL1	1168.87	0.144322	0.0536369	2.69073	0.00712962	0.0870076
CDCA3	10947.4	-0.204514	0.0760181	-2.69034	0.00713798	0.0870214
HMGB1	562.481	-0.216959	0.0806479	-2.6902	0.00714084	0.0870214
ECHDC2	1442.44	-0.234267	0.0871304	-2.6887	0.00717309	0.0873527
ALDH1L2	62.6763	-0.769524	0.286308	-2.68775	0.00719355	0.0875218
SRRM2	16378.7	0.192254	0.0715341	2.68758	0.00719712	0.0875218
PPM1J	528.859	-0.3125	0.116326	-2.68641	0.00722244	0.0877679
AQP3	411.766	-0.398518	0.14837	-2.68597	0.00723196	0.0878217
LOC284581	25.9395	-0.908506	0.338292	-2.68557	0.00724065	0.0878654
ARID3B	1090.45	-0.183496	0.068355	-2.68445	0.00726483	0.0879388
CACNA1C	219.626	0.388165	0.144657	2.68334	0.00728915	0.0879388
COMMD2	1668.39	-0.153863	0.0573433	-2.68318	0.00729256	0.0879388
NABP1	33.3672	0.862887	0.321558	2.68345	0.00728659	0.0879388
NDUFS2	2425.58	-0.140169	0.0522359	-2.68338	0.00728822	0.0879388
RASAL2	1141.99	0.21558	0.0802975	2.68477	0.00725803	0.0879388
RGPD5	1027.47	0.181822	0.0677414	2.68407	0.00727325	0.0879388
TDRD7	3801.82	-0.201531	0.0751043	-2.68335	0.00728885	0.0879388
TIMELESS	2258.97	0.222698	0.0829769	2.68385	0.00727792	0.0879388
CCDC85A	57.2582	0.79437	0.296136	2.68245	0.00730845	0.0880074
SPAG4	89.2115	-0.901952	0.336235	-2.68251	0.00730723	0.0880074
SLC4A7	8046.07	-0.231106	0.0861628	-2.6822	0.00731389	0.0880115
KMT2A	3270.04	0.232737	0.0867917	2.68156	0.00732789	0.0881186
MORF4L2	3908.36	0.274107	0.102257	2.68056	0.00734999	0.0883227
PRKCSH	4731	-0.143963	0.0537153	-2.68011	0.00735978	0.0883788
CDC37	2618.86	-0.127095	0.0474268	-2.67981	0.00736644	0.0883973
LOC105370854	612.989	-0.338206	0.126315	-2.67747	0.00741796	0.0888919
RRM2	27.6686	-1.42361	0.531695	-2.67749	0.00741761	0.0888919
MAGED4	645.539	-0.219175	0.0818845	-2.67664	0.00743644	0.0890515
LRPAP1	2648.69	-0.152461	0.0569834	-2.67553	0.00746105	0.0892223
MRVI1	45.3349	-0.685596	0.256231	-2.67569	0.00745753	0.0892223
POTEI	134.907	0.338188	0.126463	2.67421	0.00749049	0.0895124
NECAP1	3076.81	-0.159494	0.0596682	-2.67301	0.00751736	0.0897713
KLHL24	1263.67	0.285773	0.106937	2.67234	0.00753235	0.089826
LOC100505938	12.7314	-1.24283	0.465052	-2.67246	0.00752976	0.089826
CDC42EP1	81.2075	0.513896	0.19234	2.67181	0.0075444	0.0899076
PYGM	100.622	-0.443984	0.166272	-2.67022	0.00758019	0.090226
TES	504.157	0.268218	0.10045	2.67016	0.00758158	0.090226
POLE4	342.555	-0.292473	0.109563	-2.66944	0.00759771	0.0903557
UQCR10	899.336	-0.201603	0.0755367	-2.66894	0.00760912	0.0904291
ARHGDIG	172.797	-0.502532	0.188325	-2.66844	0.00762055	0.0904764
PACS1	1798.59	0.197181	0.0738975	2.6683	0.00762359	0.0904764
KCNC2	126.832	0.530035	0.198691	2.66764	0.00763863	0.0905926
MARK2	757.586	0.165977	0.0622277	2.66725	0.00764749	0.0906346
OS9	5847.76	-0.146723	0.0550139	-2.66702	0.00765268	0.0906346
PDAP1	1289.91	-0.173987	0.0652585	-2.66612	0.00767333	0.0908138
TMEM130	167.728	0.46107	0.172951	2.6659	0.00767833	0.0908138
LRP6	1569.29	0.156042	0.0585463	2.66527	0.00769267	0.090921
MTMR1	2012.5	-0.18156	0.0681284	-2.66497	0.00769959	0.0909214
SIN3B	832.879	0.176531	0.0662455	2.66481	0.00770324	0.0909214
ARG2	740.458	-0.236143	0.088664	-2.66335	0.00773675	0.0909437
COX16	208.871	-0.312776	0.117431	-2.66348	0.0077337	0.0909437
GPCPD1	1158.9	0.246045	0.0923472	2.66435	0.00771375	0.0909437
LOC101929441	22.1091	-0.890292	0.334251	-2.66354	0.00773222	0.0909437
SRPK1	2065.69	0.178875	0.0671584	2.66348	0.00773369	0.0909437
TMEM219	879.996	-0.1909	0.0716556	-2.66413	0.00771879	0.0909437
FNBP4	3048.69	0.24297	0.0912891	2.66155	0.00777819	0.0913616
SEL1L	1324	0.173126	0.0650519	2.66135	0.00778289	0.0913616
ST3GAL5	1857.19	-0.189447	0.0712179	-2.6601	0.0078117	0.0916375
ASIC1	720.762	-0.319982	0.120348	-2.65882	0.00784158	0.0918008
CERS6	490.124	0.336585	0.126582	2.65903	0.00783652	0.0918008
CHTOP	1192.91	-0.178471	0.0671209	-2.65894	0.00783861	0.0918008
LRRC75B	252.247	-0.451298	0.16976	-2.65845	0.00785007	0.09181
SFXN4	297.472	-0.338179	0.127215	-2.65832	0.00785301	0.09181
LGMN	1348.42	-0.248396	0.0935095	-2.65637	0.0078986	0.0922805
SNX21	301.543	-0.243867	0.0918444	-2.65522	0.00792569	0.0925343
TNFAIP1	1122.95	0.197228	0.0742868	2.65495	0.007932	0.0925454
TYMS	344.368	-0.298966	0.112629	-2.65443	0.00794433	0.0925641
U2AF1L5	957.618	-0.167747	0.0631907	-2.65461	0.00793998	0.0925641
FAM138A	980.303	-0.199944	0.0753367	-2.65401	0.00795412	0.0926156
CRISPLD1	341.204	-0.853114	0.321472	-2.65378	0.00795963	0.0926173
UBE2Q2	2368.89	-0.149989	0.0565276	-2.65337	0.00796927	0.092667
ANKRD45	1154.8	-0.302587	0.114064	-2.65279	0.00798305	0.0927023
PRPSAP2	1875.34	-0.145735	0.0549358	-2.65283	0.007982	0.0927023
SETX	2874.11	0.140586	0.0530013	2.6525	0.00798992	0.0927196
SLC39A3	379.582	-0.254922	0.0961452	-2.65143	0.0080152	0.0929505
FMO2	116.724	-1.20182	0.453563	-2.64974	0.00805548	0.0933549
DTYMK	424.018	-0.229506	0.0866425	-2.64888	0.00807581	0.0935276
RHCE	82.8697	-0.59121	0.223301	-2.64759	0.00810677	0.0938232
CASK	2410.51	0.234679	0.0886566	2.64706	0.00811945	0.093907
NDP	82.6251	-0.554223	0.209395	-2.64678	0.00812612	0.0939212
TMEM108	1635.83	-0.182069	0.0688204	-2.64557	0.00815534	0.0941958
DOCK9-AS2	90.796	-0.390916	0.147875	-2.64356	0.00820389	0.0946573
IFT122	1417.88	-0.157356	0.0595266	-2.64346	0.00820627	0.0946573
IDH3A	1617.57	-0.206732	0.0782264	-2.64274	0.00822387	0.0947337
KCNAB1	174.091	-0.367001	0.13887	-2.64276	0.00822331	0.0947337
SNTA1	669.522	-0.25217	0.095442	-2.64213	0.00823876	0.094842
NDUFB1	974.898	-0.252262	0.0955358	-2.6405	0.00827838	0.0952345
FAM138C	498.388	-0.222032	0.0841756	-2.63772	0.00834644	0.0958895
SLC25A21	19.1718	-0.918744	0.348303	-2.63777	0.00834521	0.0958895
ARL6IP1	6315.2	-0.158388	0.0600636	-2.63701	0.00836401	0.0959637
PYGL	2968.08	0.258559	0.0980471	2.63709	0.00836217	0.0959637
FAXDC2	215.495	-0.426806	0.161925	-2.63582	0.00839348	0.0962087
PYGO1	215.849	0.308263	0.11696	2.63562	0.00839831	0.0962087
RAMP2-AS1	118.471	-0.53184	0.201801	-2.63547	0.00840209	0.0962087
GTF2A2	756.219	-0.187941	0.0713537	-2.63394	0.00844016	0.0963887
KIAA1614	946.239	-0.24133	0.0916198	-2.63403	0.00843771	0.0963887
LOC105371348	43.221	0.619146	0.235015	2.6345	0.00842618	0.0963887
SEPSECS	122.16	0.401314	0.152346	2.63423	0.00843284	0.0963887
SALL2	2312.02	-0.206168	0.0783642	-2.63089	0.00851611	0.0971918
CHAMP1	642.068	0.187905	0.0714341	2.63047	0.00852676	0.097249
PARD6G-AS1	66.1295	-0.679368	0.258293	-2.63023	0.00853283	0.097254
CUEDC2	1396.05	-0.20373	0.0774856	-2.62926	0.00855716	0.0974307
PCBP4	29378.3	-0.134591	0.0511918	-2.62916	0.00855962	0.0974307
RCAN2	204.271	0.540881	0.205831	2.62779	0.0085942	0.0977598
LMTK2	1196.78	0.185692	0.0706744	2.62743	0.00860321	0.0977977
CCDC9	1274.61	0.203378	0.0774321	2.62653	0.00862614	0.0979146
HIST1H1C	633.524	0.573702	0.218426	2.62653	0.00862593	0.0979146
MYO1C	276.203	0.301178	0.114675	2.62635	0.00863052	0.0979146
DGKI	60.8815	0.669068	0.254795	2.6259	0.00864192	0.0979796
NUS1	171.753	0.317559	0.12095	2.62554	0.00865109	0.0980192
EP300	3366.73	0.212556	0.0809841	2.62467	0.00867334	0.0981424
WIPF2	338.287	0.282082	0.107472	2.62471	0.00867237	0.0981424
PLXDC2	475.271	0.278175	0.106041	2.62328	0.00870868	0.0984778
ATP5F1	1766.66	-0.159211	0.060703	-2.62279	0.00872133	0.098516
HDAC9	919.494	0.206184	0.0786149	2.6227	0.00872348	0.098516
FAM19A4	894.464	-0.335026	0.127774	-2.62202	0.00874093	0.0986485
HSPA1A	2755.89	0.32328	0.123328	2.6213	0.00875952	0.0987936
BORCS6	288.696	-0.264672	0.100989	-2.6208	0.00877234	0.0988086
EIF4G1	4781.81	0.148732	0.05676	2.62036	0.00878375	0.0988086
WHSC1L1	1804.77	0.183527	0.070022	2.62099	0.0087674	0.0988086
ZFAND5	947.576	0.201106	0.0767425	2.62052	0.00877947	0.0988086
PITPNM3	709.009	0.297622	0.113598	2.61996	0.00879408	0.0988603
BICD2	899.231	0.226068	0.0863313	2.61861	0.00882888	0.0989273
C12orf60	194.192	-0.286956	0.109547	-2.61947	0.00880656	0.0989273
HIST1H2BG	25.6979	0.951886	0.363537	2.6184	0.00883428	0.0989273
LIPG	743.324	0.274902	0.104997	2.61817	0.00884017	0.0989273
LOC284600	406.527	0.263163	0.100513	2.6182	0.0088394	0.0989273
RAB20	55.1481	-0.690193	0.263615	-2.61819	0.00883976	0.0989273
UBA3	2456.29	-0.151892	0.0580055	-2.61858	0.0088297	0.0989273
MTRR	647.848	0.179847	0.068726	2.61688	0.0088738	0.0992393
BORCS7-ASMT	477.003	-0.230881	0.088243	-2.61643	0.0088855	0.0992415
SYNPO	385.638	-1.51823	0.580248	-2.61652	0.00888299	0.0992415
ZC3H11A	2056.31	0.162429	0.0620969	2.61573	0.00890371	0.0993807
PID1	39.4945	-0.686011	0.262338	-2.61499	0.00892308	0.0995324
TMED1	422.157	-0.217394	0.0831609	-2.61414	0.00894516	0.0996499
ZNF775	495.717	-0.213283	0.0815828	-2.61432	0.00894063	0.0996499
SUMF2	1196.95	-0.17528	0.06709	-2.61262	0.00898524	0.100032
PCDH19	322.118	0.363396	0.139184	2.6109	0.00903048	0.100471
MAP4	11962.5	-0.18988	0.0727376	-2.61049	0.00904133	0.100527
LINC00312	20.012	0.949217	0.363653	2.61023	0.00904824	0.100539
FLCN	872.951	0.219674	0.0841684	2.60994	0.00905591	0.100559
DCUN1D3	393.042	0.277247	0.106248	2.60944	0.0090691	0.100641
GYG1	797.541	-0.285138	0.109315	-2.60841	0.00909638	0.100879
AZGP1	18.0706	-1.0431	0.399958	-2.60802	0.00910686	0.100895
OR2L13	22.6155	-0.897173	0.344019	-2.60792	0.00910951	0.100895
ANOS1	784.086	0.266512	0.102211	2.60748	0.00912125	0.10096
LRRC8C	40.3838	0.680021	0.261042	2.60502	0.00918684	0.101621
AGL	1900.06	-0.262223	0.100677	-2.60459	0.00919835	0.101683
TCEB3	905.523	0.16769	0.0644173	2.60318	0.00923637	0.102038
ANGEL1	718.653	-0.173531	0.0666931	-2.60193	0.0092702	0.102108
HRK	86.2231	0.456415	0.17542	2.60184	0.00927257	0.102108
LOC642852	1694.21	-0.191723	0.0736691	-2.6025	0.00925481	0.102108
MDFI	154.014	-0.616799	0.237051	-2.60197	0.00926901	0.102108
RGMB	245.732	0.314552	0.120906	2.60163	0.00927826	0.102108
SETD1B	707.801	0.267295	0.102699	2.6027	0.00924933	0.102108
ZNF337	957.961	-0.217759	0.0837202	-2.60103	0.00929436	0.10222
SLMAP	1722.83	-0.194327	0.0747269	-2.6005	0.00930886	0.102314
PCMTD1	1857.66	-0.142344	0.0547633	-2.59926	0.00934255	0.102554
TGFBR3	170.782	0.539834	0.207684	2.59931	0.00934126	0.102554
SNX10	562.695	0.289966	0.111605	2.59814	0.0093729	0.102822
ARAP1	2069.87	-0.265309	0.102151	-2.59722	0.00939805	0.103032
DGCR2	2085.43	-0.164273	0.0632651	-2.59658	0.0094157	0.10316
ABHD17A	891.489	-0.185103	0.0712989	-2.59616	0.0094272	0.103173
ATP2B4	1740.5	0.302329	0.116455	2.5961	0.00942886	0.103173
ARFRP1	788.949	-0.16873	0.0650403	-2.59423	0.00948023	0.10367
ASCC3	1148.55	0.187852	0.0724733	2.59201	0.00954173	0.103881
FAM138E	1077.57	-0.227108	0.0875843	-2.59302	0.00951378	0.103881
KAZALD1	234.961	-0.262429	0.101235	-2.59226	0.00953467	0.103881
MIR9-3HG	191.593	-0.361686	0.139523	-2.5923	0.00953371	0.103881
PLK3	76.0296	0.544078	0.209901	2.59207	0.00953993	0.103881
TRAM2	395.735	0.272017	0.104915	2.59273	0.00952162	0.103881
UNC13B	2102.85	0.205079	0.0790823	2.59324	0.00950762	0.103881
DDC	1331.02	-0.493565	0.190478	-2.59119	0.00956434	0.103996
SUOX	486.052	-0.211706	0.0816965	-2.59137	0.00955933	0.103996
PRR11	58.671	-0.562266	0.217013	-2.59094	0.00957149	0.104009
LOXL1	283.255	-0.515591	0.19902	-2.59064	0.00957965	0.104032
CENPF	324.949	-0.31038	0.119823	-2.59033	0.00958848	0.104062
LINGO3	119.611	-0.505416	0.195169	-2.58963	0.00960785	0.104076
LOC105371480	44.1081	0.767645	0.296411	2.5898	0.00960305	0.104076
ZBED6	404.345	0.298162	0.115128	2.58984	0.00960207	0.104076
DUSP3	234.226	0.302109	0.116672	2.58938	0.00961499	0.104088
SEMA3F	4494.55	0.167421	0.0646896	2.58806	0.0096517	0.104376
ZNF503	412.808	0.318229	0.122964	2.58799	0.00965369	0.104376
ADI1	197.181	-0.311503	0.120397	-2.5873	0.00967312	0.104521
ARHGAP32	5114.6	0.1999	0.0772788	2.58674	0.00968882	0.104625
PDCL	620.192	-0.175579	0.067913	-2.58536	0.00972779	0.10498
PJA2	5576.85	0.177548	0.0686948	2.58459	0.00974951	0.105148
AQP1	637.281	-1.94115	0.751155	-2.58422	0.00975983	0.105194
HLTF	2808.69	-0.217638	0.0842387	-2.58359	0.00977791	0.105323
TUBB2A	4467.81	0.185589	0.0718399	2.58337	0.0097841	0.105324
ELOVL2-AS1	278.343	-0.474774	0.183836	-2.5826	0.00980583	0.105492
KIAA1462	922.23	-0.199727	0.0773768	-2.58122	0.00984518	0.105849
LOC105378678	99.9275	-0.532883	0.206517	-2.58033	0.00987055	0.106056
AKAP11	3337.72	0.174009	0.0674542	2.57966	0.00988963	0.106146
LOC107984006	38.2937	0.75855	0.294056	2.57961	0.00989123	0.106146
SLC12A1	47.7261	1.12923	0.437856	2.57901	0.0099085	0.106265
CA2	3455.45	-0.186638	0.0724304	-2.57679	0.00997232	0.106409
LGALS1	100.353	-1.48535	0.576221	-2.57773	0.00994504	0.106409
PCDHB5	198.455	-1.1599	0.450129	-2.57681	0.00997164	0.106409
PDK1	3067.29	-0.330015	0.128049	-2.57726	0.00995858	0.106409
RFTN1	149.056	0.52836	0.205027	2.57702	0.00996548	0.106409
RNASET2	227.697	-0.365892	0.141935	-2.57788	0.00994084	0.106409
SEL1L3	2178.35	0.320971	0.124571	2.57661	0.00997738	0.106409
TAB1	885.794	-0.207156	0.0803723	-2.57745	0.00995312	0.106409
TALDO1	1575.75	-0.167014	0.0647851	-2.57797	0.00993837	0.106409
MECR	827.181	-0.343931	0.133609	-2.57416	0.0100484	0.1071
OSCP1	478.286	-0.254249	0.0988297	-2.57259	0.010094	0.107454
TSPAN9	524.839	-0.366662	0.142524	-2.57264	0.0100926	0.107454
ZFPM1	357.504	0.399103	0.155172	2.572	0.0101113	0.107571
HELZ	2927.85	0.179522	0.069812	2.5715	0.0101258	0.10766
NEIL2	428.131	-0.273861	0.106542	-2.57045	0.0101567	0.107739
SLC6A13	95.2779	-1.50391	0.585088	-2.57039	0.0101583	0.107739
SULT4A1	469.353	0.214036	0.0832663	2.5705	0.0101551	0.107739
ZSWIM5	937.704	-0.190508	0.0741113	-2.57056	0.0101534	0.107739
LRRC3B	138.464	0.590686	0.229832	2.57008	0.0101676	0.107772
ERAP1	841.716	0.209459	0.0815216	2.56937	0.0101882	0.107924
CDC42SE1	215.194	0.286008	0.111339	2.56879	0.0102053	0.108038
NRF1	452.433	0.216601	0.0843449	2.56804	0.0102275	0.108074
RRAGC	505.163	0.235814	0.0918234	2.56813	0.010225	0.108074
TCF7L2	414.27	0.261423	0.101794	2.56816	0.0102241	0.108074
RAB3B	103.931	-0.513074	0.199876	-2.56697	0.0102592	0.108343
CHST2	273.776	-0.456662	0.178089	-2.56424	0.0103401	0.109064
DARS	4524.55	-0.225121	0.0877877	-2.56438	0.010336	0.109064
CC2D1A	2126.48	-0.143044	0.0558653	-2.56052	0.0104516	0.109996
MLLT4	3459.96	0.157492	0.0615049	2.56064	0.0104481	0.109996
RGPD8	717.989	0.186074	0.072672	2.56047	0.0104532	0.109996
SLC29A2	506.038	-0.234559	0.0916089	-2.56044	0.010454	0.109996
DENND1B	716.312	0.227414	0.0888702	2.55894	0.0104991	0.110121
ETS1	12.4927	1.48006	0.578397	2.5589	0.0105003	0.110121
LOC646652	36.4948	0.691535	0.27026	2.55878	0.0105041	0.110121
LVRN	10.5169	1.36071	0.53178	2.55878	0.010504	0.110121
RTN4R	292.459	-0.684256	0.267335	-2.55954	0.010481	0.110121
YPEL4	54.6956	0.481131	0.188027	2.55884	0.0105023	0.110121
CA4	374.017	-0.204558	0.079969	-2.55797	0.0105285	0.110309
NPL	138.093	0.438399	0.171418	2.55748	0.0105433	0.110398
SLITRK2	361.377	0.9004	0.352108	2.55717	0.0105528	0.11043
CINP	920.178	-0.165323	0.0646721	-2.55633	0.0105784	0.110608
TBL1XR1	932.35	0.189454	0.0741159	2.55619	0.0105826	0.110608
SOX4	1310.88	-0.221117	0.0865371	-2.55517	0.0106136	0.110798
ZBTB12	371.422	-0.247247	0.0967633	-2.55518	0.0106134	0.110798
CPD	1987.75	0.167597	0.0656028	2.55473	0.010627	0.110804
NAB1	791.023	0.177622	0.0695243	2.55481	0.0106245	0.110804
ENTPD8	18.5948	-1.32367	0.518195	-2.55439	0.0106374	0.110845
FSCN1	1437.47	-0.308426	0.12078	-2.55361	0.0106613	0.110921
MRPL16	362.593	-0.241132	0.0944346	-2.55343	0.0106669	0.110921
RASL11A	18.7396	1.1344	0.444177	2.55394	0.0106512	0.110921
WDR18	843.719	-0.18417	0.0721299	-2.55331	0.0106705	0.110921
PDE3A	180.347	0.399808	0.156656	2.55214	0.0107064	0.111176
PPM1A	1743.73	0.138813	0.0543964	2.55188	0.0107142	0.111176
PRADC1	272.889	-0.299917	0.117521	-2.55204	0.0107095	0.111176
NEU3	365.501	-0.303817	0.119076	-2.55145	0.0107275	0.111246
CCDC121	184.337	-0.300198	0.117677	-2.55102	0.0107408	0.11125
MXD4	1428.16	-0.257661	0.100997	-2.55118	0.010736	0.11125
RGPD6	1072.18	0.177227	0.0695469	2.54831	0.0108245	0.11205
ADCY1	5304.71	0.237863	0.0933771	2.54734	0.0108547	0.112228
MTX1	317.573	-0.240188	0.0942822	-2.54754	0.0108484	0.112228
GATAD2B	679.022	0.214739	0.0843082	2.54706	0.0108633	0.11225
GTSE1	32.18	-0.914156	0.35902	-2.54625	0.0108886	0.112444
GFRA1	95.1827	0.683913	0.268672	2.54553	0.0109111	0.112608
NCOA3	1122.48	0.199057	0.0782278	2.54458	0.0109409	0.112849
LOC105372699	150.516	0.964146	0.379087	2.54334	0.0109799	0.113184
CEP170	1354.49	0.154968	0.0609601	2.54212	0.0110181	0.113239
PATJ	449.241	0.22563	0.0887391	2.54262	0.0110024	0.113239
PHLDA3	547.38	0.335602	0.132007	2.5423	0.0110125	0.113239
SVOP	1204.37	-0.211456	0.0831538	-2.54295	0.010992	0.113239
UQCC2	1326.18	-0.226818	0.0892228	-2.54215	0.0110173	0.113239
ARHGDIA	1241.71	0.214977	0.0846109	2.54077	0.0110607	0.113424
FHIT	137.259	-0.586722	0.230927	-2.54072	0.0110623	0.113424
SERBP1	2064.18	-0.133408	0.0524969	-2.54126	0.0110453	0.113424
VRK3	2261.52	-0.183321	0.0721462	-2.54096	0.0110547	0.113424
KIAA0226L	74.2915	0.451984	0.177975	2.5396	0.0110979	0.113721
CTBP2	2949.12	-0.178826	0.0704459	-2.53849	0.0111331	0.114014
CDKN1A	488.396	0.435438	0.17157	2.53797	0.0111498	0.114117
CHST15	66.1388	0.623328	0.245714	2.5368	0.011187	0.114429
IGF1R	2055.18	0.269962	0.106435	2.53639	0.0112002	0.114497
NMNAT2	53.5343	0.807302	0.318461	2.53501	0.0112444	0.114881
CREB3L2	173.467	0.322044	0.12705	2.53478	0.0112518	0.114888
HMX1	1082.05	-0.378905	0.149495	-2.53456	0.0112588	0.114892
NDUFA10	3314.43	-0.1223	0.0482712	-2.5336	0.0112899	0.115073
TTBK2	1131.61	0.222988	0.088006	2.53379	0.0112837	0.115073
RASSF2	4912.23	0.291031	0.114882	2.53331	0.0112992	0.115075
TSEN34	1097.48	-0.160234	0.0632541	-2.53317	0.0113035	0.115075
ARHGAP10	1168.13	0.273206	0.107928	2.53137	0.0113617	0.1156
LASP1	3378.9	0.145819	0.0576717	2.52843	0.0114572	0.116435
PPP1R18	417.075	0.221633	0.0876547	2.52847	0.011456	0.116435
CAPRIN1	8358.11	0.168427	0.0666253	2.52798	0.0114722	0.11644
LOC105378539	21.4431	-0.874911	0.346098	-2.52793	0.0114736	0.11644
REL	254.836	0.316185	0.125083	2.5278	0.011478	0.11644
ABHD8	1052.04	-0.183835	0.0727901	-2.52555	0.0115517	0.117119
CDV3	678.9	0.243285	0.0963469	2.5251	0.0115667	0.117202
NAA38	525.653	-0.286412	0.113444	-2.52471	0.0115795	0.117263
SH2B3	469.66	0.234598	0.0929604	2.52363	0.0116151	0.117554
NDUFA6	1018.12	-0.178701	0.0708659	-2.52167	0.0116798	0.118086
NEURL1	2435.75	0.206044	0.0817105	2.52163	0.0116813	0.118086
TIMP2	1091.21	0.278693	0.110558	2.52078	0.0117095	0.118301
KLHL32	197.256	0.3629	0.14404	2.51943	0.0117544	0.118686
RHNO1	728.246	-0.17786	0.07061	-2.5189	0.0117722	0.118727
TSPAN4	391.738	-0.385907	0.153203	-2.51892	0.0117716	0.118727
FAAH	542.764	-0.251187	0.0997337	-2.51858	0.0117828	0.118764
CNTFR	1117.58	-0.293065	0.116389	-2.51797	0.0118033	0.118816
IRAIN	237.541	0.299788	0.11906	2.51795	0.011804	0.118816
PAGR1	817.74	-0.21244	0.0843747	-2.51781	0.0118086	0.118816
ADAL	534.361	-0.219561	0.0872184	-2.51737	0.0118236	0.118897
CCNT1	719.167	0.155582	0.0618298	2.51629	0.0118599	0.119193
RIMBP3	17.7467	-0.876251	0.348375	-2.51525	0.0118947	0.119461
YY2	19.2287	0.975136	0.387715	2.51508	0.0119004	0.119461
MAMLD1	422.4	-0.348564	0.138626	-2.51442	0.0119228	0.119478
SAMD15	363.979	-0.261178	0.103872	-2.51442	0.0119229	0.119478
ZFYVE1	1307.03	0.123964	0.049297	2.51463	0.0119156	0.119478
USH1C	18.4224	-1.15803	0.460709	-2.51358	0.0119511	0.119692
ARHGEF17	2032.55	0.183113	0.0728614	2.51317	0.0119652	0.119714
F2RL1	38.4503	0.672534	0.267632	2.51291	0.0119741	0.119714
MAN1B1	1182.05	-0.15731	0.0625995	-2.51296	0.0119721	0.119714
SMTNL2	20.8161	-1.01746	0.404953	-2.51254	0.0119866	0.119769
CELSR1	379.885	-0.472067	0.188049	-2.51034	0.0120615	0.12016
CMTR1	2759.68	-0.133163	0.0530515	-2.51006	0.0120709	0.12016
MYH4	22.9434	-0.944518	0.376195	-2.51071	0.0120487	0.12016
RACGAP1	587.282	-0.326027	0.129859	-2.51063	0.0120516	0.12016
SETDB2-PHF11	871.523	0.17232	0.0686544	2.50996	0.0120744	0.12016
SOX1	12.416	-1.09721	0.436996	-2.5108	0.0120457	0.12016
TLL2	32.121	-0.799354	0.318438	-2.51024	0.0120651	0.12016
PPP5D1	19.4114	-0.864995	0.344825	-2.50851	0.0121243	0.120586
WARS	1820.23	0.222364	0.0886921	2.50715	0.0121711	0.120982
RELA	874.454	0.188596	0.0752316	2.50687	0.0121805	0.121005
ALKBH7	1476.72	-0.146171	0.0583438	-2.50534	0.0122333	0.12146
BSCL2	1983.03	-0.188751	0.0754099	-2.503	0.0123145	0.122196
R3HDM4	774.783	-0.242163	0.0967797	-2.50221	0.0123419	0.122398
DDX39A	446.877	0.239058	0.0955547	2.50179	0.0123568	0.122405
KLF11	149.859	0.315905	0.126262	2.50198	0.0123501	0.122405
HTRA2	1063.06	-0.174678	0.0698396	-2.50114	0.0123795	0.122488
MAPK7	389.567	-0.236013	0.0943832	-2.50058	0.0123988	0.122488
MEMO1	255.853	0.275021	0.109964	2.50101	0.0123841	0.122488
NDUFA8	1069.54	-0.184866	0.0739308	-2.50053	0.0124008	0.122488
PEA15	16541.9	-0.131742	0.0526775	-2.50091	0.0123873	0.122488
LOC107985733	206.264	-0.341987	0.136793	-2.50004	0.0124181	0.12259
ARHGEF10L	1864.42	0.16829	0.0673629	2.49827	0.0124802	0.123133
UGDH	673.978	0.224555	0.0899554	2.4963	0.0125498	0.123748
C1RL	162.426	0.456955	0.18311	2.49552	0.0125771	0.123947
TMEM183A	1264.95	0.173804	0.069652	2.49532	0.0125845	0.123948
SIRT1	890.335	0.206336	0.0826977	2.49507	0.0125934	0.123965
CHD2	4772.16	0.135208	0.0541972	2.49474	0.0126049	0.124008
PEX11A	152.754	-0.297072	0.119174	-2.49275	0.0126757	0.124634
THEM6	293.493	-0.271735	0.109046	-2.49193	0.012705	0.12485
CCDC77	209.202	-0.278933	0.111979	-2.49094	0.0127406	0.125129
CNGA3	553.221	-0.339314	0.136326	-2.48898	0.0128109	0.125426
GALNT8	17.3876	0.870063	0.349545	2.48913	0.0128056	0.125426
MYB	87.3486	-0.601847	0.241794	-2.48909	0.0128071	0.125426
NSMCE1	397.07	-0.291198	0.117005	-2.48876	0.0128188	0.125426
PHACTR2	147.85	0.439458	0.1765	2.48985	0.0127798	0.125426
ROGDI	3600.49	-0.176266	0.0708272	-2.48868	0.0128217	0.125426
TCP10L	72.3726	-0.4771	0.191675	-2.48911	0.0128063	0.125426
FTL	6732.41	0.206231	0.0829127	2.48733	0.0128708	0.125692
NEUROG2	12.0272	-1.25989	0.506453	-2.48768	0.0128578	0.125692
RARRES3	59.3677	0.610228	0.245326	2.48741	0.0128676	0.125692
AKAP7	237.852	0.343356	0.138207	2.48436	0.0129783	0.126671
NDUFA3	676.102	-0.22878	0.0921059	-2.48388	0.0129961	0.126722
SETD5	5203.15	0.189812	0.0764195	2.48382	0.0129983	0.126722
CCDC25	1147.25	-0.153236	0.0617119	-2.4831	0.0130246	0.126907
CELF3	1640.63	-0.290593	0.117052	-2.4826	0.0130428	0.126983
HAS3	38.42	0.682956	0.27511	2.48248	0.0130471	0.126983
SH3KBP1	1025.73	-0.261091	0.105218	-2.48143	0.0130856	0.127286
BPTF	4385.84	0.150726	0.060819	2.47826	0.0132024	0.127625
DLG5	2996.91	0.248376	0.100188	2.47911	0.0131712	0.127625
DRAIC	402.868	-0.35353	0.142646	-2.47837	0.0131985	0.127625
HAS2	36.1998	1.23384	0.497755	2.47881	0.0131822	0.127625
HELB	117.461	0.369879	0.149207	2.47896	0.0131766	0.127625
NAB2	968.359	0.191744	0.0773695	2.47829	0.0132015	0.127625
PAIP2	4999.11	-0.100285	0.0404544	-2.47895	0.0131769	0.127625
RGS17	25.678	0.858356	0.346379	2.47808	0.0132092	0.127625
RGS9BP	578.859	-0.228369	0.0921174	-2.47911	0.0131712	0.127625
RNH1	2135.07	-0.142891	0.0576239	-2.47972	0.0131486	0.127625
SYS1-DBNDD2	619.569	0.182862	0.0737276	2.48023	0.0131296	0.127625
TRIP12	4792.16	0.139086	0.0561171	2.4785	0.0131936	0.127625
C2orf74	222.902	-0.310189	0.12525	-2.47656	0.0132656	0.127688
CCDC8	250.065	-0.310295	0.125264	-2.47714	0.0132442	0.127688
CYTH1	2304.74	-0.141502	0.0571416	-2.47633	0.013274	0.127688
ELL	332.693	0.322532	0.130233	2.47657	0.0132652	0.127688
KIAA1024	524.63	-0.346152	0.139754	-2.47687	0.0132542	0.127688
LRRC20	563.806	-0.163942	0.0661756	-2.47737	0.0132353	0.127688
ND3	13749.7	-0.188794	0.0762402	-2.47631	0.013275	0.127688
WDR35	2130.84	0.251609	0.101576	2.47706	0.0132469	0.127688
LOC105376463	15.7763	1.11181	0.449067	2.47582	0.0132932	0.127738
SORD	561.134	-0.270018	0.109064	-2.47577	0.0132949	0.127738
RASSF8	445.462	0.234953	0.0949416	2.47471	0.0133346	0.128048
SMURF2	1238.59	0.167406	0.0676819	2.47343	0.0133824	0.128436
SHROOM3	2938.36	0.199579	0.080697	2.47319	0.0133913	0.128449
FCGRT	268.938	-0.397055	0.160626	-2.47193	0.0134386	0.128832
TMEM168	890.472	-0.213485	0.0863877	-2.47124	0.0134644	0.129007
KDF1	34.0259	0.672025	0.272025	2.47045	0.0134943	0.129007
MTPN	725.377	0.182331	0.0738032	2.4705	0.0134922	0.129007
NDUFV3	561.897	-0.196795	0.0796454	-2.47089	0.0134776	0.129007
USP25	949.324	0.16486	0.0667223	2.47084	0.0134796	0.129007
YIF1A	1398.64	-0.186186	0.0753802	-2.46996	0.0135127	0.129112
CBFB	185.548	0.303689	0.123009	2.46883	0.0135557	0.129327
KDSR	742.996	0.213835	0.086602	2.46917	0.0135429	0.129327
PALLD	1142.85	0.217961	0.0882872	2.46877	0.0135578	0.129327
CNN2	492.294	0.297691	0.120593	2.46856	0.0135657	0.129332
BIN1	3935.71	-0.128644	0.0521502	-2.4668	0.0136325	0.129825
LNPEP	495.26	0.336123	0.136254	2.46687	0.0136298	0.129825
SNX13	1697.04	0.160226	0.0649661	2.4663	0.0136515	0.129934
PTPN11	1306.46	0.140818	0.0571037	2.46601	0.0136628	0.12997
HEXB	2053.44	0.149046	0.060456	2.46535	0.0136878	0.13009
STK17A	185.823	0.306532	0.124339	2.46528	0.0136905	0.13009
TRIM4	441.937	-0.410485	0.166557	-2.46453	0.0137192	0.13029
FGF14	34.3881	0.907531	0.368271	2.4643	0.0137281	0.130304
WBSCR22	816.621	-0.204265	0.0829139	-2.46358	0.0137556	0.130493
TMEM161A	240.522	-0.281363	0.114231	-2.4631	0.0137743	0.130599
FAM160B1	596.412	0.210218	0.0853565	2.46282	0.0137849	0.130627
FAM155A	245.934	0.321504	0.130646	2.46089	0.0138595	0.131262
CIT	410.362	-0.283413	0.115187	-2.46045	0.0138762	0.131348
CXCR4	444.275	-0.77484	0.314971	-2.46004	0.0138922	0.131427
PLEKHG1	395.57	0.324955	0.132108	2.45976	0.013903	0.131458
LMO1	129.171	-0.375056	0.152518	-2.45909	0.013929	0.131631
PLA2G4C-AS1	607.921	0.39258	0.159709	2.4581	0.0139675	0.131923
PGLS	497.981	-0.220437	0.089688	-2.45782	0.0139782	0.131952
GEMIN2	273.417	-0.241253	0.098196	-2.45685	0.0140161	0.132165
SDK1	430.563	0.32202	0.13107	2.45686	0.0140158	0.132165
KIAA0101	30.154	-0.994678	0.404946	-2.45632	0.0140368	0.132222
ZNF684	79.7531	-0.422166	0.17187	-2.4563	0.0140375	0.132222
ATG14	443.063	0.221146	0.0900449	2.45595	0.0140511	0.132279
CBX4	2226.51	0.151299	0.061622	2.45527	0.014078	0.132315
FAM129A	66.5616	0.744836	0.30332	2.45561	0.0140646	0.132315
LINC00457	76.6759	-0.465121	0.189437	-2.45528	0.0140774	0.132315
NCKAP1	6774.27	0.10363	0.0422132	2.45493	0.0140912	0.132367
TSC22D1	2966.35	0.139959	0.0570174	2.45468	0.014101	0.132387
CEP70	1000.79	-0.164453	0.0670097	-2.45418	0.0141208	0.1325
AKAP17A	1011.6	0.247039	0.100724	2.45263	0.0141817	0.133
NDUFB8	2699.16	-0.142318	0.0580493	-2.45167	0.0142193	0.13328
CYGB	164.804	-0.527409	0.215157	-2.45127	0.0142353	0.133357
ACRC	39.2746	0.670912	0.273886	2.44961	0.0143013	0.133758
BAD	1006.49	-0.198134	0.0808812	-2.44969	0.0142979	0.133758
SS18L2	141.385	-0.327394	0.133636	-2.4499	0.0142896	0.133758
TRIM66	153.869	0.45228	0.184658	2.44928	0.0143143	0.133807
GREB1L	82.3841	0.486893	0.198878	2.44819	0.0143574	0.134065
SYT4	668.812	0.308976	0.126199	2.44832	0.0143523	0.134065
GBA2	3901.64	-0.136919	0.0559525	-2.44705	0.014403	0.134272
LAMP5	487.218	-0.39538	0.161555	-2.44734	0.0143916	0.134272
LOC100128364	20.5475	0.748157	0.30572	2.4472	0.0143971	0.134272
FAM167A	135.1	-0.494036	0.201916	-2.44674	0.0144154	0.134316
ARMCX6	474.95	-0.211176	0.086332	-2.44609	0.0144414	0.13434
CTNNA1	5418.06	0.157988	0.0645867	2.44614	0.0144396	0.13434
IRX5	251.211	0.300181	0.122713	2.44621	0.0144368	0.13434
C9orf40	205.789	-0.266489	0.108987	-2.44516	0.0144788	0.134616
ATP1A1-AS1	1260.77	0.224608	0.0918696	2.44486	0.014491	0.134644
DECR2	105.255	-0.468231	0.191529	-2.4447	0.0144974	0.134644
POU3F2	28.214	-0.970692	0.397207	-2.44379	0.0145337	0.134908
DNAJB1	2573.05	0.197945	0.0810125	2.44339	0.0145502	0.134944
NDUFC2	1545.81	-0.147281	0.0602792	-2.44331	0.0145533	0.134944
EPHB1	316.702	-0.356943	0.146104	-2.44308	0.0145624	0.134957
TNFAIP3	1326.14	0.215739	0.0883303	2.44242	0.0145893	0.135133
IFI44	40.7163	-0.704455	0.288453	-2.44218	0.0145989	0.135149
USP3	1135.42	0.132406	0.0542313	2.4415	0.0146263	0.135331
SDE2	401.722	0.246406	0.100937	2.44117	0.0146396	0.135381
CUTC	630.417	-0.154345	0.0633216	-2.43748	0.01479	0.136573
KIAA0408	1182.9	0.187412	0.0768862	2.43753	0.0147879	0.136573
ZNF385D	305.516	0.308387	0.126522	2.43743	0.0147923	0.136573
MED15	1158.53	0.17906	0.0734737	2.43707	0.0148068	0.136635
PRC1	187.913	-0.378594	0.155364	-2.43682	0.0148173	0.136658
GNG12	45.2291	0.662794	0.272156	2.43534	0.0148778	0.137105
LOC100506036	188.301	0.260869	0.107122	2.43525	0.0148817	0.137105
GRK4	283.759	-0.288214	0.11836	-2.43505	0.0148898	0.137107
ACAT1	1243.87	-0.194475	0.0798797	-2.4346	0.0149082	0.137203
SOD1	3387.63	-0.128309	0.0527323	-2.43321	0.0149655	0.137657
MLH1	916.816	-0.168076	0.0690882	-2.43278	0.0149835	0.137749
CDC25B	801.192	0.289391	0.119011	2.43162	0.0150314	0.138116
TRIM41	1279.68	-0.136036	0.0559522	-2.43129	0.015045	0.138167
EPHB2	1156.41	-0.254645	0.104787	-2.43013	0.0150934	0.138538
TMEM117	144.903	0.371089	0.152834	2.42806	0.0151798	0.139257
TUFM	3631.46	-0.131643	0.0542222	-2.42785	0.0151887	0.139265
ATXN7	858.72	0.156989	0.0646763	2.42731	0.0152113	0.139398
CD320	353.065	-0.269828	0.111193	-2.42665	0.015239	0.139577
MGST3	1317.93	-0.184426	0.0760197	-2.42603	0.0152652	0.139718
ZNF784	97.5211	-0.334076	0.137712	-2.4259	0.0152705	0.139718
UNG	284.082	-0.239916	0.098923	-2.42528	0.0152967	0.139883
GFRA2	39.454	0.602143	0.248341	2.42466	0.0153227	0.139996
RAB27A	39.3206	0.649358	0.267821	2.4246	0.0153252	0.139996
CTD-2201I18.1	42.2146	-0.610018	0.251688	-2.42371	0.015363	0.140193
F2R	252.119	0.260895	0.107637	2.42385	0.0153569	0.140193
CAMK2N1	97.1113	0.392226	0.161894	2.42274	0.0154039	0.140367
CIC	3398.19	0.12787	0.0527806	2.42268	0.0154066	0.140367
NUMBL	436.779	0.241307	0.0995992	2.42278	0.0154024	0.140367
HERC3	4178.35	-0.227954	0.0941211	-2.42193	0.0154384	0.140583
SPTLC3	113.353	-0.502288	0.207508	-2.42058	0.015496	0.141033
INS-IGF2	1302.12	-1.85117	0.764944	-2.42	0.0155204	0.141106
TTC30B	253.694	-0.233236	0.0963766	-2.42005	0.0155183	0.141106
CDR2	1250.94	-0.192153	0.0794211	-2.41942	0.0155452	0.141184
HAGH	1862.94	-0.171819	0.0710164	-2.41942	0.0155451	0.141184
BHLHB9	217.01	-0.263374	0.108873	-2.41909	0.0155595	0.141239
LOC105373942	19.0397	0.95877	0.396402	2.41868	0.0155769	0.141322
COLEC11	29.4709	0.840213	0.347418	2.41845	0.0155868	0.141338
FUS	8285.37	-0.193899	0.0802223	-2.41702	0.0156481	0.141819
COPS6	2209.88	-0.137351	0.0568668	-2.41532	0.0157214	0.141888
FKBP2	757.395	-0.197183	0.0816139	-2.41604	0.0156902	0.141888
MIR3198-2	35.8909	-0.630744	0.261028	-2.41639	0.0156753	0.141888
PADI2	607.425	-0.340672	0.141028	-2.41563	0.0157082	0.141888
PLP1	416.133	-0.755337	0.312693	-2.41558	0.01571	0.141888
SMC4	1275.85	-0.175649	0.0727186	-2.41546	0.0157153	0.141888
VCAN	681.622	-0.410753	0.170041	-2.41561	0.0157087	0.141888
ZNF568	439.401	0.20938	0.0866843	2.41543	0.0157168	0.141888
PBLD	92.5436	-0.39968	0.16566	-2.41266	0.0158367	0.142853
LINC00641	1019.39	0.244657	0.101456	2.41145	0.0158893	0.143204
PDCD5	447.269	-0.216616	0.0898308	-2.41138	0.0158922	0.143204
CDK6	72.087	0.46941	0.194724	2.41064	0.0159247	0.143422
PAXIP1	391.46	0.195059	0.0809543	2.40949	0.0159747	0.143798
SERINC4	158.531	-0.396984	0.16484	-2.4083	0.0160268	0.144191
ATXN2	1600.87	0.132263	0.0549294	2.40787	0.0160461	0.144214
CABP5	16811.4	0.296901	0.123304	2.40789	0.0160451	0.144214
UNC50	1109.21	-0.134392	0.0558277	-2.40727	0.0160725	0.144376
CDIP1	421.746	-0.68925	0.286357	-2.40696	0.0160858	0.144421
PRRC2C	6530.14	0.142002	0.0590069	2.40653	0.0161048	0.144516
C21orf2	706.725	-0.209259	0.086994	-2.40545	0.0161527	0.144846
CHMP2A	1944.2	-0.119163	0.0495414	-2.40532	0.0161584	0.144846
TGM2	62.0624	-1.75307	0.729044	-2.40461	0.0161896	0.145051
KIAA1324L	1099.68	0.218301	0.0907934	2.40437	0.0162005	0.145074
KLF7	1245.98	0.189419	0.0787941	2.40397	0.0162182	0.145156
SOX21-AS1	10.2245	-1.70529	0.709691	-2.40286	0.0162676	0.145448
TMEM2	587.037	0.210888	0.0877591	2.40303	0.0162598	0.145448
LOC100506730	178.543	-0.276978	0.115313	-2.40196	0.0163075	0.145729
MYCL	48.3512	0.662638	0.275991	2.40094	0.0163529	0.146059
FOXJ3	794.866	0.188995	0.0787604	2.39962	0.0164119	0.146405
LOC105374845	30.0784	0.69073	0.287818	2.39988	0.0164004	0.146405
LOC107984886	10.8241	-1.03479	0.431317	-2.39913	0.016434	0.146405
SEC24B	2987.35	0.134465	0.0560446	2.39925	0.0164287	0.146405
TLN2	3247.1	-0.246718	0.10283	-2.39929	0.0164267	0.146405
ZNRF3	148.36	0.379625	0.158311	2.39797	0.0164861	0.146793
SLC6A17	47.0441	0.720481	0.30048	2.39776	0.0164955	0.1468
ARID5B	245.53	0.325232	0.135662	2.39738	0.0165129	0.146879
CCDC82	1327.49	-0.195059	0.0813852	-2.39674	0.0165415	0.147059
BNC1	10.965	1.47157	0.614038	2.39655	0.0165502	0.14706
FGFR1OP2	817.947	0.189609	0.0791372	2.39595	0.0165772	0.147224
C10orf76	1363.27	-0.205331	0.0857111	-2.39562	0.0165921	0.147281
PRSS23	456.89	0.391121	0.163334	2.39461	0.0166382	0.147614
LOC107986196	52.3233	0.483658	0.202054	2.3937	0.0166792	0.147794
MLLT10	2265.06	0.163086	0.068128	2.39382	0.0166741	0.147794
TNKS1BP1	1139.19	0.150427	0.0628458	2.39359	0.0166842	0.147794
LINC00473	16.779	1.30927	0.54726	2.39241	0.0167382	0.14812
MRPL20	665.032	-0.193111	0.0807141	-2.39253	0.0167329	0.14812
COX15	567.026	-0.176741	0.0738839	-2.39214	0.0167503	0.148141
DTNA	1860.77	0.217763	0.0910442	2.39184	0.016764	0.148141
LITAF	1424.59	0.464303	0.194123	2.39179	0.0167663	0.148141
DLC1	22.1541	0.759548	0.317748	2.39041	0.0168296	0.148394
EGFR-AS1	10.8699	-1.36036	0.569106	-2.39034	0.0168326	0.148394
HSPA13	1672.4	0.141623	0.0592508	2.39023	0.016838	0.148394
RNF145	4067.36	0.156315	0.0653798	2.39088	0.0168078	0.148394
UBALD2	285.241	0.25567	0.106953	2.39049	0.0168259	0.148394
ACSL6	3319.19	-0.132792	0.0555687	-2.38968	0.0168628	0.148538
IQCK	604.587	-0.180472	0.0755429	-2.38901	0.016894	0.14866
TOB1-AS1	57.9362	-0.431018	0.180406	-2.38915	0.0168872	0.14866
BPNT1	578.96	-0.217291	0.0909641	-2.38875	0.0169056	0.148687
NBPF11	1036.96	0.169179	0.0708462	2.38798	0.0169413	0.148925
CCS	424.759	-0.25324	0.106063	-2.38764	0.016957	0.148987
H2AFX	358.528	-0.217232	0.0909925	-2.38736	0.01697	0.149025
MMD2	111.653	-0.408983	0.171329	-2.38712	0.0169812	0.149047
FN3KRP	938.368	-0.167608	0.070239	-2.38626	0.0170209	0.14932
MTHFSD	318.482	-0.231357	0.0970228	-2.38456	0.0170995	0.149933
RNF168	282.115	0.256602	0.107622	2.38429	0.0171123	0.149969
VSX2	985.378	-0.313788	0.131626	-2.38394	0.0171285	0.150035
RBMX	2395.47	-0.138523	0.0581293	-2.38302	0.0171712	0.150333
C14orf142	144.29	-0.353593	0.148442	-2.38203	0.0172174	0.150585
TSPEAR	17.3715	1.20464	0.505703	2.38211	0.0172137	0.150585
TMEM63C	169.089	0.441863	0.185608	2.38062	0.0172834	0.151085
GALNT11	1485.95	-0.137009	0.0575613	-2.38024	0.0173016	0.151091
LOC105375304	148.357	0.335902	0.141121	2.38024	0.0173014	0.151091
SPG7	1734.96	-0.137431	0.0577568	-2.37949	0.0173368	0.151245
TUBB4B	26579.5	-0.221045	0.0928894	-2.37966	0.0173288	0.151245
GJC2	35.0177	-0.597787	0.251257	-2.37919	0.0173509	0.151292
LIPA	300.56	-0.282014	0.118568	-2.3785	0.0173833	0.151498
C19orf57	105.892	-0.401748	0.168944	-2.37799	0.0174073	0.15163
RIOK2	979.098	0.157545	0.0662741	2.37717	0.0174461	0.151892
LOC107985678	15.5167	0.918578	0.386665	2.37564	0.0175184	0.15237
MPZL3	46.5293	0.525403	0.221163	2.37564	0.0175187	0.15237
LIMS3	95.3231	0.439072	0.18485	2.37529	0.0175353	0.152438
SOSTDC1	92.4308	-0.446843	0.188174	-2.37463	0.0175667	0.152634
SMURF1	383.651	0.223316	0.0940808	2.37366	0.0176126	0.152802
TJP1	1911.41	0.203737	0.0858225	2.37394	0.0175995	0.152802
TMX2	1321.93	-0.167368	0.07051	-2.37368	0.0176119	0.152802
UBALD1	212.214	-0.48241	0.203251	-2.37346	0.0176221	0.152807
MSRB2	469.702	-0.214925	0.090568	-2.37308	0.0176404	0.152889
GADD45G	1574.77	0.226956	0.0956926	2.37172	0.0177055	0.153376
NBPF12	636.833	0.217204	0.0916136	2.37087	0.0177464	0.153654
C17orf80	1297.02	-0.169986	0.0718133	-2.36705	0.0179303	0.154928
CLPP	804.739	-0.160735	0.0678892	-2.36761	0.0179032	0.154928
GATSL2	197.216	0.359362	0.151865	2.36633	0.0179654	0.154928
KIAA0355	1112.64	0.159923	0.0675707	2.36675	0.0179449	0.154928
LYG1	29.6318	0.714095	0.301733	2.36665	0.0179499	0.154928
MRC2	794.754	-0.374476	0.158202	-2.36708	0.0179289	0.154928
[truncated: 23,021 more rows]
