# Supplementary material for: Imbalanced unfolded protein response signaling contributes to 1-deoxysphingolipid retinal toxicity
Source: Nat Commun. 2023 Jul 11;14:4119. doi: 10.1038/s41467-023-39775-w (PMC10336013; doi:10.1038/s41467-023-39775-w)
Supplement: Supplementary file 9 — Source Data [file 41467_2023_39775_MOESM9_ESM.xlsx]

## Sheet: Figure 1c
Figure 1c		1-dSA days	0	1	2	3	4
		TUNEL Staining/104µM2	0.38027	1.14835	1.15205	1.13726	7.38278
			0.261611	0.694388	0.268899	0.245391	1.01718
			1.15845	0.840669	0.802643	2.74334	4.6792
			0	0	0.258407	0	3.26032
			0.593129	0	0.305539	4.54836	4.16726
			0.888053	0	0	1.8334	3.59396
			0.441912		0.597622	0.504456	14.976
					1.07009		5.73588
					0

## Sheet: Figure 1d
Figure 1d		Days treated with 1-dSA	Down regulated DEG	Up regulated DEG
		2		1
		3	1287	1339
		4	404	855

## Sheet: Fig 1f
Fig 1f
pathway	pval	padj	log2err	ES	NES	size
HALLMARK_TNFA_SIGNALING_VIA_NFKB	1.75406e-48	8.77029e-47	1.81454	0.830044	3.03168	187
HALLMARK_UNFOLDED_PROTEIN_RESPONSE	2.8092e-21	7.023e-20	1.19534	0.790502	2.70818	108
HALLMARK_MTORC1_SIGNALING	2.91567e-20	4.85945e-19	1.16018	0.681164	2.50938	195
HALLMARK_IL6_JAK_STAT3_SIGNALING	1.11441e-13	7.20736e-13	0.954542	0.770013	2.49979	73
HALLMARK_INTERFERON_GAMMA_RESPONSE	1.33351e-16	1.66688e-15	1.04763	0.668362	2.42183	171
HALLMARK_INFLAMMATORY_RESPONSE	7.51395e-16	7.51395e-15	1.02767	0.668379	2.41365	163
HALLMARK_CHOLESTEROL_HOMEOSTASIS	1.42793e-09	5.94972e-09	0.788187	0.715153	2.31675	72
HALLMARK_ALLOGRAFT_REJECTION	3.48763e-12	1.74382e-11	0.898671	0.649965	2.31671	144
HALLMARK_IL2_STAT5_SIGNALING	1.15318e-13	7.20736e-13	0.943632	0.633928	2.30542	178
HALLMARK_P53_PATHWAY	6.96497e-14	5.80414e-13	0.954542	0.626466	2.29791	190
HALLMARK_APOPTOSIS	1.32e-12	7.33334e-12	0.91012	0.640792	2.29472	153
HALLMARK_TGF_BETA_SIGNALING	3.02205e-08	8.88839e-08	0.719513	0.727392	2.23192	54
HALLMARK_ANDROGEN_RESPONSE	4.6205e-09	1.65018e-08	0.761461	0.6601	2.22844	96
HALLMARK_UV_RESPONSE_UP	3.00712e-09	1.15658e-08	0.774939	0.592211	2.12405	154
HALLMARK_MYC_TARGETS_V1	1.29523e-09	5.88741e-09	0.788187	0.564814	2.08007	196
HALLMARK_EPITHELIAL_MESENCHYMAL_TRANSITION	9.37484e-09	3.12495e-08	0.74774	0.553446	2.03494	194
HALLMARK_HYPOXIA	2.34571e-08	7.33035e-08	0.733762	0.548853	2.01088	189
HALLMARK_INTERFERON_ALPHA_RESPONSE	3.92133e-06	9.80332e-06	0.610527	0.59832	2.00045	91
HALLMARK_COMPLEMENT	2.39751e-07	6.30924e-07	0.674963	0.547979	1.98746	172
HALLMARK_MYC_TARGETS_V2	5.3606e-05	0.000116535	0.557332	0.632809	1.96861	58
HALLMARK_KRAS_SIGNALING_UP	1.29333e-07	3.59259e-07	0.690132	0.536462	1.95096	178
HALLMARK_PI3K_AKT_MTOR_SIGNALING	1.64136e-05	3.908e-05	0.57561	0.566851	1.92415	102
HALLMARK_REACTIVE_OXYGEN_SPECIES_PATHWAY	0.000177094	0.000368946	0.518848	0.632507	1.90389	48
HALLMARK_ESTROGEN_RESPONSE_EARLY	2.30855e-05	5.24671e-05	0.57561	0.487187	1.78495	189
HALLMARK_ANGIOGENESIS	0.00677241	0.0116766	0.407018	0.606103	1.67459	31
HALLMARK_ESTROGEN_RESPONSE_LATE	0.000246112	0.000492224	0.498493	0.459518	1.67284	184
HALLMARK_PROTEIN_SECRETION	0.00342629	0.00634498	0.431708	0.48245	1.62185	95
HALLMARK_WNT_BETA_CATENIN_SIGNALING	0.0134855	0.0204326	0.38073	0.540369	1.58989	42
HALLMARK_UV_RESPONSE_DN	0.00809744	0.0134957	0.38073	0.436592	1.54326	141
HALLMARK_XENOBIOTIC_METABOLISM	0.00359261	0.00641537	0.431708	0.421095	1.52659	173
HALLMARK_ADIPOGENESIS	0.00267926	0.00515242	0.431708	0.415042	1.52062	189
HALLMARK_PEROXISOME	0.0129045	0.0201633	0.38073	0.442216	1.49805	101
HALLMARK_GLYCOLYSIS	0.0111971	0.0180598	0.38073	0.381284	1.40123	193
HALLMARK_MYOGENESIS	0.0186526	0.0274302	0.352488	0.380215	1.38636	185
HALLMARK_COAGULATION	0.047619	0.0661376	0.245042	0.395839	1.36125	115
HALLMARK_APICAL_JUNCTION	0.0590501	0.0797974	0.208955	0.34858	1.27659	188
HALLMARK_FATTY_ACID_METABOLISM	0.110519	0.138149	0.152145	0.348541	1.24442	147
HALLMARK_G2M_CHECKPOINT	0.0983607	0.126103	0.157403	0.337541	1.24109	194
HALLMARK_E2F_TARGETS	0.156171	0.185918	0.121543	0.320435	1.18191	198
HALLMARK_DNA_REPAIR	0.185087	0.215217	0.113787	0.329052	1.17483	147
HALLMARK_HEDGEHOG_SIGNALING	0.270736	0.294278	0.0999277	0.409186	1.16525	35
HALLMARK_HEME_METABOLISM	0.201823	0.229344	0.10673	0.316205	1.1498	177
HALLMARK_APICAL_SURFACE	0.359621	0.374606	0.0840746	0.368465	1.07515	41
HALLMARK_OXIDATIVE_PHOSPHORYLATION	0.356589	0.374606	0.0739901	0.285952	1.04265	185
HALLMARK_MITOTIC_SPINDLE	0.43073	0.439521	0.0633597	0.273961	1.0105	198
HALLMARK_SPERMATOGENESIS	0.730663	0.730663	0.0431037	0.251493	0.865598	110
HALLMARK_PANCREAS_BETA_CELLS	0.224	0.248889	0.151149	-0.36828	-1.15776	32
HALLMARK_NOTCH_SIGNALING	0.130667	0.15935	0.202072	-0.408153	-1.28311	32
HALLMARK_BILE_ACID_METABOLISM	0.0610785	0.0803664	0.321776	-0.338954	-1.29351	97
HALLMARK_KRAS_SIGNALING_DN	0.0201397	0.028771	0.352488	-0.326412	-1.31227	158

## Sheet: Fig 2c
Fig 2c
		Cell type	1-dSA Affected Cells	Rods	Muller Glia	Cones	RPE	Bipolar Cells	Horizontal Cells	Amacrine Cells
		DEGs	1778	926	610	651	14	11	1	0

## Sheet: Fig 2e
Fig. 2e	pathway	pval	padj	log2err	ES	NES	size
	HALLMARK_MYC_TARGETS_V1	5.79287e-15	2.89644e-13	0.996986	0.683689	3.37868	48
	HALLMARK_OXIDATIVE_PHOSPHORYLATION	4.06829e-13	1.01707e-11	0.932595	0.615663	3.18158	58
	HALLMARK_P53_PATHWAY	1.7162e-06	2.86033e-05	0.643552	0.645308	2.53991	22
	HALLMARK_UNFOLDED_PROTEIN_RESPONSE	7.88413e-06	9.85516e-05	0.593325	0.655984	2.50826	20
	HALLMARK_TNFA_SIGNALING_VIA_NFKB	1.21701e-05	0.000121701	0.593325	0.58279	2.44517	27
	HALLMARK_UV_RESPONSE_UP	1.57623e-05	0.000131353	0.57561	0.686852	2.42106	15
	HALLMARK_MTORC1_SIGNALING	5.1658e-05	0.000368985	0.557332	0.591143	2.38529	24
	HALLMARK_APOPTOSIS	0.000413587	0.00258492	0.498493	0.57495	2.17165	19
	HALLMARK_ALLOGRAFT_REJECTION	0.00134021	0.00744559	0.45506	0.64675	2.13052	12
	HALLMARK_ESTROGEN_RESPONSE_LATE	0.00589035	0.0267743	0.407018	0.545298	1.9221	15
	HALLMARK_REACTIVE_OXYGEN_SPECIES_PATHWAY	0.00965698	0.0344892	0.38073	0.626736	1.92118	10
	HALLMARK_E2F_TARGETS	0.00451071	0.0225535	0.407018	0.5068	1.91424	19
	HALLMARK_ADIPOGENESIS	0.00764667	0.0294103	0.407018	0.468408	1.87903	23
	HALLMARK_HYPOXIA	0.00685456	0.0285607	0.407018	0.435707	1.82806	27
	HALLMARK_DNA_REPAIR	0.0368021	0.122674	0.321776	0.501779	1.68893	13
	HALLMARK_FATTY_ACID_METABOLISM	0.0487076	0.143258	0.321776	0.480831	1.66516	14
	HALLMARK_MYC_TARGETS_V2	0.063745	0.176419	0.252961	0.662542	1.54403	5
	HALLMARK_PI3K_AKT_MTOR_SIGNALING	0.0752896	0.188224	0.227987	0.528431	1.54194	9
	HALLMARK_GLYCOLYSIS	0.0670391	0.176419	0.237794	0.388205	1.5118	21
	HALLMARK_XENOBIOTIC_METABOLISM	0.0806452	0.192012	0.224966	0.767932	1.46436	3
	HALLMARK_G2M_CHECKPOINT	0.116667	0.245809	0.176694	0.3405	1.41612	26
	HALLMARK_TGF_BETA_SIGNALING	0.140152	0.269522	0.161979	0.443413	1.35923	10
	HALLMARK_PANCREAS_BETA_CELLS	0.138277	0.269522	0.168238	0.648382	1.35532	4
	HALLMARK_PROTEIN_SECRETION	0.277467	0.462446	0.10925	0.359068	1.18284	12
	HALLMARK_COMPLEMENT	0.264479	0.462446	0.114751	0.403574	1.17761	9
	HALLMARK_CHOLESTEROL_HOMEOSTASIS	0.27572	0.462446	0.116234	0.466078	1.1601	6
	HALLMARK_IL2_STAT5_SIGNALING	0.354839	0.521822	0.095288	0.325027	1.09401	13
	HALLMARK_WNT_BETA_CATENIN_SIGNALING	0.490605	0.700865	0.0824344	0.609276	0.999818	2
	HALLMARK_MYOGENESIS	0.529183	0.734976	0.0747385	0.26503	0.943784	16
	HALLMARK_INTERFERON_ALPHA_RESPONSE	0.586694	0.792829	0.0713053	0.467873	0.89218	3
	HALLMARK_INTERFERON_GAMMA_RESPONSE	0.608	0.8	0.0691198	0.318673	0.884243	8
	HALLMARK_ESTROGEN_RESPONSE_EARLY	0.64	0.81059	0.0642141	0.236357	0.833125	15
	HALLMARK_ANGIOGENESIS	0.757455	0.871749	0.0582216	0.620787	0.829467	1
	HALLMARK_KRAS_SIGNALING_UP	0.805447	0.871749	0.0543434	0.201659	0.718118	16
	HALLMARK_HEME_METABOLISM	0.944134	0.951904	0.0450443	0.174891	0.576125	12
	HALLMARK_ANDROGEN_RESPONSE	0.875	0.911458	0.052913	-0.177749	-0.662985	16
	HALLMARK_SPERMATOGENESIS	0.791398	0.871749	0.0598603	-0.223328	-0.710741	11
	HALLMARK_APICAL_SURFACE	0.951904	0.951904	0.048022	-0.529494	-0.712882	1
	HALLMARK_IL6_JAK_STAT3_SIGNALING	0.819444	0.871749	0.0544556	-0.328828	-0.713841	4
	HALLMARK_BILE_ACID_METABOLISM	0.791252	0.871749	0.0561767	-0.250237	-0.723657	8
	HALLMARK_INFLAMMATORY_RESPONSE	0.786427	0.871749	0.0566484	-0.267937	-0.730895	7
	HALLMARK_PEROXISOME	0.703226	0.857592	0.0655321	-0.248035	-0.812516	12
	HALLMARK_MITOTIC_SPINDLE	0.648472	0.81059	0.0702813	-0.193301	-0.862262	28
	HALLMARK_UV_RESPONSE_DN	0.298246	0.464127	0.11524	-0.287182	-1.12417	19
	HALLMARK_COAGULATION	0.306324	0.464127	0.10673	-0.584859	-1.13916	3
	HALLMARK_NOTCH_SIGNALING	0.298419	0.464127	0.108394	-0.588469	-1.1462	3
	HALLMARK_EPITHELIAL_MESENCHYMAL_TRANSITION	0.206967	0.383273	0.13649	-0.33492	-1.24922	16
	HALLMARK_HEDGEHOG_SIGNALING	0.117988	0.245809	0.179782	-0.565559	-1.46175	6
	HALLMARK_KRAS_SIGNALING_DN	0.092827	0.21097	0.213928	-0.481768	-1.49633	10
	HALLMARK_APICAL_JUNCTION	0.0450724	0.140851	0.321776	-0.428317	-1.61836	17

## Sheet: Fig 3b
Fig 3b
		Target Gene	Day 3 Log2 Fold Change	Day 4 Log2 Fold Change
	ATF6 Gene Target	Calr	0.618192	0.0233107
		Creld2	0.671177	0.184372
		Dnajb11	0.753099	0.211907
		Herpud1	1.38184	0.517717
		Hspa5	1.64212	0.533226
		Hyou1	0.956689	0.579318
		Manf	1.35085	0.165405
		Mis12	0.25601	-0.0349134
		Pdia4	1.06294	0.396346
		Pdia6	0.58613	0.135258
		Sel1l	0.568411	0.377037
		Tmem50b	0.0301191	-0.144863
		Ugdh	0.602854	0.286077
		Plekha6	-0.348464	-0.272001
		Stard4	1.13644	0.0259761
	XBP1s Gene Target	Derl2	0.482577	0.253972
		Dnajb9	1.15087	0.401071
		Dnajc10	0.285601	0.0829982
		Edem2	0.57716	0.279489
		Hspa13	0.638405	0.376204
		Lman1	0.196851	-0.0002901
		Ostc	0.750065	0.250651
		Pdia5	0.224323	-0.04396
		Sec23b	0.251206	0.00232291
		Sec61a1	0.224641	0.110539
		Srp19	0.456193	0.123729
		Srprb	0.274891	0.223199
		Ssr1	0.153382	0.00115401
		Ssr3	0.364962	0.152061
		Stt3a	0.314611	0.00349328
		Ufm1	0.206491	-0.0163482
		Ficd	0.72849	0.657451
		Mbnl2	-0.227238	-0.178302
	ATF4 Gene Target	Asns	0.666215	0.289149
		Atf3	2.33145	2.00098
		Atf4	0.410261	0.309163
		Atf6	0.0656247	0.00052425
		Cars	0.707463	0.625844
		Cebpb	0.780155	0.535955
		Ddit3	1.13557	0.662676
		Ddit4	-0.109796	0.260158
		Gadd45a	0.773877	0.696026
		Ppp1r15a	0.83258	0.865914
		Sars	0.49367	0.351106
		Slc1a4	-0.151804	0.0974943
		Trib3	1.59989	1.66373
		Wars	0.859421	0.879498
		Yars	0.524812	0.426894
		Mthfr	-0.159711	-0.156054
		Pon2	-0.141214	-0.0044147
		Lmo4	-0.0028346	0.257974
	Control Genes	Anapc5	0.103391	0.0291625
		Chmp4b	-0.0966109	0.0573581
		Eif4h	-0.0748122	-0.0370543
		Gusb	-0.0817643	-0.0689668
		Hnrnpk	0.0943275	-0.0319021
		Mrpl9	0.157475	0.0320062
		Pigt	-0.0160866	-2.95e-05
		Ufc1	0.254017	-0.0553158
		Thrap3	-0.0350746	0.0275465
		Ube2d3	0.301641	0.12921
		Rbm42	-0.0357855	0.00142174
		Rnf181	0.449392	0.183632
		Rpl13	0.030186	0.0144727
		Rplp0	0.279496	0.0363029
		Ssbp1	0.519993	0.0321464
		Sumo1	0.232817	-0.0412838
		Psmb1	0.377115	0.0223966
		Supt6h	0.135198	0.18103

## Sheet: Fig 4c
Fig 4c
	no treatment	1-dSA	1-dSA+ISRIB
TUNEL Staining/104µM2	0.529031	10.273	2.32255
	0.705713	7.08314	2.63931
	0.529562	3.72488	2.85689
	0	14.2844	0.623404
	0.53551	7.69342	1.19608
	0	16.4984	3.03749
		5.1736	0.331967
		3.46288	1.48564
		5.57852	2.87602
			1.20592
			0.887479
			1.13585
			0.788454
			4.06734

## Sheet: Fig 4d
Fig 4d
			Gene	Log2Fold Change Expression
		ATF6 Gene Target	Calr	-0.128803
			Creld2	-0.029276
			Dnajb11	-0.153848
			Herpud1	-0.585937
			Hspa5	-0.393366
			Hyou1	-0.205199
			Manf	-0.197942
			Mis12	-0.0332432
			Pdia4	-0.0386386
			Pdia6	-0.0394137
			Sel1l	-0.0369792
			Tmem50b	-0.163862
			Ugdh	-0.0675387
			Plekha6	0.138771
			Stard4	-0.118721
		XBP1s Gene Target	Derl2	0.0081043
			Dnajb9	-0.31503
			Dnajc10	0.0101476
			Edem2	-0.0432419
			Hspa13	-0.194558
			Lman1	0.0393633
			Ostc	-0.138752
			Pdia5	-0.0642878
			Sec23b	-0.0412963
			Sec61a1	-0.0841177
			Srp19	-0.00720237
			Srprb	-0.0876546
			Ssr1	0.00636535
			Ssr3	0.00336024
			Stt3a	-0.162492
			Ufm1	-0.0105898
			Ficd	0.0593613
			Mbnl2	0.00936854
		ATF4 Gene Target	Asns	-1.05216
			Atf3	-1.29233
			Atf4	-0.552385
			Atf6	-0.0423662
			Cars	-0.722648
			Cebpb	-0.507041
			Ddit3	-0.770407
			Ddit4	-0.844598
			Gadd45a	-0.312983
			Ppp1r15a	-0.659786
			Sars	-0.547661
			Slc1a4	-0.238128
			Trib3	-1.22975
			Wars	-0.28065
			Yars	-0.65118
			Abcf2	-0.0366181
			Mthfr	0.030338
			Pon2	0.241274
			Lmo4	-0.0104129
		Control Genes	Anapc5	0.162059
			Atp5b	-0.124373
			Chmp4b	-0.0551793
			Eif4h	-0.0181146
			Gusb	-0.077872
			Hnrnpk	-0.012641
			Mrpl9	0.0242806
			Pigt	-0.00872253
			Ufc1	0.0195515
			Thrap3	0.174314
			Ube2d3	0.209369
			Rbm42	-0.0292871
			Rnf181	0.288525
			Rpl13	0.181994
			Rplp0	0.0353525
			Ssbp1	0.246148
			Sumo1	0.0237468
			Psmb1	0.159582
			Supt6h	0.15562

## Sheet: Fig 5b
Fig 5b
			Condition	control	dSA	4u8C+dSA	STF-083010+dSA	PF429242+dSA	CP-7+dSA
			TUNEL Staining/104µM2	0.650695	4.14123	6.14867	17.0666	16.8974	11.0205
				0.283106	1.9994	7.17183	14.6978	19.2648	14.825
					5.15806	4.28744	8.40847	5.96391	14.3345
					1.58276	9.63977	8.36379	9.44336	6.05482
					3.62555	4.08759	2.69323	6.80693	8.87881
					2.76964		9.78779	10.9507	9.38752
					2.93624		11.1291	3.37638
					2.51372		6.29098	10.1732
							7.54696	7.62894

## Sheet: Fig 5c
Fig 5c
			control	dSA	dSA+147	dSA+147+cp7
		TUNEL Staining/104µM2	0.301797	21.6628	3.05808	13.1138
			0.799987	5.28343	5.55316	9.55979
			0.779973	8.41149	5.27933	15.8622
			0.627252	9.49587	6.509	14.6927
				7.87164	5.15056	6.84574
				9.25732	8.12361	9.89811
				11.6701	3.66473	8.41679
				16.2697	5.56235	14.0345
				12.71		5.58574
				15.9373		17.8782
						14.9032

[truncated: 26 more sheets: Fig 5d, Fig 5e, Fig 5f, Fig S1a, Fig S1e, Fig S2c, Fig S2d, Fig S2e, Fig S2g, Fig S3a, Fig S3c, Fig S4a, Fig S4b, Fig S4e, Fig S4f, Fig S4g, Fig S5b, Fig S5c, Fig S5d, Fig S5e …]
